# Supplementary material for: Respirasome Proteins Are Regulated by Sex-Hormone Interactions in the Brain
Source: Int J Mol Sci. 2022 Nov 25;23(23):14754. doi: 10.3390/ijms232314754 (PMC9741126; doi:10.3390/ijms232314754)
Supplement: Supplementary file 1 [file ijms-23-14754-s001.zip]

Archive with 6 entries (6 files):
- Supplementary Figure S1.html
- Supplementary File S1.xlsx
- Supplementary File S2.xlsx
- Supplementary File S3.xlsx
- Supplementary File S4.xlsx
- Supplementary Tables.pdf
