# Supplementary material for: Respirasome Proteins Are Regulated by Sex-Hormone Interactions in the Brain
Source: Int J Mol Sci. 2022 Nov 25;23(23):14754. doi: 10.3390/ijms232314754 (PMC9741126; doi:10.3390/ijms232314754)
Supplement: Supplementary file 1 [file ijms-23-14754-s001.zip › Supplementary File S1.xlsx]

## Sheet: Sex
T: Gene names	T: Protein names	FC Sex (m-f)	N: Three-way ANOVA p value Sex
Slc25a12	Calcium-binding mitochondrial carrier protein Aralar1	0.8096	0.00126158
Pgrmc1	Membrane-associated progesterone receptor component 1	10.7799	0.0028758
Gfap	Glial fibrillary acidic protein	8.1008	0.00524872
Ndufb7	NADH dehydrogenase [ubiquinone] 1 beta subcomplex subunit 7	-12.2748	0.00896215
Ank3	Ankyrin-3	5.2594	0.0112544
Dbi	Acyl-CoA-binding protein	10.9735	0.0120718
Dync1i1	Cytoplasmic dynein 1 intermediate chain 1	10.3138	0.0134752
Sv2b	Synaptic vesicle glycoprotein 2B	1.5024	0.0150138
Slc6a11	Sodium- and chloride-dependent GABA transporter 3;Transporter	2.3227	0.0150736
Alb	Serum albumin	-3.2823	0.015478
Tmem65	Transmembrane protein 65	5.9971	0.01554
Gnb1	Guanine nucleotide-binding protein G(I)/G(S)/G(T) subunit beta-1	0.7549	0.0186218
Ppp3ca	Serine/threonine-protein phosphatase;Serine/threonine-protein phosphatase 2B catalytic subunit alpha isoform	0.7188	0.0197636
Ppp2r5e	Serine/threonine-protein phosphatase 2A 56 kDa regulatory subunit epsilon isoform	-7.6144	0.0201891
Ncam1	Neural cell adhesion molecule 1 (Fragment)	-14.1632	0.0215728
Nap1l4	Nucleosome assembly protein 1-like 4	11.5616	0.0240121
Prps2	Ribose-phosphate pyrophosphokinase 2	12.5039	0.024133
Negr1	Neuronal growth regulator 1	12.1096	0.0244771
Dync1li2	Cytoplasmic dynein 1 light intermediate chain 2	-5.9987	0.0245297
Mink1;Map4k4;mKIAA0687	Misshapen-like kinase 1	6.4298	0.0247562
Pcbp2	Poly(rC)-binding protein 2	-14.8134	0.0253244
Pdhx	Pyruvate dehydrogenase protein X component, mitochondrial	1.6786	0.0271972
Iars2	Isoleucine--tRNA ligase, mitochondrial	-5.3083	0.0305122
Sult4a1	Sulfotransferase 4A1;Sulfotransferase	5.1732	0.031488
Tpm3	Tropomyosin alpha-3 chain	4.3195	0.032983
Ndufa11	NADH dehydrogenase [ubiquinone] 1 alpha subcomplex subunit 11	11.0076	0.0335036
Ogt	UDP-N-acetylglucosamine--peptide N-acetylglucosaminyltransferase 110 kDa subunit	6.9732	0.0335913
Hpca	Neuron-specific calcium-binding protein hippocalcin	-2.5907	0.0362367
Aars	Alanine--tRNA ligase, cytoplasmic	-7.5792	0.037439
Eif4b	Eukaryotic translation initiation factor 4B	7.0286	0.0377849
H3f3a;H3f3c	Histone H3;Histone H3.3;Histone H3.3C	17.3852	0.0386131
Eif4a2	Eukaryotic initiation factor 4A-II;Eukaryotic initiation factor 4A-II, N-terminally processed	2.3995	0.0416717
Gm20390;Nme2;Nme1	Nucleoside diphosphate kinase;Nucleoside diphosphate kinase B	0.9674	0.0421091
Cops5	COP9 signalosome complex subunit 5	5.8115	0.0439454
Camkv	CaM kinase-like vesicle-associated protein	1.503	0.0444604
haemaglobin alpha 2;Hbat1;Hba	Hemoglobin subunit alpha	-2.5101	0.0449657
Lonp1	Lon protease homolog, mitochondrial	4.6443	0.0501707
Tbc1d24	TBC1 domain family member 24	6.0845	0.0507654
Ap2a1	AP-2 complex subunit alpha-1	0.6491	0.051342
Ehd3	EH domain-containing protein 3	5.3411	0.0527634
Sncb	Beta-synuclein	-1.6835	0.0535972
Stxbp5l	Syntaxin-binding protein 5-like	8.4835	0.0576969
Npepps	Puromycin-sensitive aminopeptidase	-1.549	0.058368
Hbbt1;Hbb-b1;HBB1;Hbb-bs	Hemoglobin subunit beta-1	-2.4385	0.0590399
Rab3a	Ras-related protein Rab-3A	0.7862	0.0605128
Dpysl2	Dihydropyrimidinase-related protein 2	0.418	0.0616112
Mrps36	28S ribosomal protein S36, mitochondrial	8.7652	0.0640074
Grhpr	Glyoxylate reductase/hydroxypyruvate reductase	6.6149	0.0653413
Hnrnpa0	Heterogeneous nuclear ribonucleoprotein A0	-9.7473	0.0667602
Atp1a3	Sodium/potassium-transporting ATPase subunit alpha-3	0.6774	0.0699087
Shank2	SH3 and multiple ankyrin repeat domains protein 2	3.0865	0.0707105
Tmx2	Thioredoxin-related transmembrane protein 2	4.1383	0.0723202
Ywhaz	14-3-3 protein zeta/delta	-0.7464	0.0757745
Csnk2b;Csnk2b-Ly6g5b	Casein kinase II subunit beta	8.5717	0.0762634
Src	Neuronal proto-oncogene tyrosine-protein kinase Src;Non-specific protein-tyrosine kinase	5.6217	0.076981
Letm1	LETM1 and EF-hand domain-containing protein 1, mitochondrial	-8.2974	0.0783392
Mgst3	Microsomal glutathione S-transferase 3	7.3074	0.078651
Ckmt1	Creatine kinase U-type, mitochondrial	0.7064	0.0798341
Actb;Actg1	Actin, cytoplasmic 1;Actin, cytoplasmic 1, N-terminally processed	-1.1563	0.0802978
Etfa	Electron transfer flavoprotein subunit alpha, mitochondrial	9.6263	0.0836087
Rps5	40S ribosomal protein S5;40S ribosomal protein S5, N-terminally processed	5.9138	0.0838252
Rpl8	60S ribosomal protein L8	9.3179	0.084959
Aldh1l1	Cytosolic 10-formyltetrahydrofolate dehydrogenase;10-formyltetrahydrofolate dehydrogenase	-6.7726	0.085809
Crmp1	Crmp1 protein	1.0873	0.0875581
Mpp2	MAGUK p55 subfamily member 2	1.8428	0.0881791
Slc25a11	Mitochondrial 2-oxoglutarate/malate carrier protein	1.0396	0.0890252
Cd47	Leukocyte surface antigen CD47	9.4012	0.089063
Pclo	Protein piccolo	4.1413	0.0897037
Slc9a3r1	Na(+)/H(+) exchange regulatory cofactor NHE-RF1;Na(+)/H(+) exchange regulatory cofactor NHE-RF	7.743	0.0900047
Pgp	Phosphoglycolate phosphatase	6.7527	0.0905991
Atp5c1	ATP synthase subunit gamma;ATP synthase subunit gamma, mitochondrial	-0.771	0.0917148
Dlg1	Disks large homolog 1	-5.6115	0.0917991
Actr3	Actin-related protein 3	1.4041	0.0920452
Kiaa1045;N28178	Protein KIAA1045	1.58	0.092434
Map1a	Microtubule-associated protein 1A;MAP1A heavy chain;MAP1 light chain LC2	0.7404	0.092515
Glo1	Lactoylglutathione lyase	-2.041	0.094911
Myo5a	Unconventional myosin-Va	0.9158	0.096024
Psmd2	26S proteasome non-ATPase regulatory subunit 2	3.9373	0.0964556
Fkbp2	Peptidyl-prolyl cis-trans isomerase FKBP2;Peptidyl-prolyl cis-trans isomerase	-6.0445	0.0971929
Bcan	Brevican core protein	-1.3626	0.0975085
Fdps	Farnesyl pyrophosphate synthase	9.7332	0.0982764
Mpc2	Mitochondrial pyruvate carrier 2	1.4374	0.098895
Ranbp1	Ran-specific GTPase-activating protein	7.7126	0.0990813
Septin6	Septin-6	-9.8217	0.0994521
Cacna2d1	Voltage-dependent calcium channel subunit alpha-2/delta-1;Voltage-dependent calcium channel subunit alpha-2-1;Voltage-dependent calcium channel subunit delta-1	7.1465	0.0995602
Tf	Serotransferrin	-3.5323	0.100553
Ndufa4	Cytochrome c oxidase subunit NDUFA4	-1.5166	0.101123
Prkar2a	cAMP-dependent protein kinase type II-alpha regulatory subunit	-6.561	0.102924
Hnrnpu	Heterogeneous nuclear ribonucleoprotein U	1.9676	0.103204
Hist1h2bh;Hist1h2bb;LOC665622;Hist1h2br;Hist1h2bk;Hist1h2bm;Hist1h2bj;Hist1h2bf;Hist1h2bc;Hist1h2bp;Hist2h2bb	Histone H2B type 1-H;Histone H2B type 1-B;Histone H2B;Histone H2B type 1-M;Histone H2B type 1-F/J/L;Histone H2B type 1-C/E/G;Histone H2B type 1-K;Histone H2B type 1-P;Histone H2B type 2-B	1.3179	0.103641
Mapre1	Microtubule-associated protein RP/EB family member 1	5.347	0.103941
Psmb6	Proteasome subunit beta type-6	8.1147	0.104696
Cmpk1	UMP-CMP kinase	2.1504	0.104806
Coro2b	Coronin-2B	3.9963	0.105655
Hadhb	Trifunctional enzyme subunit beta, mitochondrial;3-ketoacyl-CoA thiolase	-7.0669	0.107004
Phyhipl	Phytanoyl-CoA hydroxylase-interacting protein-like	-7.7758	0.107183
Mpp6	MAGUK p55 subfamily member 6	6.368	0.107979
Rab7;Rab7a	Ras-related protein Rab-7a	-1.6641	0.10803
Eef1a2	Elongation factor 1-alpha 2	0.7101	0.108467
Fam49b	Protein FAM49B	-8.0508	0.10898
Rufy3	Protein RUFY3	2.3357	0.109472
Snap47	Synaptosomal-associated protein 47	4.5779	0.111115
Stmn1	Stathmin	9.1323	0.11229
Ndufa6	NADH dehydrogenase [ubiquinone] 1 alpha subcomplex subunit 6	-8.7429	0.112302
Cbr1	Carbonyl reductase [NADPH] 1	4.1351	0.113848
Ran;1700009N14Rik	GTP-binding nuclear protein Ran	6.1647	0.114834
Wasf1	Wiskott-Aldrich syndrome protein family member 1	7.5902	0.115641
Ezr	Ezrin	1.0178	0.116139
Ddx5	Probable ATP-dependent RNA helicase DDX5	2.2309	0.117069
Diras2	GTP-binding protein Di-Ras2	-8.5751	0.118727
Atp6v1a	V-type proton ATPase catalytic subunit A	-0.3493	0.118883
Mobp	Myelin-associated oligodendrocyte basic protein	9.284	0.119154
Cap1	Adenylyl cyclase-associated protein;Adenylyl cyclase-associated protein 1	-1.0631	0.119687
Vps26b	Vacuolar protein sorting-associated protein 26B	-6.2156	0.120379
Arpc1a	Actin-related protein 2/3 complex subunit 1A	1.1024	0.120831
Myh9	Myosin-9	2.1258	0.121156
Camk4	Calcium/calmodulin-dependent protein kinase type IV	-3.7502	0.123086
Napb	Beta-soluble NSF attachment protein	-1.6065	0.123222
Pfn2	Profilin-2;Profilin	-9.0332	0.124538
Gda	Guanine deaminase	0.8054	0.126633
Lppr4	Lipid phosphate phosphatase-related protein type 4	-3.4657	0.127024
Mapt	Microtubule-associated protein	1.476	0.127357
Uqcrfs1	Cytochrome b-c1 complex subunit Rieske, mitochondrial;Cytochrome b-c1 complex subunit 11	0.9139	0.128339
Sh3glb2	Endophilin-B2	2.0359	0.130596
Psmc4	26S protease regulatory subunit 6B	6.6473	0.13073
Gdi1	Rab GDP dissociation inhibitor alpha	0.6086	0.131021
Rpl31	60S ribosomal protein L31	8.049	0.131594
Phyhip	Phytanoyl-CoA hydroxylase-interacting protein	-3.609	0.133317
Atp6v1d	V-type proton ATPase subunit D	-6.3769	0.136157
Rpl18	60S ribosomal protein L18	9.2547	0.137225
Idh3g	Isocitrate dehydrogenase [NAD] subunit, mitochondrial;Isocitrate dehydrogenase [NAD] subunit gamma 1, mitochondrial	-1.0007	0.137761
Pacs1	Phosphofurin acidic cluster sorting protein 1	-3.2152	0.140196
Atp2a2	Sarcoplasmic/endoplasmic reticulum calcium ATPase 2	1.1941	0.140616
Ola1	Obg-like ATPase 1	2.5946	0.141007
Dpysl3	Dihydropyrimidinase-related protein 3	7.0338	0.142129
Dnajc6	Putative tyrosine-protein phosphatase auxilin	-3.092	0.142211
Snca	Alpha-synuclein	-1.0451	0.142561
Acadl	Long-chain specific acyl-CoA dehydrogenase, mitochondrial	4.1114	0.142596
Psmb1	Proteasome subunit beta type;Proteasome subunit beta type-1	7.8883	0.143502
Mdh1	Malate dehydrogenase, cytoplasmic	0.3861	0.14485
Ap1g1	AP-1 complex subunit gamma-1	2.7602	0.144858
Ddx39b;Ddx39;Ddx39a	Spliceosome RNA helicase Ddx39b;ATP-dependent RNA helicase DDX39A	0.9323	0.144962
Idh1	Isocitrate dehydrogenase [NADP];Isocitrate dehydrogenase [NADP] cytoplasmic	-4.2004	0.145726
Rps28	40S ribosomal protein S28	6.0055	0.145848
Krt42	Keratin, type I cytoskeletal 42	-11.1905	0.146476
Thy1	Thy-1 membrane glycoprotein	1.4521	0.147903
Rab1b	Ras-related protein Rab-1B	3.7547	0.148483

## Sheet: Gonads
T: Gene names	T: Protein names	FC Gon (NG-G)	N: Three-way ANOVA p value Castration
Pfn2	Profilin-2;Profilin	-20.7842	0.0510763
Omg	Oligodendrocyte-myelin glycoprotein	-17.5108	0.0769239
Ndufs8	NADH dehydrogenase [ubiquinone] iron-sulfur protein 8, mitochondrial	-15.6862	0.00947119
Cotl1	Coactosin-like protein	-14.6512	0.0922189
Chchd6	MICOS complex subunit Mic25	-13.3454	0.0795412
Prkar2a	cAMP-dependent protein kinase type II-alpha regulatory subunit	-12.4236	0.141754
Srsf1	Serine/arginine-rich splicing factor 1	-11.7038	0.00487694
Mtnd4;ND4;Nd4;mt-Nd4	NADH-ubiquinone oxidoreductase chain 4	-11.4612	0.0334233
Aldh6a1	Methylmalonate-semialdehyde dehydrogenase [acylating], mitochondrial	-11.2392	0.0890903
Rab35	Ras-related protein Rab-35	-9.7062	0.144168
Twf2	Twinfilin-2	-9.2228	0.0545254
Ddb1	DNA damage-binding protein 1	-9.004	0.0380575
Fam213b	Prostamide/prostaglandin F synthase	-8.8168	0.00115702
Dmtn	Dematin	-8.7784	0.0689866
Acaa2	3-ketoacyl-CoA thiolase, mitochondrial	-8.491	0.12384
Akr1b3;Akr1b1	Aldose reductase	-8.4138	0.116576
Fkbp4	Peptidyl-prolyl cis-trans isomerase FKBP4;Peptidyl-prolyl cis-trans isomerase FKBP4, N-terminally processed	-8.3832	0.125379
Myl12b;Myl12a;Myl9	Myosin regulatory light chain 12B;Myosin regulatory light polypeptide 9	-7.9146	0.0209687
Fgf12;Fgf14	Fibroblast growth factor 12;Fibroblast growth factor;Fibroblast growth factor 14	-7.8506	0.0403867
Actc1;Acta1;alpha-cardiac actin	Actin, alpha cardiac muscle 1;Actin, alpha skeletal muscle	-7.7648	0.0342052
Kctd16	BTB/POZ domain-containing protein KCTD16	-7.7152	0.0594612
Psma3	Proteasome subunit alpha type;Proteasome subunit alpha type-3	-7.4018	0.0669207
Capns1	Calpain small subunit 1	-7.0984	0.00957923
Pygm	Glycogen phosphorylase, muscle form;Alpha-1,4 glucan phosphorylase	-7.023	0.0956974
S100a5	Protein S100;Protein S100-A5	-6.864	0.149634
Osbpl1a	Oxysterol-binding protein-related protein 1;Oxysterol-binding protein	-6.8008	0.0393274
Rps7	40S ribosomal protein S7	-6.7346	0.142931
Rpl10;Rpl10l	60S ribosomal protein L10;60S ribosomal protein L10-like	-6.6896	0.0722232
Ppap2b	Lipid phosphate phosphohydrolase 3	-6.6244	0.0124747
Stxbp5	Syntaxin-binding protein 5	-6.4392	0.00526218
Ndufs7	NADH dehydrogenase [ubiquinone] iron-sulfur protein 7, mitochondrial	-6.3908	0.119354
Slc24a2	Solute carrier family 24 (sodium/potassium/calcium exchanger), member 2	-5.7394	0.148939
Pip4k2b	Phosphatidylinositol 5-phosphate 4-kinase type-2 beta	-5.7282	0.0822586
Plp1	Myelin proteolipid protein	-5.6458	0.084135
Set;BC085271	Protein SET	-5.5668	0.126668
St13	Hsc70-interacting protein	-5.3614	0.0268855
Rps19	40S ribosomal protein S19	-4.8568	0.146728
Rpl23	60S ribosomal protein L23	-4.8446	0.141388
Myo6	Unconventional myosin-VI	-4.5246	0.0267846
Hmgb1	High mobility group protein B1	-4.4328	0.116482
Itpa	Inosine triphosphate pyrophosphatase	-3.7656	0.0509189
Tardbp	TAR DNA-binding protein 43	-3.7442	0.0468084
Nars	Asparagine--tRNA ligase, cytoplasmic	-3.7318	0.0690153
Lta4h	Leukotriene A-4 hydrolase	-3.694	0.149531
Hspa9	Stress-70 protein, mitochondrial	-3.6782	0.0193326
Rpl7	60S ribosomal protein L7	-3.6438	0.0858362
Rps12	40S ribosomal protein S12	-3.6012	0.115001
Clu	Clusterin;Clusterin;Clusterin beta chain;Clusterin alpha chain	-3.3644	0.0284612
Kcnab2	Voltage-gated potassium channel subunit beta-2	-3.1882	0.106079
Dhx9	ATP-dependent RNA helicase A	-3.1854	0.0848641
Hspa4	Heat shock 70 kDa protein 4	-3.125	0.0204858
Hsp90b1	Endoplasmin	-3.0048	0.0865633
Ola1	Obg-like ATPase 1	-2.9268	0.0045605
Stip1	Stress-induced-phosphoprotein 1	-2.8778	0.0224237
Npepps	Puromycin-sensitive aminopeptidase	-2.7068	0.146995
Ap1g1	AP-1 complex subunit gamma-1	-2.3202	0.012292
Dnajb6;Dnajb7	DnaJ homolog subfamily B member 6;DnaJ homolog subfamily B member 7	-2.3084	0.0619418
Nckap1	Nck-associated protein 1	-2.197	0.126066
Cap1	Adenylyl cyclase-associated protein;Adenylyl cyclase-associated protein 1	-2.1766	0.104414
Grhpr	Glyoxylate reductase/hydroxypyruvate reductase	-2.1372	0.01865
Ppa1	Inorganic pyrophosphatase	-2.076	0.0597998
Rhot1	Mitochondrial Rho GTPase 1	-2.0338	0.118398
Lrp1	Prolow-density lipoprotein receptor-related protein 1;Low-density lipoprotein receptor-related protein 1 85 kDa subunit;Low-density lipoprotein receptor-related protein 1 515 kDa subunit;Low-density lipoprotein receptor-related protein 1 intracellular domain	-1.8836	0.0548816
Capza2	F-actin-capping protein subunit alpha-2	-1.7428	0.0858094
Igsf8	Immunoglobulin superfamily member 8	-1.647	0.0160307
Gstm5	Glutathione S-transferase Mu 5	-1.6444	0.0246872
Cndp2	Cytosolic non-specific dipeptidase	-1.535	0.127107
Actb	Uncharacterized protein	-1.4228	0.139786
Gstm1	Glutathione S-transferase Mu 1	-1.2284	0.037396
Hsp90aa1	Heat shock protein HSP 90-alpha	-1.136	0.010574
Hsp90ab1	Heat shock protein HSP 90-beta	-1.129	0.0746508
Dlst	Dihydrolipoyllysine-residue succinyltransferase component of 2-oxoglutarate dehydrogenase complex, mitochondrial	-1.1284	0.0754698
Cntnap2	Contactin-associated protein-like 2	-1.118	0.144734
Tufm	Elongation factor Tu, mitochondrial	-1.0918	0.0931269
Dld	Dihydrolipoyl dehydrogenase, mitochondrial;Dihydrolipoyl dehydrogenase	-1.0658	0.134874
Aldoc	Fructose-bisphosphate aldolase C	-1.0494	0.0862399
Vdac2	Voltage-dependent anion-selective channel protein 2	-0.7904	0.00634886
Dbi	Acyl-CoA-binding protein	-0.753	0.00806296
Nefh	Neurofilament heavy polypeptide	-0.7116	0.120233
Hspd1	60 kDa heat shock protein, mitochondrial	-0.6976	0.098686
Tubb4b	Tubulin beta-4B chain	-0.6524	0.03526
Fh	Fumarate hydratase, mitochondrial	-0.526	0.14479
Shank2	SH3 and multiple ankyrin repeat domains protein 2	-0.5098	0.0384272
Sucla2	Succinyl-CoA ligase subunit beta;Succinyl-CoA ligase [ADP-forming] subunit beta, mitochondrial	-0.4978	0.148814
Ogdh	2-oxoglutarate dehydrogenase, mitochondrial	-0.4896	0.0271716
Fam49b	Protein FAM49B	-0.488	0.13037
Cmpk1	UMP-CMP kinase	-0.4796	0.0516616
Eef2	Elongation factor 2	-0.4738	0.0367152
Ank2	Ankyrin-2	-0.4292	0.0299642
Idh3a	Isocitrate dehydrogenase [NAD] subunit alpha, mitochondrial	-0.404	0.0685877
Mdh2	Malate dehydrogenase, mitochondrial	-0.2742	0.0414106
Wasf1	Wiskott-Aldrich syndrome protein family member 1	-0.2708	0.104155
Sod2	Superoxide dismutase;Superoxide dismutase [Mn], mitochondrial	-0.2518	0.119863
Ddx39b;Ddx39;Ddx39a	Spliceosome RNA helicase Ddx39b;ATP-dependent RNA helicase DDX39A	-0.2002	0.0810946
Ezr	Ezrin	-0.1782	0.0686647
Dlg1	Disks large homolog 1	-0.1636	0.100812
Pkm	Pyruvate kinase PKM	-0.0924	0.120484
Atp6v1d	V-type proton ATPase subunit D	0.1114	0.129909
Bcan	Brevican core protein	0.1688	0.0653882
Camk4	Calcium/calmodulin-dependent protein kinase type IV	0.2832	0.0991169
Mapre1	Microtubule-associated protein RP/EB family member 1	0.4152	0.131328
Slc25a12	Calcium-binding mitochondrial carrier protein Aralar1	0.417	0.0766399
Ap2m1	AP-2 complex subunit mu	0.4432	0.137061
Pebp1	Phosphatidylethanolamine-binding protein 1;Hippocampal cholinergic neurostimulating peptide	0.4904	0.0626998
Gdi2	Rab GDP dissociation inhibitor beta	0.5218	0.0704941
Syn2	Synapsin-2	0.5524	0.0476193
Hnrnph1	Heterogeneous nuclear ribonucleoprotein H;Heterogeneous nuclear ribonucleoprotein H, N-terminally processed	0.7706	0.104906
Gnao1	Guanine nucleotide-binding protein G(o) subunit alpha	0.7784	0.109743
Prdx5	Peroxiredoxin-5, mitochondrial	0.8106	0.1008
Ppia	Peptidyl-prolyl cis-trans isomerase;Peptidyl-prolyl cis-trans isomerase A;Peptidyl-prolyl cis-trans isomerase A, N-terminally processed	0.9296	0.133187
Ywhae	14-3-3 protein epsilon	0.9354	0.0596338
Uba1	Ubiquitin-like modifier-activating enzyme 1	0.9366	0.0660851
Slc12a5	Solute carrier family 12 member 5	0.9954	0.0987245
Snap91	Clathrin coat assembly protein AP180	1.006	0.126563
Sptbn2	Spectrin beta chain	1.0328	0.0108366
Amph	Amphiphysin	1.0384	0.105556
Aars	Alanine--tRNA ligase, cytoplasmic	1.0946	0.0194608
Ehd3	EH domain-containing protein 3	1.154	0.120559
Ap2b1	AP complex subunit beta;AP-2 complex subunit beta	1.2064	0.071516
Sar1a	GTP-binding protein SAR1a	1.2118	0.073375
Camk2b	Calcium/calmodulin-dependent protein kinase type II subunit beta	1.253	0.12738
Tagln3	Transgelin-3;Transgelin	1.3834	0.125125
Nutf2	Nuclear transport factor 2	1.3982	0.138707
Ap2a1	AP-2 complex subunit alpha-1	1.466	0.0174632
Ppp3ca	Serine/threonine-protein phosphatase;Serine/threonine-protein phosphatase 2B catalytic subunit alpha isoform	1.5218	0.0106212
Phyhipl	Phytanoyl-CoA hydroxylase-interacting protein-like	1.597	0.0563358
Sh3gl2	Endophilin-A1	1.6802	0.0603661
Syngap1	Ras/Rap GTPase-activating protein SynGAP	1.7154	0.0468751
Gabrg2	Gamma-aminobutyric acid receptor subunit gamma-2	1.7682	0.105557
Acat1	Acetyl-CoA acetyltransferase, mitochondrial	1.7698	0.0400959
Pacsin1	Protein kinase C and casein kinase substrate in neurons protein 1	1.7832	0.00269826
Clta	Clathrin light chain A	1.9768	0.0288142
Ap3d1	AP-3 complex subunit delta-1	1.984	0.118019
Atp2b4	Calcium-transporting ATPase	2.0992	0.113832
Gda	Guanine deaminase	2.133	0.017238
Dpp6	Dipeptidyl aminopeptidase-like protein 6	2.245	0.0352605
Mapk1;Erk2	Mitogen-activated protein kinase 1;Mitogen-activated protein kinase	2.4372	0.0214351
Stx7	Syntaxin-7	2.461	0.0501671
Epb4.1l1;Epb41l1	Band 4.1-like protein 1	2.5732	0.121714
Srcin1	SRC kinase signaling inhibitor 1	2.6876	0.0990543
Oxct1	Succinyl-CoA:3-ketoacid coenzyme A transferase 1, mitochondrial;Succinyl-CoA:3-ketoacid-coenzyme A transferase	2.7836	0.0483166
Cct8;Cctq	T-complex protein 1 subunit theta	2.9128	0.0728748
Prkcg	Protein kinase C;Protein kinase C gamma type	3.1086	0.0680828
Ppp1ca	Serine/threonine-protein phosphatase PP1-alpha catalytic subunit;Serine/threonine-protein phosphatase	3.1152	0.129798
Kiaa1045;N28178	Protein KIAA1045	3.2118	0.0831187
Snx3	Sorting nexin-3	3.2336	0.0864734
Anks1b	Ankyrin repeat and sterile alpha motif domain-containing protein 1B	3.5314	0.107017
Rtn3	Reticulon-3	3.5334	0.118053
Slc4a10	Sodium-driven chloride bicarbonate exchanger;Anion exchange protein	3.642	0.011026
Ptprs	Receptor-type tyrosine-protein phosphatase S	4.2594	0.0783085
Psma5	Proteasome subunit alpha type;Proteasome subunit alpha type-5	4.3396	0.133262
Dusp3	Dual specificity protein phosphatase 3	4.379	0.0497579
Eif3a	Eukaryotic translation initiation factor 3 subunit A	4.9506	0.108844
Pccb	Propionyl-CoA carboxylase beta chain, mitochondrial	5.2262	0.0976532
Rps27	40S ribosomal protein S27	5.4602	0.0121642
Capzb	F-actin-capping protein subunit beta	5.572	0.0380312
Hnrnpc	Heterogeneous nuclear ribonucleoproteins C1/C2	5.8114	0.0964373
Cds2	Phosphatidate cytidylyltransferase 2;Phosphatidate cytidylyltransferase	6.084	0.01712
Wdr37	WD repeat-containing protein 37	6.3228	0.0740898
Endod1	Endonuclease domain-containing 1 protein	6.6022	0.0141641
Hmox2	Heme oxygenase 2	6.8286	0.0965552
Nbea	Neurobeachin	7.0398	0.111414
Slc2a3	Solute carrier family 2, facilitated glucose transporter member 3	7.7558	0.0706643
Psmd13	26S proteasome non-ATPase regulatory subunit 13	9.3404	0.0129036
Fam49a	Protein FAM49A	10.0542	0.10599
Pafah1b2	Platelet-activating factor acetylhydrolase IB subunit beta	10.057	0.0812
Reep5	Receptor expression-enhancing protein	10.5032	0.149247
Cops5	COP9 signalosome complex subunit 5	10.7792	0.079977
Flot2	Flotillin-2	11.7492	0.112355
Tmem65	Transmembrane protein 65	11.755	0.0193672
Lmnb2	Lamin-B2	11.8668	0.0851537
Me3	NADP-dependent malic enzyme, mitochondrial	12.0276	0.012796
Skp1a;Skp1	S-phase kinase-associated protein 1	12.0832	0.0680381
Npm1	Nucleophosmin	17.752	0.127356

## Sheet: Tibolone
T: Gene names	T: Protein names	FC Tibolone (T-NT)	N: Three-way ANOVA p value Tibolone
Idh3b	Isocitrate dehydrogenase [NAD] subunit, mitochondrial	-1.6712	0.000794886
Rpl15	Ribosomal protein L15;60S ribosomal protein L15	-14.053	0.00153111
Dpysl3	Dihydropyrimidinase-related protein 3	16.8	0.00199288
Ahcyl1	Putative adenosylhomocysteinase 2	-3.7593	0.00299503
Tpm1	Tropomyosin alpha-1 chain	17.3489	0.00406701
Rpl8	60S ribosomal protein L8	-16.1735	0.00572773
Dbn1	Drebrin	-3.5205	0.00582082
Rpl28	60S ribosomal protein L28	-13.8707	0.00616727
Cmpk1	UMP-CMP kinase	-3.8302	0.00743847
Dlg1	Disks large homolog 1	9.5205	0.00775029
Gabrg2	Gamma-aminobutyric acid receptor subunit gamma-2	-5.7074	0.00922023
Vdac2	Voltage-dependent anion-selective channel protein 2	-0.7733	0.00940947
Cox6b1	Cytochrome c oxidase subunit 6B1	-1.8225	0.00964
Mdh2	Malate dehydrogenase, mitochondrial	-0.5058	0.0106154
Farsb	Phenylalanine--tRNA ligase beta subunit	7.5594	0.0107402
Gstm5	Glutathione S-transferase Mu 5	-1.5965	0.010944
Rbmx;Rbmxl1	RNA-binding motif protein, X chromosome;RNA-binding motif protein, X chromosome, N-terminally processed;RNA binding motif protein, X-linked-like-1	8.5513	0.0113592
Cops5	COP9 signalosome complex subunit 5	7.5071	0.0121959
Cap2	Adenylyl cyclase-associated protein 2;Adenylyl cyclase-associated protein	-3.6051	0.0133838
Mapre1	Microtubule-associated protein RP/EB family member 1	-8.361	0.0158997
Acp1	Low molecular weight phosphotyrosine protein phosphatase	10.6345	0.0165986
Rps28	40S ribosomal protein S28	10.4417	0.0171833
Ogdhl	Ogdhl protein	-2.9516	0.0181561
Slc8a2;mKIAA1087	Sodium/calcium exchanger 2	4.4733	0.0196478
Apoa1	Apolipoprotein A-I;Proapolipoprotein A-I;Truncated apolipoprotein A-I	-9.8835	0.0205309
Nutf2	Nuclear transport factor 2	-8.6774	0.0224777
Grm3	Metabotropic glutamate receptor 3	-2.2949	0.0227473
Nars	Asparagine--tRNA ligase, cytoplasmic	-9.0974	0.0228312
Ndufa4	Cytochrome c oxidase subunit NDUFA4	-2.1832	0.0234723
Acaa2	3-ketoacyl-CoA thiolase, mitochondrial	-8.428	0.0252124
Glud1	Glutamate dehydrogenase 1, mitochondrial	-0.9655	0.0259656
Cct8;Cctq	T-complex protein 1 subunit theta	2.1198	0.0259749
Atp1a2	Sodium/potassium-transporting ATPase subunit alpha-2	-0.7367	0.0260317
Rps6	40S ribosomal protein S6	-12.3572	0.0280854
Rps3a1;Rps3a	40S ribosomal protein S3a	15.0492	0.029822
Rpl13a	60S ribosomal protein L13a	14.1822	0.0300174
Snx3	Sorting nexin-3	-5.1645	0.0316723
Tufm	Elongation factor Tu, mitochondrial	-1.0284	0.0320854
Arf5	ADP-ribosylation factor 5	-18.185	0.0322505
Ryr2	Ryanodine receptor 2	7.0775	0.0327901
Hdhd2	Haloacid dehalogenase-like hydrolase domain-containing protein 2	-8.0685	0.033156
Atcay	Caytaxin	-12.3349	0.0355082
Ncam2	Neural cell adhesion molecule 2	-10.5656	0.0358705
Actc1;Acta1;alpha-cardiac actin	Actin, alpha cardiac muscle 1;Actin, alpha skeletal muscle	-11.5844	0.0377331
Grin1	Glutamate receptor ionotropic, NMDA 1	9.5046	0.0380366
Snap25	Synaptosomal-associated protein 25	-1.159	0.0395673
Rgs7	Regulator of G-protein signaling 7	-8.8363	0.040196
Myl6	Myosin light polypeptide 6	-7.4618	0.0410438
Hnrnpu	Heterogeneous nuclear ribonucleoprotein U	-2.524	0.0414591
Tagln3	Transgelin-3;Transgelin	2.2465	0.0441134
Actn1	Alpha actinin 1a	0.9304	0.0442269
Camkv	CaM kinase-like vesicle-associated protein	1.503	0.0444711
Gnb1	Guanine nucleotide-binding protein G(I)/G(S)/G(T) subunit beta-1	-0.6281	0.0445378
Tomm70a	Mitochondrial import receptor subunit TOM70	1.2594	0.0458384
Lrp1	Prolow-density lipoprotein receptor-related protein 1;Low-density lipoprotein receptor-related protein 1 85 kDa subunit;Low-density lipoprotein receptor-related protein 1 515 kDa subunit;Low-density lipoprotein receptor-related protein 1 intracellular domain	6.0289	0.0461772
Ipo5	Importin-5	-6.2352	0.0469083
Reep5	Receptor expression-enhancing protein	-9.1658	0.0482553
Ola1	Obg-like ATPase 1	-3.5792	0.0484521
Fkbp1a	Peptidyl-prolyl cis-trans isomerase FKBP1A	-1.9665	0.0485373
Clta	Clathrin light chain A	1.731	0.0490084
Hnrnpr	Heterogeneous nuclear ribonucleoprotein R	8.6153	0.0500373
Gltp	Glycolipid transfer protein	-8.4969	0.0512829
Ganab	Neutral alpha-glucosidase AB	-7.6781	0.0513288
Slc25a11	Mitochondrial 2-oxoglutarate/malate carrier protein	1.2082	0.051538
Oxr1	Oxidation resistance protein 1	1.9519	0.052704
Hnrnpa1	Heterogeneous nuclear ribonucleoprotein A1;Heterogeneous nuclear ribonucleoprotein A1, N-terminally processed	2.1151	0.0528539
Ppp2r1a	Serine/threonine-protein phosphatase 2A 65 kDa regulatory subunit A alpha isoform	1.1017	0.054436
Snap91	Clathrin coat assembly protein AP180	0.6936	0.0556527
Ap1g1	AP-1 complex subunit gamma-1	-3.714	0.0558058
Ppp5c	Serine/threonine-protein phosphatase 5;Serine/threonine-protein phosphatase	6.6277	0.0559002
Prdx6	Peroxiredoxin-6	-1.306	0.0568901
Myo5a	Unconventional myosin-Va	1.0544	0.0586496
Ctnnb1	Catenin beta-1	-1.7881	0.0590943
Map4	Microtubule-associated protein	8.294	0.0613457
Csrp1	Cysteine and glycine-rich protein 1	-11.9275	0.062332
Pfkm	ATP-dependent 6-phosphofructokinase, muscle type;ATP-dependent 6-phosphofructokinase	1.1943	0.0624005
Tmx2	Thioredoxin-related transmembrane protein 2	4.2887	0.0634976
Osbpl1a	Oxysterol-binding protein-related protein 1;Oxysterol-binding protein	-6.0469	0.0638715
Cntnap2	Contactin-associated protein-like 2	-4.6442	0.0650565
Atp6v0a1	V-type proton ATPase subunit a;V-type proton ATPase 116 kDa subunit a isoform 1	-0.8076	0.0651375
Suclg1	Succinyl-CoA ligase [ADP/GDP-forming] subunit alpha, mitochondrial	-2.268	0.0665256
Vps35	Vacuolar protein sorting-associated protein 35	-2.3186	0.0666132
Rap1gds1	RAP1, GTP-GDP dissociation stimulator 1	0.8014	0.0677553
Por	NADPH--cytochrome P450 reductase	4.3535	0.0681734
Twf2	Twinfilin-2	5.1286	0.0686418
Dmtn	Dematin	-6.7399	0.0701373
Syngap1	Ras/Rap GTPase-activating protein SynGAP	-1.553	0.0707228
Gdi2	Rab GDP dissociation inhibitor beta	0.827	0.0709192
Eef1a2	Elongation factor 1-alpha 2	0.8079	0.071052
Ywhag	14-3-3 protein gamma;14-3-3 protein gamma, N-terminally processed	3.6246	0.0710645
Ap2m1	AP-2 complex subunit mu	-0.7906	0.0726341
Pgam1	Phosphoglycerate mutase 1	-0.6388	0.0739876
Calb2	Calretinin	9.0147	0.075002
Gpr158	Probable G-protein coupled receptor 158	7.9221	0.076391
Atp5c1	ATP synthase subunit gamma;ATP synthase subunit gamma, mitochondrial	-0.8066	0.0789582
Cacna2d1	Voltage-dependent calcium channel subunit alpha-2/delta-1;Voltage-dependent calcium channel subunit alpha-2-1;Voltage-dependent calcium channel subunit delta-1	-7.6587	0.0793672
Synpr	Synaptoporin	-7.5749	0.0794994
Hnrnpl	Heterogeneous nuclear ribonucleoprotein L	-2.6404	0.0805105
Carkd	ATP-dependent (S)-NAD(P)H-hydrate dehydratase	-7.5337	0.0806243
Eef1g	Elongation factor 1-gamma	-1.0512	0.0808066
Rpl12	60S ribosomal protein L12	-9.5174	0.0840248
Impact	Protein IMPACT	-5.4682	0.0858742
Sfxn5	Sideroflexin-5;Sideroflexin	-7.3266	0.0862407
Ogdh	2-oxoglutarate dehydrogenase, mitochondrial	-0.5765	0.0865931
Ngef	Ephexin-1	4.6777	0.0892533
Krt5	Keratin, type II cytoskeletal 5	-9.9091	0.0892604
Mdh1	Malate dehydrogenase, cytoplasmic	-0.4523	0.091251
Cdc37	Hsp90 co-chaperone Cdc37;Hsp90 co-chaperone Cdc37, N-terminally processed	-6.5192	0.0920273
Psmd13	26S proteasome non-ATPase regulatory subunit 13	-5.2086	0.0932399
Vamp2;Vamp3	Vesicle-associated membrane protein 2;Vesicle-associated membrane protein 3	1.8124	0.0940736
Ppap2b	Lipid phosphate phosphohydrolase 3	-5.4057	0.094408
Atp5b	ATP synthase subunit beta, mitochondrial	-0.3856	0.0946128
Hsd17b10	3-hydroxyacyl-CoA dehydrogenase type-2	-1.5143	0.0953573
U2af2	Splicing factor U2AF 65 kDa subunit	4.8813	0.0965051
Asna1	ATPase Asna1	6.5399	0.0976363
Slc3a2	4F2 cell-surface antigen heavy chain	1.6602	0.0980613
Slc1a3	Amino acid transporter;Excitatory amino acid transporter 1	3.1153	0.100394
Pkm	Pyruvate kinase PKM	-0.4746	0.1027
Ppp1cb	Serine/threonine-protein phosphatase PP1-beta catalytic subunit	-2.0211	0.104037
Tubb2a	Tubulin beta-2A chain	0.7153	0.104749
Opcml	Opioid-binding protein/cell adhesion molecule-like	8.0312	0.104942
Uqcrc2	Cytochrome b-c1 complex subunit 2, mitochondrial	-0.6669	0.105461
Hnrnpm	Heterogeneous nuclear ribonucleoprotein M	7.0038	0.106583
Capns1	Calpain small subunit 1	-4.4285	0.106689
Rtn4	Reticulon-4	1.6956	0.107383
Pdcd6ip	Programmed cell death 6-interacting protein	5.0766	0.107842
Ddx39b;Ddx39;Ddx39a	Spliceosome RNA helicase Ddx39b;ATP-dependent RNA helicase DDX39A	-1.0327	0.108992
Rhoa;Rhoc;4930544G11Rik	Transforming protein RhoA;Rho-related GTP-binding protein RhoC	-6.3221	0.110839
Cenpv	Centromere protein V	-6.9501	0.111386
Ywhaq	14-3-3 protein theta	-7.6392	0.111693
Csde1	Cold shock domain-containing protein E1	5.9043	0.112163
Cox5b	Cytochrome c oxidase subunit 5B, mitochondrial	-11.4911	0.112614
Cyp46a1	Cholesterol 24-hydroxylase	4.3822	0.113957
Psma6	Proteasome subunit alpha type-6	-6.7569	0.116818
Dnajc6	Putative tyrosine-protein phosphatase auxilin	-3.3152	0.117376
Psmc5	26S protease regulatory subunit 8	-4.2984	0.118305
Sucla2	Succinyl-CoA ligase subunit beta;Succinyl-CoA ligase [ADP-forming] subunit beta, mitochondrial	-0.7662	0.118729
Atp6v1e1	V-type proton ATPase subunit E 1	-0.8904	0.119532
Nefh	Neurofilament heavy polypeptide	-2.0274	0.120348
Eif4b	Eukaryotic translation initiation factor 4B	-5.0724	0.121713
Aldh6a1	Methylmalonate-semialdehyde dehydrogenase [acylating], mitochondrial	-7.7969	0.123336
Rps15a	40S ribosomal protein S15a	-6.1412	0.123799
Ppp1r9b	Neurabin-2	-6.6279	0.123799
Gps1	COP9 signalosome complex subunit 1	6.3181	0.124088
Pura	Transcriptional activator protein Pur-alpha	-9.604	0.124596
Slc2a3	Solute carrier family 2, facilitated glucose transporter member 3	-4.1881	0.125004
Shank3	SH3 and multiple ankyrin repeat domains protein 3	5.1349	0.126718
Myo6	Unconventional myosin-VI	-4.6879	0.128439
Ndufs2	NADH dehydrogenase [ubiquinone] iron-sulfur protein 2, mitochondrial	-1.0419	0.128677
Cap1	Adenylyl cyclase-associated protein;Adenylyl cyclase-associated protein 1	1.0361	0.12874
Trim28	Transcription intermediary factor 1-beta	4.9849	0.129841
Cycs	Cytochrome c, somatic	-0.9489	0.1302
Flot1	Flotillin-1	6.3695	0.130781
Scn2b	Sodium channel subunit beta-2	-7.027	0.135493
Ncam1	Neural cell adhesion molecule 1	1.0635	0.135702
Rpl23	60S ribosomal protein L23	-7.9726	0.137162
Ndufb4	NADH dehydrogenase [ubiquinone] 1 beta subcomplex subunit 4	-4.9392	0.137677
Tceal5	Transcription elongation factor A protein-like 5	-7.8558	0.138092
Ykt6	Synaptobrevin homolog YKT6	-4.7884	0.138163
Atp2b4	Calcium-transporting ATPase	1.7653	0.138378
haemaglobin alpha 2;Hbat1;Hba	Hemoglobin subunit alpha	-1.7943	0.139568
Eif2s1	Eukaryotic translation initiation factor 2 subunit 1	-4.6829	0.140686
Apoe	Apolipoprotein E	7.1378	0.140986
Clu	Clusterin;Clusterin;Clusterin beta chain;Clusterin alpha chain	-4.8283	0.141254
Camk2g	Calcium/calmodulin-dependent protein kinase type II subunit gamma	8.5566	0.141321
Calm1;Calml3	Calmodulin-like protein 3	-4.1113	0.145265
Idh3a	Isocitrate dehydrogenase [NAD] subunit alpha, mitochondrial	-0.4971	0.145843

## Sheet: Sex-Gonad
T: Gene names	T: Protein names	FC Sex (m-f)	FC Gon (NG-G)	N: Three-way ANOVA p value interact Sex_Castration
Cplx1	Complexin-1	1.3081	4.1418	0.000363079
Nipsnap1	Protein NipSnap homolog 1	1.147	4.9758	0.00171311
Ap2s1	AP-2 complex subunit sigma	-0.3241	3.0082	0.0032874
Hnrnpc	Heterogeneous nuclear ribonucleoproteins C1/C2	-0.0797	5.8114	0.00512005
Cox6a1	Cytochrome c oxidase subunit 6A, mitochondrial;Cytochrome c oxidase subunit 6A1, mitochondrial	7.202	13.1386	0.0111854
Ndufs8	NADH dehydrogenase [ubiquinone] iron-sulfur protein 8, mitochondrial	-2.5449	-15.6862	0.0120773
Ncald	Neurocalcin-delta	6.6743	2.6524	0.0133037
Nrxn1	Neurexin-1	0.961	-1.3946	0.0173799
Pura	Transcriptional activator protein Pur-alpha	-3.036	-6.2568	0.0174831
Oat	Ornithine aminotransferase, mitochondrial	-1.1771	-0.5414	0.0188618
Wars	Tryptophan--tRNA ligase, cytoplasmic;T1-TrpRS;T2-TrpRS	2.3828	3.3292	0.0213191
Ppp1cb	Serine/threonine-protein phosphatase PP1-beta catalytic subunit	0.3561	0.439	0.0219791
Bcat1	Branched-chain-amino-acid aminotransferase;Branched-chain-amino-acid aminotransferase, cytosolic	2.515	2.8456	0.0227287
Hnrnpul2	Heterogeneous nuclear ribonucleoprotein U-like protein 2	0.4578	-0.0694	0.0227317
Srsf3	Serine/arginine-rich splicing factor 3	-4.7291	-2.9132	0.0227902
Slc25a23	Calcium-binding mitochondrial carrier protein SCaMC-3	0.3473	-0.4554	0.0233006
Mtnd4;ND4;Nd4;mt-Nd4	NADH-ubiquinone oxidoreductase chain 4	-3.9501	-11.4612	0.0253349
Grm3	Metabotropic glutamate receptor 3	1.0747	0.593	0.0274415
Ube2o	E2/E3 hybrid ubiquitin-protein ligase UBE2O	-2.0176	-0.3766	0.0276082
Ezr	Ezrin	1.0178	-0.1782	0.0289247
Fabp5	Fatty acid-binding protein, epidermal	-1.555	-4.8522	0.0318092
Mgst3	Microsomal glutathione S-transferase 3	7.3074	3.5676	0.0348436
Ykt6	Synaptobrevin homolog YKT6	1.3276	4.4356	0.0356671
Camkv	CaM kinase-like vesicle-associated protein	1.503	1.709	0.0359556
Gstm5	Glutathione S-transferase Mu 5	-0.2687	-1.6444	0.0369824
Sec22b	Vesicle-trafficking protein SEC22b	-0.5211	1.6428	0.0376514
Mpst	3-mercaptopyruvate sulfurtransferase	0.3702	3.7348	0.0388843
Shank2	SH3 and multiple ankyrin repeat domains protein 2	3.0865	-0.5098	0.0391468
Kiaa1045;N28178	Protein KIAA1045	1.58	3.2118	0.0393256
Syn2	Synapsin-2	-0.2652	0.5524	0.0424323
Psma4	Proteasome subunit alpha type-4;Proteasome subunit alpha type	0.4864	3.8836	0.0427979
Gnas	Guanine nucleotide-binding protein G(s) subunit alpha isoforms short;Guanine nucleotide-binding protein G(s) subunit alpha isoforms XLas	-0.0699	-1.5734	0.0439619
Actr1b	Beta-centractin	2.3671	0.6788	0.044573
Dctn1	Dynactin subunit 1	1.1257	1.4556	0.0446089
Ncan	Neurocan core protein	0.0992	1.8938	0.0453702
Lancl2	LanC-like protein 2	3.9655	5.1458	0.0486308
Camk2d	Calcium/calmodulin-dependent protein kinase type II subunit delta	-2.6542	-5.617	0.0487706
Krt5	Keratin, type II cytoskeletal 5	-1.5531	4.8416	0.0497772
Hmox2	Heme oxygenase 2	1.3252	6.8286	0.0531093
Rps3	40S ribosomal protein S3	5.2692	5.6236	0.0541308
Atp2b1	Plasma membrane calcium-transporting ATPase 1	0.6374	-0.5082	0.0558064
Esd	S-formylglutathione hydrolase	-0.115	-0.1444	0.055974
Rab10	Ras-related protein Rab-10	1.0921	0.7176	0.055984
Lnp	Protein lunapark	-2.2357	-3.4812	0.0563021
Calb1	Calbindin	-3.8603	-3.5404	0.0566744
Pcx;Pc	Pyruvate carboxylase;Pyruvate carboxylase, mitochondrial	-2.0955	-2.9558	0.0579874
Sptan1	Spectrin alpha chain, non-erythrocytic 1	0.0124	-0.0176	0.0580059
Gls	Glutaminase kidney isoform, mitochondrial	-0.1377	-0.02	0.0583741
Por	NADPH--cytochrome P450 reductase	0.5357	-0.9684	0.0584673
Aars	Alanine--tRNA ligase, cytoplasmic	-7.5792	1.0946	0.0614788
Prpsap2	Phosphoribosyl pyrophosphate synthase-associated protein 2	3.7826	8.9744	0.0617077
Ehd3	EH domain-containing protein 3	5.3411	1.154	0.0635036
Wbp2	WW domain-binding protein 2	-1.8253	-5.9952	0.0653175
Hsd17b10	3-hydroxyacyl-CoA dehydrogenase type-2	0.7977	0.5776	0.0654884
Cyb5r3	NADH-cytochrome b5 reductase;NADH-cytochrome b5 reductase 3;NADH-cytochrome b5 reductase 3 membrane-bound form;NADH-cytochrome b5 reductase 3 soluble form	2.8117	2.0682	0.0655556
Tpt1	Translationally-controlled tumor protein	7.5506	11.5654	0.0670659
Alb	Serum albumin	-3.2823	-2.7384	0.0679526
Pcbp1	Poly(rC)-binding protein 1	-0.2211	-3.2258	0.0680125
Ctnnb1	Catenin beta-1	0.7605	-0.5314	0.0707785
Aldh5a1	Succinate-semialdehyde dehydrogenase, mitochondrial	1.9369	-2.4944	0.0720387
Acadl	Long-chain specific acyl-CoA dehydrogenase, mitochondrial	4.1114	1.8022	0.0720409
Ncam2	Neural cell adhesion molecule 2	-4.9974	-3.5464	0.0793342
Hnrnpab	Heterogeneous nuclear ribonucleoprotein A/B	2.3684	2.1548	0.080481
Ppp1r7	Protein phosphatase 1 regulatory subunit 7	-4.2061	-8.3808	0.0812061
Atp5i;Atp5k	ATP synthase subunit e, mitochondrial	9.7992	6.7228	0.0831239
Atp2b3	Calcium-transporting ATPase	4.4503	7.7126	0.0897196
Apoa1	Apolipoprotein A-I;Proapolipoprotein A-I;Truncated apolipoprotein A-I	-0.2609	2.4252	0.0903768
Plxna4	Plexin-A4	-0.5889	-0.0082	0.0921057
Ap2a1	AP-2 complex subunit alpha-1	0.6491	1.466	0.0923041
Rpl15	Ribosomal protein L15;60S ribosomal protein L15	0.6832	-0.0218	0.0927266
Tomm70a	Mitochondrial import receptor subunit TOM70	-0.2352	-0.4512	0.0930761
Atp6v0c	V-type proton ATPase 16 kDa proteolipid subunit	1.8893	-0.6686	0.0931812
Psmc3	26S protease regulatory subunit 6A	-1.068	-0.9226	0.0939256
Tpd52	Tumor protein D52	1.8369	2.491	0.0948519
Hist2h4;Hist1h4a	Histone H4	-0.3234	-0.8348	0.0953633
Nudc	Nuclear migration protein nudC	4.4944	5.9174	0.0957389
Plp1	Myelin proteolipid protein	-2.3448	-5.6458	0.0958367
Anxa6	Annexin;Annexin A6	-1.5412	-0.9954	0.095977
Ppp2ca;Ppp2cb	Serine/threonine-protein phosphatase 2A catalytic subunit alpha isoform;Serine/threonine-protein phosphatase;Serine/threonine-protein phosphatase 2A catalytic subunit beta isoform	0.4128	2.973	0.0965954
Cst3	Cystatin-C	-0.6478	4.783	0.0966341
Gbas	Protein NipSnap homolog 2	-0.4687	0.2976	0.0966763
Grin2b	Glutamate receptor ionotropic, NMDA 2B	-0.624	-1.0566	0.0968574
Rps25	40S ribosomal protein S25	12.7201	26.4344	0.0975641
Rpl6	60S ribosomal protein L6	-1.8078	-1.1846	0.100313
Kcnab2	Voltage-gated potassium channel subunit beta-2	0.9254	-3.1882	0.102022
Ogdh	2-oxoglutarate dehydrogenase, mitochondrial	0.2779	-0.4896	0.103209
Rps27	40S ribosomal protein S27	-4.1747	5.4602	0.104464
Erc2	ERC protein 2	-2.1538	1.8426	0.104507
Gdap1l1	Ganglioside-induced differentiation-associated protein 1-like 1	-5.2292	-10.8258	0.105526
Prkcg	Protein kinase C;Protein kinase C gamma type	0.8724	3.1086	0.105735
Hnrnph2	Heterogeneous nuclear ribonucleoprotein H2	0.9653	1.0486	0.10654
2310035C23Rik;Kiaa1468	LisH domain and HEAT repeat-containing protein KIAA1468	0.1246	1.3466	0.106972
Atp6v1d	V-type proton ATPase subunit D	-6.3769	0.1114	0.109155
Atp1a2	Sodium/potassium-transporting ATPase subunit alpha-2	0.1155	-0.1808	0.111618
Slc12a2	Solute carrier family 12 member 2	1.4882	0.8908	0.113505
Pip5k1c	Phosphatidylinositol 4-phosphate 5-kinase type-1 gamma	2.9448	-0.7694	0.114739
Gprin1	G protein-regulated inducer of neurite outgrowth 1	-0.1189	0.3354	0.116251
Capzb	F-actin-capping protein subunit beta	0.7978	5.572	0.116443
G6pdx	Glucose-6-phosphate 1-dehydrogenase;Glucose-6-phosphate 1-dehydrogenase X	-1.4249	-5.114	0.117986
Kras;Hras	GTPase KRas;GTPase KRas, N-terminally processed	4.5471	1.1664	0.120544
Rpl11	60S ribosomal protein L11	-0.9279	4.53	0.126261
Snx1	Sorting nexin-1	-0.4376	-3.8342	0.127837
Ppa1	Inorganic pyrophosphatase	3.307	-2.076	0.127849
Nefh	Neurofilament heavy polypeptide	1.3164	-0.7116	0.12835
Tmem65	Transmembrane protein 65	5.9971	11.755	0.130568
Cmpk1	UMP-CMP kinase	2.1504	-0.4796	0.134989
Rpl18	60S ribosomal protein L18	9.2547	9.1166	0.135914
Rtn1	Reticulon	-4.4717	-6.7652	0.136701
Ppp1r9b	Neurabin-2	5.1343	7.4082	0.137008
Abat	4-aminobutyrate aminotransferase, mitochondrial	-0.2371	-0.4936	0.137192
Hsp90aa1	Heat shock protein HSP 90-alpha	0.0189	-1.136	0.137244
Nme1	Nucleoside diphosphate kinase;Nucleoside diphosphate kinase A	0.9062	0.8116	0.13924
Atl1	Atlastin-1	1.4812	2.4852	0.139689
Macf1	Microtubule-actin cross-linking factor 1	-0.2883	-1.6112	0.140913
Mapk1;Erk2	Mitogen-activated protein kinase 1;Mitogen-activated protein kinase	0.7401	2.4372	0.141513
Rpl24	60S ribosomal protein L24	4.2578	5.2102	0.142007
Pfn2	Profilin-2;Profilin	-9.0332	-20.7842	0.144724
Psmd6	26S proteasome non-ATPase regulatory subunit 6	5.2388	7.8678	0.146796
Rps13	40S ribosomal protein S13	-1.8331	-2.773	0.147404

## Sheet: Sex-Tibolone
T: Gene names	T: Protein names	FC Sex (m-f)	FC Tibolone (T-NT)	N: Three-way ANOVA p value interact Sex_Tibolone
Acadl	Long-chain specific acyl-CoA dehydrogenase, mitochondrial	4.1114	-2.0396	0.000424526
Erlin2	Erlin-2	4.2945	-0.8265	0.00318472
Alcam	CD166 antigen	-4.3444	-1.274	0.00432564
Lancl1	LanC-like protein 1	4.853	5.0086	0.00529662
Dbi	Acyl-CoA-binding protein	10.9735	-3.9149	0.00629536
Uba1	Ubiquitin-like modifier-activating enzyme 1	0.3243	0.4395	0.00794364
Acat2;Acat3	Acetyl-CoA acetyltransferase, cytosolic	0.2264	-3.4284	0.00849704
Shank3	SH3 and multiple ankyrin repeat domains protein 3	-1.9767	5.1349	0.0140375
Mapk1;Erk2	Mitogen-activated protein kinase 1;Mitogen-activated protein kinase	0.7401	0.4863	0.014121
Sult4a1	Sulfotransferase 4A1;Sulfotransferase	5.1732	2.461	0.0168199
Plcxd3	PI-PLC X domain-containing protein 3	2.2597	-1.1141	0.0186821
Srsf1	Serine/arginine-rich splicing factor 1	-2.074	2.2756	0.0191876
Sec22b	Vesicle-trafficking protein SEC22b	-0.5211	-1.4491	0.0193631
Arpc2	Actin-related protein 2/3 complex subunit 2	-0.6136	0.6408	0.0194425
Adam22	Disintegrin and metalloproteinase domain-containing protein 22	-0.3677	-0.0059	0.0225464
Rps12	40S ribosomal protein S12	1.4756	-2.7474	0.0234905
Psmd13	26S proteasome non-ATPase regulatory subunit 13	1.1766	-5.2086	0.0254376
Rab1	RAB1A, member RAS oncogene family	-6.2463	0.9549	0.0330983
Atp8a1	Phospholipid-transporting ATPase;Phospholipid-transporting ATPase IA	2.591	1.7496	0.0332005
Itpa	Inosine triphosphate pyrophosphatase	2.6897	0.6859	0.0333658
Esd	S-formylglutathione hydrolase	-0.115	3.5386	0.0339751
Tmem65	Transmembrane protein 65	5.9971	1.4377	0.0348343
Hepacam	Hepatocyte cell adhesion molecule	-3.5385	1.3717	0.0369502
Iqsec1	IQ motif and SEC7 domain-containing protein 1	-1.7167	-0.6849	0.0402602
Maob	Amine oxidase [flavin-containing] B	-2.6134	-0.8782	0.0410259
Eif5a	Eukaryotic translation initiation factor 5A;Eukaryotic translation initiation factor 5A-1	4.4399	1.3691	0.0432136
Ndufs5	NADH dehydrogenase [ubiquinone] iron-sulfur protein 5;NADH dehydrogenase [ubiquinone] iron-sulfur protein 5, N-terminally processed	1.3183	-1.0851	0.0432663
Lsamp	Limbic system-associated membrane protein	1.1769	-5.1411	0.0440573
Gnb2l1	Guanine nucleotide-binding protein subunit beta-2-like 1;Guanine nucleotide-binding protein subunit beta-2-like 1, N-terminally processed	2.4332	-1.3898	0.0447099
Slc25a5	ADP/ATP translocase 2;ADP/ATP translocase 2, N-terminally processed	0.1751	-0.0897	0.044822
Myl12b;Myl12a;Myl9	Myosin regulatory light chain 12B;Myosin regulatory light polypeptide 9	0.895	-1.379	0.0464306
Snx1	Sorting nexin-1	-0.4376	-4.2512	0.0519036
Rpl7a	60S ribosomal protein L7a	-3.5987	-4.3867	0.0520299
Ppp1r9b	Neurabin-2	5.1343	-6.6279	0.052453
Bcas1	Breast carcinoma-amplified sequence 1 homolog	7.2993	6.9285	0.0536128
Anp32a	Acidic leucine-rich nuclear phosphoprotein 32 family member A	4.4551	2.8369	0.0558346
Gnai2	Guanine nucleotide-binding protein G(i) subunit alpha-2	5.0834	0.3794	0.0568628
Idh2	Isocitrate dehydrogenase [NADP], mitochondrial	0.7751	5.0631	0.0574156
Psmc1	26S protease regulatory subunit 4	-0.1907	2.5409	0.0585436
Srsf3	Serine/arginine-rich splicing factor 3	-4.7291	-2.8887	0.0615371
Fis1	Mitochondrial fission 1 protein	0.2177	0.0857	0.063875
Rps8	40S ribosomal protein S8	-1.4908	3.1786	0.0656582
Gpd1l	Glycerol-3-phosphate dehydrogenase 1-like protein;Glycerol-3-phosphate dehydrogenase [NAD(+)]	4.4702	-2.7394	0.0670761
Map2k1	Dual specificity mitogen-activated protein kinase kinase 1	1.0336	0.259	0.0685975
Ddt;Gm20441	D-dopachrome decarboxylase	2.3654	-1.1448	0.0690983
Cbr1	Carbonyl reductase [NADPH] 1	4.1351	-2.9595	0.0692345
Asna1	ATPase Asna1	-2.4679	6.5399	0.0694231
Pde2a	cGMP-dependent 3,5-cyclic phosphodiesterase	1.2471	-2.7439	0.0705401
Ap1g1	AP-1 complex subunit gamma-1	2.7602	-3.714	0.0710196
Psmb1	Proteasome subunit beta type;Proteasome subunit beta type-1	7.8883	-2.4883	0.0728606
Hibch	3-hydroxyisobutyryl-CoA hydrolase, mitochondrial	-1.2554	-1.7004	0.0730687
Camk4	Calcium/calmodulin-dependent protein kinase type IV	-3.7502	1.3622	0.075398
Actn2	Alpha-actinin-2	-3.5618	1.8444	0.0754876
Rpl26	60S ribosomal protein L26	-1.4374	-1.5638	0.0758047
Iars2	Isoleucine--tRNA ligase, mitochondrial	-5.3083	-2.8787	0.0766062
Ogt	UDP-N-acetylglucosamine--peptide N-acetylglucosaminyltransferase 110 kDa subunit	6.9732	-4.3198	0.0766992
Scn2a1	Sodium channel protein	-0.9782	-2.4592	0.0774751
Syngr1	Synaptogyrin-1	-0.5795	4.7937	0.0778208
Cct4	T-complex protein 1 subunit delta	0.1721	1.3199	0.0787246
Slc6a11	Sodium- and chloride-dependent GABA transporter 3;Transporter	2.3227	-0.4013	0.0794623
Slc2a3	Solute carrier family 2, facilitated glucose transporter member 3	2.7463	-4.1881	0.0796308
Aldh7a1	Alpha-aminoadipic semialdehyde dehydrogenase	1.336	-0.9058	0.0799528
Cdc37	Hsp90 co-chaperone Cdc37;Hsp90 co-chaperone Cdc37, N-terminally processed	-1.4982	-6.5192	0.0807573
Brsk1	Serine/threonine-protein kinase BRSK1	-3.5188	1.8398	0.0815958
Spr	Sepiapterin reductase	-1.6506	-0.4694	0.0823971
Pip5k1c	Phosphatidylinositol 4-phosphate 5-kinase type-1 gamma	2.9448	2.6254	0.0845877
Nptx1	Neuronal pentraxin-1	0.6994	-1.4112	0.0851002
Rtn4	Reticulon-4	0.981	1.6956	0.0852384
Slc4a10	Sodium-driven chloride bicarbonate exchanger;Anion exchange protein	-1.7609	-0.9119	0.0870642
Rhot1	Mitochondrial Rho GTPase 1	1.0563	1.2953	0.0874304
Ndufa12	NADH dehydrogenase [ubiquinone] 1 alpha subcomplex subunit 12	-0.1278	0.6872	0.0877283
Pacsin2	Protein kinase C and casein kinase substrate in neurons protein 2	3.9943	5.3317	0.0877285
Nceh1	Neutral cholesterol ester hydrolase 1	1.0999	-3.6693	0.0878762
Ggt7	Gamma-glutamyltransferase 7;Gamma-glutamyltransferase 7 heavy chain;Gamma-glutamyltransferase 7 light chain	3.0613	0.9341	0.0883139
Hist1h1c	Histone H1.2	1.8328	0.1538	0.0905808
Rps28	40S ribosomal protein S28	6.0055	10.4417	0.0912138
Fh	Fumarate hydratase, mitochondrial	0.216	0.7204	0.0916053
Dlg1	Disks large homolog 1	-5.6115	9.5205	0.0918091
Dpysl5	Dihydropyrimidinase-related protein 5	1.4291	-0.3241	0.0930098
Mink1;Map4k4;mKIAA0687	Misshapen-like kinase 1	6.4298	0.7504	0.0936572
Agap2	Arf-GAP with GTPase, ANK repeat and PH domain-containing protein 2	-0.5865	-2.0999	0.0943609
Lta4h	Leukotriene A-4 hydrolase	2.5411	-1.4997	0.0982698
Ncam1	Neural cell adhesion molecule 1	0.5135	1.0635	0.0996257
Gm20390;Nme2;Nme1	Nucleoside diphosphate kinase;Nucleoside diphosphate kinase B	0.9674	-0.1354	0.101532
Scrn1	Secernin-1	3.2695	3.1217	0.10187
Dync1li2	Cytoplasmic dynein 1 light intermediate chain 2	-5.9987	2.4965	0.106034
Wdr47	WD repeat-containing protein 47	-3.2467	2.9199	0.107709
Mpst	3-mercaptopyruvate sulfurtransferase	0.3702	2.6508	0.10788
Mcu	Calcium uniporter protein, mitochondrial	-3.892	-0.526	0.109618
Gls	Glutaminase kidney isoform, mitochondrial	-0.1377	-0.7981	0.111238
Ap3b2	AP-3 complex subunit beta-2	-0.1871	-1.1623	0.111356
Rhob	Rho-related GTP-binding protein RhoB	8.1768	-6.158	0.11138
Atp5i;Atp5k	ATP synthase subunit e, mitochondrial	9.7992	-6.1172	0.11144
Gpd2	Glycerol-3-phosphate dehydrogenase;Glycerol-3-phosphate dehydrogenase, mitochondrial	-0.0491	-0.0089	0.113573
Ndufa7	NADH dehydrogenase [ubiquinone] 1 alpha subcomplex subunit 7	6.7046	-0.792	0.113965
Cacybp	Calcyclin-binding protein	0.8547	-0.0441	0.11421
Synpr	Synaptoporin	-0.2895	-7.5749	0.115247
Grb2	Growth factor receptor-bound protein 2	-6.5232	5.4124	0.115474
Grm2	Metabotropic glutamate receptor 2	-1.5946	-0.6566	0.117156
Ndufs6	NADH dehydrogenase [ubiquinone] iron-sulfur protein 6, mitochondrial	5.3676	0.7484	0.117664
Pcdh1	Protocadherin 1	-2.6388	-2.8996	0.120478
Mbp	Uncharacterized protein	2.5758	-2.155	0.121647
Myh9	Myosin-9	2.1258	1.3002	0.121791
Cap2	Adenylyl cyclase-associated protein 2;Adenylyl cyclase-associated protein	-1.1797	-3.6051	0.122281
Serpina1e	Alpha-1-antitrypsin 1-5	0.8586	1.5066	0.125171
Plcb1;mKIAA0581	1-phosphatidylinositol 4,5-bisphosphate phosphodiesterase beta-1;Phosphoinositide phospholipase C	1.831	-0.4602	0.125647
Gnao1	Guanine nucleotide-binding protein G(o) subunit alpha	0.0629	0.2137	0.12569
Ndufa2	NADH dehydrogenase [ubiquinone] 1 alpha subcomplex subunit 2	-0.2735	-4.6821	0.125886
Rab1b	Ras-related protein Rab-1B	3.7547	-2.3327	0.126815
Rpl28	60S ribosomal protein L28	0.3569	-13.8707	0.127485
Cenpv	Centromere protein V	2.5189	-6.9501	0.127817
Vdac1	Voltage-dependent anion-selective channel protein 1	0.2855	0.0393	0.12839
Ehd3	EH domain-containing protein 3	5.3411	-3.4539	0.129256
Idh3g	Isocitrate dehydrogenase [NAD] subunit, mitochondrial;Isocitrate dehydrogenase [NAD] subunit gamma 1, mitochondrial	-1.0007	-0.1967	0.132765
Csnk2a1	Casein kinase II subunit alpha	-0.7007	-0.9895	0.133499
Mrps36	28S ribosomal protein S36, mitochondrial	8.7652	4.629	0.134272
Atp5b	ATP synthase subunit beta, mitochondrial	-0.0128	-0.3856	0.13457
Kras;Hras	GTPase KRas;GTPase KRas, N-terminally processed	4.5471	1.7473	0.134615
Hspa9	Stress-70 protein, mitochondrial	-0.433	-1.3094	0.134925
Hist1h1b	Histone H1.5	4.1384	-0.2154	0.135835
Kif2a	Kinesin-like protein;Kinesin-like protein KIF2A	2.253	0.4128	0.137981
Aqp4	Aquaporin-4	4.0958	-4.5178	0.138266
Capns1	Calpain small subunit 1	0.5225	-4.4285	0.139241
Nap1l1	Nucleosome assembly protein 1-like 1	2.8576	4.9312	0.139649
Fus	RNA-binding protein FUS	1.9665	1.9581	0.140553
Aldh5a1	Succinate-semialdehyde dehydrogenase, mitochondrial	1.9369	-3.2585	0.142379
Ogdhl	Ogdhl protein	-0.7088	-2.9516	0.142576
Ctsb	Cathepsin B;Cathepsin B light chain;Cathepsin B heavy chain	0.7881	-5.9081	0.143755
Flot1	Flotillin-1	-5.4411	6.3695	0.145751
Stx7	Syntaxin-7	-2.4349	-3.3311	0.148366
Ndufc2	NADH dehydrogenase [ubiquinone] 1 subunit C2	0.9835	-3.3013	0.148953
Kcnab2	Voltage-gated potassium channel subunit beta-2	0.9254	1.1816	0.149474

## Sheet: Gonad-Tibolone
T: Gene names	T: Protein names	FC Gon (NG-G)	FC Tibolone (T-NT)	N: Three-way ANOVA p value interact Castration_Tibolone
Ppp3ca	Serine/threonine-protein phosphatase;Serine/threonine-protein phosphatase 2B catalytic subunit alpha isoform	1.5218	0.1754	0.000274145
Shank2	SH3 and multiple ankyrin repeat domains protein 2	-0.5098	-1.1701	0.000800557
Serpina1e	Alpha-1-antitrypsin 1-5	-1.0036	1.5066	0.00123094
Wars	Tryptophan--tRNA ligase, cytoplasmic;T1-TrpRS;T2-TrpRS	3.3292	2.0882	0.00131825
Prmt1	Protein arginine N-methyltransferase 1	2.291	-1.4405	0.00306453
Ddx39b;Ddx39;Ddx39a	Spliceosome RNA helicase Ddx39b;ATP-dependent RNA helicase DDX39A	-0.2002	-1.0327	0.00579675
Vat1l	Synaptic vesicle membrane protein VAT-1 homolog-like	-2.9202	-2.7653	0.00606308
Syngr1	Synaptogyrin-1	-2.0404	4.7937	0.00666211
Gfap	Glial fibrillary acidic protein	7.4912	-0.6966	0.00773578
Ube2o	E2/E3 hybrid ubiquitin-protein ligase UBE2O	-0.3766	0.9584	0.011145
Dusp3	Dual specificity protein phosphatase 3	4.379	-1.3157	0.0112212
Atp2b4	Calcium-transporting ATPase	2.0992	1.7653	0.011714
Ogdh	2-oxoglutarate dehydrogenase, mitochondrial	-0.4896	-0.5765	0.0120988
Igsf8	Immunoglobulin superfamily member 8	-1.647	-0.8998	0.0123206
App	Amyloid beta A4 protein;N-APP;Soluble APP-alpha;Soluble APP-beta;C99;Beta-amyloid protein 42;Beta-amyloid protein 40;C83;P3(42);P3(40);C80;Gamma-secretase C-terminal fragment 59;Gamma-secretase C-terminal fragment 57;Gamma-secretase C-terminal fragment 50;C31	2.7236	1.6828	0.0165751
Clta	Clathrin light chain A	1.9768	1.731	0.0167538
Anks1b	Ankyrin repeat and sterile alpha motif domain-containing protein 1B	3.5314	-0.4383	0.0173922
Ndufs8	NADH dehydrogenase [ubiquinone] iron-sulfur protein 8, mitochondrial	-15.6862	-0.4615	0.0219619
Srsf1	Serine/arginine-rich splicing factor 1	-11.7038	2.2756	0.0225511
Arfip2	Arfaptin-2	1.7884	2.4351	0.0228132
Ndufs6	NADH dehydrogenase [ubiquinone] iron-sulfur protein 6, mitochondrial	7.3444	0.7484	0.0251658
Hacd3	Very-long-chain (3R)-3-hydroxyacyl-CoA dehydratase 3	-4.3518	4.7783	0.0263165
Clasp2	CLIP-associating protein 2	3.2944	-0.4405	0.0273552
Esd	S-formylglutathione hydrolase	-0.1444	3.5386	0.0276909
Ube2v2	Ubiquitin-conjugating enzyme E2 variant 2	0.606	-0.4125	0.0282251
Rab11b;Rab11a	Ras-related protein Rab-11B;Ras-related protein Rab-11A	-1.3348	-0.8202	0.030365
Atcay	Caytaxin	-7.7836	-12.3349	0.0326243
Ina	Alpha-internexin	-0.2712	-0.1702	0.0333778
H3f3a;H3f3c	Histone H3;Histone H3.3;Histone H3.3C	-14.3918	5.4345	0.0342516
Mapre1	Microtubule-associated protein RP/EB family member 1	0.4152	-8.361	0.0351995
Usp9x	Ubiquitin carboxyl-terminal hydrolase;Probable ubiquitin carboxyl-terminal hydrolase FAF-X	2.757	2.7005	0.0352877
Pip5k1c	Phosphatidylinositol 4-phosphate 5-kinase type-1 gamma	-0.7694	2.6254	0.0368383
Abi2	Abl interactor 2	2.0794	2.8485	0.0371198
Erc2	ERC protein 2	1.8426	3.8584	0.0371416
Dlg1	Disks large homolog 1	-0.1636	9.5205	0.0397303
Usp5	Ubiquitin carboxyl-terminal hydrolase;Ubiquitin carboxyl-terminal hydrolase 5	-2.1774	3.0469	0.0410335
Slc25a11	Mitochondrial 2-oxoglutarate/malate carrier protein	1.5532	1.2082	0.041801
Myl6	Myosin light polypeptide 6	-4.5148	-7.4618	0.0418919
Cpne6	Copine-6	-0.7772	-1.0442	0.0432463
Ppp5c	Serine/threonine-protein phosphatase 5;Serine/threonine-protein phosphatase	-1.5506	6.6277	0.0441772
Gda	Guanine deaminase	2.133	-0.2202	0.0466417
Npepps	Puromycin-sensitive aminopeptidase	-2.7068	0.3586	0.0481175
COX2;mt-Co2;COXII;Mtco2	Cytochrome c oxidase subunit 2	1.9962	0.4836	0.0487981
Grm2	Metabotropic glutamate receptor 2	0.4756	-0.6566	0.0494006
Uba1	Ubiquitin-like modifier-activating enzyme 1	0.9366	0.4395	0.0495337
Sv2b	Synaptic vesicle glycoprotein 2B	0.914	-0.0372	0.0502188
Tom1l2	TOM1-like protein 2	-4.2196	3.8238	0.0504769
Cadm4	Cell adhesion molecule 4	5.0728	0.0833	0.0507675
Kctd12	BTB/POZ domain-containing protein KCTD12	0.4238	0.2199	0.0509852
Lrrc57	Leucine-rich repeat-containing protein 57	4.6648	-2.8491	0.0518051
Plxna4	Plexin-A4	-0.0082	3.7909	0.0526127
Lancl1	LanC-like protein 1	6.8428	5.0086	0.0532748
Hsd17b10	3-hydroxyacyl-CoA dehydrogenase type-2	0.5776	-1.5143	0.0538158
Abi1	Abl interactor 1	0.1514	4.6183	0.0546441
Slc25a22	Mitochondrial glutamate carrier 1	0.114	-0.3771	0.0551445
Cct3	T-complex protein 1 subunit gamma	0.2994	0.7635	0.055723
Cttn	Src substrate cortactin	0.7088	-2.9185	0.0573793
Cap2	Adenylyl cyclase-associated protein 2;Adenylyl cyclase-associated protein	-0.7312	-3.6051	0.0604879
Rab35	Ras-related protein Rab-35	-9.7062	-1.6248	0.0610127
Gmps	GMP synthase [glutamine-hydrolyzing]	-1.1858	0.0039	0.0610912
Ina	IF rod domain-containing protein (Fragment)	13.4416	2.4926	0.0619013
Prkar1b	cAMP-dependent protein kinase type I-beta regulatory subunit	4.9577	2.90665	0.0625873
Syngr3	Synaptogyrin-3	-8.4044	-7.5554	0.0652786
Prnpb;Prnp	Major prion protein	5.587	0.4567	0.0663508
Cap1	Adenylyl cyclase-associated protein;Adenylyl cyclase-associated protein 1	-2.1766	1.0361	0.0665486
Lgalsl	Galectin-related protein	-4.9718	-4.4182	0.066831
Map1b	Microtubule-associated protein 1B;MAP1B heavy chain;MAP1 light chain LC1	1.0246	-0.374	0.0684551
Slc9a3r1	Na(+)/H(+) exchange regulatory cofactor NHE-RF1;Na(+)/H(+) exchange regulatory cofactor NHE-RF	7.0144	-2.8248	0.0686891
Lrpprc	Leucine-rich PPR motif-containing protein, mitochondrial	-2.0994	2.4139	0.0704587
Fasn	Fatty acid synthase;[Acyl-carrier-protein] S-acetyltransferase;[Acyl-carrier-protein] S-malonyltransferase;3-oxoacyl-[acyl-carrier-protein] synthase;3-oxoacyl-[acyl-carrier-protein] reductase;3-hydroxyacyl-[acyl-carrier-protein] dehydratase;Enoyl-[acyl-carrier-protein] reductase;Oleoyl-[acyl-carrier-protein] hydrolase	-0.192	0.2949	0.0716144
Prkar1a	cAMP-dependent protein kinase type I-alpha regulatory subunit;cAMP-dependent protein kinase type I-alpha regulatory subunit, N-terminally processed	0.2072	3.9804	0.0718286
Add2	Beta-adducin	2.2226	-0.272	0.072052
Slc6a11	Sodium- and chloride-dependent GABA transporter 3;Transporter	2.9664	-0.4013	0.0725441
Hnrnpul2	Heterogeneous nuclear ribonucleoprotein U-like protein 2	-0.0694	-6.2644	0.0738631
Iqsec1	IQ motif and SEC7 domain-containing protein 1	-0.6662	-0.6849	0.0745256
Rtn1	Reticulon	-6.7652	3.0573	0.0746856
Acadl	Long-chain specific acyl-CoA dehydrogenase, mitochondrial	1.8022	-2.0396	0.076251
Bin1	Myc box-dependent-interacting protein 1	-1.287	0.5581	0.0776376
Atp1b2	Sodium/potassium-transporting ATPase subunit beta-2	-2.2402	-1.6399	0.0782111
Gnb2l1	Guanine nucleotide-binding protein subunit beta-2-like 1;Guanine nucleotide-binding protein subunit beta-2-like 1, N-terminally processed	1.5662	-1.3898	0.0784608
Tceb2	Transcription elongation factor B polypeptide 2	-4.6546	-1.9857	0.078736
Homer1	Homer protein homolog 1	0.5294	0.0101	0.0792669
Rab18	Ras-related protein Rab-18	6.2292	2.0794	0.0796313
Psma2	Proteasome subunit alpha type;Proteasome subunit alpha type-2	-7.0544	0.8314	0.0797049
Nutf2	Nuclear transport factor 2	1.3982	-8.6774	0.0802685
Ndrg2;Ndr2	Protein NDRG2	-0.0244	0.5164	0.0807357
Eef1g	Elongation factor 1-gamma	0.293	-1.0512	0.0820869
Cox5a	Cytochrome c oxidase subunit 5A, mitochondrial	-1.7428	-4.8751	0.0825781
Amph	Amphiphysin	1.0384	-0.0506	0.0831673
Ppp2r1a	Serine/threonine-protein phosphatase 2A 65 kDa regulatory subunit A alpha isoform	0.2732	1.1017	0.0838078
Nap1l1	Nucleosome assembly protein 1-like 1	1.8758	4.9312	0.0854353
Hibch	3-hydroxyisobutyryl-CoA hydrolase, mitochondrial	1.871	-1.7004	0.0858391
Grm3	Metabotropic glutamate receptor 3	0.593	-2.2949	0.0867282
Atp6v1a	V-type proton ATPase catalytic subunit A	-0.4438	-0.0143	0.0867939
Tpm1	Tropomyosin alpha-1 chain	-3.6372	17.3489	0.086857
Hars	Histidine--tRNA ligase, cytoplasmic	0.9242	-2.6704	0.0881583
Aldh5a1	Succinate-semialdehyde dehydrogenase, mitochondrial	-2.4944	-3.2585	0.0881634
Psmc3	26S protease regulatory subunit 6A	-0.9226	-1.9476	0.0893158
Slc3a2	4F2 cell-surface antigen heavy chain	-0.5204	1.6602	0.0894075
Gpr158	Probable G-protein coupled receptor 158	0.7402	7.9221	0.0904421
Fahd2	Fumarylacetoacetate hydrolase domain-containing protein 2A	-0.4202	-1.7042	0.0909537
Eef1a1	Elongation factor 1-alpha;Elongation factor 1-alpha 1	0.4638	-0.5631	0.0941033
Hsph1	Heat shock protein 105 kDa	0.1194	-0.333	0.0944098
Pin1	Peptidyl-prolyl cis-trans isomerase NIMA-interacting 1	-6.4666	4.4461	0.0948247
Ddx1	ATP-dependent RNA helicase DDX1	-2.0144	-1.5863	0.0952256
Krt6a;Krt6b	Keratin, type II cytoskeletal 6A;Keratin, type II cytoskeletal 6B	3.0568	-0.0092	0.0976099
Ppp1cb	Serine/threonine-protein phosphatase PP1-beta catalytic subunit	0.439	-2.0211	0.0991357
Rtcb	tRNA-splicing ligase RtcB homolog	0.3358	0.8355	0.0993403
Wdr7	WD repeat-containing protein 7	-0.4238	-0.6666	0.10062
Hepacam	Hepatocyte cell adhesion molecule	-7.6834	1.3717	0.102631
Ppia	Peptidyl-prolyl cis-trans isomerase;Peptidyl-prolyl cis-trans isomerase A;Peptidyl-prolyl cis-trans isomerase A, N-terminally processed	0.9296	-0.2862	0.103473
Rpl10a	Ribosomal protein;60S ribosomal protein L10a	2.0038	-2.6215	0.103473
Psma5	Proteasome subunit alpha type;Proteasome subunit alpha type-5	4.3396	-4.7901	0.104083
Nsfl1c	NSFL1 cofactor p47	-4.1844	-3.4202	0.104147
Dpysl4	Dihydropyrimidinase-related protein 4	3.5774	0.983	0.10539
Canx	Calnexin	4.195	1.5305	0.106031
Prdx5	Peroxiredoxin-5, mitochondrial	0.8106	0.0571	0.10646
Camk2g	Calcium/calmodulin-dependent protein kinase type II subunit gamma	3.506	8.5566	0.107547
Capza2	F-actin-capping protein subunit alpha-2	-1.7428	0.5664	0.108023
Arpc4	Actin-related protein 2/3 complex subunit 4	7.6526	-4.7802	0.108433
Cdk5	Cyclin-dependent-like kinase 5	-1.64	0.2025	0.108833
Slc25a5	ADP/ATP translocase 2;ADP/ATP translocase 2, N-terminally processed	-0.07	-0.0897	0.111387
Cox5b	Cytochrome c oxidase subunit 5B, mitochondrial	-10.4924	-11.4911	0.113701
Rab1b	Ras-related protein Rab-1B	1.5504	-2.3327	0.115571
Atp5i;Atp5k	ATP synthase subunit e, mitochondrial	6.7228	-6.1172	0.115735
Rab2a;Rab2b	Ras-related protein Rab-2A;Ras-related protein Rab-2B	0.6662	-0.8662	0.115836
Lap3	Cytosol aminopeptidase	-0.8594	3.2303	0.11802
Dpp6	Dipeptidyl aminopeptidase-like protein 6	2.245	-0.2868	0.118184
Cldn11	Claudin-11	-5.6232	3.8139	0.120632
Rab10	Ras-related protein Rab-10	0.7176	-0.1791	0.12278
Rap2b	Ras-related protein Rap-2b	1.9186	-4.3757	0.123306
Efr3b	Protein EFR3 homolog B	2.7122	1.3953	0.124691
Ahsa1	Activator of 90 kDa heat shock protein ATPase homolog 1	-7.0022	-3.4596	0.124732
Tecr	Very-long-chain enoyl-CoA reductase	3.393	-0.991	0.124772
Mdh2	Malate dehydrogenase, mitochondrial	-0.2742	-0.5058	0.125242
Atp6v0d1	V-type proton ATPase subunit d 1	-1.8702	-0.0357	0.126485
Wdr37	WD repeat-containing protein 37	6.3228	-1.5407	0.12708
Pgrmc1	Membrane-associated progesterone receptor component 1	7.4328	0.0749	0.127299
Anp32a	Acidic leucine-rich nuclear phosphoprotein 32 family member A	3.9466	2.8369	0.127625
Acaa2	3-ketoacyl-CoA thiolase, mitochondrial	-8.491	-8.428	0.128413
Ppap2b	Lipid phosphate phosphohydrolase 3	-6.6244	-5.4057	0.128913
Rps9	40S ribosomal protein S9	-1.301	0.8094	0.130064
Cbr1	Carbonyl reductase [NADPH] 1	0.7954	-2.9595	0.130463
Eif5a	Eukaryotic translation initiation factor 5A;Eukaryotic translation initiation factor 5A-1	0.633	1.3691	0.130858
Uqcr10	Cytochrome b-c1 complex subunit 9	1.5986	2.8177	0.133775
Cltc;mKIAA0034	Clathrin heavy chain;Clathrin heavy chain 1	0.258	-0.1518	0.134098
Tubb5	Tubulin beta-5 chain	0.0278	0.4757	0.134913
Arl8a	ADP-ribosylation factor-like protein 8A	-1.7984	-2.9668	0.135307
Snap25	Synaptosomal-associated protein 25	-0.1702	-1.159	0.135374
Qdpr	Dihydropteridine reductase	-5.118	-2.2714	0.135977
rps14;Rps14	40S ribosomal protein S14	7.2702	3.2753	0.139005
Rplp0	60S acidic ribosomal protein P0	-2.6864	-1.3597	0.139051
Negr1	Neuronal growth regulator 1	7.4182	-4.2426	0.139579
Dsp	Desmoplakin	-3.8182	-3.6511	0.140118
Fh	Fumarate hydratase, mitochondrial	-0.526	0.7204	0.144686
Ctbp1	C-terminal-binding protein 1	-0.3944	-1.0629	0.14474
Ola1	Obg-like ATPase 1	-2.9268	-3.5792	0.145063
Nefm	Neurofilament medium polypeptide	0.8108	0.4358	0.145161
Sec22b	Vesicle-trafficking protein SEC22b	1.6428	-1.4491	0.145437
Sipa1l1	Signal-induced proliferation-associated 1-like protein 1	-1.5574	-1.0526	0.147235
Rpl21	60S ribosomal protein L21	-3.219	3.0469	0.147505
Rpl12	60S ribosomal protein L12	0.7566	-9.5174	0.147623
Bsn	Protein bassoon	-1.9178	0.8289	0.147868
Aak1	AP2-associated protein kinase 1	-0.416	-1.3403	0.148959
Rps6	40S ribosomal protein S6	3.1458	-12.3572	0.149733

## Sheet: Sex-Gonad-Tibolone
T: Gene names	T: Protein names		FC Sex (m-f)	FC Gon (NG-G)	FC Tibolone (T-NT)	N: Three-way ANOVA p value interact Sex_Castration_Tibolone
Hibch	3-hydroxyisobutyryl-CoA hydrolase, mitochondrial		-1.2554	1.871	-1.7004	0.00212625
Shank2	SH3 and multiple ankyrin repeat domains protein 2		3.0865	-0.5098	-1.1701	0.00353879
Ndufa7	NADH dehydrogenase [ubiquinone] 1 alpha subcomplex subunit 7		6.7046	6.1594	-0.792	0.00468266
Vat1l	Synaptic vesicle membrane protein VAT-1 homolog-like		-0.7275	-2.9202	-2.7653	0.00535682
Nutf2	Nuclear transport factor 2		-3.9556	1.3982	-8.6774	0.00574521
Tmx2	Thioredoxin-related transmembrane protein 2		4.1383	2.0028	4.2887	0.00683531
Rpl15	Ribosomal protein L15;60S ribosomal protein L15		0.6832	-0.0218	-14.053	0.0108715
H3f3a;H3f3c	Histone H3;Histone H3.3;Histone H3.3C		-14.8303	-14.3918	5.4345	0.0127368
Macf1	Microtubule-actin cross-linking factor 1		-0.2883	-1.6112	-1.7459	0.0131075
Dbi	Acyl-CoA-binding protein		10.9735	-0.753	-3.9149	0.0136143
Caskin1	Caskin-1		-0.1474	-0.5788	0.5414	0.0137909
Sucla2	Succinyl-CoA ligase subunit beta;Succinyl-CoA ligase [ADP-forming] subunit beta, mitochondrial		0.2072	-0.4978	-0.7662	0.0146444
Pclo	Protein piccolo		4.1413	5.9942	1.7799	0.015968
Ntm	Neurotrimin		1.303	2.7032	0.1212	0.0171357
Cmpk1	UMP-CMP kinase		2.1504	-0.4796	-3.8302	0.017299
Mbp	Myelin basic protein		0.7989	1.1814	0.2011	0.0183771
Dync1li2	Cytoplasmic dynein 1 light intermediate chain 2		-5.9987	-7.6466	2.4965	0.0184495
Sh3gl2	Endophilin-A1		0.5935	1.6802	0.3161	0.0184958
Gria1	Gria1 protein (Fragment)		-1.6258	3.0784	-1.7038	0.0188534
Pgrmc1	Membrane-associated progesterone receptor component 1		10.7799	7.4328	0.0749	0.0192797
Ctnnb1	Catenin beta-1		0.7605	-0.5314	-1.7881	0.0214652
Tst	Sulfurtransferase;Thiosulfate sulfurtransferase		-2.4529	0.1544	-4.1049	0.0218467
Itpr1	Inositol 1,4,5-trisphosphate receptor type 1		-0.005	0.8878	-4.2162	0.0226595
Atp2b1	Plasma membrane calcium-transporting ATPase 1		0.6374	-0.5082	-1.2178	0.0251288
Pcbp2	Poly(rC)-binding protein 2		-14.8134	-15.9594	-7.2682	0.0251981
Krt42	Keratin, type I cytoskeletal 42		-11.1905	-11.3098	-8.1369	0.0264279
Iars2	Isoleucine--tRNA ligase, mitochondrial		-5.3083	-4.1174	-2.8787	0.0273057
Slc2a3	Solute carrier family 2, facilitated glucose transporter member 3		2.7463	7.7558	-4.1881	0.0277044
Eif4b	Eukaryotic translation initiation factor 4B		7.0286	6.9552	-5.0724	0.0278815
Actn1	Alpha actinin 1a		-0.307	-0.3346	0.9304	0.0280366
Brsk1	Serine/threonine-protein kinase BRSK1		-3.5188	-0.0796	1.8398	0.0282173
Rab35	Ras-related protein Rab-35		-2.3298	-9.7062	-1.6248	0.0284913
Cbr1	Carbonyl reductase [NADPH] 1		4.1351	0.7954	-2.9595	0.0297851
Lin7a	Protein lin-7 homolog A		4.7548	5.6852	-3.3488	0.0310473
Epn1	Epsin-1		-2.1452	-3.2738	-1.2002	0.0317274
Cops4	COP9 signalosome complex subunit 4		-5.3605	-11.1758	4.2093	0.0318928
Efr3b	Protein EFR3 homolog B		0.7835	2.7122	1.3953	0.0346184
G6pdx	Glucose-6-phosphate 1-dehydrogenase;Glucose-6-phosphate 1-dehydrogenase X		-1.4249	-5.114	0.5631	0.0363151
Hint1	Histidine triad nucleotide-binding protein 1		-9.0536	-12.3804	-0.9388	0.0366616
Gltp	Glycolipid transfer protein		3.9341	3.8476	-8.4969	0.0389708
Hars	Histidine--tRNA ligase, cytoplasmic		0.5592	0.9242	-2.6704	0.039583
Snx3	Sorting nexin-3		-0.7737	3.2336	-5.1645	0.0410704
Ndufa2	NADH dehydrogenase [ubiquinone] 1 alpha subcomplex subunit 2		-0.2735	-5.2942	-4.6821	0.0423777
Uqcr10	Cytochrome b-c1 complex subunit 9		-1.8417	1.5986	2.8177	0.0431576
Eif5a	Eukaryotic translation initiation factor 5A;Eukaryotic translation initiation factor 5A-1		4.4399	0.633	1.3691	0.0442079
Nipsnap1	Protein NipSnap homolog 1		1.147	4.9758	-4.9972	0.0465084
Tomm70a	Mitochondrial import receptor subunit TOM70		-0.2352	-0.4512	1.2594	0.046647
Synpo	Synaptopodin		-0.3458	-0.0216	0.3756	0.0473872
Hnrnph1	Heterogeneous nuclear ribonucleoprotein H;Heterogeneous nuclear ribonucleoprotein H, N-terminally processed		-3.84	0.7706	2.5986	0.0535782
Cnp	2,3-cyclic-nucleotide 3-phosphodiesterase		0.8792	0.8494	0.7486	0.0538866
Nrcam	Neuronal cell adhesion molecule		-0.849	-2.6696	0.7288	0.0540449
Ak4	Adenylate kinase 4, mitochondrial		1.1705	-3.0962	-0.1199	0.054515
Ttyh1	Protein tweety homolog 1		-0.1837	-2.1964	-5.7093	0.0557695
Gpd2	Glycerol-3-phosphate dehydrogenase;Glycerol-3-phosphate dehydrogenase, mitochondrial		-0.0491	-0.3794	-0.0089	0.0594352
Ap2a1	AP-2 complex subunit alpha-1		0.6491	1.466	0.3473	0.0619621
Mtnd4;ND4;Nd4;mt-Nd4	NADH-ubiquinone oxidoreductase chain 4		-3.9501	-11.4612	-0.1917	0.0623987
Rab1b	Ras-related protein Rab-1B		3.7547	1.5504	-2.3327	0.0634108
Slc6a1	Transporter;Sodium- and chloride-dependent GABA transporter 1		7.2424	10.853	-3.4916	0.0635526
Kbtbd11	Kelch repeat and BTB domain-containing protein 11		-2.6448	-1.8102	-1.2846	0.064938
Acsbg1	Long-chain-fatty-acid--CoA ligase ACSBG1		-0.8949	-1.1462	-7.1963	0.0649817
Gsn	Gelsolin		4.0495	6.7204	3.1407	0.0650945
Hspa12a	Heat shock 70 kDa protein 12A		-0.0259	0.1712	0.4015	0.0659887
Cdk5	Cyclin-dependent-like kinase 5		-0.9915	-1.64	0.2025	0.066033
Tfam	Transcription factor A, mitochondrial		0.7442	1.4386	-0.129	0.0666305
Ndrg3	Protein NDRG3		2.8951	0.9622	1.4761	0.0672585
Tpd52	Tumor protein D52		1.8369	2.491	3.1465	0.0691794
Ncdn	Neurochondrin		0.4794	0.7336	0.7	0.0721607
Prnpb;Prnp	Major prion protein		2.8237	5.587	0.4567	0.0746538
Acot13	Acyl-coenzyme A thioesterase 13;Acyl-coenzyme A thioesterase 13, N-terminally processed		2.6216	-6.3838	2.318	0.0759883
Slc32a1	Vesicular inhibitory amino acid transporter		-1.3431	-6.4778	4.3319	0.0766133
Crym	Ketimine reductase mu-crystallin		-1.8435	-0.7272	2.9631	0.0814626
Sv2b	Synaptic vesicle glycoprotein 2B		1.5024	0.914	-0.0372	0.0822429
Slc6a11	Sodium- and chloride-dependent GABA transporter 3;Transporter		2.3227	2.9664	-0.4013	0.0828968
Rtn1	Reticulon		-4.4717	-6.7652	3.0573	0.0830908
Fabp5	Fatty acid-binding protein, epidermal		-1.555	-4.8522	4.8734	0.0912173
Stx12	Syntaxin-12		-3.2281	-4.81	1.1533	0.0956266
Cyp46a1	Cholesterol 24-hydroxylase		0.851	2.2804	4.3822	0.0960324
Ehd3	EH domain-containing protein 3		5.3411	1.154	-3.4539	0.0969816
Etfb	Electron transfer flavoprotein subunit beta		-0.7278	0.342	-0.4934	0.0970256
Ilf3	Interleukin enhancer-binding factor 3		-2.2534	-0.1018	-1.3268	0.0980556
Gnb5	Guanine nucleotide-binding protein subunit beta-5		0.4722	1.1636	-1.0128	0.0989699
Rps28	40S ribosomal protein S28		6.0055	9.7898	10.4417	0.0997898
Fis1	Mitochondrial fission 1 protein		0.2177	1.3028	0.0857	0.100234
Arl6ip5	PRA1 family protein 3		1.8339	3.1184	-1.4579	0.100641
Actc1;Acta1;alpha-cardiac actin	Actin, alpha cardiac muscle 1;Actin, alpha skeletal muscle		4.0752	-7.7648	-11.5844	0.100864
Rpl13	60S ribosomal protein L13		-1.0625	-6.4474	-2.2409	0.101575
Myl12b;Myl12a;Myl9	Myosin regulatory light chain 12B;Myosin regulatory light polypeptide 9		0.895	-7.9146	-1.379	0.102243
Hpca	Neuron-specific calcium-binding protein hippocalcin		-2.5907	-1.5896	-0.0375	0.103346
Hist1h1c	Histone H1.2		1.8328	2.9268	0.1538	0.103528
Ncam2	Neural cell adhesion molecule 2		-4.9974	-3.5464	-10.5656	0.104554
Plxna4	Plexin-A4		-0.5889	-0.0082	3.7909	0.106138
Mpp2	MAGUK p55 subfamily member 2		1.8428	1.1792	-1.049	0.106826
Ndufs8	NADH dehydrogenase [ubiquinone] iron-sulfur protein 8, mitochondrial		-2.5449	-15.6862	-0.4615	0.110147
Endod1	Endonuclease domain-containing 1 protein		-0.1795	6.6022	1.2547	0.11094
Nudc	Nuclear migration protein nudC		4.4944	5.9174	-3.9064	0.111332
Opcml	Opioid-binding protein/cell adhesion molecule-like		0.0164	1.4464	8.0312	0.111782
Psmd1	26S proteasome non-ATPase regulatory subunit 1		3.6659	2.6994	-4.6223	0.112917
Rpl7a	60S ribosomal protein L7a		-3.5987	-1.7654	-4.3867	0.114597
Erlin2	Erlin-2		4.2945	6.4012	-0.8265	0.114776
Hnrnpab	Heterogeneous nuclear ribonucleoprotein A/B		2.3684	2.1548	4.7632	0.117112
mKIAA0531;Kif5c	Kinesin-like protein;Kinesin heavy chain isoform 5C		2.6942	2.3582	1.5396	0.120135
Cycs	Cytochrome c, somatic		0.1015	-0.2902	-0.9489	0.120677
Gnb1	Guanine nucleotide-binding protein G(I)/G(S)/G(T) subunit beta-1		0.7549	0.507	-0.6281	0.120936
Cct5	T-complex protein 1 subunit epsilon		0.5122	-0.4064	-0.8792	0.120967
Snca	Alpha-synuclein		-1.0451	-0.4262	-0.3931	0.121888
Ca2	Carbonic anhydrase 2		0.7572	1.1918	0.2896	0.121888
Gabarapl2	Gamma-aminobutyric acid receptor-associated protein-like 2		2.3119	1.7924	2.6367	0.122087
Lta4h	Leukotriene A-4 hydrolase		2.5411	-3.694	-1.4997	0.122162
Syngr3	Synaptogyrin-3		0.6826	-8.4044	-7.5554	0.124523
Grm3	Metabotropic glutamate receptor 3		1.0747	0.593	-2.2949	0.124599
Hspa9	Stress-70 protein, mitochondrial		-0.433	-3.6782	-1.3094	0.125709
Anxa6	Annexin;Annexin A6		-1.5412	-0.9954	0.1826	0.126629
Stxbp5	Syntaxin-binding protein 5		0.7694	-6.4392	-0.6358	0.127014
Hnrnpk	Heterogeneous nuclear ribonucleoprotein K		-0.5224	-1.293	0.8448	0.128194
Ncam1	Neural cell adhesion molecule 1		0.5135	0.9542	1.0635	0.128432
Ndufs1	NADH-ubiquinone oxidoreductase 75 kDa subunit, mitochondrial		-0.172	-0.361	-0.5738	0.128629
Psmd11	26S proteasome non-ATPase regulatory subunit 11		1.8939	6.385	2.6745	0.130562
Atp6v0d1	V-type proton ATPase subunit d 1		-0.9789	-1.8702	-0.0357	0.132569
Eef1g	Elongation factor 1-gamma		0.2068	0.293	-1.0512	0.134342
Arhgef2	Rho guanine nucleotide exchange factor 2		0.1016	-0.0356	3.6192	0.134573
Rab6a	Ras-related protein Rab-6A		0.9033	0.5948	0.6303	0.135177
Plcb1;mKIAA0581	1-phosphatidylinositol 4,5-bisphosphate phosphodiesterase beta-1;Phosphoinositide phospholipase C		1.831	1.09	-0.4602	0.135837
Erc2	ERC protein 2		-2.1538	1.8426	3.8584	0.136696
Rplp0	60S acidic ribosomal protein P0		-0.8565	-2.6864	-1.3597	0.137832
Rpl17	60S ribosomal protein L17		2.5221	5.3902	4.9545	0.138351
Sipa1l1	Signal-induced proliferation-associated 1-like protein 1		-1.0744	-1.5574	-1.0526	0.140375
Ppp3r1	Calcineurin subunit B type 1		5.1578	3.2136	5.4314	0.140416
Phb2	Prohibitin-2		-0.5305	-1.0152	-0.7523	0.140676
Dmxl2	DmX-like protein 2		1.5777	1.3916	-1.9317	0.141415
Pura	Transcriptional activator protein Pur-alpha		-3.036	-6.2568	-9.604	0.14174
Kctd12	BTB/POZ domain-containing protein KCTD12		0.4177	0.4238	0.2199	0.143083
Ctsb	Cathepsin B;Cathepsin B light chain;Cathepsin B heavy chain		0.7881	5.395	-5.9081	0.143585
Slc6a17	Sodium-dependent neutral amino acid transporter SLC6A17;Transporter		1.6289	6.4166	-1.5771	0.144572
Psmc2	26S protease regulatory subunit 7		1.939	0.6906	0.887	0.145988
haemaglobin alpha 2;Hbat1;Hba	Hemoglobin subunit alpha		-2.5101	-3.1356	-1.7943	0.14631
Nap1l1	Nucleosome assembly protein 1-like 1		2.8576	1.8758	4.9312	0.146621
Ppp2r5e	Serine/threonine-protein phosphatase 2A 56 kDa regulatory subunit epsilon isoform		-7.6144	-9.5552	2.8788	0.146961
Synj1	Synaptojanin-1		0.0387	0.1374	0.5343	0.147293
Ndufs7	NADH dehydrogenase [ubiquinone] iron-sulfur protein 7, mitochondrial		0.6337	-6.3908	-4.8955	0.147771
Pld3	Phospholipase D3		-5.9632	0.6836	4.6472	0.14885
