# Supplementary material for: Respirasome Proteins Are Regulated by Sex-Hormone Interactions in the Brain
Source: Int J Mol Sci. 2022 Nov 25;23(23):14754. doi: 10.3390/ijms232314754 (PMC9741126; doi:10.3390/ijms232314754)
Supplement: Supplementary file 1 [file ijms-23-14754-s001.zip › Supplementary File S2.xlsx]

## Sheet: Merged Lists
Name	Category	CategoryID	GO	Description	PARENT_GO	LogP	Enrichment	Z-score	#TotalGeneInLibrary	#GeneInGO	#GeneInHitList	#GeneInGOAndHitList	%InGO	STDV %InGO	GeneID	Hits	Log(q-value)
_FINAL_SUB1_MCODE_1	KEGG Pathway	24	ko00190	Oxidative phosphorylation		-17	37	21	20504	134	54	13	24	5.8	11947|11949|11964|11972|17719|17991|17992|66152|66416|67895|73834|225887|407785	Atp5b|Atp5c1|Atp6v1a|Atp6v0d1|ND4|Ndufa2|Ndufa4|Uqcr10|Ndufa7|Ppa1|Atp6v1d|Ndufs8|Ndufs6	-14
_FINAL_SUB1_MCODE_1	KEGG Pathway	24	mmu00190	Oxidative phosphorylation		-15	26	18	20504	190	54	13	24	5.8	11947|11949|11964|11972|17719|17991|17992|66152|66416|67895|73834|225887|407785	Atp5b|Atp5c1|Atp6v1a|Atp6v0d1|ND4|Ndufa2|Ndufa4|Uqcr10|Ndufa7|Ppa1|Atp6v1d|Ndufs8|Ndufs6	-12
_FINAL_SUB1_MCODE_1	KEGG Pathway	24	mmu05016	Huntington's disease		-13	24	16	20504	192	54	12	22	5.7	11771|11773|11947|11949|12757|17991|17992|18795|66152|66416|225887|407785	Ap2a1|Ap2m1|Atp5b|Atp5c1|Clta|Ndufa2|Ndufa4|Plcb1|Uqcr10|Ndufa7|Ndufs8|Ndufs6	-11
_FINAL_SUB1_MCODE_1	KEGG Pathway	24	ko05016	Huntington's disease		-13	24	16	20504	192	54	12	22	5.7	11771|11773|11947|11949|12757|17991|17992|18795|66152|66416|225887|407785	Ap2a1|Ap2m1|Atp5b|Atp5c1|Clta|Ndufa2|Ndufa4|Plcb1|Uqcr10|Ndufa7|Ndufs8|Ndufs6	-11
_FINAL_SUB1_MCODE_1	GO Biological Processes	19	GO:0006898	receptor-mediated endocytosis	19_GO:0051179 localization	-13	19	15	20504	265	54	13	24	5.8	11765|11771|11773|11947|12331|12757|12759|17920|18717|20404|20614|20616|72685	Ap1g1|Ap2a1|Ap2m1|Atp5b|Cap1|Clta|Clu|Myo6|Pip5k1c|Sh3gl2|Snap25|Snap91|Dnajc6	-11
_FINAL_SUB1_MCODE_1	Reactome Gene Sets	6	R-MMU-3858494	Beta-catenin independent WNT signaling		-12	31	17	20504	121	54	10	19	5.3	11771|11773|12387|14681|14688|18795|19170|19182|23997|26442	Ap2a1|Ap2m1|Ctnnb1|Gnao1|Gnb1|Plcb1|Psmb1|Psmc3|Psmd13|Psma5	-10
_FINAL_SUB1_MCODE_1	WikiPathways	27	WP295	Electron transport chain		-11	35	17	20504	99	54	9	17	5.1	11947|11949|17719|17991|17992|66152|66416|225887|407785	Atp5b|Atp5c1|ND4|Ndufa2|Ndufa4|Uqcr10|Ndufa7|Ndufs8|Ndufs6	-9.4
_FINAL_SUB1_MCODE_1	Reactome Gene Sets	6	R-MMU-195721	Signaling by WNT		-11	18	14	20504	227	54	11	20	5.5	11771|11773|12387|14681|14688|18795|19170|19182|23997|26442|26932	Ap2a1|Ap2m1|Ctnnb1|Gnao1|Gnb1|Plcb1|Psmb1|Psmc3|Psmd13|Psma5|Ppp2r5e	-8.9
_FINAL_SUB1_MCODE_1	Reactome Gene Sets	6	R-MMU-163200	Respiratory electron transport, ATP synthesis by chemiosmotic coupling, and heat production by uncoupling proteins.		-11	29	16	20504	118	54	9	17	5.1	11947|11949|17719|17991|17992|66152|66416|225887|407785	Atp5b|Atp5c1|ND4|Ndufa2|Ndufa4|Uqcr10|Ndufa7|Ndufs8|Ndufs6	-8.8
_FINAL_SUB1_MCODE_1	KEGG Pathway	24	mmu05012	Parkinson's disease		-9.9	24	14	20504	144	54	9	17	5.1	11947|11949|17719|17991|17992|66152|66416|225887|407785	Atp5b|Atp5c1|ND4|Ndufa2|Ndufa4|Uqcr10|Ndufa7|Ndufs8|Ndufs6	-8.1
_FINAL_SUB1_MCODE_1	WikiPathways	27	WP1248	Oxidative phosphorylation		-9.7	45	17	20504	59	54	7	13	4.6	11947|17719|17991|17992|66416|225887|407785	Atp5b|ND4|Ndufa2|Ndufa4|Ndufa7|Ndufs8|Ndufs6	-8
_FINAL_SUB1_MCODE_1	KEGG Pathway	24	ko04721	Synaptic vesicle cycle		-9.6	43	17	20504	62	54	7	13	4.6	11771|11773|11964|11972|12757|20614|73834	Ap2a1|Ap2m1|Atp6v1a|Atp6v0d1|Clta|Snap25|Atp6v1d	-7.9
_FINAL_SUB1_MCODE_1	KEGG Pathway	24	mmu04721	Synaptic vesicle cycle		-9.6	43	17	20504	62	54	7	13	4.6	11771|11773|11964|11972|12757|20614|73834	Ap2a1|Ap2m1|Atp6v1a|Atp6v0d1|Clta|Snap25|Atp6v1d	-7.9
_FINAL_SUB1_MCODE_1	GO Biological Processes	19	GO:0099504	synaptic vesicle cycle	19_GO:0051179 localization	-9.4	17	12	20504	229	54	10	19	5.3	11773|12387|17920|18645|18717|20404|20614|20616|72685|218038	Ap2m1|Ctnnb1|Myo6|Pfn2|Pip5k1c|Sh3gl2|Snap25|Snap91|Dnajc6|Amph	-7.7
_FINAL_SUB1_MCODE_1	CORUM	33	CORUM:381	Respiratory chain complex I, mitochondrial		-9.3	62	19	20504	37	54	6	11	4.3	17719|17991|17992|66416|225887|407785	ND4|Ndufa2|Ndufa4|Ndufa7|Ndufs8|Ndufs6	-7.6
_FINAL_SUB1_MCODE_1	Reactome Gene Sets	6	R-MMU-1428517	The citric acid (TCA) cycle and respiratory electron transport		-9.3	20	13	20504	169	54	9	17	5.1	11947|11949|17719|17991|17992|66152|66416|225887|407785	Atp5b|Atp5c1|ND4|Ndufa2|Ndufa4|Uqcr10|Ndufa7|Ndufs8|Ndufs6	-7.6
_FINAL_SUB1_MCODE_1	KEGG Pathway	24	ko05010	Alzheimer's disease		-9.1	20	13	20504	175	54	9	17	5.1	11947|11949|17991|17992|18795|66152|66416|225887|407785	Atp5b|Atp5c1|Ndufa2|Ndufa4|Plcb1|Uqcr10|Ndufa7|Ndufs8|Ndufs6	-7.5
_FINAL_SUB1_MCODE_1	KEGG Pathway	24	mmu05010	Alzheimer's disease		-9.1	20	13	20504	175	54	9	17	5.1	11947|11949|17991|17992|18795|66152|66416|225887|407785	Atp5b|Atp5c1|Ndufa2|Ndufa4|Plcb1|Uqcr10|Ndufa7|Ndufs8|Ndufs6	-7.5
_FINAL_SUB1_MCODE_1	CORUM	33	CORUM:382	Respiratory chain complex I, mitochondrial		-9	57	18	20504	40	54	6	11	4.3	17719|17991|17992|66416|225887|407785	ND4|Ndufa2|Ndufa4|Ndufa7|Ndufs8|Ndufs6	-7.4
_FINAL_SUB1_MCODE_1	GO Biological Processes	19	GO:0099003	vesicle-mediated transport in synapse	19_GO:0051179 localization	-8.9	15	11	20504	256	54	10	19	5.3	11773|12387|17920|18645|18717|20404|20614|20616|72685|218038	Ap2m1|Ctnnb1|Myo6|Pfn2|Pip5k1c|Sh3gl2|Snap25|Snap91|Dnajc6|Amph	-7.3
_FINAL_SUB1_MCODE_1	GO Biological Processes	19	GO:0006897	endocytosis	19_GO:0051179 localization	-8.7	7.8	9.2	20504	685	54	14	26	6	11765|11771|11773|11947|12331|12757|12759|17920|18717|20404|20614|20616|72685|218038	Ap1g1|Ap2a1|Ap2m1|Atp5b|Cap1|Clta|Clu|Myo6|Pip5k1c|Sh3gl2|Snap25|Snap91|Dnajc6|Amph	-7.2
_FINAL_SUB1_MCODE_1	GO Biological Processes	19	GO:0072583	clathrin-dependent endocytosis	19_GO:0051179 localization	-8.7	51	17	20504	45	54	6	11	4.3	11771|11773|12757|20404|20616|72685	Ap2a1|Ap2m1|Clta|Sh3gl2|Snap91|Dnajc6	-7.2
_FINAL_SUB1_MCODE_1	Reactome Gene Sets	6	R-MMU-611105	Respiratory electron transport		-8.3	28	14	20504	94	54	7	13	4.6	17719|17991|17992|66152|66416|225887|407785	ND4|Ndufa2|Ndufa4|Uqcr10|Ndufa7|Ndufs8|Ndufs6	-6.8
_FINAL_SUB1_MCODE_1	Reactome Gene Sets	6	R-MMU-2262752	Cellular responses to stress		-8.3	9.1	9.4	20504	499	54	12	22	5.7	11657|11964|11972|12343|12345|15369|17992|19170|19182|23997|26442|73834	Alb|Atp6v1a|Atp6v0d1|Capza2|Capzb|Hmox2|Ndufa4|Psmb1|Psmc3|Psmd13|Psma5|Atp6v1d	-6.8
_FINAL_SUB1_MCODE_1	Reactome Gene Sets	6	R-MMU-8953897	Cellular responses to stimuli		-8.3	9.1	9.4	20504	502	54	12	22	5.7	11657|11964|11972|12343|12345|15369|17992|19170|19182|23997|26442|73834	Alb|Atp6v1a|Atp6v0d1|Capza2|Capzb|Hmox2|Ndufa4|Psmb1|Psmc3|Psmd13|Psma5|Atp6v1d	-6.7
_FINAL_SUB1_MCODE_1	GO Biological Processes	19	GO:1902600	proton transmembrane transport	19_GO:0051179 localization	-8.1	27	13	20504	100	54	7	13	4.6	11947|11949|11964|11972|17719|17992|18795	Atp5b|Atp5c1|Atp6v1a|Atp6v0d1|ND4|Ndufa4|Plcb1	-6.6
_FINAL_SUB1_MCODE_1	Reactome Gene Sets	6	R-MMU-382551	Transport of small molecules		-8	7.6	8.8	20504	652	54	13	24	5.8	11657|11771|11773|11964|11972|14688|15369|19170|19182|20527|23997|26442|73834	Alb|Ap2a1|Ap2m1|Atp6v1a|Atp6v0d1|Gnb1|Hmox2|Psmb1|Psmc3|Slc2a3|Psmd13|Psma5|Atp6v1d	-6.5
_FINAL_SUB1_MCODE_1	Reactome Gene Sets	6	R-MMU-9707564	Cytoprotection by HMOX1		-7.9	25	13	20504	107	54	7	13	4.6	11657|15369|17992|19170|19182|23997|26442	Alb|Hmox2|Ndufa4|Psmb1|Psmc3|Psmd13|Psma5	-6.4
_FINAL_SUB1_MCODE_1	GO Biological Processes	19	GO:0006119	oxidative phosphorylation	19_GO:0008152 metabolic process	-7.7	24	12	20504	113	54	7	13	4.6	11947|11949|17719|66152|66416|225887|407785	Atp5b|Atp5c1|ND4|Uqcr10|Ndufa7|Ndufs8|Ndufs6	-6.3
_FINAL_SUB1_MCODE_1	Reactome Gene Sets	6	R-MMU-5653656	Vesicle-mediated transport		-7.7	8.1	8.7	20504	566	54	12	22	5.7	11657|11765|11771|11773|12343|12345|18717|20404|20616|56418|72685|218038	Alb|Ap1g1|Ap2a1|Ap2m1|Capza2|Capzb|Pip5k1c|Sh3gl2|Snap91|Ykt6|Dnajc6|Amph	-6.3
_FINAL_SUB1_MCODE_1	GO Biological Processes	19	GO:0046034	ATP metabolic process	19_GO:0008152 metabolic process	-7.6	13	10	20504	259	54	9	17	5.1	11947|11949|11964|17719|66152|66416|67059|225887|407785	Atp5b|Atp5c1|Atp6v1a|ND4|Uqcr10|Ndufa7|Ola1|Ndufs8|Ndufs6	-6.2
_FINAL_SUB1_MCODE_1	GO Biological Processes	19	GO:0048488	synaptic vesicle endocytosis	19_GO:0051179 localization	-7.5	32	13	20504	71	54	6	11	4.3	11773|18717|20404|20616|72685|218038	Ap2m1|Pip5k1c|Sh3gl2|Snap91|Dnajc6|Amph	-6.1
_FINAL_SUB1_MCODE_1	GO Biological Processes	19	GO:0140238	presynaptic endocytosis	19_GO:0051179 localization	-7.5	32	13	20504	71	54	6	11	4.3	11773|18717|20404|20616|72685|218038	Ap2m1|Pip5k1c|Sh3gl2|Snap91|Dnajc6|Amph	-6.1
_FINAL_SUB1_MCODE_1	GO Biological Processes	19	GO:0048259	regulation of receptor-mediated endocytosis	19_GO:0051179 localization	-7.4	21	12	20504	126	54	7	13	4.6	11771|11773|12759|18717|20404|20616|72685	Ap2a1|Ap2m1|Clu|Pip5k1c|Sh3gl2|Snap91|Dnajc6	-6.1
_FINAL_SUB1_MCODE_1	Reactome Gene Sets	6	R-MMU-195253	Degradation of beta-catenin by the destruction complex		-7.3	30	13	20504	76	54	6	11	4.3	12387|19170|19182|23997|26442|26932	Ctnnb1|Psmb1|Psmc3|Psmd13|Psma5|Ppp2r5e	-6
_FINAL_SUB1_MCODE_1	KEGG Pathway	24	ko04144	Endocytosis		-7.3	12	9.6	20504	286	54	9	17	5.1	11771|11773|12343|12345|12757|18717|20404|72685|218038	Ap2a1|Ap2m1|Capza2|Capzb|Clta|Pip5k1c|Sh3gl2|Dnajc6|Amph	-5.9
_FINAL_SUB1_MCODE_1	KEGG Pathway	24	mmu04144	Endocytosis		-7.3	12	9.6	20504	287	54	9	17	5.1	11771|11773|12343|12345|12757|18717|20404|72685|218038	Ap2a1|Ap2m1|Capza2|Capzb|Clta|Pip5k1c|Sh3gl2|Dnajc6|Amph	-5.9
_FINAL_SUB1_MCODE_1	Reactome Gene Sets	6	R-MMU-8856828	Clathrin-mediated endocytosis		-7.2	20	11	20504	134	54	7	13	4.6	11771|11773|18717|20404|20616|72685|218038	Ap2a1|Ap2m1|Pip5k1c|Sh3gl2|Snap91|Dnajc6|Amph	-5.9
_FINAL_SUB1_MCODE_1	Reactome Gene Sets	6	R-MMU-6798695	Neutrophil degranulation		-7.2	8.3	8.5	20504	501	54	11	20	5.5	12331|15369|16498|19170|19182|20527|20614|23997|26442|53328|73834	Cap1|Hmox2|Kcnab2|Psmb1|Psmc3|Slc2a3|Snap25|Psmd13|Psma5|Pgrmc1|Atp6v1d	-5.9
_FINAL_SUB1_MCODE_1	GO Biological Processes	19	GO:0036465	synaptic vesicle recycling	19_GO:0051179 localization	-7.1	28	12	20504	82	54	6	11	4.3	11773|18717|20404|20616|72685|218038	Ap2m1|Pip5k1c|Sh3gl2|Snap91|Dnajc6|Amph	-5.8
_FINAL_SUB1_MCODE_1	Reactome Gene Sets	6	R-MMU-9711123	Cellular response to chemical stress		-7.1	19	11	20504	139	54	7	13	4.6	11657|15369|17992|19170|19182|23997|26442	Alb|Hmox2|Ndufa4|Psmb1|Psmc3|Psmd13|Psma5	-5.8
_FINAL_SUB1_MCODE_1	Reactome Gene Sets	6	R-MMU-4086400	PCP/CE pathway		-7	26	12	20504	86	54	6	11	4.3	11771|11773|19170|19182|23997|26442	Ap2a1|Ap2m1|Psmb1|Psmc3|Psmd13|Psma5	-5.7
_FINAL_SUB1_MCODE_1	GO Biological Processes	19	GO:0032272	negative regulation of protein polymerization	19_GO:0048519 negative regulation of biological process	-7	26	12	20504	86	54	6	11	4.3	12343|12345|13589|18645|23999|223601	Capza2|Capzb|Mapre1|Pfn2|Twf2|Cyrib	-5.7
_FINAL_SUB1_MCODE_1	Reactome Gene Sets	6	R-MMU-199991	Membrane Trafficking		-6.9	7.8	8.2	20504	533	54	11	20	5.5	11765|11771|11773|12343|12345|18717|20404|20616|56418|72685|218038	Ap1g1|Ap2a1|Ap2m1|Capza2|Capzb|Pip5k1c|Sh3gl2|Snap91|Ykt6|Dnajc6|Amph	-5.7
_FINAL_SUB1_MCODE_1	GO Biological Processes	19	GO:0031333	negative regulation of protein-containing complex assembly	19_GO:0048519 negative regulation of biological process	-6.8	17	10	20504	153	54	7	13	4.6	12343|12345|12759|13589|18645|23999|223601	Capza2|Capzb|Clu|Mapre1|Pfn2|Twf2|Cyrib	-5.6
_FINAL_SUB1_MCODE_1	GO Biological Processes	19	GO:0030100	regulation of endocytosis	19_GO:0051179 localization	-6.7	13	9.4	20504	238	54	8	15	4.8	11771|11773|12759|18717|20404|20616|72685|218038	Ap2a1|Ap2m1|Clu|Pip5k1c|Sh3gl2|Snap91|Dnajc6|Amph	-5.5
_FINAL_SUB1_MCODE_1	GO Biological Processes	19	GO:0009060	aerobic respiration	19_GO:0008152 metabolic process	-6.7	17	10	20504	161	54	7	13	4.6	11947|11949|17719|66152|66416|225887|407785	Atp5b|Atp5c1|ND4|Uqcr10|Ndufa7|Ndufs8|Ndufs6	-5.5
_FINAL_SUB1_MCODE_1	GO Biological Processes	19	GO:0019646	aerobic electron transport chain	19_GO:0008152 metabolic process	-6.6	36	13	20504	53	54	5	9.3	3.9	17719|66152|66416|225887|407785	ND4|Uqcr10|Ndufa7|Ndufs8|Ndufs6	-5.4
_FINAL_SUB1_MCODE_1	Reactome Gene Sets	6	R-MMU-2132295	MHC class II antigen presentation		-6.5	22	11	20504	105	54	6	11	4.3	11765|11771|11773|12343|12345|20404	Ap1g1|Ap2a1|Ap2m1|Capza2|Capzb|Sh3gl2	-5.3
_FINAL_SUB1_MCODE_1	Reactome Gene Sets	6	R-MMU-6799198	Complex I biogenesis		-6.4	33	13	20504	57	54	5	9.3	3.9	17719|17991|66416|225887|407785	ND4|Ndufa2|Ndufa7|Ndufs8|Ndufs6	-5.3
_FINAL_SUB1_MCODE_1	GO Biological Processes	19	GO:1902904	negative regulation of supramolecular fiber organization	19_GO:0048519 negative regulation of biological process	-6.4	15	9.6	20504	179	54	7	13	4.6	12343|12345|12759|13589|18645|23999|223601	Capza2|Capzb|Clu|Mapre1|Pfn2|Twf2|Cyrib	-5.2
_FINAL_SUB1_MCODE_1	GO Biological Processes	19	GO:0060627	regulation of vesicle-mediated transport	19_GO:0051179 localization	-6.3	6.8	7.5	20504	612	54	11	20	5.5	11765|11771|11773|12759|17920|18645|18717|20404|20616|72685|218038	Ap1g1|Ap2a1|Ap2m1|Clu|Myo6|Pfn2|Pip5k1c|Sh3gl2|Snap91|Dnajc6|Amph	-5.2
_FINAL_SUB1_MCODE_1	Reactome Gene Sets	6	R-MMU-2467813	Separation of Sister Chromatids		-6.3	15	9.5	20504	181	54	7	13	4.6	13589|18221|19170|19182|23997|26442|26932	Mapre1|Nudc|Psmb1|Psmc3|Psmd13|Psma5|Ppp2r5e	-5.2
_FINAL_SUB1_MCODE_1	GO Biological Processes	19	GO:0042775	mitochondrial ATP synthesis coupled electron transport	19_GO:0008152 metabolic process	-6.1	29	12	20504	65	54	5	9.3	3.9	17719|66152|66416|225887|407785	ND4|Uqcr10|Ndufa7|Ndufs8|Ndufs6	-5
_FINAL_SUB1_MCODE_1	Reactome Gene Sets	6	R-MMU-1280218	Adaptive Immune System		-6.1	6.5	7.3	20504	646	54	11	20	5.5	11765|11771|11773|12343|12345|19170|19182|20404|23997|26442|26932	Ap1g1|Ap2a1|Ap2m1|Capza2|Capzb|Psmb1|Psmc3|Sh3gl2|Psmd13|Psma5|Ppp2r5e	-5
_FINAL_SUB1_MCODE_1	GO Biological Processes	19	GO:0042773	ATP synthesis coupled electron transport	19_GO:0008152 metabolic process	-6	28	12	20504	67	54	5	9.3	3.9	17719|66152|66416|225887|407785	ND4|Uqcr10|Ndufa7|Ndufs8|Ndufs6	-5
_FINAL_SUB1_MCODE_1	GO Biological Processes	19	GO:0006120	mitochondrial electron transport, NADH to ubiquinone	19_GO:0008152 metabolic process	-6	52	14	20504	29	54	4	7.4	3.6	17719|66416|225887|407785	ND4|Ndufa7|Ndufs8|Ndufs6	-5
_FINAL_SUB1_MCODE_1	GO Biological Processes	19	GO:0030837	negative regulation of actin filament polymerization	19_GO:0048519 negative regulation of biological process	-6	27	11	20504	70	54	5	9.3	3.9	12343|12345|18645|23999|223601	Capza2|Capzb|Pfn2|Twf2|Cyrib	-4.9
_FINAL_SUB1_MCODE_1	Reactome Gene Sets	6	R-MMU-68882	Mitotic Anaphase		-5.9	12	8.7	20504	213	54	7	13	4.6	13589|18221|19170|19182|23997|26442|26932	Mapre1|Nudc|Psmb1|Psmc3|Psmd13|Psma5|Ppp2r5e	-4.8
_FINAL_SUB1_MCODE_1	Reactome Gene Sets	6	R-MMU-2555396	Mitotic Metaphase and Anaphase		-5.8	12	8.6	20504	214	54	7	13	4.6	13589|18221|19170|19182|23997|26442|26932	Mapre1|Nudc|Psmb1|Psmc3|Psmd13|Psma5|Ppp2r5e	-4.8
_FINAL_SUB1_MCODE_1	Reactome Gene Sets	6	R-MMU-8852276	The role of GTSE1 in G2/M progression after G2 checkpoint		-5.8	26	11	20504	74	54	5	9.3	3.9	13589|19170|19182|23997|26442	Mapre1|Psmb1|Psmc3|Psmd13|Psma5	-4.8
_FINAL_SUB1_MCODE_1	GO Biological Processes	19	GO:0045333	cellular respiration	19_GO:0008152 metabolic process	-5.8	12	8.6	20504	215	54	7	13	4.6	11947|11949|17719|66152|66416|225887|407785	Atp5b|Atp5c1|ND4|Uqcr10|Ndufa7|Ndufs8|Ndufs6	-4.8
_FINAL_SUB1_MCODE_1	Reactome Gene Sets	6	R-MMU-8878159	Transcriptional regulation by RUNX3		-5.7	25	11	20504	77	54	5	9.3	3.9	12387|19170|19182|23997|26442	Ctnnb1|Psmb1|Psmc3|Psmd13|Psma5	-4.7
_FINAL_SUB1_MCODE_1	Reactome Gene Sets	6	R-MMU-177504	Retrograde neurotrophin signalling		-5.7	110	18	20504	10	54	3	5.6	3.1	11771|11773|20404	Ap2a1|Ap2m1|Sh3gl2	-4.7
_FINAL_SUB1_MCODE_1	GO Biological Processes	19	GO:0099590	neurotransmitter receptor internalization	19_GO:0051179 localization	-5.7	43	13	20504	35	54	4	7.4	3.6	11773|17920|18717|20614	Ap2m1|Myo6|Pip5k1c|Snap25	-4.7
_FINAL_SUB1_MCODE_1	Reactome Gene Sets	6	R-MMU-201681	TCF dependent signaling in response to WNT		-5.6	15	9	20504	150	54	6	11	4.3	12387|19170|19182|23997|26442|26932	Ctnnb1|Psmb1|Psmc3|Psmd13|Psma5|Ppp2r5e	-4.6
_FINAL_SUB1_MCODE_1	KEGG Pathway	24	ko04932	Non-alcoholic fatty liver disease (NAFLD)		-5.6	15	8.9	20504	151	54	6	11	4.3	17991|17992|66152|66416|225887|407785	Ndufa2|Ndufa4|Uqcr10|Ndufa7|Ndufs8|Ndufs6	-4.6
_FINAL_SUB1_MCODE_1	GO Biological Processes	19	GO:0022904	respiratory electron transport chain	19_GO:0008152 metabolic process	-5.5	22	10	20504	87	54	5	9.3	3.9	17719|66152|66416|225887|407785	ND4|Uqcr10|Ndufa7|Ndufs8|Ndufs6	-4.5
_FINAL_SUB1_MCODE_1	Reactome Gene Sets	6	R-MMU-4086398	Ca2+ pathway		-5.4	36	12	20504	42	54	4	7.4	3.6	12387|14681|14688|18795	Ctnnb1|Gnao1|Gnb1|Plcb1	-4.4
_FINAL_SUB1_MCODE_1	GO Biological Processes	19	GO:0022900	electron transport chain	19_GO:0008152 metabolic process	-5.3	20	9.5	20504	95	54	5	9.3	3.9	17719|66152|66416|225887|407785	ND4|Uqcr10|Ndufa7|Ndufs8|Ndufs6	-4.4
_FINAL_SUB1_MCODE_1	KEGG Pathway	24	mmu04932	Non-alcoholic fatty liver disease (NAFLD)		-5.2	13	8.3	20504	172	54	6	11	4.3	17991|17992|66152|66416|225887|407785	Ndufa2|Ndufa4|Uqcr10|Ndufa7|Ndufs8|Ndufs6	-4.3
_FINAL_SUB1_MCODE_1	Reactome Gene Sets	6	R-MMU-109582	Hemostasis		-5.2	6.8	6.7	20504	506	54	9	17	5.1	11657|12343|12345|12759|14688|26932|67059|109711|223601	Alb|Capza2|Capzb|Clu|Gnb1|Ppp2r5e|Ola1|Actn1|Cyrib	-4.3
_FINAL_SUB1_MCODE_1	KEGG Pathway	24	ko03050	Proteasome		-5.2	33	11	20504	46	54	4	7.4	3.6	19170|19182|23997|26442	Psmb1|Psmc3|Psmd13|Psma5	-4.3
_FINAL_SUB1_MCODE_1	KEGG Pathway	24	mmu03050	Proteasome		-5.2	33	11	20504	46	54	4	7.4	3.6	19170|19182|23997|26442	Psmb1|Psmc3|Psmd13|Psma5	-4.3
_FINAL_SUB1_MCODE_1	Reactome Gene Sets	6	R-MMU-69620	Cell Cycle Checkpoints		-5.2	9.8	7.5	20504	270	54	7	13	4.6	13589|18221|19170|19182|23997|26442|26932	Mapre1|Nudc|Psmb1|Psmc3|Psmd13|Psma5|Ppp2r5e	-4.3
_FINAL_SUB1_MCODE_1	GO Biological Processes	19	GO:0051494	negative regulation of cytoskeleton organization	19_GO:0048519 negative regulation of biological process	-5.2	13	8.2	20504	177	54	6	11	4.3	12343|12345|13589|18645|23999|223601	Capza2|Capzb|Mapre1|Pfn2|Twf2|Cyrib	-4.3
_FINAL_SUB1_MCODE_1	Reactome Gene Sets	6	R-MMU-1236978	Cross-presentation of soluble exogenous antigens (endosomes)		-5.1	31	11	20504	49	54	4	7.4	3.6	19170|19182|23997|26442	Psmb1|Psmc3|Psmd13|Psma5	-4.2
_FINAL_SUB1_MCODE_1	Reactome Gene Sets	6	R-MMU-75815	Ubiquitin-dependent degradation of Cyclin D		-5	30	11	20504	50	54	4	7.4	3.6	19170|19182|23997|26442	Psmb1|Psmc3|Psmd13|Psma5	-4.2
_FINAL_SUB1_MCODE_1	Reactome Gene Sets	6	R-MMU-69610	p53-Independent DNA Damage Response		-5	30	11	20504	51	54	4	7.4	3.6	19170|19182|23997|26442	Psmb1|Psmc3|Psmd13|Psma5	-4.1
_FINAL_SUB1_MCODE_1	Reactome Gene Sets	6	R-MMU-349425	Autodegradation of the E3 ubiquitin ligase COP1		-5	30	11	20504	51	54	4	7.4	3.6	19170|19182|23997|26442	Psmb1|Psmc3|Psmd13|Psma5	-4.1
_FINAL_SUB1_MCODE_1	Reactome Gene Sets	6	R-MMU-69613	p53-Independent G1/S DNA damage checkpoint		-5	30	11	20504	51	54	4	7.4	3.6	19170|19182|23997|26442	Psmb1|Psmc3|Psmd13|Psma5	-4.1
_FINAL_SUB1_MCODE_1	Reactome Gene Sets	6	R-MMU-69601	Ubiquitin Mediated Degradation of Phosphorylated Cdc25A		-5	30	11	20504	51	54	4	7.4	3.6	19170|19182|23997|26442	Psmb1|Psmc3|Psmd13|Psma5	-4.1
_FINAL_SUB1_MCODE_1	Reactome Gene Sets	6	R-MMU-8939902	Regulation of RUNX2 expression and activity		-5	30	11	20504	51	54	4	7.4	3.6	19170|19182|23997|26442	Psmb1|Psmc3|Psmd13|Psma5	-4.1
_FINAL_SUB1_MCODE_1	Reactome Gene Sets	6	R-MMU-350562	Regulation of ornithine decarboxylase (ODC)		-5	30	11	20504	51	54	4	7.4	3.6	19170|19182|23997|26442	Psmb1|Psmc3|Psmd13|Psma5	-4.1
_FINAL_SUB1_MCODE_1	WikiPathways	27	WP519	Proteasome degradation		-5	29	10	20504	52	54	4	7.4	3.6	19170|19182|23997|26442	Psmb1|Psmc3|Psmd13|Psma5	-4.1
_FINAL_SUB1_MCODE_1	Reactome Gene Sets	6	R-MMU-8932339	ROS sensing by NFE2L2		-5	29	10	20504	52	54	4	7.4	3.6	19170|19182|23997|26442	Psmb1|Psmc3|Psmd13|Psma5	-4.1
_FINAL_SUB1_MCODE_1	Reactome Gene Sets	6	R-MMU-8941858	Regulation of RUNX3 expression and activity		-5	29	10	20504	52	54	4	7.4	3.6	19170|19182|23997|26442	Psmb1|Psmc3|Psmd13|Psma5	-4.1
_FINAL_SUB1_MCODE_1	Reactome Gene Sets	6	R-MMU-8854050	FBXL7 down-regulates AURKA during mitotic entry and in early mitosis		-4.9	29	10	20504	53	54	4	7.4	3.6	19170|19182|23997|26442	Psmb1|Psmc3|Psmd13|Psma5	-4.1
_FINAL_SUB1_MCODE_1	Reactome Gene Sets	6	R-MMU-450408	AUF1 (hnRNP D0) binds and destabilizes mRNA		-4.9	29	10	20504	53	54	4	7.4	3.6	19170|19182|23997|26442	Psmb1|Psmc3|Psmd13|Psma5	-4.1
_FINAL_SUB1_MCODE_1	KEGG Pathway	24	mmu04961	Endocrine and other factor-regulated calcium reabsorption		-4.9	28	10	20504	54	54	4	7.4	3.6	11771|11773|12757|18795	Ap2a1|Ap2m1|Clta|Plcb1	-4.1
_FINAL_SUB1_MCODE_1	Reactome Gene Sets	6	R-MMU-4641257	Degradation of AXIN		-4.9	28	10	20504	54	54	4	7.4	3.6	19170|19182|23997|26442	Psmb1|Psmc3|Psmd13|Psma5	-4.1
_FINAL_SUB1_MCODE_1	KEGG Pathway	24	ko04961	Endocrine and other factor-regulated calcium reabsorption		-4.9	28	10	20504	54	54	4	7.4	3.6	11771|11773|12757|18795	Ap2a1|Ap2m1|Clta|Plcb1	-4.1
_FINAL_SUB1_MCODE_1	Reactome Gene Sets	6	R-MMU-114608	Platelet degranulation		-4.9	17	8.6	20504	115	54	5	9.3	3.9	11657|12759|67059|109711|223601	Alb|Clu|Ola1|Actn1|Cyrib	-4.1
_FINAL_SUB1_MCODE_1	Reactome Gene Sets	6	R-MMU-5610780	Degradation of GLI1 by the proteasome		-4.9	28	10	20504	55	54	4	7.4	3.6	19170|19182|23997|26442	Psmb1|Psmc3|Psmd13|Psma5	-4
_FINAL_SUB1_MCODE_1	Reactome Gene Sets	6	R-MMU-917937	Iron uptake and transport		-4.9	28	10	20504	55	54	4	7.4	3.6	11964|11972|15369|73834	Atp6v1a|Atp6v0d1|Hmox2|Atp6v1d	-4
_FINAL_SUB1_MCODE_1	Reactome Gene Sets	6	R-MMU-69541	Stabilization of p53		-4.9	28	10	20504	55	54	4	7.4	3.6	19170|19182|23997|26442	Psmb1|Psmc3|Psmd13|Psma5	-4
_FINAL_SUB1_MCODE_1	GO Biological Processes	19	GO:2000369	regulation of clathrin-dependent endocytosis	19_GO:0051179 localization	-4.9	63	14	20504	18	54	3	5.6	3.1	20404|20616|72685	Sh3gl2|Snap91|Dnajc6	-4
_FINAL_SUB1_MCODE_1	Reactome Gene Sets	6	R-MMU-5610785	GLI3 is processed to GLI3R by the proteasome		-4.8	27	10	20504	56	54	4	7.4	3.6	19170|19182|23997|26442	Psmb1|Psmc3|Psmd13|Psma5	-4
_FINAL_SUB1_MCODE_1	Reactome Gene Sets	6	R-MMU-5676590	NIK-->noncanonical NF-kB signaling		-4.8	27	10	20504	56	54	4	7.4	3.6	19170|19182|23997|26442	Psmb1|Psmc3|Psmd13|Psma5	-4
_FINAL_SUB1_MCODE_1	Reactome Gene Sets	6	R-MMU-4641258	Degradation of DVL		-4.8	27	10	20504	56	54	4	7.4	3.6	19170|19182|23997|26442	Psmb1|Psmc3|Psmd13|Psma5	-4
_FINAL_SUB1_MCODE_1	Reactome Gene Sets	6	R-MMU-5607761	Dectin-1 mediated noncanonical NF-kB signaling		-4.8	27	10	20504	56	54	4	7.4	3.6	19170|19182|23997|26442	Psmb1|Psmc3|Psmd13|Psma5	-4
_FINAL_SUB1_MCODE_1	GO Biological Processes	19	GO:0015980	energy derivation by oxidation of organic compounds	19_GO:0008152 metabolic process	-4.8	8.7	7	20504	305	54	7	13	4.6	11947|11949|17719|66152|66416|225887|407785	Atp5b|Atp5c1|ND4|Uqcr10|Ndufa7|Ndufs8|Ndufs6	-4
_FINAL_SUB1_MCODE_1	GO Biological Processes	19	GO:0006091	generation of precursor metabolites and energy	19_GO:0008152 metabolic process	-4.8	7.1	6.6	20504	428	54	8	15	4.8	11947|11949|17719|17992|66152|66416|225887|407785	Atp5b|Atp5c1|ND4|Ndufa4|Uqcr10|Ndufa7|Ndufs8|Ndufs6	-4
_FINAL_SUB1_MCODE_1	Reactome Gene Sets	6	R-MMU-68827	CDT1 association with the CDC6:ORC:origin complex		-4.8	27	10	20504	57	54	4	7.4	3.6	19170|19182|23997|26442	Psmb1|Psmc3|Psmd13|Psma5	-4
_FINAL_SUB1_MCODE_1	GO Biological Processes	19	GO:0010257	NADH dehydrogenase complex assembly	19_GO:0009987 cellular process	-4.8	27	10	20504	57	54	4	7.4	3.6	17719|17991|225887|407785	ND4|Ndufa2|Ndufs8|Ndufs6	-4
_FINAL_SUB1_MCODE_1	GO Biological Processes	19	GO:0032981	mitochondrial respiratory chain complex I assembly	19_GO:0009987 cellular process	-4.8	27	10	20504	57	54	4	7.4	3.6	17719|17991|225887|407785	ND4|Ndufa2|Ndufs8|Ndufs6	-4
_FINAL_SUB1_MCODE_1	Reactome Gene Sets	6	R-MMU-76005	Response to elevated platelet cytosolic Ca2+		-4.8	16	8.4	20504	120	54	5	9.3	3.9	11657|12759|67059|109711|223601	Alb|Clu|Ola1|Actn1|Cyrib	-4
_FINAL_SUB1_MCODE_1	Reactome Gene Sets	6	R-MMU-187577	SCF(Skp2)-mediated degradation of p27/p21		-4.8	26	9.8	20504	59	54	4	7.4	3.6	19170|19182|23997|26442	Psmb1|Psmc3|Psmd13|Psma5	-4
_FINAL_SUB1_MCODE_1	Reactome Gene Sets	6	R-MMU-351202	Metabolism of polyamines		-4.8	26	9.8	20504	59	54	4	7.4	3.6	19170|19182|23997|26442	Psmb1|Psmc3|Psmd13|Psma5	-4
_FINAL_SUB1_MCODE_1	Reactome Gene Sets	6	R-MMU-9707587	Regulation of HMOX1 expression and activity		-4.7	25	9.7	20504	60	54	4	7.4	3.6	19170|19182|23997|26442	Psmb1|Psmc3|Psmd13|Psma5	-3.9
_FINAL_SUB1_MCODE_1	Reactome Gene Sets	6	R-MMU-4608870	Asymmetric localization of PCP proteins		-4.7	25	9.6	20504	61	54	4	7.4	3.6	19170|19182|23997|26442	Psmb1|Psmc3|Psmd13|Psma5	-3.9
_FINAL_SUB1_MCODE_1	Reactome Gene Sets	6	R-MMU-5358346	Hedgehog ligand biogenesis		-4.7	25	9.6	20504	61	54	4	7.4	3.6	19170|19182|23997|26442	Psmb1|Psmc3|Psmd13|Psma5	-3.9
_FINAL_SUB1_MCODE_1	GO Biological Processes	19	GO:0051261	protein depolymerization	19_GO:0009987 cellular process	-4.7	15	8.1	20504	127	54	5	9.3	3.9	12343|12345|20404|23999|72685	Capza2|Capzb|Sh3gl2|Twf2|Dnajc6	-3.9
_FINAL_SUB1_MCODE_1	Reactome Gene Sets	6	R-MMU-8878166	Transcriptional regulation by RUNX2		-4.7	24	9.5	20504	62	54	4	7.4	3.6	19170|19182|23997|26442	Psmb1|Psmc3|Psmd13|Psma5	-3.9
_FINAL_SUB1_MCODE_1	Reactome Gene Sets	6	R-MMU-1169091	Activation of NF-kappaB in B cells		-4.7	24	9.5	20504	62	54	4	7.4	3.6	19170|19182|23997|26442	Psmb1|Psmc3|Psmd13|Psma5	-3.9
_FINAL_SUB1_MCODE_1	GO Biological Processes	19	GO:0045807	positive regulation of endocytosis	19_GO:0051179 localization	-4.7	15	8.1	20504	128	54	5	9.3	3.9	11771|11773|12759|20616|218038	Ap2a1|Ap2m1|Clu|Snap91|Amph	-3.9
_FINAL_SUB1_MCODE_1	GO Biological Processes	19	GO:0043254	regulation of protein-containing complex assembly	19_GO:0050789 regulation of biological process	-4.6	6.7	6.3	20504	452	54	8	15	4.8	12343|12345|12759|13589|18645|20616|23999|223601	Capza2|Capzb|Clu|Mapre1|Pfn2|Snap91|Twf2|Cyrib	-3.9
_FINAL_SUB1_MCODE_1	Reactome Gene Sets	6	R-MMU-174084	Autodegradation of Cdh1 by Cdh1:APC/C		-4.6	24	9.4	20504	63	54	4	7.4	3.6	19170|19182|23997|26442	Psmb1|Psmc3|Psmd13|Psma5	-3.9
_FINAL_SUB1_MCODE_1	Reactome Gene Sets	6	R-MMU-69580	p53-Dependent G1/S DNA damage checkpoint		-4.6	24	9.4	20504	63	54	4	7.4	3.6	19170|19182|23997|26442	Psmb1|Psmc3|Psmd13|Psma5	-3.9
_FINAL_SUB1_MCODE_1	Reactome Gene Sets	6	R-MMU-69563	p53-Dependent G1 DNA Damage Response		-4.6	24	9.4	20504	63	54	4	7.4	3.6	19170|19182|23997|26442	Psmb1|Psmc3|Psmd13|Psma5	-3.9
_FINAL_SUB1_MCODE_1	Reactome Gene Sets	6	R-MMU-8939236	RUNX1 regulates transcription of genes involved in differentiation of HSCs		-4.6	23	9.3	20504	65	54	4	7.4	3.6	19170|19182|23997|26442	Psmb1|Psmc3|Psmd13|Psma5	-3.8
_FINAL_SUB1_MCODE_1	Reactome Gene Sets	6	R-MMU-69615	G1/S DNA Damage Checkpoints		-4.6	23	9.3	20504	65	54	4	7.4	3.6	19170|19182|23997|26442	Psmb1|Psmc3|Psmd13|Psma5	-3.8
_FINAL_SUB1_MCODE_1	Reactome Gene Sets	6	R-MMU-1234176	Oxygen-dependent proline hydroxylation of Hypoxia-inducible Factor Alpha		-4.6	23	9.3	20504	65	54	4	7.4	3.6	19170|19182|23997|26442	Psmb1|Psmc3|Psmd13|Psma5	-3.8
_FINAL_SUB1_MCODE_1	Reactome Gene Sets	6	R-MMU-1257604	PIP3 activates AKT signaling		-4.6	10	7.1	20504	223	54	6	11	4.3	18717|19170|19182|23997|26442|26932	Pip5k1c|Psmb1|Psmc3|Psmd13|Psma5|Ppp2r5e	-3.8
_FINAL_SUB1_MCODE_1	Reactome Gene Sets	6	R-MMU-5658442	Regulation of RAS by GAPs		-4.6	23	9.2	20504	66	54	4	7.4	3.6	19170|19182|23997|26442	Psmb1|Psmc3|Psmd13|Psma5	-3.8
_FINAL_SUB1_MCODE_1	GO Biological Processes	19	GO:0031623	receptor internalization	19_GO:0051179 localization	-4.5	14	7.8	20504	136	54	5	9.3	3.9	11773|17920|18717|20404|20614	Ap2m1|Myo6|Pip5k1c|Sh3gl2|Snap25	-3.8
_FINAL_SUB1_MCODE_1	Reactome Gene Sets	6	R-MMU-8948751	Regulation of PTEN stability and activity		-4.5	23	9.1	20504	67	54	4	7.4	3.6	19170|19182|23997|26442	Psmb1|Psmc3|Psmd13|Psma5	-3.8
_FINAL_SUB1_MCODE_1	Reactome Gene Sets	6	R-MMU-174154	APC/C:Cdc20 mediated degradation of Securin		-4.5	23	9.1	20504	67	54	4	7.4	3.6	19170|19182|23997|26442	Psmb1|Psmc3|Psmd13|Psma5	-3.8
_FINAL_SUB1_MCODE_1	Reactome Gene Sets	6	R-MMU-69202	Cyclin E associated events during G1/S transition		-4.5	22	9	20504	69	54	4	7.4	3.6	19170|19182|23997|26442	Psmb1|Psmc3|Psmd13|Psma5	-3.7
_FINAL_SUB1_MCODE_1	Reactome Gene Sets	6	R-MMU-68949	Orc1 removal from chromatin		-4.5	22	9	20504	69	54	4	7.4	3.6	19170|19182|23997|26442	Psmb1|Psmc3|Psmd13|Psma5	-3.7
_FINAL_SUB1_MCODE_1	Reactome Gene Sets	6	R-MMU-1234174	Cellular response to hypoxia		-4.5	22	9	20504	69	54	4	7.4	3.6	19170|19182|23997|26442	Psmb1|Psmc3|Psmd13|Psma5	-3.7
_FINAL_SUB1_MCODE_1	GO Biological Processes	19	GO:1900242	regulation of synaptic vesicle endocytosis	19_GO:0051179 localization	-4.5	47	12	20504	24	54	3	5.6	3.1	11773|18717|20616	Ap2m1|Pip5k1c|Snap91	-3.7
_FINAL_SUB1_MCODE_1	GO Biological Processes	19	GO:0032271	regulation of protein polymerization	19_GO:0050789 regulation of biological process	-4.5	9.7	6.9	20504	235	54	6	11	4.3	12343|12345|13589|18645|23999|223601	Capza2|Capzb|Mapre1|Pfn2|Twf2|Cyrib	-3.7
_FINAL_SUB1_MCODE_1	Reactome Gene Sets	6	R-MMU-69656	Cyclin A:Cdk2-associated events at S phase entry		-4.4	21	8.8	20504	71	54	4	7.4	3.6	19170|19182|23997|26442	Psmb1|Psmc3|Psmd13|Psma5	-3.7
_FINAL_SUB1_MCODE_1	Reactome Gene Sets	6	R-MMU-174184	Cdc20:Phospho-APC/C mediated degradation of Cyclin A		-4.4	21	8.8	20504	72	54	4	7.4	3.6	19170|19182|23997|26442	Psmb1|Psmc3|Psmd13|Psma5	-3.7
_FINAL_SUB1_MCODE_1	Reactome Gene Sets	6	R-MMU-5687128	MAPK6/MAPK4 signaling		-4.4	21	8.8	20504	72	54	4	7.4	3.6	19170|19182|23997|26442	Psmb1|Psmc3|Psmd13|Psma5	-3.7
_FINAL_SUB1_MCODE_1	Reactome Gene Sets	6	R-MMU-69017	CDK-mediated phosphorylation and removal of Cdc6		-4.4	21	8.8	20504	72	54	4	7.4	3.6	19170|19182|23997|26442	Psmb1|Psmc3|Psmd13|Psma5	-3.7
_FINAL_SUB1_MCODE_1	Reactome Gene Sets	6	R-MMU-76002	Platelet activation, signaling and aggregation		-4.4	9.5	6.8	20504	241	54	6	11	4.3	11657|12759|14688|67059|109711|223601	Alb|Clu|Gnb1|Ola1|Actn1|Cyrib	-3.7
_FINAL_SUB1_MCODE_1	Reactome Gene Sets	6	R-MMU-179419	APC:Cdc20 mediated degradation of cell cycle proteins prior to satisfation of the cell cycle checkpoint		-4.4	21	8.7	20504	73	54	4	7.4	3.6	19170|19182|23997|26442	Psmb1|Psmc3|Psmd13|Psma5	-3.7
_FINAL_SUB1_MCODE_1	Reactome Gene Sets	6	R-MMU-174178	APC/C:Cdh1 mediated degradation of Cdc20 and other APC/C:Cdh1 targeted proteins in late mitosis/early G1		-4.4	21	8.7	20504	73	54	4	7.4	3.6	19170|19182|23997|26442	Psmb1|Psmc3|Psmd13|Psma5	-3.7
_FINAL_SUB1_MCODE_1	Reactome Gene Sets	6	R-MMU-77387	Insulin receptor recycling		-4.4	44	11	20504	26	54	3	5.6	3.1	11964|11972|73834	Atp6v1a|Atp6v0d1|Atp6v1d	-3.6
_FINAL_SUB1_MCODE_1	Reactome Gene Sets	6	R-MMU-1168372	Downstream signaling events of B Cell Receptor (BCR)		-4.4	21	8.6	20504	74	54	4	7.4	3.6	19170|19182|23997|26442	Psmb1|Psmc3|Psmd13|Psma5	-3.6
_FINAL_SUB1_MCODE_1	GO Biological Processes	19	GO:0043624	cellular protein complex disassembly	19_GO:0009987 cellular process	-4.4	13	7.4	20504	148	54	5	9.3	3.9	12343|12345|20404|23999|72685	Capza2|Capzb|Sh3gl2|Twf2|Dnajc6	-3.6
_FINAL_SUB1_MCODE_1	Reactome Gene Sets	6	R-MMU-176409	APC/C:Cdc20 mediated degradation of mitotic proteins		-4.3	20	8.6	20504	75	54	4	7.4	3.6	19170|19182|23997|26442	Psmb1|Psmc3|Psmd13|Psma5	-3.6
_FINAL_SUB1_MCODE_1	Reactome Gene Sets	6	R-MMU-2871837	FCERI mediated NF-kB activation		-4.3	20	8.6	20504	75	54	4	7.4	3.6	19170|19182|23997|26442	Psmb1|Psmc3|Psmd13|Psma5	-3.6
_FINAL_SUB1_MCODE_1	Reactome Gene Sets	6	R-MMU-194315	Signaling by Rho GTPases		-4.3	5.2	5.7	20504	652	54	9	17	5.1	12345|12387|13589|15369|18221|18645|26932|56418|109711	Capzb|Ctnnb1|Mapre1|Hmox2|Nudc|Pfn2|Ppp2r5e|Ykt6|Actn1	-3.6
_FINAL_SUB1_MCODE_1	Reactome Gene Sets	6	R-MMU-9006925	Intracellular signaling by second messengers		-4.3	9.1	6.6	20504	249	54	6	11	4.3	18717|19170|19182|23997|26442|26932	Pip5k1c|Psmb1|Psmc3|Psmd13|Psma5|Ppp2r5e	-3.6
_FINAL_SUB1_MCODE_1	Reactome Gene Sets	6	R-MMU-176814	Activation of APC/C and APC/C:Cdc20 mediated degradation of mitotic proteins		-4.3	20	8.5	20504	76	54	4	7.4	3.6	19170|19182|23997|26442	Psmb1|Psmc3|Psmd13|Psma5	-3.6
_FINAL_SUB1_MCODE_1	KEGG Pathway	24	mmu04966	Collecting duct acid secretion		-4.3	42	11	20504	27	54	3	5.6	3.1	11964|11972|73834	Atp6v1a|Atp6v0d1|Atp6v1d	-3.6
_FINAL_SUB1_MCODE_1	KEGG Pathway	24	ko04966	Collecting duct acid secretion		-4.3	42	11	20504	27	54	3	5.6	3.1	11964|11972|73834	Atp6v1a|Atp6v0d1|Atp6v1d	-3.6
_FINAL_SUB1_MCODE_1	GO Biological Processes	19	GO:0140239	postsynaptic endocytosis	19_GO:0051179 localization	-4.3	41	11	20504	28	54	3	5.6	3.1	11773|17920|18717	Ap2m1|Myo6|Pip5k1c	-3.6
_FINAL_SUB1_MCODE_1	GO Biological Processes	19	GO:0051016	barbed-end actin filament capping	19_GO:0048519 negative regulation of biological process	-4.3	41	11	20504	28	54	3	5.6	3.1	12343|12345|23999	Capza2|Capzb|Twf2	-3.6
_FINAL_SUB1_MCODE_1	GO Biological Processes	19	GO:0098884	postsynaptic neurotransmitter receptor internalization	19_GO:0051179 localization	-4.3	41	11	20504	28	54	3	5.6	3.1	11773|17920|18717	Ap2m1|Myo6|Pip5k1c	-3.6
_FINAL_SUB1_MCODE_1	Reactome Gene Sets	6	R-MMU-9716542	Signaling by Rho GTPases, Miro GTPases and RHOBTB3		-4.3	5.1	5.6	20504	667	54	9	17	5.1	12345|12387|13589|15369|18221|18645|26932|56418|109711	Capzb|Ctnnb1|Mapre1|Hmox2|Nudc|Pfn2|Ppp2r5e|Ykt6|Actn1	-3.5
_FINAL_SUB1_MCODE_1	Reactome Gene Sets	6	R-MMU-5632684	Hedgehog 'on' state		-4.2	19	8.3	20504	80	54	4	7.4	3.6	19170|19182|23997|26442	Psmb1|Psmc3|Psmd13|Psma5	-3.5
_FINAL_SUB1_MCODE_1	Reactome Gene Sets	6	R-MMU-68886	M Phase		-4.2	7	6.1	20504	380	54	7	13	4.6	13589|18221|19170|19182|23997|26442|26932	Mapre1|Nudc|Psmb1|Psmc3|Psmd13|Psma5|Ppp2r5e	-3.5
_FINAL_SUB1_MCODE_1	Reactome Gene Sets	6	R-MMU-450531	Regulation of mRNA stability by proteins that bind AU-rich elements		-4.2	19	8.2	20504	82	54	4	7.4	3.6	19170|19182|23997|26442	Psmb1|Psmc3|Psmd13|Psma5	-3.5
_FINAL_SUB1_MCODE_1	GO Biological Processes	19	GO:1902903	regulation of supramolecular fiber organization	19_GO:0050789 regulation of biological process	-4.2	6.8	6	20504	389	54	7	13	4.6	12343|12345|12759|13589|18645|23999|223601	Capza2|Capzb|Clu|Mapre1|Pfn2|Twf2|Cyrib	-3.5
_FINAL_SUB1_MCODE_1	Reactome Gene Sets	6	R-MMU-174143	APC/C-mediated degradation of cell cycle proteins		-4.1	18	8.1	20504	84	54	4	7.4	3.6	19170|19182|23997|26442	Psmb1|Psmc3|Psmd13|Psma5	-3.5
_FINAL_SUB1_MCODE_1	Reactome Gene Sets	6	R-MMU-453276	Regulation of mitotic cell cycle		-4.1	18	8.1	20504	84	54	4	7.4	3.6	19170|19182|23997|26442	Psmb1|Psmc3|Psmd13|Psma5	-3.5
_FINAL_SUB1_MCODE_1	Reactome Gene Sets	6	R-MMU-202424	Downstream TCR signaling		-4.1	18	8.1	20504	84	54	4	7.4	3.6	19170|19182|23997|26442	Psmb1|Psmc3|Psmd13|Psma5	-3.5
_FINAL_SUB1_MCODE_1	Reactome Gene Sets	6	R-MMU-917977	Transferrin endocytosis and recycling		-4.1	37	10	20504	31	54	3	5.6	3.1	11964|11972|73834	Atp6v1a|Atp6v0d1|Atp6v1d	-3.4
_FINAL_SUB1_MCODE_1	Reactome Gene Sets	6	R-MMU-69052	Switching of origins to a post-replicative state		-4.1	17	7.8	20504	89	54	4	7.4	3.6	19170|19182|23997|26442	Psmb1|Psmc3|Psmd13|Psma5	-3.4
_FINAL_SUB1_MCODE_1	Reactome Gene Sets	6	R-MMU-5607764	CLEC7A (Dectin-1) signaling		-4.1	17	7.8	20504	89	54	4	7.4	3.6	19170|19182|23997|26442	Psmb1|Psmc3|Psmd13|Psma5	-3.4
_FINAL_SUB1_MCODE_1	Reactome Gene Sets	6	R-MMU-432720	Lysosome Vesicle Biogenesis		-4.1	35	9.9	20504	33	54	3	5.6	3.1	11765|20404|72685	Ap1g1|Sh3gl2|Dnajc6	-3.4
_FINAL_SUB1_MCODE_1	GO Biological Processes	19	GO:1903421	regulation of synaptic vesicle recycling	19_GO:0051179 localization	-4.1	35	9.9	20504	33	54	3	5.6	3.1	11773|18717|20616	Ap2m1|Pip5k1c|Snap91	-3.4
_FINAL_SUB1_MCODE_1	Reactome Gene Sets	6	R-MMU-9006934	Signaling by Receptor Tyrosine Kinases		-4	6.5	5.8	20504	406	54	7	13	4.6	11771|11773|11964|11972|12387|20404|73834	Ap2a1|Ap2m1|Atp6v1a|Atp6v0d1|Ctnnb1|Sh3gl2|Atp6v1d	-3.4
_FINAL_SUB1_MCODE_1	Reactome Gene Sets	6	R-MMU-69275	G2/M Transition		-4	11	6.7	20504	175	54	5	9.3	3.9	13589|19170|19182|23997|26442	Mapre1|Psmb1|Psmc3|Psmd13|Psma5	-3.3
_FINAL_SUB1_MCODE_1	GO Biological Processes	19	GO:0030833	regulation of actin filament polymerization	19_GO:0050789 regulation of biological process	-4	11	6.7	20504	175	54	5	9.3	3.9	12343|12345|18645|23999|223601	Capza2|Capzb|Pfn2|Twf2|Cyrib	-3.3
_FINAL_SUB1_MCODE_1	GO Biological Processes	19	GO:0033108	mitochondrial respiratory chain complex assembly	19_GO:0009987 cellular process	-4	17	7.7	20504	92	54	4	7.4	3.6	17719|17991|225887|407785	ND4|Ndufa2|Ndufs8|Ndufs6	-3.3
_FINAL_SUB1_MCODE_1	Reactome Gene Sets	6	R-MMU-453274	Mitotic G2-G2/M phases		-4	11	6.7	20504	177	54	5	9.3	3.9	13589|19170|19182|23997|26442	Mapre1|Psmb1|Psmc3|Psmd13|Psma5	-3.3
_FINAL_SUB1_MCODE_1	Reactome Gene Sets	6	R-MMU-5689603	UCH proteinases		-4	16	7.6	20504	93	54	4	7.4	3.6	19170|19182|23997|26442	Psmb1|Psmc3|Psmd13|Psma5	-3.3
_FINAL_SUB1_MCODE_1	Reactome Gene Sets	6	R-MMU-1236975	Antigen processing-Cross presentation		-4	16	7.6	20504	93	54	4	7.4	3.6	19170|19182|23997|26442	Psmb1|Psmc3|Psmd13|Psma5	-3.3
_FINAL_SUB1_MCODE_1	GO Biological Processes	19	GO:0099072	regulation of postsynaptic membrane neurotransmitter receptor levels	19_GO:0065007 biological regulation	-4	16	7.6	20504	93	54	4	7.4	3.6	11773|17920|18717|20614	Ap2m1|Myo6|Pip5k1c|Snap25	-3.3
_FINAL_SUB1_MCODE_1	Reactome Gene Sets	6	R-MMU-437239	Recycling pathway of L1		-4	33	9.6	20504	35	54	3	5.6	3.1	11771|11773|20404	Ap2a1|Ap2m1|Sh3gl2	-3.3
_FINAL_SUB1_MCODE_1	GO Biological Processes	19	GO:0032535	regulation of cellular component size	19_GO:0065007 biological regulation	-4	6.4	5.7	20504	418	54	7	13	4.6	11426|11773|12343|12345|18645|23999|223601	Macf1|Ap2m1|Capza2|Capzb|Pfn2|Twf2|Cyrib	-3.3
_FINAL_SUB1_MCODE_1	Reactome Gene Sets	6	R-MMU-9020702	Interleukin-1 signaling		-4	16	7.6	20504	94	54	4	7.4	3.6	19170|19182|23997|26442	Psmb1|Psmc3|Psmd13|Psma5	-3.3
_FINAL_SUB1_MCODE_1	Reactome Gene Sets	6	R-MMU-5668541	TNFR2 non-canonical NF-kB pathway		-3.9	16	7.5	20504	95	54	4	7.4	3.6	19170|19182|23997|26442	Psmb1|Psmc3|Psmd13|Psma5	-3.3
_FINAL_SUB1_MCODE_1	Reactome Gene Sets	6	R-MMU-1222556	ROS and RNS production in phagocytes		-3.9	32	9.5	20504	36	54	3	5.6	3.1	11964|11972|73834	Atp6v1a|Atp6v0d1|Atp6v1d	-3.3
_FINAL_SUB1_MCODE_1	Reactome Gene Sets	6	R-MMU-8856825	Cargo recognition for clathrin-mediated endocytosis		-3.9	16	7.5	20504	96	54	4	7.4	3.6	11771|11773|20404|20616	Ap2a1|Ap2m1|Sh3gl2|Snap91	-3.3
_FINAL_SUB1_MCODE_1	GO Biological Processes	19	GO:0051258	protein polymerization	19_GO:0009987 cellular process	-3.9	7.7	6	20504	294	54	6	11	4.3	12343|12345|13589|18645|23999|223601	Capza2|Capzb|Mapre1|Pfn2|Twf2|Cyrib	-3.3
_FINAL_SUB1_MCODE_1	Reactome Gene Sets	6	R-MMU-983705	Signaling by the B Cell Receptor (BCR)		-3.9	15	7.4	20504	98	54	4	7.4	3.6	19170|19182|23997|26442	Psmb1|Psmc3|Psmd13|Psma5	-3.2
_FINAL_SUB1_MCODE_1	KEGG Pathway	24	mmu04610	Complement and coagulation cascades		-3.9	15	7.4	20504	99	54	4	7.4	3.6	12345|12759|16498|20704	Capzb|Clu|Kcnab2|Serpina1e	-3.2
_FINAL_SUB1_MCODE_1	Reactome Gene Sets	6	R-MMU-382556	ABC-family proteins mediated transport		-3.9	15	7.4	20504	99	54	4	7.4	3.6	19170|19182|23997|26442	Psmb1|Psmc3|Psmd13|Psma5	-3.2
_FINAL_SUB1_MCODE_1	Reactome Gene Sets	6	R-MMU-112315	Transmission across Chemical Synapses		-3.9	10	6.4	20504	188	54	5	9.3	3.9	11771|11773|14688|18795|20614	Ap2a1|Ap2m1|Gnb1|Plcb1|Snap25	-3.2
_FINAL_SUB1_MCODE_1	GO Biological Processes	19	GO:0097435	supramolecular fiber organization	19_GO:0009987 cellular process	-3.8	4.5	5.1	20504	756	54	9	17	5.1	12343|12345|12759|13589|17920|18645|23999|109711|223601	Capza2|Capzb|Clu|Mapre1|Myo6|Pfn2|Twf2|Actn1|Cyrib	-3.2
_FINAL_SUB1_MCODE_1	GO Biological Processes	19	GO:0008064	regulation of actin polymerization or depolymerization	19_GO:0050789 regulation of biological process	-3.8	9.9	6.4	20504	192	54	5	9.3	3.9	12343|12345|18645|23999|223601	Capza2|Capzb|Pfn2|Twf2|Cyrib	-3.2
_FINAL_SUB1_MCODE_1	GO Biological Processes	19	GO:0030041	actin filament polymerization	19_GO:0009987 cellular process	-3.8	9.9	6.4	20504	192	54	5	9.3	3.9	12343|12345|18645|23999|223601	Capza2|Capzb|Pfn2|Twf2|Cyrib	-3.2
_FINAL_SUB1_MCODE_1	Reactome Gene Sets	6	R-MMU-202403	TCR signaling		-3.8	15	7.2	20504	102	54	4	7.4	3.6	19170|19182|23997|26442	Psmb1|Psmc3|Psmd13|Psma5	-3.2
_FINAL_SUB1_MCODE_1	Reactome Gene Sets	6	R-MMU-69206	G1/S Transition		-3.8	15	7.2	20504	102	54	4	7.4	3.6	19170|19182|23997|26442	Psmb1|Psmc3|Psmd13|Psma5	-3.2
_FINAL_SUB1_MCODE_1	GO Biological Processes	19	GO:0043112	receptor metabolic process	19_GO:0008152 metabolic process	-3.8	9.8	6.3	20504	194	54	5	9.3	3.9	11773|17920|18717|20404|20614	Ap2m1|Myo6|Pip5k1c|Sh3gl2|Snap25	-3.2
_FINAL_SUB1_MCODE_1	GO Biological Processes	19	GO:0030832	regulation of actin filament length	19_GO:0050789 regulation of biological process	-3.8	9.7	6.3	20504	195	54	5	9.3	3.9	12343|12345|18645|23999|223601	Capza2|Capzb|Pfn2|Twf2|Cyrib	-3.2
_FINAL_SUB1_MCODE_1	Reactome Gene Sets	6	R-MMU-112316	Neuronal System		-3.8	7.3	5.8	20504	311	54	6	11	4.3	11771|11773|14688|16498|18795|20614	Ap2a1|Ap2m1|Gnb1|Kcnab2|Plcb1|Snap25	-3.2
_FINAL_SUB1_MCODE_1	Reactome Gene Sets	6	R-MMU-5610787	Hedgehog 'off' state		-3.8	14	7.1	20504	105	54	4	7.4	3.6	19170|19182|23997|26442	Psmb1|Psmc3|Psmd13|Psma5	-3.2
_FINAL_SUB1_MCODE_1	Reactome Gene Sets	6	R-MMU-5621481	C-type lectin receptors (CLRs)		-3.7	14	7	20504	107	54	4	7.4	3.6	19170|19182|23997|26442	Psmb1|Psmc3|Psmd13|Psma5	-3.1
_FINAL_SUB1_MCODE_1	Reactome Gene Sets	6	R-MMU-446652	Interleukin-1 family signaling		-3.7	14	7	20504	107	54	4	7.4	3.6	19170|19182|23997|26442	Psmb1|Psmc3|Psmd13|Psma5	-3.1
_FINAL_SUB1_MCODE_1	GO Biological Processes	19	GO:0007015	actin filament organization	19_GO:0009987 cellular process	-3.7	5.8	5.4	20504	455	54	7	13	4.6	12343|12345|17920|18645|23999|109711|223601	Capza2|Capzb|Myo6|Pfn2|Twf2|Actn1|Cyrib	-3.1
_FINAL_SUB1_MCODE_1	Reactome Gene Sets	6	R-MMU-6807070	PTEN Regulation		-3.7	14	7	20504	109	54	4	7.4	3.6	19170|19182|23997|26442	Psmb1|Psmc3|Psmd13|Psma5	-3.1
_FINAL_SUB1_MCODE_1	GO Biological Processes	19	GO:0051693	actin filament capping	19_GO:0048519 negative regulation of biological process	-3.7	26	8.6	20504	43	54	3	5.6	3.1	12343|12345|23999	Capza2|Capzb|Twf2	-3.1
_FINAL_SUB1_MCODE_1	KEGG Pathway	24	ko04724	Glutamatergic synapse		-3.6	13	6.8	20504	114	54	4	7.4	3.6	14681|14688|18795|210274	Gnao1|Gnb1|Plcb1|Shank2	-3
_FINAL_SUB1_MCODE_1	Reactome Gene Sets	6	R-MMU-69239	Synthesis of DNA		-3.6	13	6.8	20504	114	54	4	7.4	3.6	19170|19182|23997|26442	Psmb1|Psmc3|Psmd13|Psma5	-3
_FINAL_SUB1_MCODE_1	KEGG Pathway	24	mmu04724	Glutamatergic synapse		-3.6	13	6.7	20504	115	54	4	7.4	3.6	14681|14688|18795|210274	Gnao1|Gnb1|Plcb1|Shank2	-3
_FINAL_SUB1_MCODE_1	Reactome Gene Sets	6	R-MMU-2454202	Fc epsilon receptor (FCERI) signaling		-3.6	13	6.7	20504	116	54	4	7.4	3.6	19170|19182|23997|26442	Psmb1|Psmc3|Psmd13|Psma5	-3
_FINAL_SUB1_MCODE_1	GO Biological Processes	19	GO:0008154	actin polymerization or depolymerization	19_GO:0009987 cellular process	-3.6	8.7	5.9	20504	219	54	5	9.3	3.9	12343|12345|18645|23999|223601	Capza2|Capzb|Pfn2|Twf2|Cyrib	-3
_FINAL_SUB1_MCODE_1	GO Biological Processes	19	GO:0032984	protein-containing complex disassembly	19_GO:0009987 cellular process	-3.5	8.6	5.8	20504	221	54	5	9.3	3.9	12343|12345|20404|23999|72685	Capza2|Capzb|Sh3gl2|Twf2|Dnajc6	-3
_FINAL_SUB1_MCODE_1	GO Biological Processes	19	GO:0030835	negative regulation of actin filament depolymerization	19_GO:0048519 negative regulation of biological process	-3.5	23	8	20504	49	54	3	5.6	3.1	12343|12345|23999	Capza2|Capzb|Twf2	-3
_FINAL_SUB1_MCODE_1	Reactome Gene Sets	6	R-MMU-69278	Cell Cycle, Mitotic		-3.5	5.4	5	20504	496	54	7	13	4.6	13589|18221|19170|19182|23997|26442|26932	Mapre1|Nudc|Psmb1|Psmc3|Psmd13|Psma5|Ppp2r5e	-2.9
_FINAL_SUB1_MCODE_1	Reactome Gene Sets	6	R-MMU-112314	Neurotransmitter receptors and postsynaptic signal transmission		-3.5	12	6.5	20504	123	54	4	7.4	3.6	11771|11773|14688|18795	Ap2a1|Ap2m1|Gnb1|Plcb1	-2.9
_FINAL_SUB1_MCODE_1	Reactome Gene Sets	6	R-MMU-453279	Mitotic G1 phase and G1/S transition		-3.5	12	6.4	20504	126	54	4	7.4	3.6	19170|19182|23997|26442	Psmb1|Psmc3|Psmd13|Psma5	-2.9
_FINAL_SUB1_MCODE_1	Reactome Gene Sets	6	R-MMU-432722	Golgi Associated Vesicle Biogenesis		-3.5	22	7.8	20504	52	54	3	5.6	3.1	11765|20404|72685	Ap1g1|Sh3gl2|Dnajc6	-2.9
_FINAL_SUB1_MCODE_1	Reactome Gene Sets	6	R-MMU-9639288	Amino acids regulate mTORC1		-3.4	21	7.7	20504	53	54	3	5.6	3.1	11964|11972|73834	Atp6v1a|Atp6v0d1|Atp6v1d	-2.9
_FINAL_SUB1_MCODE_1	Reactome Gene Sets	6	R-MMU-9711097	Cellular response to starvation		-3.4	21	7.7	20504	53	54	3	5.6	3.1	11964|11972|73834	Atp6v1a|Atp6v0d1|Atp6v1d	-2.9
_FINAL_SUB1_MCODE_1	Reactome Gene Sets	6	R-MMU-68867	Assembly of the pre-replicative complex		-3.4	12	6.3	20504	130	54	4	7.4	3.6	19170|19182|23997|26442	Psmb1|Psmc3|Psmd13|Psma5	-2.9
_FINAL_SUB1_MCODE_1	GO Biological Processes	19	GO:0010639	negative regulation of organelle organization	19_GO:0048519 negative regulation of biological process	-3.4	6.2	5.2	20504	366	54	6	11	4.3	12343|12345|13589|18645|23999|223601	Capza2|Capzb|Mapre1|Pfn2|Twf2|Cyrib	-2.9
_FINAL_SUB1_MCODE_1	Reactome Gene Sets	6	R-MMU-5663220	RHO GTPases Activate Formins		-3.4	12	6.3	20504	131	54	4	7.4	3.6	13589|18221|18645|26932	Mapre1|Nudc|Pfn2|Ppp2r5e	-2.9
_FINAL_SUB1_MCODE_1	KEGG Pathway	24	mmu04728	Dopaminergic synapse		-3.4	11	6.2	20504	134	54	4	7.4	3.6	14681|14688|18795|26932	Gnao1|Gnb1|Plcb1|Ppp2r5e	-2.8
_FINAL_SUB1_MCODE_1	KEGG Pathway	24	ko04728	Dopaminergic synapse		-3.4	11	6.2	20504	134	54	4	7.4	3.6	14681|14688|18795|26932	Gnao1|Gnb1|Plcb1|Ppp2r5e	-2.8
_FINAL_SUB1_MCODE_1	GO Biological Processes	19	GO:0098662	inorganic cation transmembrane transport	19_GO:0051179 localization	-3.4	4.4	4.7	20504	693	54	8	15	4.8	11947|11949|11964|11972|16498|17719|17992|18795	Atp5b|Atp5c1|Atp6v1a|Atp6v0d1|Kcnab2|ND4|Ndufa4|Plcb1	-2.8
_FINAL_SUB1_MCODE_1	Reactome Gene Sets	6	R-MMU-5358351	Signaling by Hedgehog		-3.3	11	6.1	20504	136	54	4	7.4	3.6	19170|19182|23997|26442	Psmb1|Psmc3|Psmd13|Psma5	-2.8
_FINAL_SUB1_MCODE_1	GO Biological Processes	19	GO:0030834	regulation of actin filament depolymerization	19_GO:0050789 regulation of biological process	-3.3	20	7.3	20504	58	54	3	5.6	3.1	12343|12345|23999	Capza2|Capzb|Twf2	-2.8
_FINAL_SUB1_MCODE_1	KEGG Pathway	24	mmu04723	Retrograde endocannabinoid signaling		-3.3	11	6	20504	140	54	4	7.4	3.6	14681|14688|17719|18795	Gnao1|Gnb1|ND4|Plcb1	-2.8
_FINAL_SUB1_MCODE_1	Reactome Gene Sets	6	R-MMU-187037	Signaling by NTRK1 (TRKA)		-3.3	19	7.2	20504	59	54	3	5.6	3.1	11771|11773|20404	Ap2a1|Ap2m1|Sh3gl2	-2.8
_FINAL_SUB1_MCODE_1	Reactome Gene Sets	6	R-MMU-69242	S Phase		-3.3	11	6	20504	141	54	4	7.4	3.6	19170|19182|23997|26442	Psmb1|Psmc3|Psmd13|Psma5	-2.8
_FINAL_SUB1_MCODE_1	Reactome Gene Sets	6	R-MMU-174824	Plasma lipoprotein assembly, remodeling, and clearance		-3.3	19	7.2	20504	60	54	3	5.6	3.1	11657|11771|11773	Alb|Ap2a1|Ap2m1	-2.8
_FINAL_SUB1_MCODE_1	Reactome Gene Sets	6	R-MMU-449147	Signaling by Interleukins		-3.3	7.5	5.3	20504	254	54	5	9.3	3.9	19170|19182|20614|23997|26442	Psmb1|Psmc3|Snap25|Psmd13|Psma5	-2.7
_FINAL_SUB1_MCODE_1	Reactome Gene Sets	6	R-MMU-422475	Axon guidance		-3.3	7.4	5.3	20504	256	54	5	9.3	3.9	11771|11773|18645|18717|20404	Ap2a1|Ap2m1|Pfn2|Pip5k1c|Sh3gl2	-2.7
_FINAL_SUB1_MCODE_1	Reactome Gene Sets	6	R-MMU-9675108	Nervous system development		-3.2	7.4	5.3	20504	257	54	5	9.3	3.9	11771|11773|18645|18717|20404	Ap2a1|Ap2m1|Pfn2|Pip5k1c|Sh3gl2	-2.7
_FINAL_SUB1_MCODE_1	GO Biological Processes	19	GO:0051129	negative regulation of cellular component organization	19_GO:0048519 negative regulation of biological process	-3.2	4.2	4.5	20504	724	54	8	15	4.8	12343|12345|12759|13589|18645|23999|53328|223601	Capza2|Capzb|Clu|Mapre1|Pfn2|Twf2|Pgrmc1|Cyrib	-2.7
_FINAL_SUB1_MCODE_1	Reactome Gene Sets	6	R-MMU-69002	DNA Replication Pre-Initiation		-3.2	10	5.9	20504	145	54	4	7.4	3.6	19170|19182|23997|26442	Psmb1|Psmc3|Psmd13|Psma5	-2.7
_FINAL_SUB1_MCODE_1	GO Biological Processes	19	GO:0030042	actin filament depolymerization	19_GO:0009987 cellular process	-3.2	18	7	20504	62	54	3	5.6	3.1	12343|12345|23999	Capza2|Capzb|Twf2	-2.7
_FINAL_SUB1_MCODE_1	Reactome Gene Sets	6	R-MMU-5673001	RAF/MAP kinase cascade		-3.2	7.3	5.3	20504	259	54	5	9.3	3.9	19170|19182|23997|26442|26932	Psmb1|Psmc3|Psmd13|Psma5|Ppp2r5e	-2.7
_FINAL_SUB1_MCODE_1	GO Biological Processes	19	GO:0030036	actin cytoskeleton organization	19_GO:0009987 cellular process	-3.2	4.2	4.5	20504	728	54	8	15	4.8	12331|12343|12345|17920|18645|23999|109711|223601	Cap1|Capza2|Capzb|Myo6|Pfn2|Twf2|Actn1|Cyrib	-2.7
_FINAL_SUB1_MCODE_1	GO Biological Processes	19	GO:0048260	positive regulation of receptor-mediated endocytosis	19_GO:0051179 localization	-3.2	18	7	20504	63	54	3	5.6	3.1	11771|11773|12759	Ap2a1|Ap2m1|Clu	-2.7
_FINAL_SUB1_MCODE_1	Reactome Gene Sets	6	R-MMU-373760	L1CAM interactions		-3.2	18	7	20504	63	54	3	5.6	3.1	11771|11773|20404	Ap2a1|Ap2m1|Sh3gl2	-2.7
_FINAL_SUB1_MCODE_1	Reactome Gene Sets	6	R-MMU-5684996	MAPK1/MAPK3 signaling		-3.2	7.2	5.2	20504	265	54	5	9.3	3.9	19170|19182|23997|26442|26932	Psmb1|Psmc3|Psmd13|Psma5|Ppp2r5e	-2.7
_FINAL_SUB1_MCODE_1	Reactome Gene Sets	6	R-MMU-69481	G2/M Checkpoints		-3.2	10	5.7	20504	152	54	4	7.4	3.6	19170|19182|23997|26442	Psmb1|Psmc3|Psmd13|Psma5	-2.7
_FINAL_SUB1_MCODE_1	GO Biological Processes	19	GO:0098660	inorganic ion transmembrane transport	19_GO:0051179 localization	-3.1	4.1	4.4	20504	750	54	8	15	4.8	11947|11949|11964|11972|16498|17719|17992|18795	Atp5b|Atp5c1|Atp6v1a|Atp6v0d1|Kcnab2|ND4|Ndufa4|Plcb1	-2.6
_FINAL_SUB1_MCODE_1	GO Biological Processes	19	GO:0032990	cell part morphogenesis	19_GO:0032502 developmental process	-3.1	4	4.4	20504	753	54	8	15	4.8	11426|12387|12759|18717|20404|20616|23999|407785	Macf1|Ctnnb1|Clu|Pip5k1c|Sh3gl2|Snap91|Twf2|Ndufs6	-2.6
_FINAL_SUB1_MCODE_1	GO Biological Processes	19	GO:0051650	establishment of vesicle localization	19_GO:0051179 localization	-3.1	9.7	5.6	20504	156	54	4	7.4	3.6	12387|17920|20616|56418	Ctnnb1|Myo6|Snap91|Ykt6	-2.6
_FINAL_SUB1_MCODE_1	GO Biological Processes	19	GO:0006887	exocytosis	19_GO:0051179 localization	-3.1	5.5	4.7	20504	416	54	6	11	4.3	11765|17920|18645|18717|20614|56418	Ap1g1|Myo6|Pfn2|Pip5k1c|Snap25|Ykt6	-2.6
_FINAL_SUB1_MCODE_1	Reactome Gene Sets	6	R-MMU-199992	trans-Golgi Network Vesicle Budding		-3.1	17	6.7	20504	68	54	3	5.6	3.1	11765|20404|72685	Ap1g1|Sh3gl2|Dnajc6	-2.6
_FINAL_SUB1_MCODE_1	Reactome Gene Sets	6	R-MMU-1640170	Cell Cycle		-3.1	4.6	4.5	20504	579	54	7	13	4.6	13589|18221|19170|19182|23997|26442|26932	Mapre1|Nudc|Psmb1|Psmc3|Psmd13|Psma5|Ppp2r5e	-2.6
_FINAL_SUB1_MCODE_1	GO Biological Processes	19	GO:0090066	regulation of anatomical structure size	19_GO:0065007 biological regulation	-3.1	4.6	4.5	20504	581	54	7	13	4.6	11426|11773|12343|12345|18645|23999|223601	Macf1|Ap2m1|Capza2|Capzb|Pfn2|Twf2|Cyrib	-2.6
_FINAL_SUB1_MCODE_1	GO Biological Processes	19	GO:0007613	memory	19_GO:0007610 behavior	-3.1	9.6	5.6	20504	158	54	4	7.4	3.6	18795|20614|53328|210274	Plcb1|Snap25|Pgrmc1|Shank2	-2.6
_FINAL_SUB1_MCODE_1	GO Biological Processes	19	GO:0007610	behavior	19_GO:0007610 behavior	-3.1	4	4.3	20504	765	54	8	15	4.8	11657|14681|17920|18795|20614|53328|210274|218038	Alb|Gnao1|Myo6|Plcb1|Snap25|Pgrmc1|Shank2|Amph	-2.6
_FINAL_SUB1_MCODE_1	GO Biological Processes	19	GO:0034330	cell junction organization	19_GO:0009987 cellular process	-3.1	4	4.3	20504	766	54	8	15	4.8	11426|12387|17920|18645|20616|53328|109711|210274	Macf1|Ctnnb1|Myo6|Pfn2|Snap91|Pgrmc1|Actn1|Shank2	-2.6
_FINAL_SUB1_MCODE_1	GO Biological Processes	19	GO:0110053	regulation of actin filament organization	19_GO:0050789 regulation of biological process	-3.1	6.8	5	20504	280	54	5	9.3	3.9	12343|12345|18645|23999|223601	Capza2|Capzb|Pfn2|Twf2|Cyrib	-2.6
_FINAL_SUB1_MCODE_1	Reactome Gene Sets	6	R-MMU-166520	Signaling by NTRKs		-3.1	16	6.5	20504	71	54	3	5.6	3.1	11771|11773|20404	Ap2a1|Ap2m1|Sh3gl2	-2.6
_FINAL_SUB1_MCODE_1	Reactome Gene Sets	6	R-MMU-74752	Signaling by Insulin receptor		-3	16	6.5	20504	72	54	3	5.6	3.1	11964|11972|73834	Atp6v1a|Atp6v0d1|Atp6v1d	-2.6
_FINAL_SUB1_MCODE_1	GO Biological Processes	19	GO:0098655	cation transmembrane transport	19_GO:0051179 localization	-3	3.9	4.2	20504	781	54	8	15	4.8	11947|11949|11964|11972|16498|17719|17992|18795	Atp5b|Atp5c1|Atp6v1a|Atp6v0d1|Kcnab2|ND4|Ndufa4|Plcb1	-2.6
_FINAL_SUB1_MCODE_1	Reactome Gene Sets	6	R-MMU-5683057	MAPK family signaling cascades		-3	6.6	4.9	20504	288	54	5	9.3	3.9	19170|19182|23997|26442|26932	Psmb1|Psmc3|Psmd13|Psma5|Ppp2r5e	-2.6
_FINAL_SUB1_MCODE_1	GO Biological Processes	19	GO:0002090	regulation of receptor internalization	19_GO:0051179 localization	-3	15	6.2	20504	77	54	3	5.6	3.1	11773|18717|20404	Ap2m1|Pip5k1c|Sh3gl2	-2.5
_FINAL_SUB1_MCODE_1	GO Biological Processes	19	GO:0051648	vesicle localization	19_GO:0051179 localization	-2.9	8.7	5.2	20504	175	54	4	7.4	3.6	12387|17920|20616|56418	Ctnnb1|Myo6|Snap91|Ykt6	-2.5
_FINAL_SUB1_MCODE_1	Reactome Gene Sets	6	R-MMU-1266738	Developmental Biology		-2.9	5	4.4	20504	454	54	6	11	4.3	11771|11773|12387|18645|18717|20404	Ap2a1|Ap2m1|Ctnnb1|Pfn2|Pip5k1c|Sh3gl2	-2.5
_FINAL_SUB1_MCODE_1	Reactome Gene Sets	6	R-MMU-195258	RHO GTPase Effectors		-2.9	6.2	4.7	20504	304	54	5	9.3	3.9	12387|13589|18221|18645|26932	Ctnnb1|Mapre1|Nudc|Pfn2|Ppp2r5e	-2.5
_FINAL_SUB1_MCODE_1	Reactome Gene Sets	6	R-MMU-5689880	Ub-specific processing proteases		-2.9	8.5	5.2	20504	179	54	4	7.4	3.6	19170|19182|23997|26442	Psmb1|Psmc3|Psmd13|Psma5	-2.5
_FINAL_SUB1_MCODE_1	KEGG Pathway	24	mmu05323	Rheumatoid arthritis		-2.9	14	6	20504	83	54	3	5.6	3.1	11964|11972|73834	Atp6v1a|Atp6v0d1|Atp6v1d	-2.4
_FINAL_SUB1_MCODE_1	GO Biological Processes	19	GO:1901880	negative regulation of protein depolymerization	19_GO:0048519 negative regulation of biological process	-2.9	14	6	20504	83	54	3	5.6	3.1	12343|12345|23999	Capza2|Capzb|Twf2	-2.4
_FINAL_SUB1_MCODE_1	KEGG Pathway	24	ko05323	Rheumatoid arthritis		-2.9	14	6	20504	83	54	3	5.6	3.1	11964|11972|73834	Atp6v1a|Atp6v0d1|Atp6v1d	-2.4
_FINAL_SUB1_MCODE_1	GO Biological Processes	19	GO:0007612	learning	19_GO:0007610 behavior	-2.8	8.2	5.1	20504	185	54	4	7.4	3.6	20614|53328|210274|218038	Snap25|Pgrmc1|Shank2|Amph	-2.4
_FINAL_SUB1_MCODE_1	Reactome Gene Sets	6	R-MMU-69306	DNA Replication		-2.8	8.2	5	20504	186	54	4	7.4	3.6	19170|19182|23997|26442	Psmb1|Psmc3|Psmd13|Psma5	-2.4
_FINAL_SUB1_MCODE_1	GO Biological Processes	19	GO:0007611	learning or memory	19_GO:0007610 behavior	-2.8	6	4.6	20504	317	54	5	9.3	3.9	18795|20614|53328|210274|218038	Plcb1|Snap25|Pgrmc1|Shank2|Amph	-2.4
_FINAL_SUB1_MCODE_1	Reactome Gene Sets	6	R-MMU-8878171	Transcriptional regulation by RUNX1		-2.8	8.1	5	20504	188	54	4	7.4	3.6	19170|19182|23997|26442	Psmb1|Psmc3|Psmd13|Psma5	-2.4
_FINAL_SUB1_MCODE_1	GO Biological Processes	19	GO:0007269	neurotransmitter secretion	19_GO:0051179 localization	-2.8	8.1	5	20504	188	54	4	7.4	3.6	17920|18645|20614|20616	Myo6|Pfn2|Snap25|Snap91	-2.4
_FINAL_SUB1_MCODE_1	GO Biological Processes	19	GO:0099643	signal release from synapse	19_GO:0051179 localization	-2.8	8.1	5	20504	188	54	4	7.4	3.6	17920|18645|20614|20616	Myo6|Pfn2|Snap25|Snap91	-2.4
_FINAL_SUB1_MCODE_1	Reactome Gene Sets	6	R-MMU-141424	Amplification of signal from the kinetochores		-2.8	13	5.7	20504	90	54	3	5.6	3.1	13589|18221|26932	Mapre1|Nudc|Ppp2r5e	-2.3
_FINAL_SUB1_MCODE_1	Reactome Gene Sets	6	R-MMU-141444	Amplification of signal from unattached kinetochores via a MAD2 inhibitory signal		-2.8	13	5.7	20504	90	54	3	5.6	3.1	13589|18221|26932	Mapre1|Nudc|Ppp2r5e	-2.3
_FINAL_SUB1_MCODE_1	Reactome Gene Sets	6	R-MMU-6807878	COPI-mediated anterograde transport		-2.8	13	5.7	20504	90	54	3	5.6	3.1	12343|12345|56418	Capza2|Capzb|Ykt6	-2.3
_FINAL_SUB1_MCODE_1	GO Biological Processes	19	GO:0050808	synapse organization	19_GO:0009987 cellular process	-2.7	4.6	4.2	20504	491	54	6	11	4.3	12387|17920|18645|20616|53328|210274	Ctnnb1|Myo6|Pfn2|Snap91|Pgrmc1|Shank2	-2.3
_FINAL_SUB1_MCODE_1	GO Biological Processes	19	GO:0043242	negative regulation of protein-containing complex disassembly	19_GO:0048519 negative regulation of biological process	-2.7	12	5.6	20504	93	54	3	5.6	3.1	12343|12345|23999	Capza2|Capzb|Twf2	-2.3
_FINAL_SUB1_MCODE_1	GO Biological Processes	19	GO:0055072	iron ion homeostasis	19_GO:0065007 biological regulation	-2.7	12	5.6	20504	94	54	3	5.6	3.1	11964|11972|15369	Atp6v1a|Atp6v0d1|Hmox2	-2.3
_FINAL_SUB1_MCODE_1	GO Biological Processes	19	GO:1990138	neuron projection extension	19_GO:0040007 growth	-2.7	7.4	4.8	20504	204	54	4	7.4	3.6	11426|12387|20404|23999	Macf1|Ctnnb1|Sh3gl2|Twf2	-2.3
_FINAL_SUB1_MCODE_1	GO Biological Processes	19	GO:1901879	regulation of protein depolymerization	19_GO:0050789 regulation of biological process	-2.7	12	5.5	20504	97	54	3	5.6	3.1	12343|12345|23999	Capza2|Capzb|Twf2	-2.3
_FINAL_SUB1_MCODE_1	KEGG Pathway	24	ko04916	Melanogenesis		-2.6	11	5.4	20504	100	54	3	5.6	3.1	12387|14681|18795	Ctnnb1|Gnao1|Plcb1	-2.2
_FINAL_SUB1_MCODE_1	KEGG Pathway	24	mmu04916	Melanogenesis		-2.6	11	5.4	20504	100	54	3	5.6	3.1	12387|14681|18795	Ctnnb1|Gnao1|Plcb1	-2.2
_FINAL_SUB1_MCODE_1	GO Biological Processes	19	GO:0050890	cognition	19_GO:0032501 multicellular organismal process	-2.6	5.4	4.3	20504	354	54	5	9.3	3.9	18795|20614|53328|210274|218038	Plcb1|Snap25|Pgrmc1|Shank2|Amph	-2.2
_FINAL_SUB1_MCODE_1	KEGG Pathway	24	ko04015	Rap1 signaling pathway		-2.6	7.1	4.6	20504	213	54	4	7.4	3.6	12387|14681|18645|18795	Ctnnb1|Gnao1|Pfn2|Plcb1	-2.2
_FINAL_SUB1_MCODE_1	GO Biological Processes	19	GO:0050772	positive regulation of axonogenesis	19_GO:0048518 positive regulation of biological process	-2.6	11	5.3	20504	101	54	3	5.6	3.1	11426|20616|23999	Macf1|Snap91|Twf2	-2.2
_FINAL_SUB1_MCODE_1	KEGG Pathway	24	ko04723	Retrograde endocannabinoid signaling		-2.6	11	5.3	20504	102	54	3	5.6	3.1	14681|14688|18795	Gnao1|Gnb1|Plcb1	-2.2
_FINAL_SUB1_MCODE_1	KEGG Pathway	24	mmu04015	Rap1 signaling pathway		-2.6	7.1	4.6	20504	215	54	4	7.4	3.6	12387|14681|18645|18795	Ctnnb1|Gnao1|Pfn2|Plcb1	-2.2
_FINAL_SUB1_MCODE_1	GO Biological Processes	19	GO:0048812	neuron projection morphogenesis	19_GO:0032502 developmental process	-2.6	3.7	3.8	20504	710	54	7	13	4.6	11426|12387|12759|18717|20404|20616|23999	Macf1|Ctnnb1|Clu|Pip5k1c|Sh3gl2|Snap91|Twf2	-2.2
_FINAL_SUB1_MCODE_1	Reactome Gene Sets	6	R-MMU-8951664	Neddylation		-2.6	7	4.6	20504	216	54	4	7.4	3.6	19170|19182|23997|26442	Psmb1|Psmc3|Psmd13|Psma5	-2.2
_FINAL_SUB1_MCODE_1	Reactome Gene Sets	6	R-MMU-9648025	EML4 and NUDC in mitotic spindle formation		-2.6	11	5.2	20504	106	54	3	5.6	3.1	13589|18221|26932	Mapre1|Nudc|Ppp2r5e	-2.2
_FINAL_SUB1_MCODE_1	GO Biological Processes	19	GO:0120039	plasma membrane bounded cell projection morphogenesis	19_GO:0032502 developmental process	-2.6	3.7	3.8	20504	725	54	7	13	4.6	11426|12387|12759|18717|20404|20616|23999	Macf1|Ctnnb1|Clu|Pip5k1c|Sh3gl2|Snap91|Twf2	-2.2
_FINAL_SUB1_MCODE_1	GO Biological Processes	19	GO:0032956	regulation of actin cytoskeleton organization	19_GO:0050789 regulation of biological process	-2.5	5.1	4.1	20504	369	54	5	9.3	3.9	12343|12345|18645|23999|223601	Capza2|Capzb|Pfn2|Twf2|Cyrib	-2.2
_FINAL_SUB1_MCODE_1	Reactome Gene Sets	6	R-MMU-69618	Mitotic Spindle Checkpoint		-2.5	11	5.1	20504	107	54	3	5.6	3.1	13589|18221|26932	Mapre1|Nudc|Ppp2r5e	-2.2
_FINAL_SUB1_MCODE_1	GO Biological Processes	19	GO:0048858	cell projection morphogenesis	19_GO:0032502 developmental process	-2.5	3.6	3.7	20504	730	54	7	13	4.6	11426|12387|12759|18717|20404|20616|23999	Macf1|Ctnnb1|Clu|Pip5k1c|Sh3gl2|Snap91|Twf2	-2.2
_FINAL_SUB1_MCODE_1	GO Biological Processes	19	GO:0051493	regulation of cytoskeleton organization	19_GO:0050789 regulation of biological process	-2.5	4.2	3.9	20504	543	54	6	11	4.3	12343|12345|13589|18645|23999|223601	Capza2|Capzb|Mapre1|Pfn2|Twf2|Cyrib	-2.2
_FINAL_SUB1_MCODE_1	GO Biological Processes	19	GO:0120035	regulation of plasma membrane bounded cell projection organization	19_GO:0050789 regulation of biological process	-2.5	3.6	3.7	20504	737	54	7	13	4.6	11426|11771|12345|18645|20614|20616|23999	Macf1|Ap2a1|Capzb|Pfn2|Snap25|Snap91|Twf2	-2.1
_FINAL_SUB1_MCODE_1	Reactome Gene Sets	6	R-MMU-1280215	Cytokine Signaling in Immune system		-2.5	5	4	20504	381	54	5	9.3	3.9	19170|19182|20614|23997|26442	Psmb1|Psmc3|Snap25|Psmd13|Psma5	-2.1
_FINAL_SUB1_MCODE_1	KEGG Pathway	24	mmu04725	Cholinergic synapse		-2.5	10	5	20504	113	54	3	5.6	3.1	14681|14688|18795	Gnao1|Gnb1|Plcb1	-2.1
_FINAL_SUB1_MCODE_1	GO Biological Processes	19	GO:0051640	organelle localization	19_GO:0051179 localization	-2.5	4.1	3.8	20504	559	54	6	11	4.3	11657|12387|17920|18221|20616|56418	Alb|Ctnnb1|Myo6|Nudc|Snap91|Ykt6	-2.1
_FINAL_SUB1_MCODE_1	GO Biological Processes	19	GO:0031344	regulation of cell projection organization	19_GO:0050789 regulation of biological process	-2.5	3.5	3.6	20504	753	54	7	13	4.6	11426|11771|12345|18645|20614|20616|23999	Macf1|Ap2a1|Capzb|Pfn2|Snap25|Snap91|Twf2	-2.1
_FINAL_SUB1_MCODE_1	GO Biological Processes	19	GO:0008306	associative learning	19_GO:0007610 behavior	-2.5	9.8	4.9	20504	116	54	3	5.6	3.1	20614|53328|210274	Snap25|Pgrmc1|Shank2	-2.1
_FINAL_SUB1_MCODE_1	Reactome Gene Sets	6	R-MMU-2500257	Resolution of Sister Chromatid Cohesion		-2.4	9.7	4.9	20504	117	54	3	5.6	3.1	13589|18221|26932	Mapre1|Nudc|Ppp2r5e	-2.1
_FINAL_SUB1_MCODE_1	Reactome Gene Sets	6	R-MMU-5688426	Deubiquitination		-2.4	6.3	4.3	20504	241	54	4	7.4	3.6	19170|19182|23997|26442	Psmb1|Psmc3|Psmd13|Psma5	-2.1
_FINAL_SUB1_MCODE_1	GO Biological Processes	19	GO:0031334	positive regulation of protein-containing complex assembly	19_GO:0048518 positive regulation of biological process	-2.4	6.3	4.2	20504	243	54	4	7.4	3.6	12759|13589|18645|20616	Clu|Mapre1|Pfn2|Snap91	-2.1
_FINAL_SUB1_MCODE_1	GO Biological Processes	19	GO:0006836	neurotransmitter transport	19_GO:0051179 localization	-2.4	6.2	4.2	20504	245	54	4	7.4	3.6	17920|18645|20614|20616	Myo6|Pfn2|Snap25|Snap91	-2.1
_FINAL_SUB1_MCODE_1	Reactome Gene Sets	6	R-MMU-71291	Metabolism of amino acids and derivatives		-2.4	6.1	4.2	20504	248	54	4	7.4	3.6	19170|19182|23997|26442	Psmb1|Psmc3|Psmd13|Psma5	-2
_FINAL_SUB1_MCODE_1	GO Biological Processes	19	GO:0022411	cellular component disassembly	19_GO:0009987 cellular process	-2.4	4.7	3.9	20504	405	54	5	9.3	3.9	12343|12345|20404|23999|72685	Capza2|Capzb|Sh3gl2|Twf2|Dnajc6	-2
_FINAL_SUB1_MCODE_1	KEGG Pathway	24	ko04142	Lysosome		-2.4	9.2	4.7	20504	124	54	3	5.6	3.1	11765|11972|12757	Ap1g1|Atp6v0d1|Clta	-2
_FINAL_SUB1_MCODE_1	KEGG Pathway	24	mmu04142	Lysosome		-2.4	9.1	4.7	20504	125	54	3	5.6	3.1	11765|11972|12757	Ap1g1|Atp6v0d1|Clta	-2
_FINAL_SUB1_MCODE_1	Reactome Gene Sets	6	R-MMU-9012999	RHO GTPase cycle		-2.3	4.6	3.8	20504	413	54	5	9.3	3.9	12345|15369|18221|56418|109711	Capzb|Hmox2|Nudc|Ykt6|Actn1	-2
_FINAL_SUB1_MCODE_1	GO Biological Processes	19	GO:0051656	establishment of organelle localization	19_GO:0051179 localization	-2.3	4.6	3.8	20504	415	54	5	9.3	3.9	12387|17920|18221|20616|56418	Ctnnb1|Myo6|Nudc|Snap91|Ykt6	-2
_FINAL_SUB1_MCODE_1	GO Biological Processes	19	GO:0032970	regulation of actin filament-based process	19_GO:0050789 regulation of biological process	-2.3	4.6	3.8	20504	416	54	5	9.3	3.9	12343|12345|18645|23999|223601	Capza2|Capzb|Pfn2|Twf2|Cyrib	-2
_FINAL_SUB1_MCODE_1	GO Biological Processes	19	GO:0001505	regulation of neurotransmitter levels	19_GO:0065007 biological regulation	-2.3	5.9	4.1	20504	258	54	4	7.4	3.6	17920|18645|20614|20616	Myo6|Pfn2|Snap25|Snap91	-2
_FINAL_SUB1_MCODE_1	GO Biological Processes	19	GO:0043244	regulation of protein-containing complex disassembly	19_GO:0050789 regulation of biological process	-2.3	8.7	4.5	20504	131	54	3	5.6	3.1	12343|12345|23999	Capza2|Capzb|Twf2	-2
_FINAL_SUB1_MCODE_1	KEGG Pathway	24	mmu04726	Serotonergic synapse		-2.3	8.6	4.5	20504	132	54	3	5.6	3.1	14681|14688|18795	Gnao1|Gnb1|Plcb1	-2
_FINAL_SUB1_MCODE_1	GO Biological Processes	19	GO:0031503	protein-containing complex localization	19_GO:0051179 localization	-2.3	5.7	4	20504	265	54	4	7.4	3.6	11773|17920|18717|20614	Ap2m1|Myo6|Pip5k1c|Snap25	-2
_FINAL_SUB1_MCODE_1	GO Biological Processes	19	GO:0007626	locomotory behavior	19_GO:0007610 behavior	-2.3	5.7	4	20504	268	54	4	7.4	3.6	14681|17920|20614|210274	Gnao1|Myo6|Snap25|Shank2	-2
_FINAL_SUB1_MCODE_1	GO Biological Processes	19	GO:0055076	transition metal ion homeostasis	19_GO:0065007 biological regulation	-2.2	8.3	4.4	20504	138	54	3	5.6	3.1	11964|11972|15369	Atp6v1a|Atp6v0d1|Hmox2	-1.9
_FINAL_SUB1_MCODE_1	GO Biological Processes	19	GO:0048588	developmental cell growth	19_GO:0040007 growth	-2.2	5.5	3.9	20504	275	54	4	7.4	3.6	11426|12387|20404|23999	Macf1|Ctnnb1|Sh3gl2|Twf2	-1.9
_FINAL_SUB1_MCODE_1	GO Biological Processes	19	GO:0016079	synaptic vesicle exocytosis	19_GO:0051179 localization	-2.2	8.1	4.4	20504	140	54	3	5.6	3.1	17920|18645|20614	Myo6|Pfn2|Snap25	-1.9
_FINAL_SUB1_MCODE_1	GO Biological Processes	19	GO:0034329	cell junction assembly	19_GO:0009987 cellular process	-2.2	4.3	3.6	20504	442	54	5	9.3	3.9	11426|12387|17920|109711|210274	Macf1|Ctnnb1|Myo6|Actn1|Shank2	-1.9
_FINAL_SUB1_MCODE_1	Reactome Gene Sets	6	R-MMU-199977	ER to Golgi Anterograde Transport		-2.2	8	4.3	20504	142	54	3	5.6	3.1	12343|12345|56418	Capza2|Capzb|Ykt6	-1.9
_FINAL_SUB1_MCODE_1	GO Biological Processes	19	GO:0060560	developmental growth involved in morphogenesis	19_GO:0040007 growth	-2.2	5.4	3.8	20504	280	54	4	7.4	3.6	11426|12387|20404|23999	Macf1|Ctnnb1|Sh3gl2|Twf2	-1.9
_FINAL_SUB1_MCODE_1	Reactome Gene Sets	6	R-MMU-983168	Antigen processing: Ubiquitination & Proteasome degradation		-2.2	5.4	3.8	20504	283	54	4	7.4	3.6	19170|19182|23997|26442	Psmb1|Psmc3|Psmd13|Psma5	-1.9
_FINAL_SUB1_MCODE_1	GO Biological Processes	19	GO:0071453	cellular response to oxygen levels	19_GO:0050896 response to stimulus	-2.2	7.8	4.2	20504	146	54	3	5.6	3.1	11964|11972|14688	Atp6v1a|Atp6v0d1|Gnb1	-1.9
_FINAL_SUB1_MCODE_1	GO Biological Processes	19	GO:0045055	regulated exocytosis	19_GO:0051179 localization	-2.2	5.3	3.7	20504	289	54	4	7.4	3.6	11765|17920|18645|20614	Ap1g1|Myo6|Pfn2|Snap25	-1.9
_FINAL_SUB1_MCODE_1	GO Biological Processes	19	GO:0007034	vacuolar transport	19_GO:0051179 localization	-2.1	7.6	4.2	20504	150	54	3	5.6	3.1	11765|11972|12759	Ap1g1|Atp6v0d1|Clu	-1.9
_FINAL_SUB1_MCODE_1	GO Biological Processes	19	GO:0070482	response to oxygen levels	19_GO:0050896 response to stimulus	-2.1	5.1	3.7	20504	296	54	4	7.4	3.6	11964|11972|14688|15369	Atp6v1a|Atp6v0d1|Gnb1|Hmox2	-1.8
_FINAL_SUB1_MCODE_1	GO Biological Processes	19	GO:0050769	positive regulation of neurogenesis	19_GO:0048518 positive regulation of biological process	-2.1	5.1	3.7	20504	298	54	4	7.4	3.6	11426|12387|20616|23999	Macf1|Ctnnb1|Snap91|Twf2	-1.8
_FINAL_SUB1_MCODE_2	Reactome Gene Sets	6	R-MMU-5673000	RAF activation		-7.7	130	23	20504	34	18	4	22	9.8	12325|16653|19046|51792	Camk2g|Kras|Ppp1cb|Ppp2r1a	-6.3
_FINAL_SUB1_MCODE_2	GO Biological Processes	19	GO:0051668	localization within membrane	19_GO:0051179 localization	-7.4	14	9.8	20504	670	18	8	44	12	12325|13383|15519|16971|19325|58234|77407|240057	Camk2g|Dlg1|Hsp90aa1|Lrp1|Rab10|Shank3|Rab35|Syngap1	-6
_FINAL_SUB1_MCODE_2	Reactome Gene Sets	6	R-MMU-5673001	RAF/MAP kinase cascade		-7.2	26	12	20504	259	18	6	33	11	12325|13383|16653|19046|51792|240057	Camk2g|Dlg1|Kras|Ppp1cb|Ppp2r1a|Syngap1	-5.9
_FINAL_SUB1_MCODE_2	Reactome Gene Sets	6	R-MMU-5684996	MAPK1/MAPK3 signaling		-7.1	26	12	20504	265	18	6	33	11	12325|13383|16653|19046|51792|240057	Camk2g|Dlg1|Kras|Ppp1cb|Ppp2r1a|Syngap1	-5.8
_FINAL_SUB1_MCODE_2	Reactome Gene Sets	6	R-MMU-5683057	MAPK family signaling cascades		-6.9	24	12	20504	288	18	6	33	11	12325|13383|16653|19046|51792|240057	Camk2g|Dlg1|Kras|Ppp1cb|Ppp2r1a|Syngap1	-5.7
_FINAL_SUB1_MCODE_2	GO Biological Processes	19	GO:0072657	protein localization to membrane	19_GO:0051179 localization	-6.4	13	9	20504	602	18	7	39	11	12325|13383|15519|16971|19325|58234|240057	Camk2g|Dlg1|Hsp90aa1|Lrp1|Rab10|Shank3|Syngap1	-5.2
_FINAL_SUB1_MCODE_2	GO Biological Processes	19	GO:0048169	regulation of long-term neuronal synaptic plasticity	19_GO:0023052 signaling	-5.4	95	17	20504	36	18	3	17	8.8	16653|58234|240057	Kras|Shank3|Syngap1	-4.5
_FINAL_SUB1_MCODE_2	Reactome Gene Sets	6	R-MMU-5653656	Vesicle-mediated transport		-5.2	12	7.9	20504	566	18	6	33	11	11806|14569|16971|19325|77407|234663	Apoa1|Gdi2|Lrp1|Rab10|Rab35|Dync1li2	-4.3
_FINAL_SUB1_MCODE_2	KEGG Pathway	24	ko04261	Adrenergic signaling in cardiomyocytes		-5.1	31	11	20504	147	18	4	22	9.8	12293|12325|19046|51792	Cacna2d1|Camk2g|Ppp1cb|Ppp2r1a	-4.3
_FINAL_SUB1_MCODE_2	KEGG Pathway	24	mmu04261	Adrenergic signaling in cardiomyocytes		-5.1	31	11	20504	149	18	4	22	9.8	12293|12325|19046|51792	Cacna2d1|Camk2g|Ppp1cb|Ppp2r1a	-4.2
_FINAL_SUB1_MCODE_2	KEGG Pathway	24	ko04921	Oxytocin signaling pathway		-5.1	30	11	20504	153	18	4	22	9.8	12293|12325|16653|19046	Cacna2d1|Camk2g|Kras|Ppp1cb	-4.2
_FINAL_SUB1_MCODE_2	GO Biological Processes	19	GO:0007215	glutamate receptor signaling pathway	19_GO:0023052 signaling	-5.1	74	15	20504	46	18	3	17	8.8	58234|108068|108069	Shank3|Grm2|Grm3	-4.2
_FINAL_SUB1_MCODE_2	KEGG Pathway	24	mmu04921	Oxytocin signaling pathway		-5.1	30	11	20504	154	18	4	22	9.8	12293|12325|16653|19046	Cacna2d1|Camk2g|Kras|Ppp1cb	-4.2
_FINAL_SUB1_MCODE_2	GO Biological Processes	19	GO:0044057	regulation of system process	19_GO:0032501 multicellular organismal process	-4.9	11	7.3	20504	645	18	6	33	11	11806|12293|12325|13383|58234|108069	Apoa1|Cacna2d1|Camk2g|Dlg1|Shank3|Grm3	-4.1
_FINAL_SUB1_MCODE_2	GO Biological Processes	19	GO:0050804	modulation of chemical synaptic transmission	19_GO:0023052 signaling	-4.8	10	7.2	20504	668	18	6	33	11	16653|50997|58234|108068|108069|240057	Kras|Mpp2|Shank3|Grm2|Grm3|Syngap1	-4
_FINAL_SUB1_MCODE_2	GO Biological Processes	19	GO:0099177	regulation of trans-synaptic signaling	19_GO:0023052 signaling	-4.8	10	7.2	20504	669	18	6	33	11	16653|50997|58234|108068|108069|240057	Kras|Mpp2|Shank3|Grm2|Grm3|Syngap1	-4
_FINAL_SUB1_MCODE_2	GO Biological Processes	19	GO:1905475	regulation of protein localization to membrane	19_GO:0051179 localization	-4.6	23	9.2	20504	200	18	4	22	9.8	12325|13383|16971|58234	Camk2g|Dlg1|Lrp1|Shank3	-3.8
_FINAL_SUB1_MCODE_2	GO Biological Processes	19	GO:0007264	small GTPase mediated signal transduction	19_GO:0023052 signaling	-4.6	13	7.7	20504	425	18	5	28	11	11806|14569|16653|77407|240057	Apoa1|Gdi2|Kras|Rab35|Syngap1	-3.8
_FINAL_SUB1_MCODE_2	KEGG Pathway	24	ko04720	Long-term potentiation		-4.6	51	12	20504	67	18	3	17	8.8	12325|16653|19046	Camk2g|Kras|Ppp1cb	-3.8
_FINAL_SUB1_MCODE_2	KEGG Pathway	24	mmu04720	Long-term potentiation		-4.6	50	12	20504	68	18	3	17	8.8	12325|16653|19046	Camk2g|Kras|Ppp1cb	-3.8
_FINAL_SUB1_MCODE_2	GO Biological Processes	19	GO:0048168	regulation of neuronal synaptic plasticity	19_GO:0023052 signaling	-4.5	49	12	20504	70	18	3	17	8.8	16653|58234|240057	Kras|Shank3|Syngap1	-3.8
_FINAL_SUB1_MCODE_2	GO Biological Processes	19	GO:0043113	receptor clustering	19_GO:0051179 localization	-4.5	46	12	20504	74	18	3	17	8.8	13383|58234|240057	Dlg1|Shank3|Syngap1	-3.7
_FINAL_SUB1_MCODE_2	GO Biological Processes	19	GO:0051966	regulation of synaptic transmission, glutamatergic	19_GO:0023052 signaling	-4.4	44	11	20504	78	18	3	17	8.8	58234|108068|108069	Shank3|Grm2|Grm3	-3.6
_FINAL_SUB1_MCODE_2	Reactome Gene Sets	6	R-MMU-2565942	Regulation of PLK1 Activity at G2/M Transition		-4.3	41	11	20504	83	18	3	17	8.8	15519|19046|51792	Hsp90aa1|Ppp1cb|Ppp2r1a	-3.6
_FINAL_SUB1_MCODE_2	Reactome Gene Sets	6	R-MMU-8876198	RAB GEFs exchange GTP for GDP on RABs		-4.2	39	11	20504	87	18	3	17	8.8	14569|19325|77407	Gdi2|Rab10|Rab35	-3.5
_FINAL_SUB1_MCODE_2	GO Biological Processes	19	GO:0061564	axon development	19_GO:0032502 developmental process	-4.1	11	6.7	20504	531	18	5	28	11	11806|15519|16971|19325|240057	Apoa1|Hsp90aa1|Lrp1|Rab10|Syngap1	-3.4
_FINAL_SUB1_MCODE_2	GO Biological Processes	19	GO:1903827	regulation of cellular protein localization	19_GO:0051179 localization	-4	10	6.5	20504	564	18	5	28	11	12325|13383|15519|16971|58234	Camk2g|Dlg1|Hsp90aa1|Lrp1|Shank3	-3.3
_FINAL_SUB1_MCODE_2	WikiPathways	27	WP539	Wnt signaling pathway (NetPath)		-4	32	9.5	20504	108	18	3	17	8.8	12325|13383|16971	Camk2g|Dlg1|Lrp1	-3.3
_FINAL_SUB1_MCODE_2	GO Biological Processes	19	GO:0072659	protein localization to plasma membrane	19_GO:0051179 localization	-3.9	15	7.3	20504	301	18	4	22	9.8	12325|13383|16971|19325	Camk2g|Dlg1|Lrp1|Rab10	-3.3
_FINAL_SUB1_MCODE_2	Reactome Gene Sets	6	R-MMU-9007101	Rab regulation of trafficking		-3.9	31	9.3	20504	111	18	3	17	8.8	14569|19325|77407	Gdi2|Rab10|Rab35	-3.3
_FINAL_SUB1_MCODE_2	GO Biological Processes	19	GO:0035249	synaptic transmission, glutamatergic	19_GO:0023052 signaling	-3.9	31	9.3	20504	111	18	3	17	8.8	58234|108068|108069	Shank3|Grm2|Grm3	-3.3
_FINAL_SUB1_MCODE_2	KEGG Pathway	24	ko04724	Glutamatergic synapse		-3.9	30	9.2	20504	114	18	3	17	8.8	58234|108068|108069	Shank3|Grm2|Grm3	-3.2
_FINAL_SUB1_MCODE_2	KEGG Pathway	24	mmu04724	Glutamatergic synapse		-3.9	30	9.2	20504	115	18	3	17	8.8	58234|108068|108069	Shank3|Grm2|Grm3	-3.2
_FINAL_SUB1_MCODE_2	GO Biological Processes	19	GO:1903076	regulation of protein localization to plasma membrane	19_GO:0051179 localization	-3.9	30	9.2	20504	115	18	3	17	8.8	12325|13383|16971	Camk2g|Dlg1|Lrp1	-3.2
_FINAL_SUB1_MCODE_2	KEGG Pathway	24	ko04114	Oocyte meiosis		-3.9	29	9.1	20504	116	18	3	17	8.8	12325|19046|51792	Camk2g|Ppp1cb|Ppp2r1a	-3.2
_FINAL_SUB1_MCODE_2	KEGG Pathway	24	mmu04114	Oocyte meiosis		-3.8	28	8.9	20504	121	18	3	17	8.8	12325|19046|51792	Camk2g|Ppp1cb|Ppp2r1a	-3.2
_FINAL_SUB1_MCODE_2	WikiPathways	27	WP2841	Focal adhesion: PI3K-Akt-mTOR signaling pathway		-3.8	14	7.1	20504	322	18	4	22	9.8	15519|16653|19325|51792	Hsp90aa1|Kras|Rab10|Ppp2r1a	-3.2
_FINAL_SUB1_MCODE_2	GO Biological Processes	19	GO:0007265	Ras protein signal transduction	19_GO:0023052 signaling	-3.8	14	7	20504	330	18	4	22	9.8	11806|16653|77407|240057	Apoa1|Kras|Rab35|Syngap1	-3.2
_FINAL_SUB1_MCODE_2	GO Biological Processes	19	GO:0048667	cell morphogenesis involved in neuron differentiation	19_GO:0032502 developmental process	-3.7	8.7	5.9	20504	657	18	5	28	11	15519|16971|19325|58234|240057	Hsp90aa1|Lrp1|Rab10|Shank3|Syngap1	-3.1
_FINAL_SUB1_MCODE_2	KEGG Pathway	24	mmu04728	Dopaminergic synapse		-3.7	26	8.4	20504	134	18	3	17	8.8	12325|19046|51792	Camk2g|Ppp1cb|Ppp2r1a	-3.1
_FINAL_SUB1_MCODE_2	KEGG Pathway	24	ko04728	Dopaminergic synapse		-3.7	26	8.4	20504	134	18	3	17	8.8	12325|19046|51792	Camk2g|Ppp1cb|Ppp2r1a	-3.1
_FINAL_SUB1_MCODE_2	GO Biological Processes	19	GO:1904375	regulation of protein localization to cell periphery	19_GO:0051179 localization	-3.6	24	8.2	20504	141	18	3	17	8.8	12325|13383|16971	Camk2g|Dlg1|Lrp1	-3
_FINAL_SUB1_MCODE_2	GO Biological Processes	19	GO:0032956	regulation of actin cytoskeleton organization	19_GO:0050789 regulation of biological process	-3.6	12	6.5	20504	369	18	4	22	9.8	11806|13383|16971|58234	Apoa1|Dlg1|Lrp1|Shank3	-3
_FINAL_SUB1_MCODE_2	GO Biological Processes	19	GO:1990778	protein localization to cell periphery	19_GO:0051179 localization	-3.6	12	6.5	20504	369	18	4	22	9.8	12325|13383|16971|19325	Camk2g|Dlg1|Lrp1|Rab10	-3
_FINAL_SUB1_MCODE_2	GO Biological Processes	19	GO:0048167	regulation of synaptic plasticity	19_GO:0023052 signaling	-3.6	12	6.5	20504	372	18	4	22	9.8	16653|50997|58234|240057	Kras|Mpp2|Shank3|Syngap1	-3
_FINAL_SUB1_MCODE_2	KEGG Pathway	24	ko04072	Phospholipase D signaling pathway		-3.6	23	8	20504	147	18	3	17	8.8	16653|108068|108069	Kras|Grm2|Grm3	-3
_FINAL_SUB1_MCODE_2	GO Biological Processes	19	GO:0048812	neuron projection morphogenesis	19_GO:0032502 developmental process	-3.5	8	5.6	20504	710	18	5	28	11	15519|16971|19325|58234|240057	Hsp90aa1|Lrp1|Rab10|Shank3|Syngap1	-3
_FINAL_SUB1_MCODE_2	KEGG Pathway	24	mmu04072	Phospholipase D signaling pathway		-3.5	23	7.9	20504	151	18	3	17	8.8	16653|108068|108069	Kras|Grm2|Grm3	-3
_FINAL_SUB1_MCODE_2	KEGG Pathway	24	ko04390	Hippo signaling pathway		-3.5	22	7.8	20504	154	18	3	17	8.8	13383|19046|51792	Dlg1|Ppp1cb|Ppp2r1a	-2.9
_FINAL_SUB1_MCODE_2	GO Biological Processes	19	GO:0120039	plasma membrane bounded cell projection morphogenesis	19_GO:0032502 developmental process	-3.5	7.9	5.6	20504	725	18	5	28	11	15519|16971|19325|58234|240057	Hsp90aa1|Lrp1|Rab10|Shank3|Syngap1	-2.9
_FINAL_SUB1_MCODE_2	GO Biological Processes	19	GO:0030036	actin cytoskeleton organization	19_GO:0009987 cellular process	-3.5	7.8	5.6	20504	728	18	5	28	11	11806|13383|16653|16971|58234	Apoa1|Dlg1|Kras|Lrp1|Shank3	-2.9
_FINAL_SUB1_MCODE_2	GO Biological Processes	19	GO:0048858	cell projection morphogenesis	19_GO:0032502 developmental process	-3.5	7.8	5.5	20504	730	18	5	28	11	15519|16971|19325|58234|240057	Hsp90aa1|Lrp1|Rab10|Shank3|Syngap1	-2.9
_FINAL_SUB1_MCODE_2	KEGG Pathway	24	mmu04390	Hippo signaling pathway		-3.5	22	7.7	20504	157	18	3	17	8.8	13383|19046|51792	Dlg1|Ppp1cb|Ppp2r1a	-2.9
_FINAL_SUB1_MCODE_2	GO Biological Processes	19	GO:0032990	cell part morphogenesis	19_GO:0032502 developmental process	-3.4	7.6	5.4	20504	753	18	5	28	11	15519|16971|19325|58234|240057	Hsp90aa1|Lrp1|Rab10|Shank3|Syngap1	-2.9
_FINAL_SUB1_MCODE_2	Reactome Gene Sets	6	R-MMU-196854	Metabolism of vitamins and cofactors		-3.4	21	7.5	20504	165	18	3	17	8.8	11806|15519|16971	Apoa1|Hsp90aa1|Lrp1	-2.9
_FINAL_SUB1_MCODE_2	GO Biological Processes	19	GO:0032970	regulation of actin filament-based process	19_GO:0050789 regulation of biological process	-3.4	11	6.1	20504	416	18	4	22	9.8	11806|13383|16971|58234	Apoa1|Dlg1|Lrp1|Shank3	-2.8
_FINAL_SUB1_MCODE_2	GO Biological Processes	19	GO:0030155	regulation of cell adhesion	19_GO:0022610 biological adhesion	-3.4	7.4	5.4	20504	772	18	5	28	11	11806|13383|15519|16971|19046	Apoa1|Dlg1|Hsp90aa1|Lrp1|Ppp1cb	-2.8
_FINAL_SUB1_MCODE_2	GO Biological Processes	19	GO:0051896	regulation of protein kinase B signaling	19_GO:0023052 signaling	-3.4	20	7.3	20504	173	18	3	17	8.8	13383|15519|108068	Dlg1|Hsp90aa1|Grm2	-2.8
_FINAL_SUB1_MCODE_2	Reactome Gene Sets	6	R-MMU-69275	G2/M Transition		-3.3	20	7.3	20504	175	18	3	17	8.8	15519|19046|51792	Hsp90aa1|Ppp1cb|Ppp2r1a	-2.8
_FINAL_SUB1_MCODE_2	Reactome Gene Sets	6	R-MMU-453274	Mitotic G2-G2/M phases		-3.3	19	7.3	20504	177	18	3	17	8.8	15519|19046|51792	Hsp90aa1|Ppp1cb|Ppp2r1a	-2.8
_FINAL_SUB1_MCODE_2	GO Biological Processes	19	GO:2001257	regulation of cation channel activity	19_GO:0051179 localization	-3.3	19	7.2	20504	181	18	3	17	8.8	12293|13383|58234	Cacna2d1|Dlg1|Shank3	-2.8
_FINAL_SUB1_MCODE_2	GO Biological Processes	19	GO:0007612	learning	19_GO:0007610 behavior	-3.3	18	7.1	20504	185	18	3	17	8.8	16653|58234|240057	Kras|Shank3|Syngap1	-2.8
_FINAL_SUB1_MCODE_2	GO Biological Processes	19	GO:0043524	negative regulation of neuron apoptotic process	19_GO:0048519 negative regulation of biological process	-3.3	18	7	20504	187	18	3	17	8.8	16653|16971|240057	Kras|Lrp1|Syngap1	-2.7
_FINAL_SUB1_MCODE_2	Reactome Gene Sets	6	R-MMU-68877	Mitotic Prometaphase		-3.3	18	7	20504	188	18	3	17	8.8	15519|51792|234663	Hsp90aa1|Ppp2r1a|Dync1li2	-2.7
_FINAL_SUB1_MCODE_2	GO Biological Processes	19	GO:0042391	regulation of membrane potential	19_GO:0065007 biological regulation	-3.2	9.8	5.7	20504	467	18	4	22	9.8	12293|13383|50997|58234	Cacna2d1|Dlg1|Mpp2|Shank3	-2.7
_FINAL_SUB1_MCODE_2	GO Biological Processes	19	GO:0046578	regulation of Ras protein signal transduction	19_GO:0023052 signaling	-3.2	17	6.8	20504	200	18	3	17	8.8	11806|16653|240057	Apoa1|Kras|Syngap1	-2.7
_FINAL_SUB1_MCODE_2	GO Biological Processes	19	GO:0043491	protein kinase B signaling	19_GO:0023052 signaling	-3.1	17	6.7	20504	205	18	3	17	8.8	13383|15519|108068	Dlg1|Hsp90aa1|Grm2	-2.7
_FINAL_SUB1_MCODE_2	KEGG Pathway	24	ko05205	Proteoglycans in cancer		-3.1	17	6.7	20504	206	18	3	17	8.8	12325|16653|19046	Camk2g|Kras|Ppp1cb	-2.6
_FINAL_SUB1_MCODE_2	GO Biological Processes	19	GO:0007409	axonogenesis	19_GO:0032502 developmental process	-3.1	9.4	5.5	20504	487	18	4	22	9.8	15519|16971|19325|240057	Hsp90aa1|Lrp1|Rab10|Syngap1	-2.6
_FINAL_SUB1_MCODE_2	KEGG Pathway	24	mmu05205	Proteoglycans in cancer		-3.1	16	6.6	20504	211	18	3	17	8.8	12325|16653|19046	Camk2g|Kras|Ppp1cb	-2.6
_FINAL_SUB1_MCODE_2	Reactome Gene Sets	6	R-MMU-69278	Cell Cycle, Mitotic		-3.1	9.2	5.5	20504	496	18	4	22	9.8	15519|19046|51792|234663	Hsp90aa1|Ppp1cb|Ppp2r1a|Dync1li2	-2.6
_FINAL_SUB1_MCODE_2	Reactome Gene Sets	6	R-MMU-2262752	Cellular responses to stress		-3.1	9.1	5.5	20504	499	18	4	22	9.8	11806|12325|15519|234663	Apoa1|Camk2g|Hsp90aa1|Dync1li2	-2.6
_FINAL_SUB1_MCODE_2	Reactome Gene Sets	6	R-MMU-8953897	Cellular responses to stimuli		-3.1	9.1	5.4	20504	502	18	4	22	9.8	11806|12325|15519|234663	Apoa1|Camk2g|Hsp90aa1|Dync1li2	-2.6
_FINAL_SUB1_MCODE_2	GO Biological Processes	19	GO:0051347	positive regulation of transferase activity	19_GO:0065007 biological regulation	-3	8.7	5.3	20504	521	18	4	22	9.8	11806|13383|15519|16653	Apoa1|Dlg1|Hsp90aa1|Kras	-2.6
_FINAL_SUB1_MCODE_2	GO Biological Processes	19	GO:0007163	establishment or maintenance of cell polarity	19_GO:0009987 cellular process	-3	15	6.3	20504	226	18	3	17	8.8	13383|15519|19325	Dlg1|Hsp90aa1|Rab10	-2.6
_FINAL_SUB1_MCODE_2	Reactome Gene Sets	6	R-MMU-199991	Membrane Trafficking		-3	8.5	5.2	20504	533	18	4	22	9.8	14569|19325|77407|234663	Gdi2|Rab10|Rab35|Dync1li2	-2.5
_FINAL_SUB1_MCODE_2	GO Biological Processes	19	GO:0051056	regulation of small GTPase mediated signal transduction	19_GO:0023052 signaling	-3	15	6.2	20504	233	18	3	17	8.8	11806|16653|240057	Apoa1|Kras|Syngap1	-2.5
_FINAL_SUB1_MCODE_2	GO Biological Processes	19	GO:0051493	regulation of cytoskeleton organization	19_GO:0050789 regulation of biological process	-3	8.4	5.2	20504	543	18	4	22	9.8	11806|13383|16971|58234	Apoa1|Dlg1|Lrp1|Shank3	-2.5
_FINAL_SUB1_MCODE_2	Reactome Gene Sets	6	R-MMU-388396	GPCR downstream signalling		-2.9	8.3	5.1	20504	549	18	4	22	9.8	16653|51792|108068|108069	Kras|Ppp2r1a|Grm2|Grm3	-2.5
_FINAL_SUB1_MCODE_2	GO Biological Processes	19	GO:0010975	regulation of neuron projection development	19_GO:0032502 developmental process	-2.9	8.3	5.1	20504	550	18	4	22	9.8	12325|16971|58234|240057	Camk2g|Lrp1|Shank3|Syngap1	-2.5
_FINAL_SUB1_MCODE_2	GO Biological Processes	19	GO:0051960	regulation of nervous system development	19_GO:0032502 developmental process	-2.9	8.3	5.1	20504	550	18	4	22	9.8	13383|16971|58234|240057	Dlg1|Lrp1|Shank3|Syngap1	-2.5
_FINAL_SUB1_MCODE_2	Reactome Gene Sets	6	R-MMU-422475	Axon guidance		-2.9	13	5.9	20504	256	18	3	17	8.8	15519|16653|58234	Hsp90aa1|Kras|Shank3	-2.4
_FINAL_SUB1_MCODE_2	Reactome Gene Sets	6	R-MMU-9675108	Nervous system development		-2.9	13	5.9	20504	257	18	3	17	8.8	15519|16653|58234	Hsp90aa1|Kras|Shank3	-2.4
_FINAL_SUB1_MCODE_2	Reactome Gene Sets	6	R-MMU-372790	Signaling by GPCR		-2.9	7.9	5	20504	578	18	4	22	9.8	16653|51792|108068|108069	Kras|Ppp2r1a|Grm2|Grm3	-2.4
_FINAL_SUB1_MCODE_2	GO Biological Processes	19	GO:1901215	negative regulation of neuron death	19_GO:0048519 negative regulation of biological process	-2.9	13	5.9	20504	258	18	3	17	8.8	16653|16971|240057	Kras|Lrp1|Syngap1	-2.4
_FINAL_SUB1_MCODE_2	Reactome Gene Sets	6	R-MMU-1640170	Cell Cycle		-2.9	7.9	5	20504	579	18	4	22	9.8	15519|19046|51792|234663	Hsp90aa1|Ppp1cb|Ppp2r1a|Dync1li2	-2.4
_FINAL_SUB1_MCODE_2	Reactome Gene Sets	6	R-MMU-418594	G alpha (i) signalling events		-2.8	13	5.7	20504	269	18	3	17	8.8	51792|108068|108069	Ppp2r1a|Grm2|Grm3	-2.4
_FINAL_SUB1_MCODE_2	GO Biological Processes	19	GO:0060284	regulation of cell development	19_GO:0032502 developmental process	-2.8	7.6	4.9	20504	598	18	4	22	9.8	11806|16971|58234|240057	Apoa1|Lrp1|Shank3|Syngap1	-2.4
_FINAL_SUB1_MCODE_2	GO Biological Processes	19	GO:0032412	regulation of ion transmembrane transporter activity	19_GO:0051179 localization	-2.8	12	5.7	20504	274	18	3	17	8.8	12293|13383|58234	Cacna2d1|Dlg1|Shank3	-2.4
_FINAL_SUB1_MCODE_2	GO Biological Processes	19	GO:0043523	regulation of neuron apoptotic process	19_GO:0050789 regulation of biological process	-2.8	12	5.6	20504	279	18	3	17	8.8	16653|16971|240057	Kras|Lrp1|Syngap1	-2.3
_FINAL_SUB1_MCODE_2	GO Biological Processes	19	GO:0110053	regulation of actin filament organization	19_GO:0050789 regulation of biological process	-2.8	12	5.6	20504	280	18	3	17	8.8	11806|13383|58234	Apoa1|Dlg1|Shank3	-2.3
_FINAL_SUB1_MCODE_2	GO Biological Processes	19	GO:0015850	organic hydroxy compound transport	19_GO:0051179 localization	-2.7	12	5.6	20504	283	18	3	17	8.8	11806|16971|108068	Apoa1|Lrp1|Grm2	-2.3
_FINAL_SUB1_MCODE_2	GO Biological Processes	19	GO:0022898	regulation of transmembrane transporter activity	19_GO:0051179 localization	-2.7	12	5.5	20504	284	18	3	17	8.8	12293|13383|58234	Cacna2d1|Dlg1|Shank3	-2.3
_FINAL_SUB1_MCODE_2	GO Biological Processes	19	GO:0032409	regulation of transporter activity	19_GO:0065007 biological regulation	-2.7	11	5.4	20504	298	18	3	17	8.8	12293|13383|58234	Cacna2d1|Dlg1|Shank3	-2.3
_FINAL_SUB1_MCODE_2	Reactome Gene Sets	6	R-MMU-194315	Signaling by Rho GTPases		-2.7	7	4.6	20504	652	18	4	22	9.8	15519|19046|51792|234663	Hsp90aa1|Ppp1cb|Ppp2r1a|Dync1li2	-2.3
_FINAL_SUB1_MCODE_2	Reactome Gene Sets	6	R-MMU-195258	RHO GTPase Effectors		-2.7	11	5.3	20504	304	18	3	17	8.8	19046|51792|234663	Ppp1cb|Ppp2r1a|Dync1li2	-2.3
_FINAL_SUB1_MCODE_2	GO Biological Processes	19	GO:0031647	regulation of protein stability	19_GO:0065007 biological regulation	-2.6	11	5.3	20504	308	18	3	17	8.8	11806|15519|16653	Apoa1|Hsp90aa1|Kras	-2.2
_FINAL_SUB1_MCODE_2	GO Biological Processes	19	GO:1901653	cellular response to peptide	19_GO:0050896 response to stimulus	-2.6	11	5.3	20504	309	18	3	17	8.8	12293|16971|19325	Cacna2d1|Lrp1|Rab10	-2.2
_FINAL_SUB1_MCODE_2	Reactome Gene Sets	6	R-MMU-9716542	Signaling by Rho GTPases, Miro GTPases and RHOBTB3		-2.6	6.8	4.5	20504	667	18	4	22	9.8	15519|19046|51792|234663	Hsp90aa1|Ppp1cb|Ppp2r1a|Dync1li2	-2.2
_FINAL_SUB1_MCODE_2	GO Biological Processes	19	GO:0007162	negative regulation of cell adhesion	19_GO:0022610 biological adhesion	-2.6	11	5.3	20504	310	18	3	17	8.8	11806|13383|16971	Apoa1|Dlg1|Lrp1	-2.2
_FINAL_SUB1_MCODE_2	Reactome Gene Sets	6	R-MMU-112316	Neuronal System		-2.6	11	5.3	20504	311	18	3	17	8.8	12325|13383|58234	Camk2g|Dlg1|Shank3	-2.2
_FINAL_SUB1_MCODE_2	GO Biological Processes	19	GO:0051402	neuron apoptotic process	19_GO:0009987 cellular process	-2.6	11	5.3	20504	312	18	3	17	8.8	16653|16971|240057	Kras|Lrp1|Syngap1	-2.2
_FINAL_SUB1_MCODE_2	GO Biological Processes	19	GO:0007611	learning or memory	19_GO:0007610 behavior	-2.6	11	5.2	20504	317	18	3	17	8.8	16653|58234|240057	Kras|Shank3|Syngap1	-2.2
_FINAL_SUB1_MCODE_2	GO Biological Processes	19	GO:0009416	response to light stimulus	19_GO:0050896 response to stimulus	-2.6	11	5.2	20504	321	18	3	17	8.8	16653|19046|240057	Kras|Ppp1cb|Syngap1	-2.2
_FINAL_SUB1_MCODE_2	GO Biological Processes	19	GO:0043270	positive regulation of ion transport	19_GO:0051179 localization	-2.6	10	5.1	20504	329	18	3	17	8.8	12293|13383|58234	Cacna2d1|Dlg1|Shank3	-2.2
_FINAL_SUB1_MCODE_2	GO Biological Processes	19	GO:1903047	mitotic cell cycle process	19_GO:0009987 cellular process	-2.5	6.5	4.4	20504	701	18	4	22	9.8	12325|13383|51792|77407	Camk2g|Dlg1|Ppp2r1a|Rab35	-2.2
_FINAL_SUB1_MCODE_2	GO Biological Processes	19	GO:0051129	negative regulation of cellular component organization	19_GO:0048519 negative regulation of biological process	-2.5	6.3	4.3	20504	724	18	4	22	9.8	11806|16971|58234|240057	Apoa1|Lrp1|Shank3|Syngap1	-2.1
_FINAL_SUB1_MCODE_2	KEGG Pathway	24	ko04151	PI3K-Akt signaling pathway		-2.5	9.9	4.9	20504	346	18	3	17	8.8	15519|16653|51792	Hsp90aa1|Kras|Ppp2r1a	-2.1
_FINAL_SUB1_MCODE_2	GO Biological Processes	19	GO:0043408	regulation of MAPK cascade	19_GO:0023052 signaling	-2.5	6.2	4.3	20504	731	18	4	22	9.8	13383|16653|16971|240057	Dlg1|Kras|Lrp1|Syngap1	-2.1
_FINAL_SUB1_MCODE_2	KEGG Pathway	24	mmu04151	PI3K-Akt signaling pathway		-2.5	9.8	4.9	20504	350	18	3	17	8.8	15519|16653|51792	Hsp90aa1|Kras|Ppp2r1a	-2.1
_FINAL_SUB1_MCODE_2	GO Biological Processes	19	GO:0120035	regulation of plasma membrane bounded cell projection organization	19_GO:0050789 regulation of biological process	-2.5	6.2	4.2	20504	737	18	4	22	9.8	12325|16971|58234|240057	Camk2g|Lrp1|Shank3|Syngap1	-2.1
_FINAL_SUB1_MCODE_2	GO Biological Processes	19	GO:0050890	cognition	19_GO:0032501 multicellular organismal process	-2.5	9.7	4.9	20504	354	18	3	17	8.8	16653|58234|240057	Kras|Shank3|Syngap1	-2.1
_FINAL_SUB1_MCODE_2	GO Biological Processes	19	GO:0043269	regulation of ion transport	19_GO:0051179 localization	-2.4	6.1	4.2	20504	749	18	4	22	9.8	12293|13383|58234|108068	Cacna2d1|Dlg1|Shank3|Grm2	-2.1
_FINAL_SUB1_MCODE_2	GO Biological Processes	19	GO:0045860	positive regulation of protein kinase activity	19_GO:0048518 positive regulation of biological process	-2.4	9.5	4.8	20504	360	18	3	17	8.8	13383|15519|16653	Dlg1|Hsp90aa1|Kras	-2.1
_FINAL_SUB1_MCODE_2	GO Biological Processes	19	GO:0031344	regulation of cell projection organization	19_GO:0050789 regulation of biological process	-2.4	6.1	4.2	20504	753	18	4	22	9.8	12325|16971|58234|240057	Camk2g|Lrp1|Shank3|Syngap1	-2.1
_FINAL_SUB1_MCODE_2	GO Biological Processes	19	GO:0031329	regulation of cellular catabolic process	19_GO:0008152 metabolic process	-2.4	6	4.2	20504	754	18	4	22	9.8	11806|15519|16971|19046	Apoa1|Hsp90aa1|Lrp1|Ppp1cb	-2.1
_FINAL_SUB1_MCODE_2	GO Biological Processes	19	GO:0007610	behavior	19_GO:0007610 behavior	-2.4	6	4.1	20504	765	18	4	22	9.8	16653|58234|108068|240057	Kras|Shank3|Grm2|Syngap1	-2.1
_FINAL_SUB1_MCODE_2	GO Biological Processes	19	GO:0034330	cell junction organization	19_GO:0009987 cellular process	-2.4	5.9	4.1	20504	766	18	4	22	9.8	13383|16971|58234|240057	Dlg1|Lrp1|Shank3|Syngap1	-2.1
_FINAL_SUB1_MCODE_2	GO Biological Processes	19	GO:1904062	regulation of cation transmembrane transport	19_GO:0051179 localization	-2.4	9.1	4.7	20504	377	18	3	17	8.8	12293|13383|58234	Cacna2d1|Dlg1|Shank3	-2.1
_FINAL_SUB1_MCODE_2	GO Biological Processes	19	GO:0010720	positive regulation of cell development	19_GO:0048518 positive regulation of biological process	-2.4	9	4.7	20504	378	18	3	17	8.8	11806|16971|58234	Apoa1|Lrp1|Shank3	-2
_FINAL_SUB1_MCODE_2	Reactome Gene Sets	6	R-MMU-68886	M Phase		-2.4	9	4.7	20504	380	18	3	17	8.8	15519|51792|234663	Hsp90aa1|Ppp2r1a|Dync1li2	-2
_FINAL_SUB1_MCODE_2	Reactome Gene Sets	6	R-MMU-1280215	Cytokine Signaling in Immune system		-2.4	9	4.7	20504	381	18	3	17	8.8	12325|16653|51792	Camk2g|Kras|Ppp2r1a	-2
_FINAL_SUB1_MCODE_2	GO Biological Processes	19	GO:1901214	regulation of neuron death	19_GO:0050789 regulation of biological process	-2.4	8.8	4.6	20504	387	18	3	17	8.8	16653|16971|240057	Kras|Lrp1|Syngap1	-2
_FINAL_SUB1_MCODE_2	GO Biological Processes	19	GO:1902903	regulation of supramolecular fiber organization	19_GO:0050789 regulation of biological process	-2.3	8.8	4.6	20504	389	18	3	17	8.8	11806|13383|58234	Apoa1|Dlg1|Shank3	-2
_FINAL_SUB1_MCODE_2	GO Biological Processes	19	GO:0060562	epithelial tube morphogenesis	19_GO:0032502 developmental process	-2.3	8.6	4.5	20504	397	18	3	17	8.8	13383|16653|58234	Dlg1|Kras|Shank3	-2
_FINAL_SUB1_MCODE_2	Reactome Gene Sets	6	R-MMU-9006934	Signaling by Receptor Tyrosine Kinases		-2.3	8.4	4.5	20504	406	18	3	17	8.8	15519|16653|51792	Hsp90aa1|Kras|Ppp2r1a	-2
_FINAL_SUB1_MCODE_2	GO Biological Processes	19	GO:1901652	response to peptide	19_GO:0050896 response to stimulus	-2.3	8.3	4.4	20504	413	18	3	17	8.8	12293|16971|19325	Cacna2d1|Lrp1|Rab10	-2
_FINAL_SUB1_MCODE_2	GO Biological Processes	19	GO:0032535	regulation of cellular component size	19_GO:0065007 biological regulation	-2.3	8.2	4.4	20504	418	18	3	17	8.8	13383|16971|58234	Dlg1|Lrp1|Shank3	-2
_FINAL_SUB1_MCODE_2	GO Biological Processes	19	GO:0003012	muscle system process	19_GO:0032501 multicellular organismal process	-2.2	8	4.3	20504	425	18	3	17	8.8	12293|12325|13383	Cacna2d1|Camk2g|Dlg1	-1.9
_FINAL_SUB1_MCODE_2	GO Biological Processes	19	GO:0031331	positive regulation of cellular catabolic process	19_GO:0048518 positive regulation of biological process	-2.2	8	4.3	20504	425	18	3	17	8.8	11806|15519|16971	Apoa1|Hsp90aa1|Lrp1	-1.9
_FINAL_SUB1_MCODE_2	GO Biological Processes	19	GO:0009314	response to radiation	19_GO:0050896 response to stimulus	-2.2	7.9	4.3	20504	430	18	3	17	8.8	16653|19046|240057	Kras|Ppp1cb|Syngap1	-1.9
_FINAL_SUB1_MCODE_2	GO Biological Processes	19	GO:0070997	neuron death	19_GO:0009987 cellular process	-2.2	7.9	4.3	20504	431	18	3	17	8.8	16653|16971|240057	Kras|Lrp1|Syngap1	-1.9
_FINAL_SUB1_MCODE_2	GO Biological Processes	19	GO:0033674	positive regulation of kinase activity	19_GO:0048518 positive regulation of biological process	-2.2	7.8	4.3	20504	437	18	3	17	8.8	13383|15519|16653	Dlg1|Hsp90aa1|Kras	-1.9
_FINAL_SUB1_MCODE_2	GO Biological Processes	19	GO:0034329	cell junction assembly	19_GO:0009987 cellular process	-2.2	7.7	4.2	20504	442	18	3	17	8.8	13383|16971|58234	Dlg1|Lrp1|Shank3	-1.9
_FINAL_SUB1_MCODE_2	GO Biological Processes	19	GO:0050767	regulation of neurogenesis	19_GO:0032502 developmental process	-2.2	7.6	4.2	20504	451	18	3	17	8.8	16971|58234|240057	Lrp1|Shank3|Syngap1	-1.9
_FINAL_SUB1_MCODE_2	Reactome Gene Sets	6	R-MMU-1266738	Developmental Biology		-2.2	7.5	4.2	20504	454	18	3	17	8.8	15519|16653|58234	Hsp90aa1|Kras|Shank3	-1.9
_FINAL_SUB1_MCODE_2	GO Biological Processes	19	GO:0007015	actin filament organization	19_GO:0009987 cellular process	-2.2	7.5	4.2	20504	455	18	3	17	8.8	11806|13383|58234	Apoa1|Dlg1|Shank3	-1.9
_FINAL_SUB1_MCODE_2	GO Biological Processes	19	GO:0022407	regulation of cell-cell adhesion	19_GO:0022610 biological adhesion	-2.2	7.5	4.2	20504	457	18	3	17	8.8	11806|13383|15519	Apoa1|Dlg1|Hsp90aa1	-1.9
_FINAL_SUB1_MCODE_2	GO Biological Processes	19	GO:0009896	positive regulation of catabolic process	19_GO:0048518 positive regulation of biological process	-2.1	6.9	3.9	20504	494	18	3	17	8.8	11806|15519|16971	Apoa1|Hsp90aa1|Lrp1	-1.8
_FINAL_SUB1_MCODE_2	GO Biological Processes	19	GO:0034765	regulation of ion transmembrane transport	19_GO:0051179 localization	-2.1	6.9	3.9	20504	498	18	3	17	8.8	12293|13383|58234	Cacna2d1|Dlg1|Shank3	-1.8
_FINAL_SUB1_MCODE_2	Reactome Gene Sets	6	R-MMU-6798695	Neutrophil degranulation		-2	6.8	3.9	20504	501	18	3	17	8.8	14569|15519|19325	Gdi2|Hsp90aa1|Rab10	-1.8
_FINAL_SUB1_MCODE_2	Reactome Gene Sets	6	R-MMU-109582	Hemostasis		-2	6.8	3.9	20504	506	18	3	17	8.8	11806|16653|51792	Apoa1|Kras|Ppp2r1a	-1.8
_FINAL_SUB1_MCODE_3	Reactome Gene Sets	6	R-MMU-1799339	SRP-dependent cotranslational protein targeting to membrane		-23	160	42	20504	88	16	11	69	12	11837|19899|19943|20104|26961|27176|54127|57294|65019|66480|269261	Rplp0|Rpl18|Rpl28|Rps6|Rpl8|Rpl7a|Rps28|Rps27|Rpl23|Rpl15|Rpl12	-19
_FINAL_SUB1_MCODE_3	Reactome Gene Sets	6	R-MMU-975956	Nonsense Mediated Decay (NMD) independent of the Exon Junction Complex (EJC)		-23	160	41	20504	90	16	11	69	12	11837|19899|19943|20104|26961|27176|54127|57294|65019|66480|269261	Rplp0|Rpl18|Rpl28|Rps6|Rpl8|Rpl7a|Rps28|Rps27|Rpl23|Rpl15|Rpl12	-19
_FINAL_SUB1_MCODE_3	WikiPathways	27	WP163	Cytoplasmic ribosomal proteins		-22	150	40	20504	95	16	11	69	12	11837|19899|19943|20042|20104|26961|27176|54127|57294|66480|269261	Rplp0|Rpl18|Rpl28|Rps12|Rps6|Rpl8|Rpl7a|Rps28|Rps27|Rpl15|Rpl12	-19
_FINAL_SUB1_MCODE_3	Reactome Gene Sets	6	R-MMU-72689	Formation of a pool of free 40S subunits		-22	150	40	20504	97	16	11	69	12	11837|19899|19943|20104|26961|27176|54127|57294|65019|66480|269261	Rplp0|Rpl18|Rpl28|Rps6|Rpl8|Rpl7a|Rps28|Rps27|Rpl23|Rpl15|Rpl12	-19
_FINAL_SUB1_MCODE_3	KEGG Pathway	24	ko03010	Ribosome		-22	88	32	20504	174	16	12	75	11	11837|19899|19943|20042|20104|26961|27176|54127|57294|65019|66480|269261	Rplp0|Rpl18|Rpl28|Rps12|Rps6|Rpl8|Rpl7a|Rps28|Rps27|Rpl23|Rpl15|Rpl12	-18
_FINAL_SUB1_MCODE_3	KEGG Pathway	24	mmu03010	Ribosome		-22	88	32	20504	175	16	12	75	11	11837|19899|19943|20042|20104|26961|27176|54127|57294|65019|66480|269261	Rplp0|Rpl18|Rpl28|Rps12|Rps6|Rpl8|Rpl7a|Rps28|Rps27|Rpl23|Rpl15|Rpl12	-18
_FINAL_SUB1_MCODE_3	Reactome Gene Sets	6	R-MMU-156827	L13a-mediated translational silencing of Ceruloplasmin expression		-22	130	38	20504	107	16	11	69	12	11837|19899|19943|20104|26961|27176|54127|57294|65019|66480|269261	Rplp0|Rpl18|Rpl28|Rps6|Rpl8|Rpl7a|Rps28|Rps27|Rpl23|Rpl15|Rpl12	-18
_FINAL_SUB1_MCODE_3	Reactome Gene Sets	6	R-MMU-72706	GTP hydrolysis and joining of the 60S ribosomal subunit		-22	130	38	20504	108	16	11	69	12	11837|19899|19943|20104|26961|27176|54127|57294|65019|66480|269261	Rplp0|Rpl18|Rpl28|Rps6|Rpl8|Rpl7a|Rps28|Rps27|Rpl23|Rpl15|Rpl12	-18
_FINAL_SUB1_MCODE_3	Reactome Gene Sets	6	R-MMU-975957	Nonsense Mediated Decay (NMD) enhanced by the Exon Junction Complex (EJC)		-22	130	37	20504	110	16	11	69	12	11837|19899|19943|20104|26961|27176|54127|57294|65019|66480|269261	Rplp0|Rpl18|Rpl28|Rps6|Rpl8|Rpl7a|Rps28|Rps27|Rpl23|Rpl15|Rpl12	-18
_FINAL_SUB1_MCODE_3	Reactome Gene Sets	6	R-MMU-927802	Nonsense-Mediated Decay (NMD)		-22	130	37	20504	110	16	11	69	12	11837|19899|19943|20104|26961|27176|54127|57294|65019|66480|269261	Rplp0|Rpl18|Rpl28|Rps6|Rpl8|Rpl7a|Rps28|Rps27|Rpl23|Rpl15|Rpl12	-18
_FINAL_SUB1_MCODE_3	Reactome Gene Sets	6	R-MMU-72613	Eukaryotic Translation Initiation		-21	120	37	20504	115	16	11	69	12	11837|19899|19943|20104|26961|27176|54127|57294|65019|66480|269261	Rplp0|Rpl18|Rpl28|Rps6|Rpl8|Rpl7a|Rps28|Rps27|Rpl23|Rpl15|Rpl12	-18
_FINAL_SUB1_MCODE_3	Reactome Gene Sets	6	R-MMU-72737	Cap-dependent Translation Initiation		-21	120	37	20504	115	16	11	69	12	11837|19899|19943|20104|26961|27176|54127|57294|65019|66480|269261	Rplp0|Rpl18|Rpl28|Rps6|Rpl8|Rpl7a|Rps28|Rps27|Rpl23|Rpl15|Rpl12	-18
_FINAL_SUB1_MCODE_3	Reactome Gene Sets	6	R-MMU-8868773	rRNA processing in the nucleus and cytosol		-19	82	30	20504	171	16	11	69	12	11837|19899|19943|20104|26961|27176|54127|57294|65019|66480|269261	Rplp0|Rpl18|Rpl28|Rps6|Rpl8|Rpl7a|Rps28|Rps27|Rpl23|Rpl15|Rpl12	-17
_FINAL_SUB1_MCODE_3	Reactome Gene Sets	6	R-MMU-6791226	Major pathway of rRNA processing in the nucleolus and cytosol		-19	82	30	20504	171	16	11	69	12	11837|19899|19943|20104|26961|27176|54127|57294|65019|66480|269261	Rplp0|Rpl18|Rpl28|Rps6|Rpl8|Rpl7a|Rps28|Rps27|Rpl23|Rpl15|Rpl12	-17
_FINAL_SUB1_MCODE_3	Reactome Gene Sets	6	R-MMU-72312	rRNA processing		-19	82	30	20504	171	16	11	69	12	11837|19899|19943|20104|26961|27176|54127|57294|65019|66480|269261	Rplp0|Rpl18|Rpl28|Rps6|Rpl8|Rpl7a|Rps28|Rps27|Rpl23|Rpl15|Rpl12	-17
_FINAL_SUB1_MCODE_3	Reactome Gene Sets	6	R-MMU-72766	Translation		-18	64	26	20504	220	16	11	69	12	11837|19899|19943|20104|26961|27176|54127|57294|65019|66480|269261	Rplp0|Rpl18|Rpl28|Rps6|Rpl8|Rpl7a|Rps28|Rps27|Rpl23|Rpl15|Rpl12	-15
_FINAL_SUB1_MCODE_3	GO Biological Processes	19	GO:0006412	translation	19_GO:0008152 metabolic process	-17	25	17	20504	677	16	13	81	9.8	11837|13628|14694|18746|19899|19943|20042|26961|54127|65019|66480|269261|276770	Rplp0|Eef1a2|Rack1|Pkm|Rpl18|Rpl28|Rps12|Rpl8|Rps28|Rpl23|Rpl15|Rpl12|Eif5a	-14
_FINAL_SUB1_MCODE_3	GO Biological Processes	19	GO:0043043	peptide biosynthetic process	19_GO:0008152 metabolic process	-16	24	17	20504	701	16	13	81	9.8	11837|13628|14694|18746|19899|19943|20042|26961|54127|65019|66480|269261|276770	Rplp0|Eef1a2|Rack1|Pkm|Rpl18|Rpl28|Rps12|Rpl8|Rps28|Rpl23|Rpl15|Rpl12|Eif5a	-14
_FINAL_SUB1_MCODE_3	Reactome Gene Sets	6	R-MMU-8953854	Metabolism of RNA		-14	26	16	20504	546	16	11	69	12	11837|19899|19943|20104|26961|27176|54127|57294|65019|66480|269261	Rplp0|Rpl18|Rpl28|Rps6|Rpl8|Rpl7a|Rps28|Rps27|Rpl23|Rpl15|Rpl12	-11
_FINAL_SUB1_MCODE_3	CORUM	33	CORUM:3047	Parvulin-associated pre-rRNP complex		-12	150	30	20504	50	16	6	38	12	11837|19899|20104|26961|27176|66480	Rplp0|Rpl18|Rps6|Rpl8|Rpl7a|Rpl15	-9.8
_FINAL_SUB1_MCODE_3	GO Biological Processes	19	GO:0002181	cytoplasmic translation	19_GO:0008152 metabolic process	-10	80	22	20504	96	16	6	38	12	11837|18746|19899|26961|54127|66480	Rplp0|Pkm|Rpl18|Rpl8|Rps28|Rpl15	-8.4
_FINAL_SUB1_MCODE_3	GO Biological Processes	19	GO:0042254	ribosome biogenesis	19_GO:0009987 cellular process	-5.6	22	10	20504	296	16	5	31	12	11837|20104|27176|54127|57294	Rplp0|Rps6|Rpl7a|Rps28|Rps27	-4.7
_FINAL_SUB1_MCODE_3	Reactome Gene Sets	6	R-MMU-72695	Formation of the ternary complex, and subsequently, the 43S complex		-5.1	77	15	20504	50	16	3	19	9.8	20104|54127|57294	Rps6|Rps28|Rps27	-4.2
_FINAL_SUB1_MCODE_3	Reactome Gene Sets	6	R-MMU-72649	Translation initiation complex formation		-5	67	14	20504	57	16	3	19	9.8	20104|54127|57294	Rps6|Rps28|Rps27	-4.1
_FINAL_SUB1_MCODE_3	Reactome Gene Sets	6	R-MMU-72702	Ribosomal scanning and start codon recognition		-5	67	14	20504	57	16	3	19	9.8	20104|54127|57294	Rps6|Rps28|Rps27	-4.1
_FINAL_SUB1_MCODE_3	GO Biological Processes	19	GO:0022613	ribonucleoprotein complex biogenesis	19_GO:0009987 cellular process	-4.9	16	8.3	20504	412	16	5	31	12	11837|20104|27176|54127|57294	Rplp0|Rps6|Rpl7a|Rps28|Rps27	-4.1
_FINAL_SUB1_MCODE_3	Reactome Gene Sets	6	R-MMU-72662	Activation of the mRNA upon binding of the cap-binding complex and eIFs, and subsequent binding to 43S		-4.9	66	14	20504	58	16	3	19	9.8	20104|54127|57294	Rps6|Rps28|Rps27	-4.1
_FINAL_SUB1_MCODE_3	GO Biological Processes	19	GO:0042255	ribosome assembly	19_GO:0009987 cellular process	-4.8	61	13	20504	63	16	3	19	9.8	11837|54127|57294	Rplp0|Rps28|Rps27	-4
_FINAL_SUB1_MCODE_3	WikiPathways	27	WP310	mRNA processing		-4.7	14	7.9	20504	453	16	5	31	12	20104|26961|54127|57294|269261	Rps6|Rpl8|Rps28|Rps27|Rpl12	-3.9
_FINAL_SUB1_MCODE_3	GO Biological Processes	19	GO:0006364	rRNA processing	19_GO:0008152 metabolic process	-4.7	24	9.4	20504	214	16	4	25	11	20104|27176|54127|57294	Rps6|Rpl7a|Rps28|Rps27	-3.9
_FINAL_SUB1_MCODE_3	GO Biological Processes	19	GO:0042274	ribosomal small subunit biogenesis	19_GO:0009987 cellular process	-4.6	53	12	20504	72	16	3	19	9.8	20104|54127|57294	Rps6|Rps28|Rps27	-3.9
_FINAL_SUB1_MCODE_3	GO Biological Processes	19	GO:0016072	rRNA metabolic process	19_GO:0008152 metabolic process	-4.6	23	9.2	20504	224	16	4	25	11	20104|27176|54127|57294	Rps6|Rpl7a|Rps28|Rps27	-3.9
_FINAL_SUB1_MCODE_3	GO Biological Processes	19	GO:0006414	translational elongation	19_GO:0008152 metabolic process	-4.5	48	12	20504	80	16	3	19	9.8	13628|14694|276770	Eef1a2|Rack1|Eif5a	-3.8
_FINAL_SUB1_MCODE_3	GO Biological Processes	19	GO:0034470	ncRNA processing	19_GO:0008152 metabolic process	-3.8	14	7.1	20504	362	16	4	25	11	20104|27176|54127|57294	Rps6|Rpl7a|Rps28|Rps27	-3.2
_FINAL_SUB1_MCODE_3	GO Biological Processes	19	GO:0022618	ribonucleoprotein complex assembly	19_GO:0009987 cellular process	-3.5	22	7.9	20504	171	16	3	19	9.8	11837|54127|57294	Rplp0|Rps28|Rps27	-3
_FINAL_SUB1_MCODE_3	GO Biological Processes	19	GO:0071826	ribonucleoprotein complex subunit organization	19_GO:0009987 cellular process	-3.5	22	7.7	20504	178	16	3	19	9.8	11837|54127|57294	Rplp0|Rps28|Rps27	-2.9
_FINAL_SUB1_MCODE_3	GO Biological Processes	19	GO:0034660	ncRNA metabolic process	19_GO:0008152 metabolic process	-3.4	11	6.2	20504	456	16	4	25	11	20104|27176|54127|57294	Rps6|Rpl7a|Rps28|Rps27	-2.9
_FINAL_SUB1_MCODE_3	GO Biological Processes	19	GO:0043065	positive regulation of apoptotic process	19_GO:0048518 positive regulation of biological process	-3	8.6	5.3	20504	597	16	4	25	11	13628|14694|20104|276770	Eef1a2|Rack1|Rps6|Eif5a	-2.5
_FINAL_SUB1_MCODE_3	GO Biological Processes	19	GO:0043068	positive regulation of programmed cell death	19_GO:0048518 positive regulation of biological process	-3	8.4	5.2	20504	612	16	4	25	11	13628|14694|20104|276770	Eef1a2|Rack1|Rps6|Eif5a	-2.5
_FINAL_SUB1_MCODE_3	GO Biological Processes	19	GO:0010942	positive regulation of cell death	19_GO:0048518 positive regulation of biological process	-2.8	7.5	4.8	20504	682	16	4	25	11	13628|14694|20104|276770	Eef1a2|Rack1|Rps6|Eif5a	-2.4
_FINAL_SUB1_MCODE_3	GO Biological Processes	19	GO:0140694	non-membrane-bounded organelle assembly	19_GO:0009987 cellular process	-2.5	10	5.1	20504	374	16	3	19	9.8	11837|54127|57294	Rplp0|Rps28|Rps27	-2.2
_FINAL_SUB1_MCODE_3	GO Biological Processes	19	GO:0006417	regulation of translation	19_GO:0008152 metabolic process	-2.5	9.8	4.9	20504	391	16	3	19	9.8	14694|18746|276770	Rack1|Pkm|Eif5a	-2.1
_FINAL_SUB1_MCODE_3	GO Biological Processes	19	GO:0034248	regulation of cellular amide metabolic process	19_GO:0008152 metabolic process	-2.3	8.6	4.5	20504	449	16	3	19	9.8	14694|18746|276770	Rack1|Pkm|Eif5a	-2
_FINAL_SUB1_MCODE_3	GO Biological Processes	19	GO:0010608	posttranscriptional regulation of gene expression	19_GO:0008152 metabolic process	-2	6.6	3.8	20504	583	16	3	19	9.8	14694|18746|276770	Rack1|Pkm|Eif5a	-1.8
_FINAL_SUB1_MCODE_4	GO Biological Processes	19	GO:0003012	muscle system process	19_GO:0032501 multicellular organismal process	-5.6	20	9.6	20504	425	12	5	42	14	17904|19055|22003|110809|381290	Myl6|Ppp3ca|Tpm1|Srsf1|Atp2b4	-4.6
_FINAL_SUB1_MCODE_4	GO Biological Processes	19	GO:0006936	muscle contraction	19_GO:0032501 multicellular organismal process	-4.6	22	9	20504	312	12	4	33	14	17904|22003|110809|381290	Myl6|Tpm1|Srsf1|Atp2b4	-3.8
_FINAL_SUB1_MCODE_4	KEGG Pathway	24	ko04921	Oxytocin signaling pathway		-4.1	34	9.8	20504	153	12	3	25	12	11461|17904|19055	Actb|Myl6|Ppp3ca	-3.4
_FINAL_SUB1_MCODE_4	KEGG Pathway	24	mmu04921	Oxytocin signaling pathway		-4.1	33	9.7	20504	154	12	3	25	12	11461|17904|19055	Actb|Myl6|Ppp3ca	-3.4
_FINAL_SUB1_MCODE_4	GO Biological Processes	19	GO:0043484	regulation of RNA splicing	19_GO:0008152 metabolic process	-4	32	9.6	20504	158	12	3	25	12	51810|59013|110809	Hnrnpu|Hnrnph1|Srsf1	-3.4
_FINAL_SUB1_MCODE_4	Reactome Gene Sets	6	R-MMU-397014	Muscle contraction		-4	31	9.4	20504	166	12	3	25	12	17904|22003|381290	Myl6|Tpm1|Atp2b4	-3.3
_FINAL_SUB1_MCODE_4	GO Biological Processes	19	GO:0014706	striated muscle tissue development	19_GO:0032502 developmental process	-4	15	7.2	20504	463	12	4	33	14	17904|19055|22003|51810	Myl6|Ppp3ca|Tpm1|Hnrnpu	-3.3
_FINAL_SUB1_MCODE_4	KEGG Pathway	24	ko04022	cGMP-PKG signaling pathway		-3.9	31	9.3	20504	168	12	3	25	12	11740|19055|381290	Slc25a5|Ppp3ca|Atp2b4	-3.3
_FINAL_SUB1_MCODE_4	KEGG Pathway	24	mmu04022	cGMP-PKG signaling pathway		-3.9	31	9.3	20504	168	12	3	25	12	11740|19055|381290	Slc25a5|Ppp3ca|Atp2b4	-3.3
_FINAL_SUB1_MCODE_4	Reactome Gene Sets	6	R-MMU-72163	mRNA Splicing - Major Pathway		-3.9	30	9.2	20504	172	12	3	25	12	51810|59013|110809	Hnrnpu|Hnrnph1|Srsf1	-3.3
_FINAL_SUB1_MCODE_4	Reactome Gene Sets	6	R-MMU-72172	mRNA Splicing		-3.9	29	9	20504	178	12	3	25	12	51810|59013|110809	Hnrnpu|Hnrnph1|Srsf1	-3.2
_FINAL_SUB1_MCODE_4	GO Biological Processes	19	GO:0060537	muscle tissue development	19_GO:0032502 developmental process	-3.9	14	7	20504	488	12	4	33	14	17904|19055|22003|51810	Myl6|Ppp3ca|Tpm1|Hnrnpu	-3.2
_FINAL_SUB1_MCODE_4	KEGG Pathway	24	ko04020	Calcium signaling pathway		-3.8	28	8.9	20504	183	12	3	25	12	11740|19055|381290	Slc25a5|Ppp3ca|Atp2b4	-3.2
_FINAL_SUB1_MCODE_4	KEGG Pathway	24	mmu04020	Calcium signaling pathway		-3.8	28	8.8	20504	185	12	3	25	12	11740|19055|381290	Slc25a5|Ppp3ca|Atp2b4	-3.2
_FINAL_SUB1_MCODE_4	GO Biological Processes	19	GO:0071407	cellular response to organic cyclic compound	19_GO:0050896 response to stimulus	-3.6	12	6.5	20504	559	12	4	33	14	11461|19060|51810|381290	Actb|Ppp5c|Hnrnpu|Atp2b4	-3
_FINAL_SUB1_MCODE_4	GO Biological Processes	19	GO:0055001	muscle cell development	19_GO:0032502 developmental process	-3.6	23	8	20504	221	12	3	25	12	19055|22003|51810	Ppp3ca|Tpm1|Hnrnpu	-3
_FINAL_SUB1_MCODE_4	Reactome Gene Sets	6	R-MMU-72203	Processing of Capped Intron-Containing Pre-mRNA		-3.6	22	7.9	20504	229	12	3	25	12	51810|59013|110809	Hnrnpu|Hnrnph1|Srsf1	-3
_FINAL_SUB1_MCODE_4	GO Biological Processes	19	GO:0060047	heart contraction	19_GO:0032501 multicellular organismal process	-3.5	22	7.7	20504	237	12	3	25	12	22003|110809|381290	Tpm1|Srsf1|Atp2b4	-2.9
_FINAL_SUB1_MCODE_4	GO Biological Processes	19	GO:0031330	negative regulation of cellular catabolic process	19_GO:0048519 negative regulation of biological process	-3.5	21	7.6	20504	245	12	3	25	12	51810|110809|381290	Hnrnpu|Srsf1|Atp2b4	-2.9
_FINAL_SUB1_MCODE_4	GO Biological Processes	19	GO:0003015	heart process	19_GO:0032501 multicellular organismal process	-3.5	21	7.6	20504	246	12	3	25	12	22003|110809|381290	Tpm1|Srsf1|Atp2b4	-2.9
_FINAL_SUB1_MCODE_4	GO Biological Processes	19	GO:0061061	muscle structure development	19_GO:0032502 developmental process	-3.3	9.7	5.7	20504	708	12	4	33	14	17904|19055|22003|51810	Myl6|Ppp3ca|Tpm1|Hnrnpu	-2.7
_FINAL_SUB1_MCODE_4	GO Biological Processes	19	GO:0051129	negative regulation of cellular component organization	19_GO:0048519 negative regulation of biological process	-3.2	9.4	5.6	20504	724	12	4	33	14	11740|19055|22003|51810	Slc25a5|Ppp3ca|Tpm1|Hnrnpu	-2.7
_FINAL_SUB1_MCODE_4	GO Biological Processes	19	GO:0009895	negative regulation of catabolic process	19_GO:0048519 negative regulation of biological process	-3.2	16	6.7	20504	311	12	3	25	12	51810|110809|381290	Hnrnpu|Srsf1|Atp2b4	-2.7
_FINAL_SUB1_MCODE_4	GO Biological Processes	19	GO:0031329	regulation of cellular catabolic process	19_GO:0008152 metabolic process	-3.1	9.1	5.5	20504	754	12	4	33	14	11740|51810|110809|381290	Slc25a5|Hnrnpu|Srsf1|Atp2b4	-2.7
_FINAL_SUB1_MCODE_4	GO Biological Processes	19	GO:0034504	protein localization to nucleus	19_GO:0051179 localization	-3.1	16	6.6	20504	317	12	3	25	12	19055|51810|110809	Ppp3ca|Hnrnpu|Srsf1	-2.6
_FINAL_SUB1_MCODE_4	GO Biological Processes	19	GO:0051146	striated muscle cell differentiation	19_GO:0032502 developmental process	-3.1	16	6.6	20504	320	12	3	25	12	19055|22003|51810	Ppp3ca|Tpm1|Hnrnpu	-2.6
_FINAL_SUB1_MCODE_4	GO Biological Processes	19	GO:0007517	muscle organ development	19_GO:0032502 developmental process	-3	14	6.1	20504	361	12	3	25	12	17904|19055|22003	Myl6|Ppp3ca|Tpm1	-2.5
_FINAL_SUB1_MCODE_4	GO Biological Processes	19	GO:0010639	negative regulation of organelle organization	19_GO:0048519 negative regulation of biological process	-3	14	6.1	20504	366	12	3	25	12	11740|22003|51810	Slc25a5|Tpm1|Hnrnpu	-2.5
_FINAL_SUB1_MCODE_4	GO Biological Processes	19	GO:0042326	negative regulation of phosphorylation	19_GO:0048519 negative regulation of biological process	-2.9	13	5.8	20504	397	12	3	25	12	11461|19060|51810	Actb|Ppp5c|Hnrnpu	-2.4
_FINAL_SUB1_MCODE_4	GO Biological Processes	19	GO:0008380	RNA splicing	19_GO:0008152 metabolic process	-2.9	13	5.8	20504	399	12	3	25	12	51810|59013|110809	Hnrnpu|Hnrnph1|Srsf1	-2.4
_FINAL_SUB1_MCODE_4	GO Biological Processes	19	GO:0042692	muscle cell differentiation	19_GO:0032502 developmental process	-2.8	12	5.6	20504	428	12	3	25	12	19055|22003|51810	Ppp3ca|Tpm1|Hnrnpu	-2.3
_FINAL_SUB1_MCODE_4	WikiPathways	27	WP310	mRNA processing		-2.7	11	5.4	20504	453	12	3	25	12	51810|59013|110809	Hnrnpu|Hnrnph1|Srsf1	-2.3
_FINAL_SUB1_MCODE_4	GO Biological Processes	19	GO:0045936	negative regulation of phosphate metabolic process	19_GO:0048519 negative regulation of biological process	-2.7	11	5.4	20504	454	12	3	25	12	11461|19060|51810	Actb|Ppp5c|Hnrnpu	-2.3
_FINAL_SUB1_MCODE_4	GO Biological Processes	19	GO:0010563	negative regulation of phosphorus metabolic process	19_GO:0048519 negative regulation of biological process	-2.7	11	5.4	20504	454	12	3	25	12	11461|19060|51810	Actb|Ppp5c|Hnrnpu	-2.3
_FINAL_SUB1_MCODE_4	GO Biological Processes	19	GO:0006397	mRNA processing	19_GO:0008152 metabolic process	-2.6	11	5.3	20504	470	12	3	25	12	51810|59013|110809	Hnrnpu|Hnrnph1|Srsf1	-2.3
_FINAL_SUB1_MCODE_4	GO Biological Processes	19	GO:0010035	response to inorganic substance	19_GO:0050896 response to stimulus	-2.5	9.9	5	20504	520	12	3	25	12	19055|19060|381290	Ppp3ca|Ppp5c|Atp2b4	-2.2
_FINAL_SUB1_MCODE_4	GO Biological Processes	19	GO:0031400	negative regulation of protein modification process	19_GO:0048519 negative regulation of biological process	-2.5	9.7	4.9	20504	526	12	3	25	12	11461|19060|381290	Actb|Ppp5c|Atp2b4	-2.1
_FINAL_SUB1_MCODE_4	GO Biological Processes	19	GO:0008015	blood circulation	19_GO:0032501 multicellular organismal process	-2.5	9.7	4.9	20504	528	12	3	25	12	22003|110809|381290	Tpm1|Srsf1|Atp2b4	-2.1
_FINAL_SUB1_MCODE_4	Reactome Gene Sets	6	R-MMU-8953854	Metabolism of RNA		-2.5	9.4	4.8	20504	546	12	3	25	12	51810|59013|110809	Hnrnpu|Hnrnph1|Srsf1	-2.1
_FINAL_SUB1_MCODE_4	GO Biological Processes	19	GO:0003013	circulatory system process	19_GO:0032501 multicellular organismal process	-2.4	9.2	4.7	20504	558	12	3	25	12	22003|110809|381290	Tpm1|Srsf1|Atp2b4	-2.1
_FINAL_SUB1_MCODE_4	GO Biological Processes	19	GO:0010608	posttranscriptional regulation of gene expression	19_GO:0008152 metabolic process	-2.4	8.8	4.6	20504	583	12	3	25	12	19055|51810|110809	Ppp3ca|Hnrnpu|Srsf1	-2
_FINAL_SUB1_MCODE_4	GO Biological Processes	19	GO:0044057	regulation of system process	19_GO:0032501 multicellular organismal process	-2.3	7.9	4.3	20504	645	12	3	25	12	19055|22003|381290	Ppp3ca|Tpm1|Atp2b4	-1.9
_FINAL_SUB1_MCODE_4	GO Biological Processes	19	GO:0043086	negative regulation of catalytic activity	19_GO:0065007 biological regulation	-2.2	7.6	4.2	20504	672	12	3	25	12	11461|51810|381290	Actb|Hnrnpu|Atp2b4	-1.9
_FINAL_SUB1_MCODE_4	GO Biological Processes	19	GO:0016071	mRNA metabolic process	19_GO:0008152 metabolic process	-2.2	7.6	4.2	20504	675	12	3	25	12	51810|59013|110809	Hnrnpu|Hnrnph1|Srsf1	-1.9
_FINAL_SUB1_MCODE_4	GO Biological Processes	19	GO:0043549	regulation of kinase activity	19_GO:0008152 metabolic process	-2.2	7.3	4.1	20504	705	12	3	25	12	11461|51810|381290	Actb|Hnrnpu|Atp2b4	-1.9
_FINAL_SUB1_MCODE_4	GO Biological Processes	19	GO:0045596	negative regulation of cell differentiation	19_GO:0048519 negative regulation of biological process	-2.1	7.1	4	20504	723	12	3	25	12	15526|19055|51810	Hspa9|Ppp3ca|Hnrnpu	-1.8
_FINAL_SUB1_MCODE_5	GO Biological Processes	19	GO:0009060	aerobic respiration	19_GO:0008152 metabolic process	-6.6	64	16	20504	161	8	4	50	18	11958|15929|20916|75406	Atp5k|Idh3g|Sucla2|Ndufs7	-5.4
_FINAL_SUB1_MCODE_5	Reactome Gene Sets	6	R-MMU-1428517	The citric acid (TCA) cycle and respiratory electron transport		-6.5	61	15	20504	169	8	4	50	18	11958|15929|20916|75406	Atp5k|Idh3g|Sucla2|Ndufs7	-5.4
_FINAL_SUB1_MCODE_5	GO Biological Processes	19	GO:0045333	cellular respiration	19_GO:0008152 metabolic process	-6.1	48	14	20504	215	8	4	50	18	11958|15929|20916|75406	Atp5k|Idh3g|Sucla2|Ndufs7	-5
_FINAL_SUB1_MCODE_5	GO Biological Processes	19	GO:0015980	energy derivation by oxidation of organic compounds	19_GO:0008152 metabolic process	-5.5	34	11	20504	305	8	4	50	18	11958|15929|20916|75406	Atp5k|Idh3g|Sucla2|Ndufs7	-4.5
_FINAL_SUB1_MCODE_5	GO Biological Processes	19	GO:0006091	generation of precursor metabolites and energy	19_GO:0008152 metabolic process	-4.9	24	9.5	20504	428	8	4	50	18	11958|15929|20916|75406	Atp5k|Idh3g|Sucla2|Ndufs7	-4.1
_FINAL_SUB1_MCODE_6	GO Biological Processes	19	GO:0043648	dicarboxylic acid metabolic process	19_GO:0008152 metabolic process	-7.1	240	27	20504	86	3	3	100	27	18293|214579|239017	Ogdh|Aldh5a1|Ogdhl	-5.8
_FINAL_SUB1_MCODE_7	GO Biological Processes	19	GO:0030048	actin filament-based movement	19_GO:0009987 cellular process	-6.6	160	22	20504	128	3	3	100	27	11464|17886|17918	Actc1|Myh9|Myo5a	-5.4
_FINAL_SUB1_MCODE_7	GO Biological Processes	19	GO:0007015	actin filament organization	19_GO:0009987 cellular process	-5	45	11	20504	455	3	3	100	27	11464|17886|17918	Actc1|Myh9|Myo5a	-4.1
_FINAL_SUB1_MCODE_7	GO Biological Processes	19	GO:0030036	actin cytoskeleton organization	19_GO:0009987 cellular process	-4.4	28	9	20504	728	3	3	100	27	11464|17886|17918	Actc1|Myh9|Myo5a	-3.6
_FINAL_SUB1_MCODE_7	GO Biological Processes	19	GO:0097435	supramolecular fiber organization	19_GO:0009987 cellular process	-4.3	27	8.9	20504	756	3	3	100	27	11464|17886|17918	Actc1|Myh9|Myo5a	-3.6

## Sheet: Fully Connected Merged Lists
Name	Category	CategoryID	GO	Description	PARENT_GO	LogP	Enrichment	Z-score	#TotalGeneInLibrary	#GeneInGO	#GeneInHitList	#GeneInGOAndHitList	%InGO	STDV %InGO	GeneID	Hits	Log(q-value)
_FINAL	GO Biological Processes	19	GO:0009060	aerobic respiration	19_GO:0008152 metabolic process	-13	10	13	20504	161	241	19	7.9	1.7	11947|11949|11958|12859|13063|15929|17448|17449|17719|18293|20617|20916|66152|66416|67834|75406|225887|239017|407785	Atp5b|Atp5c1|Atp5k|Cox5b|Cycs|Idh3g|Mdh2|Mdh1|ND4|Ogdh|Snca|Sucla2|Uqcr10|Ndufa7|Idh3a|Ndufs7|Ndufs8|Ogdhl|Ndufs6	-11
_FINAL	KEGG Pathway	24	mmu05010	Alzheimer's disease		-13	9.2	12	20504	175	241	19	7.9	1.7	11947|11949|12568|12859|13063|15108|16971|17991|17992|18795|19055|20617|26413|66152|66416|68585|75406|225887|407785	Atp5b|Atp5c1|Cdk5|Cox5b|Cycs|Hsd17b10|Lrp1|Ndufa2|Ndufa4|Plcb1|Ppp3ca|Snca|Mapk1|Uqcr10|Ndufa7|Rtn4|Ndufs7|Ndufs8|Ndufs6	-10
_FINAL	KEGG Pathway	24	ko05010	Alzheimer's disease		-13	9.2	12	20504	175	241	19	7.9	1.7	11947|11949|12568|12859|13063|15108|16971|17991|17992|18795|19055|20617|26413|66152|66416|68585|75406|225887|407785	Atp5b|Atp5c1|Cdk5|Cox5b|Cycs|Hsd17b10|Lrp1|Ndufa2|Ndufa4|Plcb1|Ppp3ca|Snca|Mapk1|Uqcr10|Ndufa7|Rtn4|Ndufs7|Ndufs8|Ndufs6	-10
_FINAL	GO Biological Processes	19	GO:0045333	cellular respiration	19_GO:0008152 metabolic process	-12	7.9	11	20504	215	241	20	8.3	1.8	11947|11949|11958|12859|13063|15929|17448|17449|17719|18293|20617|20916|66152|66416|67834|75406|78830|225887|239017|407785	Atp5b|Atp5c1|Atp5k|Cox5b|Cycs|Idh3g|Mdh2|Mdh1|ND4|Ogdh|Snca|Sucla2|Uqcr10|Ndufa7|Idh3a|Ndufs7|Slc25a12|Ndufs8|Ogdhl|Ndufs6	-9.9
_FINAL	GO Biological Processes	19	GO:0006091	generation of precursor metabolites and energy	19_GO:0008152 metabolic process	-12	5.4	10	20504	428	241	27	11	2	11947|11949|11958|12859|13063|14381|15929|17448|17449|17719|17918|17992|18293|18746|18984|19046|20617|20916|66152|66416|67834|75406|78830|108155|225887|239017|407785	Atp5b|Atp5c1|Atp5k|Cox5b|Cycs|G6pdx|Idh3g|Mdh2|Mdh1|ND4|Myo5a|Ndufa4|Ogdh|Pkm|Por|Ppp1cb|Snca|Sucla2|Uqcr10|Ndufa7|Idh3a|Ndufs7|Slc25a12|Ogt|Ndufs8|Ogdhl|Ndufs6	-9.8
_FINAL	GO Biological Processes	19	GO:1905475	regulation of protein localization to membrane	19_GO:0051179 localization	-12	8.1	11	20504	200	241	19	7.9	1.7	11461|11773|12325|12568|13383|13483|13829|14694|15444|16971|17918|22350|53328|53331|58234|66437|108155|217124|381290	Actb|Ap2m1|Camk2g|Cdk5|Dlg1|Dpp6|Dmtn|Rack1|Hpca|Lrp1|Myo5a|Ezr|Pgrmc1|Stx7|Shank3|Fis1|Ogt|Ppp1r9b|Atp2b4	-9.5
_FINAL	GO Biological Processes	19	GO:0099003	vesicle-mediated transport in synapse	19_GO:0051179 localization	-11	7	10	20504	256	241	21	8.7	1.8	11461|11773|12387|12568|15444|17920|18645|18717|18752|20404|20614|20616|20617|20965|26875|72685|78808|218038|232227|238988|381979	Actb|Ap2m1|Ctnnb1|Cdk5|Hpca|Myo6|Pfn2|Pip5k1c|Prkcg|Sh3gl2|Snap25|Snap91|Snca|Syn2|Pclo|Dnajc6|Stxbp5|Amph|Iqsec1|Erc2|Brsk1	-9.5
_FINAL	KEGG Pathway	24	ko00190	Oxidative phosphorylation		-11	10	12	20504	134	241	16	6.6	1.6	11947|11949|11958|11964|11972|12859|17719|17991|17992|66152|66416|67895|73834|75406|225887|407785	Atp5b|Atp5c1|Atp5k|Atp6v1a|Atp6v0d1|Cox5b|ND4|Ndufa2|Ndufa4|Uqcr10|Ndufa7|Ppa1|Atp6v1d|Ndufs7|Ndufs8|Ndufs6	-9.4
_FINAL	GO Biological Processes	19	GO:0006898	receptor-mediated endocytosis	19_GO:0051179 localization	-11	6.7	10	20504	265	241	21	8.7	1.8	11765|11771|11773|11947|12331|12757|12759|14251|15444|16971|17920|18717|20404|20614|20616|20617|22350|56440|72685|83767|232227	Ap1g1|Ap2a1|Ap2m1|Atp5b|Cap1|Clta|Clu|Flot1|Hpca|Lrp1|Myo6|Pip5k1c|Sh3gl2|Snap25|Snap91|Snca|Ezr|Snx1|Dnajc6|Wasf1|Iqsec1	-9.2
_FINAL	KEGG Pathway	24	mmu05012	Parkinson's disease		-11	9.5	11	20504	144	241	16	6.6	1.6	11740|11947|11949|12859|13063|17719|17991|17992|20617|22201|22334|66152|66416|75406|225887|407785	Slc25a5|Atp5b|Atp5c1|Cox5b|Cycs|ND4|Ndufa2|Ndufa4|Snca|Uba1|Vdac2|Uqcr10|Ndufa7|Ndufs7|Ndufs8|Ndufs6	-8.9
_FINAL	Reactome Gene Sets	6	R-MMU-1428517	The citric acid (TCA) cycle and respiratory electron transport		-11	8.6	11	20504	169	241	17	7.1	1.6	11947|11949|11958|13063|15929|17448|17719|17991|17992|18293|20916|66152|66416|67834|75406|225887|407785	Atp5b|Atp5c1|Atp5k|Cycs|Idh3g|Mdh2|ND4|Ndufa2|Ndufa4|Ogdh|Sucla2|Uqcr10|Ndufa7|Idh3a|Ndufs7|Ndufs8|Ndufs6	-8.9
_FINAL	GO Biological Processes	19	GO:0099504	synaptic vesicle cycle	19_GO:0051179 localization	-11	7.1	10	20504	229	241	19	7.9	1.7	11461|11773|12387|12568|17920|18645|18717|18752|20404|20614|20616|20617|20965|26875|72685|78808|218038|238988|381979	Actb|Ap2m1|Ctnnb1|Cdk5|Myo6|Pfn2|Pip5k1c|Prkcg|Sh3gl2|Snap25|Snap91|Snca|Syn2|Pclo|Dnajc6|Stxbp5|Amph|Erc2|Brsk1	-8.7
_FINAL	GO Biological Processes	19	GO:0099177	regulation of trans-synaptic signaling	19_GO:0023052 signaling	-10	3.9	8.4	20504	669	241	31	13	2.2	12568|13116|13167|14251|14580|16592|16653|17918|17920|17967|18645|18752|18795|19055|19087|20614|20617|20972|26413|26875|50997|58234|78808|108068|108069|210274|217124|217692|238988|240057|381979	Cdk5|Cyp46a1|Dbi|Flot1|Gfap|Fabp5|Kras|Myo5a|Myo6|Ncam1|Pfn2|Prkcg|Plcb1|Ppp3ca|Prkar2a|Snap25|Snca|Syngr1|Mapk1|Pclo|Mpp2|Shank3|Stxbp5|Grm2|Grm3|Shank2|Ppp1r9b|Sipa1l1|Erc2|Syngap1|Brsk1	-8.3
_FINAL	GO Biological Processes	19	GO:0051668	localization within membrane	19_GO:0051179 localization	-10	3.9	8.4	20504	670	241	31	13	2.2	11426|11461|11773|12325|12568|13116|13383|13483|13829|14251|14694|15444|15519|16971|17918|19325|20614|22350|26941|53328|53331|54198|56495|57440|58234|66437|77407|108155|217124|240057|381290	Macf1|Actb|Ap2m1|Camk2g|Cdk5|Cyp46a1|Dlg1|Dpp6|Dmtn|Flot1|Rack1|Hpca|Hsp90aa1|Lrp1|Myo5a|Rab10|Snap25|Ezr|Slc9a3r1|Pgrmc1|Stx7|Snx3|Get3|Ehd3|Shank3|Fis1|Rab35|Ogt|Ppp1r9b|Syngap1|Atp2b4	-8.3
_FINAL	GO Biological Processes	19	GO:1903076	regulation of protein localization to plasma membrane	19_GO:0051179 localization	-10	10	11	20504	115	241	14	5.8	1.5	11461|11773|12325|12568|13383|13483|14694|16971|17918|22350|53328|53331|217124|381290	Actb|Ap2m1|Camk2g|Cdk5|Dlg1|Dpp6|Rack1|Lrp1|Myo5a|Ezr|Pgrmc1|Stx7|Ppp1r9b|Atp2b4	-8.3
_FINAL	GO Biological Processes	19	GO:0015980	energy derivation by oxidation of organic compounds	19_GO:0008152 metabolic process	-10	5.9	9.3	20504	305	241	21	8.7	1.8	11947|11949|11958|12859|13063|15929|17448|17449|17719|18293|19046|20617|20916|66152|66416|67834|75406|78830|225887|239017|407785	Atp5b|Atp5c1|Atp5k|Cox5b|Cycs|Idh3g|Mdh2|Mdh1|ND4|Ogdh|Ppp1cb|Snca|Sucla2|Uqcr10|Ndufa7|Idh3a|Ndufs7|Slc25a12|Ndufs8|Ogdhl|Ndufs6	-8.3
_FINAL	KEGG Pathway	24	ko05016	Huntington's disease		-9.9	7.5	9.9	20504	192	241	17	7.1	1.6	11740|11771|11773|11947|11949|12757|12859|13063|17991|17992|18795|22334|66152|66416|75406|225887|407785	Slc25a5|Ap2a1|Ap2m1|Atp5b|Atp5c1|Clta|Cox5b|Cycs|Ndufa2|Ndufa4|Plcb1|Vdac2|Uqcr10|Ndufa7|Ndufs7|Ndufs8|Ndufs6	-8.1
_FINAL	KEGG Pathway	24	mmu05016	Huntington's disease		-9.9	7.5	9.9	20504	192	241	17	7.1	1.6	11740|11771|11773|11947|11949|12757|12859|13063|17991|17992|18795|22334|66152|66416|75406|225887|407785	Slc25a5|Ap2a1|Ap2m1|Atp5b|Atp5c1|Clta|Cox5b|Cycs|Ndufa2|Ndufa4|Plcb1|Vdac2|Uqcr10|Ndufa7|Ndufs7|Ndufs8|Ndufs6	-8.1
_FINAL	GO Biological Processes	19	GO:0072657	protein localization to membrane	19_GO:0051179 localization	-9.9	4.1	8.4	20504	602	241	29	12	2.1	11426|11461|11773|12325|12568|13116|13383|13483|13829|14251|14694|15444|15519|16971|17918|19325|20614|22350|26941|53328|53331|56495|57440|58234|66437|108155|217124|240057|381290	Macf1|Actb|Ap2m1|Camk2g|Cdk5|Cyp46a1|Dlg1|Dpp6|Dmtn|Flot1|Rack1|Hpca|Hsp90aa1|Lrp1|Myo5a|Rab10|Snap25|Ezr|Slc9a3r1|Pgrmc1|Stx7|Get3|Ehd3|Shank3|Fis1|Ogt|Ppp1r9b|Syngap1|Atp2b4	-8.1
_FINAL	WikiPathways	27	WP295	Electron transport chain		-9.8	11	11	20504	99	241	13	5.4	1.5	11740|11947|11949|11958|12859|17719|17991|17992|66152|66416|75406|225887|407785	Slc25a5|Atp5b|Atp5c1|Atp5k|Cox5b|ND4|Ndufa2|Ndufa4|Uqcr10|Ndufa7|Ndufs7|Ndufs8|Ndufs6	-8.1
_FINAL	GO Biological Processes	19	GO:0046034	ATP metabolic process	19_GO:0008152 metabolic process	-9.6	6.2	9.3	20504	259	241	19	7.9	1.7	11947|11949|11958|11964|12859|13063|17719|18293|18746|20617|66152|66416|66437|67059|75406|98660|108155|225887|407785	Atp5b|Atp5c1|Atp5k|Atp6v1a|Cox5b|Cycs|ND4|Ogdh|Pkm|Snca|Uqcr10|Ndufa7|Fis1|Ola1|Ndufs7|Atp1a2|Ogt|Ndufs8|Ndufs6	-7.9
_FINAL	GO Biological Processes	19	GO:0050804	modulation of chemical synaptic transmission	19_GO:0023052 signaling	-9.5	3.8	8.1	20504	668	241	30	12	2.1	12568|13116|13167|14251|14580|16653|17918|17920|17967|18645|18752|18795|19055|19087|20614|20617|20972|26413|26875|50997|58234|78808|108068|108069|210274|217124|217692|238988|240057|381979	Cdk5|Cyp46a1|Dbi|Flot1|Gfap|Kras|Myo5a|Myo6|Ncam1|Pfn2|Prkcg|Plcb1|Ppp3ca|Prkar2a|Snap25|Snca|Syngr1|Mapk1|Pclo|Mpp2|Shank3|Stxbp5|Grm2|Grm3|Shank2|Ppp1r9b|Sipa1l1|Erc2|Syngap1|Brsk1	-7.8
_FINAL	GO Biological Processes	19	GO:0043648	dicarboxylic acid metabolic process	19_GO:0008152 metabolic process	-9.4	12	11	20504	86	241	12	5	1.4	14660|15929|16467|17448|17449|18293|20916|66128|67834|76238|214579|239017	Gls|Idh3g|Atcay|Mdh2|Mdh1|Ogdh|Sucla2|Mrps36|Idh3a|Grhpr|Aldh5a1|Ogdhl	-7.8
_FINAL	GO Biological Processes	19	GO:1903827	regulation of cellular protein localization	19_GO:0051179 localization	-9.2	4.1	8.1	20504	564	241	27	11	2	11461|11773|12325|12326|12387|12469|12568|13383|13483|13829|14694|15444|15519|16498|16971|17918|22350|26413|53328|53331|54198|58234|66437|68585|108155|217124|381290	Actb|Ap2m1|Camk2g|Camk4|Ctnnb1|Cct8|Cdk5|Dlg1|Dpp6|Dmtn|Rack1|Hpca|Hsp90aa1|Kcnab2|Lrp1|Myo5a|Ezr|Mapk1|Pgrmc1|Stx7|Snx3|Shank3|Fis1|Rtn4|Ogt|Ppp1r9b|Atp2b4	-7.5
_FINAL	GO Biological Processes	19	GO:0060627	regulation of vesicle-mediated transport	19_GO:0051179 localization	-9	3.9	7.9	20504	612	241	28	12	2.1	11765|11771|11773|11806|12568|12759|14251|14694|15444|16971|17918|17920|18645|18717|18752|19055|19325|20404|20616|20617|22350|26413|26875|54198|72685|78808|218038|232227	Ap1g1|Ap2a1|Ap2m1|Apoa1|Cdk5|Clu|Flot1|Rack1|Hpca|Lrp1|Myo5a|Myo6|Pfn2|Pip5k1c|Prkcg|Ppp3ca|Rab10|Sh3gl2|Snap91|Snca|Ezr|Mapk1|Pclo|Snx3|Dnajc6|Stxbp5|Amph|Iqsec1	-7.4
_FINAL	KEGG Pathway	24	mmu00190	Oxidative phosphorylation		-9	7.2	9.3	20504	190	241	16	6.6	1.6	11947|11949|11958|11964|11972|12859|17719|17991|17992|66152|66416|67895|73834|75406|225887|407785	Atp5b|Atp5c1|Atp5k|Atp6v1a|Atp6v0d1|Cox5b|ND4|Ndufa2|Ndufa4|Uqcr10|Ndufa7|Ppa1|Atp6v1d|Ndufs7|Ndufs8|Ndufs6	-7.4
_FINAL	GO Biological Processes	19	GO:1904375	regulation of protein localization to cell periphery	19_GO:0051179 localization	-8.9	8.4	9.7	20504	141	241	14	5.8	1.5	11461|11773|12325|12568|13383|13483|14694|16971|17918|22350|53328|53331|217124|381290	Actb|Ap2m1|Camk2g|Cdk5|Dlg1|Dpp6|Rack1|Lrp1|Myo5a|Ezr|Pgrmc1|Stx7|Ppp1r9b|Atp2b4	-7.3
_FINAL	GO Biological Processes	19	GO:0032990	cell part morphogenesis	19_GO:0032502 developmental process	-8.9	3.5	7.6	20504	753	241	31	13	2.2	11426|11461|12032|12387|12568|12759|14251|15519|16971|17196|17967|18717|19055|19325|20404|20616|23999|50932|56440|58234|66437|66797|68585|78808|83767|217692|240057|243743|380684|381979|407785	Macf1|Actb|Bcan|Ctnnb1|Cdk5|Clu|Flot1|Hsp90aa1|Lrp1|Mbp|Ncam1|Pip5k1c|Ppp3ca|Rab10|Sh3gl2|Snap91|Twf2|Mink1|Snx1|Shank3|Fis1|Cntnap2|Rtn4|Stxbp5|Wasf1|Sipa1l1|Syngap1|Plxna4|Nefh|Brsk1|Ndufs6	-7.3
_FINAL	Reactome Gene Sets	6	R-MMU-3858494	Beta-catenin independent WNT signaling		-8.7	9.1	9.8	20504	121	241	13	5.4	1.5	11771|11773|12387|14681|14688|16653|18752|18795|19055|19170|19182|23997|26442	Ap2a1|Ap2m1|Ctnnb1|Gnao1|Gnb1|Kras|Prkcg|Plcb1|Ppp3ca|Psmb1|Psmc3|Psmd13|Psma5	-7.2
_FINAL	GO Biological Processes	19	GO:1902600	proton transmembrane transport	19_GO:0051179 localization	-8.7	10	10	20504	100	241	12	5	1.4	11947|11949|11958|11964|11972|17719|17918|17992|18795|26941|75406|98660	Atp5b|Atp5c1|Atp5k|Atp6v1a|Atp6v0d1|ND4|Myo5a|Ndufa4|Plcb1|Slc9a3r1|Ndufs7|Atp1a2	-7.1
_FINAL	GO Biological Processes	19	GO:0006897	endocytosis	19_GO:0051179 localization	-8.6	3.6	7.6	20504	685	241	29	12	2.1	11461|11765|11771|11773|11947|12331|12568|12757|12759|14251|15444|16971|17886|17920|18102|18717|19055|20404|20614|20616|20617|22350|26413|56440|57440|72685|83767|218038|232227	Actb|Ap1g1|Ap2a1|Ap2m1|Atp5b|Cap1|Cdk5|Clta|Clu|Flot1|Hpca|Lrp1|Myh9|Myo6|Nme1|Pip5k1c|Ppp3ca|Sh3gl2|Snap25|Snap91|Snca|Ezr|Mapk1|Snx1|Ehd3|Dnajc6|Wasf1|Amph|Iqsec1	-7
_FINAL	GO Biological Processes	19	GO:0072659	protein localization to plasma membrane	19_GO:0051179 localization	-8.5	5.4	8.3	20504	301	241	19	7.9	1.7	11426|11461|11773|12325|12568|13383|13483|14251|14694|16971|17918|19325|22350|26941|53328|53331|57440|217124|381290	Macf1|Actb|Ap2m1|Camk2g|Cdk5|Dlg1|Dpp6|Flot1|Rack1|Lrp1|Myo5a|Rab10|Ezr|Slc9a3r1|Pgrmc1|Stx7|Ehd3|Ppp1r9b|Atp2b4	-7
_FINAL	Reactome Gene Sets	6	R-MMU-156827	L13a-mediated translational silencing of Ceruloplasmin expression		-8.3	9.5	9.7	20504	107	241	12	5	1.4	11837|19899|19943|20104|26961|27176|54127|57294|65019|66480|75705|269261	Rplp0|Rpl18|Rpl28|Rps6|Rpl8|Rpl7a|Rps28|Rps27|Rpl23|Rpl15|Eif4b|Rpl12	-6.8
_FINAL	GO Biological Processes	19	GO:0032272	negative regulation of protein polymerization	19_GO:0048519 negative regulation of biological process	-8.3	11	10	20504	86	241	11	4.6	1.3	12343|12345|13589|13829|17886|18645|20617|22003|22334|23999|223601	Capza2|Capzb|Mapre1|Dmtn|Myh9|Pfn2|Snca|Tpm1|Vdac2|Twf2|Cyrib	-6.8
_FINAL	Reactome Gene Sets	6	R-MMU-72706	GTP hydrolysis and joining of the 60S ribosomal subunit		-8.3	9.5	9.6	20504	108	241	12	5	1.4	11837|19899|19943|20104|26961|27176|54127|57294|65019|66480|75705|269261	Rplp0|Rpl18|Rpl28|Rps6|Rpl8|Rpl7a|Rps28|Rps27|Rpl23|Rpl15|Eif4b|Rpl12	-6.8
_FINAL	Reactome Gene Sets	6	R-MMU-975957	Nonsense Mediated Decay (NMD) enhanced by the Exon Junction Complex (EJC)		-8.2	9.3	9.5	20504	110	241	12	5	1.4	11837|19899|19943|20104|26961|27176|51792|54127|57294|65019|66480|269261	Rplp0|Rpl18|Rpl28|Rps6|Rpl8|Rpl7a|Ppp2r1a|Rps28|Rps27|Rpl23|Rpl15|Rpl12	-6.7
_FINAL	Reactome Gene Sets	6	R-MMU-927802	Nonsense-Mediated Decay (NMD)		-8.2	9.3	9.5	20504	110	241	12	5	1.4	11837|19899|19943|20104|26961|27176|51792|54127|57294|65019|66480|269261	Rplp0|Rpl18|Rpl28|Rps6|Rpl8|Rpl7a|Ppp2r1a|Rps28|Rps27|Rpl23|Rpl15|Rpl12	-6.7
_FINAL	Reactome Gene Sets	6	R-MMU-1799339	SRP-dependent cotranslational protein targeting to membrane		-8.2	11	9.9	20504	88	241	11	4.6	1.3	11837|19899|19943|20104|26961|27176|54127|57294|65019|66480|269261	Rplp0|Rpl18|Rpl28|Rps6|Rpl8|Rpl7a|Rps28|Rps27|Rpl23|Rpl15|Rpl12	-6.7
_FINAL	GO Biological Processes	19	GO:1905477	positive regulation of protein localization to membrane	19_GO:0051179 localization	-8.1	9.1	9.4	20504	112	241	12	5	1.4	12568|13383|13483|14694|15444|16971|17918|22350|53328|66437|217124|381290	Cdk5|Dlg1|Dpp6|Rack1|Hpca|Lrp1|Myo5a|Ezr|Pgrmc1|Fis1|Ppp1r9b|Atp2b4	-6.6
_FINAL	KEGG Pathway	24	M00009	Citrate cycle (TCA cycle, Krebs cycle)		-8.1	25	13	20504	24	241	7	2.9	1.1	15929|17448|17449|18293|20916|67834|239017	Idh3g|Mdh2|Mdh1|Ogdh|Sucla2|Idh3a|Ogdhl	-6.6
_FINAL	KEGG Pathway	24	mmu_M00009	Citrate cycle (TCA cycle, Krebs cycle)		-8.1	25	13	20504	24	241	7	2.9	1.1	15929|17448|17449|18293|20916|67834|239017	Idh3g|Mdh2|Mdh1|Ogdh|Sucla2|Idh3a|Ogdhl	-6.6
_FINAL	Reactome Gene Sets	6	R-MMU-975956	Nonsense Mediated Decay (NMD) independent of the Exon Junction Complex (EJC)		-8.1	10	9.7	20504	90	241	11	4.6	1.3	11837|19899|19943|20104|26961|27176|54127|57294|65019|66480|269261	Rplp0|Rpl18|Rpl28|Rps6|Rpl8|Rpl7a|Rps28|Rps27|Rpl23|Rpl15|Rpl12	-6.6
_FINAL	GO Biological Processes	19	GO:0120039	plasma membrane bounded cell projection morphogenesis	19_GO:0032502 developmental process	-8	3.4	7.2	20504	725	241	29	12	2.1	11426|11461|12032|12387|12568|12759|14251|15519|16971|17196|17967|18717|19055|19325|20404|20616|23999|50932|56440|58234|66797|68585|78808|83767|217692|240057|243743|380684|381979	Macf1|Actb|Bcan|Ctnnb1|Cdk5|Clu|Flot1|Hsp90aa1|Lrp1|Mbp|Ncam1|Pip5k1c|Ppp3ca|Rab10|Sh3gl2|Snap91|Twf2|Mink1|Snx1|Shank3|Cntnap2|Rtn4|Stxbp5|Wasf1|Sipa1l1|Syngap1|Plxna4|Nefh|Brsk1	-6.6
_FINAL	GO Biological Processes	19	GO:0006119	oxidative phosphorylation	19_GO:0008152 metabolic process	-8	9	9.3	20504	113	241	12	5	1.4	11947|11949|11958|12859|13063|17719|20617|66152|66416|75406|225887|407785	Atp5b|Atp5c1|Atp5k|Cox5b|Cycs|ND4|Snca|Uqcr10|Ndufa7|Ndufs7|Ndufs8|Ndufs6	-6.6
_FINAL	GO Biological Processes	19	GO:0048858	cell projection morphogenesis	19_GO:0032502 developmental process	-8	3.4	7.1	20504	730	241	29	12	2.1	11426|11461|12032|12387|12568|12759|14251|15519|16971|17196|17967|18717|19055|19325|20404|20616|23999|50932|56440|58234|66797|68585|78808|83767|217692|240057|243743|380684|381979	Macf1|Actb|Bcan|Ctnnb1|Cdk5|Clu|Flot1|Hsp90aa1|Lrp1|Mbp|Ncam1|Pip5k1c|Ppp3ca|Rab10|Sh3gl2|Snap91|Twf2|Mink1|Snx1|Shank3|Cntnap2|Rtn4|Stxbp5|Wasf1|Sipa1l1|Syngap1|Plxna4|Nefh|Brsk1	-6.5
_FINAL	Reactome Gene Sets	6	R-MMU-72613	Eukaryotic Translation Initiation		-8	8.9	9.2	20504	115	241	12	5	1.4	11837|19899|19943|20104|26961|27176|54127|57294|65019|66480|75705|269261	Rplp0|Rpl18|Rpl28|Rps6|Rpl8|Rpl7a|Rps28|Rps27|Rpl23|Rpl15|Eif4b|Rpl12	-6.5
_FINAL	Reactome Gene Sets	6	R-MMU-72737	Cap-dependent Translation Initiation		-8	8.9	9.2	20504	115	241	12	5	1.4	11837|19899|19943|20104|26961|27176|54127|57294|65019|66480|75705|269261	Rplp0|Rpl18|Rpl28|Rps6|Rpl8|Rpl7a|Rps28|Rps27|Rpl23|Rpl15|Eif4b|Rpl12	-6.5
_FINAL	Reactome Gene Sets	6	R-MMU-163200	Respiratory electron transport, ATP synthesis by chemiosmotic coupling, and heat production by uncoupling proteins.		-7.8	8.7	9.1	20504	118	241	12	5	1.4	11947|11949|11958|13063|17719|17991|17992|66152|66416|75406|225887|407785	Atp5b|Atp5c1|Atp5k|Cycs|ND4|Ndufa2|Ndufa4|Uqcr10|Ndufa7|Ndufs7|Ndufs8|Ndufs6	-6.4
_FINAL	KEGG Pathway	24	ko01200	Carbon metabolism		-7.8	8.7	9.1	20504	118	241	12	5	1.4	13885|14381|15929|17448|17449|18293|18746|20916|67834|104776|227095|239017	Esd|G6pdx|Idh3g|Mdh2|Mdh1|Ogdh|Pkm|Sucla2|Idh3a|Aldh6a1|Hibch|Ogdhl	-6.4
_FINAL	KEGG Pathway	24	mmu01200	Carbon metabolism		-7.8	8.7	9.1	20504	118	241	12	5	1.4	13885|14381|15929|17448|17449|18293|18746|20916|67834|104776|227095|239017	Esd|G6pdx|Idh3g|Mdh2|Mdh1|Ogdh|Pkm|Sucla2|Idh3a|Aldh6a1|Hibch|Ogdhl	-6.4
_FINAL	GO Biological Processes	19	GO:0022900	electron transport chain	19_GO:0008152 metabolic process	-7.8	9.9	9.4	20504	95	241	11	4.6	1.3	12859|13063|17719|18984|20617|66152|66416|75406|78830|225887|407785	Cox5b|Cycs|ND4|Por|Snca|Uqcr10|Ndufa7|Ndufs7|Slc25a12|Ndufs8|Ndufs6	-6.4
_FINAL	WikiPathways	27	WP163	Cytoplasmic ribosomal proteins		-7.8	9.9	9.4	20504	95	241	11	4.6	1.3	11837|19899|19943|20042|20104|26961|27176|54127|57294|66480|269261	Rplp0|Rpl18|Rpl28|Rps12|Rps6|Rpl8|Rpl7a|Rps28|Rps27|Rpl15|Rpl12	-6.4
_FINAL	GO Biological Processes	19	GO:1990778	protein localization to cell periphery	19_GO:0051179 localization	-7.8	4.6	7.6	20504	369	241	20	8.3	1.8	11426|11461|11773|12325|12568|13383|13483|14251|14694|16971|17918|19325|20614|22350|26941|53328|53331|57440|217124|381290	Macf1|Actb|Ap2m1|Camk2g|Cdk5|Dlg1|Dpp6|Flot1|Rack1|Lrp1|Myo5a|Rab10|Snap25|Ezr|Slc9a3r1|Pgrmc1|Stx7|Ehd3|Ppp1r9b|Atp2b4	-6.4
_FINAL	Reactome Gene Sets	6	R-MMU-72689	Formation of a pool of free 40S subunits		-7.7	9.6	9.3	20504	97	241	11	4.6	1.3	11837|19899|19943|20104|26961|27176|54127|57294|65019|66480|269261	Rplp0|Rpl18|Rpl28|Rps6|Rpl8|Rpl7a|Rps28|Rps27|Rpl23|Rpl15|Rpl12	-6.3
_FINAL	GO Biological Processes	19	GO:0048812	neuron projection morphogenesis	19_GO:0032502 developmental process	-7.6	3.4	7	20504	710	241	28	12	2.1	11426|11461|12032|12387|12568|12759|14251|15519|16971|17196|17967|18717|19055|19325|20404|20616|23999|50932|58234|66797|68585|78808|83767|217692|240057|243743|380684|381979	Macf1|Actb|Bcan|Ctnnb1|Cdk5|Clu|Flot1|Hsp90aa1|Lrp1|Mbp|Ncam1|Pip5k1c|Ppp3ca|Rab10|Sh3gl2|Snap91|Twf2|Mink1|Shank3|Cntnap2|Rtn4|Stxbp5|Wasf1|Sipa1l1|Syngap1|Plxna4|Nefh|Brsk1	-6.2
_FINAL	GO Biological Processes	19	GO:0006887	exocytosis	19_GO:0051179 localization	-7.6	4.3	7.4	20504	416	241	21	8.7	1.8	11765|12568|13829|17886|17918|17920|17967|18645|18717|18752|19325|20614|20617|20965|20972|20974|26754|26875|56418|78808|238988	Ap1g1|Cdk5|Dmtn|Myh9|Myo5a|Myo6|Ncam1|Pfn2|Pip5k1c|Prkcg|Rab10|Snap25|Snca|Syn2|Syngr1|Syngr3|Cops5|Pclo|Ykt6|Stxbp5|Erc2	-6.2
_FINAL	GO Biological Processes	19	GO:0032535	regulation of cellular component size	19_GO:0065007 biological regulation	-7.6	4.3	7.4	20504	418	241	21	8.7	1.8	11426|11773|12343|12345|12568|13383|13829|16971|17886|18645|22003|22350|23999|26875|26941|58234|68585|83767|108155|223601|243743	Macf1|Ap2m1|Capza2|Capzb|Cdk5|Dlg1|Dmtn|Lrp1|Myh9|Pfn2|Tpm1|Ezr|Twf2|Pclo|Slc9a3r1|Shank3|Rtn4|Wasf1|Ogt|Cyrib|Plxna4	-6.2
_FINAL	Reactome Gene Sets	6	R-MMU-2262752	Cellular responses to stress		-7.6	3.9	7.2	20504	499	241	23	9.5	1.9	11657|11806|11964|11972|12325|12343|12345|13063|15078|15369|15519|15526|17992|19170|19182|23997|26413|26442|50708|50932|54683|73834|234663	Alb|Apoa1|Atp6v1a|Atp6v0d1|Camk2g|Capza2|Capzb|Cycs|H3f3a|Hmox2|Hsp90aa1|Hspa9|Ndufa4|Psmb1|Psmc3|Psmd13|Mapk1|Psma5|H1f2|Mink1|Prdx5|Atp6v1d|Dync1li2	-6.2
_FINAL	WikiPathways	27	WP1248	Oxidative phosphorylation		-7.6	13	10	20504	59	241	9	3.7	1.2	11947|11958|17719|17991|17992|66416|75406|225887|407785	Atp5b|Atp5k|ND4|Ndufa2|Ndufa4|Ndufa7|Ndufs7|Ndufs8|Ndufs6	-6.2
_FINAL	Reactome Gene Sets	6	R-MMU-8953897	Cellular responses to stimuli		-7.5	3.9	7.2	20504	502	241	23	9.5	1.9	11657|11806|11964|11972|12325|12343|12345|13063|15078|15369|15519|15526|17992|19170|19182|23997|26413|26442|50708|50932|54683|73834|234663	Alb|Apoa1|Atp6v1a|Atp6v0d1|Camk2g|Capza2|Capzb|Cycs|H3f3a|Hmox2|Hsp90aa1|Hspa9|Ndufa4|Psmb1|Psmc3|Psmd13|Mapk1|Psma5|H1f2|Mink1|Prdx5|Atp6v1d|Dync1li2	-6.1
_FINAL	GO Biological Processes	19	GO:0034330	cell junction organization	19_GO:0009987 cellular process	-7.5	3.2	6.8	20504	766	241	29	12	2.1	11426|11461|12032|12387|12568|13383|13829|14251|14406|16971|17918|17920|18645|20616|20617|26875|53328|58234|66797|72349|83767|109711|210274|217692|232227|235604|238988|240057|320840	Macf1|Actb|Bcan|Ctnnb1|Cdk5|Dlg1|Dmtn|Flot1|Gabrg2|Lrp1|Myo5a|Myo6|Pfn2|Snap91|Snca|Pclo|Pgrmc1|Shank3|Cntnap2|Dusp3|Wasf1|Actn1|Shank2|Sipa1l1|Iqsec1|Camkv|Erc2|Syngap1|Negr1	-6.1
_FINAL	Reactome Gene Sets	6	R-MMU-8953854	Metabolism of RNA		-7.5	3.7	7.1	20504	546	241	24	10	1.9	11837|15381|18521|19170|19182|19899|19943|20104|20383|23997|26442|26961|27176|51792|51810|54127|57294|59013|65019|66480|68278|75705|110809|269261	Rplp0|Hnrnpc|Pcbp2|Psmb1|Psmc3|Rpl18|Rpl28|Rps6|Srsf3|Psmd13|Psma5|Rpl8|Rpl7a|Ppp2r1a|Hnrnpu|Rps28|Rps27|Hnrnph1|Rpl23|Rpl15|Ddx39a|Eif4b|Srsf1|Rpl12	-6.1
_FINAL	KEGG Pathway	24	ko04921	Oxytocin signaling pathway		-7.5	7.2	8.4	20504	153	241	13	5.4	1.5	11461|12293|12325|12326|14681|16653|17904|18752|18795|19046|19055|26413|98932	Actb|Cacna2d1|Camk2g|Camk4|Gnao1|Kras|Myl6|Prkcg|Plcb1|Ppp1cb|Ppp3ca|Mapk1|Myl9	-6.1
_FINAL	GO Biological Processes	19	GO:0051129	negative regulation of cellular component organization	19_GO:0048519 negative regulation of biological process	-7.5	3.3	6.8	20504	724	241	28	12	2.1	11740|11806|12343|12345|12568|12759|13589|13829|14580|15078|16971|17196|17886|18645|19055|20333|20617|22003|22240|22334|23999|51810|52538|53328|58234|68585|223601|240057	Slc25a5|Apoa1|Capza2|Capzb|Cdk5|Clu|Mapre1|Dmtn|Gfap|H3f3a|Lrp1|Mbp|Myh9|Pfn2|Ppp3ca|Sec22b|Snca|Tpm1|Dpysl3|Vdac2|Twf2|Hnrnpu|Acaa2|Pgrmc1|Shank3|Rtn4|Cyrib|Syngap1	-6.1
_FINAL	KEGG Pathway	24	mmu04921	Oxytocin signaling pathway		-7.4	7.2	8.4	20504	154	241	13	5.4	1.5	11461|12293|12325|12326|14681|16653|17904|18752|18795|19046|19055|26413|98932	Actb|Cacna2d1|Camk2g|Camk4|Gnao1|Kras|Myl6|Prkcg|Plcb1|Ppp1cb|Ppp3ca|Mapk1|Myl9	-6.1
_FINAL	GO Biological Processes	19	GO:0006836	neurotransmitter transport	19_GO:0051179 localization	-7.4	5.6	7.8	20504	245	241	16	6.6	1.6	14251|14580|17920|18645|18752|20614|20616|20617|20965|20974|26875|64176|78808|98660|238988|381979	Flot1|Gfap|Myo6|Pfn2|Prkcg|Snap25|Snap91|Snca|Syn2|Syngr3|Pclo|Sv2b|Stxbp5|Atp1a2|Erc2|Brsk1	-6.1
_FINAL	GO Biological Processes	19	GO:0030036	actin cytoskeleton organization	19_GO:0009987 cellular process	-7.4	3.3	6.8	20504	728	241	28	12	2.1	11461|11464|11806|12331|12343|12345|12568|13383|13829|16653|16971|17886|17918|17920|18645|22003|22240|22350|23999|26941|50932|58234|83767|109711|217124|217692|223601|232227	Actb|Actc1|Apoa1|Cap1|Capza2|Capzb|Cdk5|Dlg1|Dmtn|Kras|Lrp1|Myh9|Myo5a|Myo6|Pfn2|Tpm1|Dpysl3|Ezr|Twf2|Slc9a3r1|Mink1|Shank3|Wasf1|Actn1|Ppp1r9b|Sipa1l1|Cyrib|Iqsec1	-6.1
_FINAL	GO Biological Processes	19	GO:0036465	synaptic vesicle recycling	19_GO:0051179 localization	-7.4	10	9.3	20504	82	241	10	4.1	1.3	11461|11773|12568|18717|20404|20616|20617|26875|72685|218038	Actb|Ap2m1|Cdk5|Pip5k1c|Sh3gl2|Snap91|Snca|Pclo|Dnajc6|Amph	-6
_FINAL	GO Biological Processes	19	GO:1903078	positive regulation of protein localization to plasma membrane	19_GO:0051179 localization	-7.4	12	9.8	20504	62	241	9	3.7	1.2	13383|13483|14694|16971|17918|22350|53328|217124|381290	Dlg1|Dpp6|Rack1|Lrp1|Myo5a|Ezr|Pgrmc1|Ppp1r9b|Atp2b4	-6
_FINAL	GO Biological Processes	19	GO:0051640	organelle localization	19_GO:0051179 localization	-7.3	3.7	6.9	20504	559	241	24	10	1.9	11657|12387|12568|13383|16467|17886|17918|17920|17967|18221|19325|20616|20617|20965|22350|26875|26941|51810|53331|56418|59040|83767|108155|380684	Alb|Ctnnb1|Cdk5|Dlg1|Atcay|Myh9|Myo5a|Myo6|Ncam1|Nudc|Rab10|Snap91|Snca|Syn2|Ezr|Pclo|Slc9a3r1|Hnrnpu|Stx7|Ykt6|Rhot1|Wasf1|Ogt|Nefh	-6
_FINAL	Reactome Gene Sets	6	R-MMU-72766	Translation		-7.3	5.8	7.8	20504	220	241	15	6.2	1.6	11837|19899|19943|20104|26961|27176|54127|57294|65019|66128|66480|67160|67895|75705|269261	Rplp0|Rpl18|Rpl28|Rps6|Rpl8|Rpl7a|Rps28|Rps27|Rpl23|Mrps36|Rpl15|Eef1g|Ppa1|Eif4b|Rpl12	-5.9
_FINAL	GO Biological Processes	19	GO:0042775	mitochondrial ATP synthesis coupled electron transport	19_GO:0008152 metabolic process	-7.2	12	9.5	20504	65	241	9	3.7	1.2	12859|13063|17719|20617|66152|66416|75406|225887|407785	Cox5b|Cycs|ND4|Snca|Uqcr10|Ndufa7|Ndufs7|Ndufs8|Ndufs6	-5.9
_FINAL	GO Biological Processes	19	GO:0001505	regulation of neurotransmitter levels	19_GO:0065007 biological regulation	-7.1	5.3	7.5	20504	258	241	16	6.6	1.6	14251|14580|17920|18645|18752|20614|20616|20617|20965|20974|26875|78808|98660|214579|238988|381979	Flot1|Gfap|Myo6|Pfn2|Prkcg|Snap25|Snap91|Snca|Syn2|Syngr3|Pclo|Stxbp5|Atp1a2|Aldh5a1|Erc2|Brsk1	-5.8
_FINAL	KEGG Pathway	24	ko00020	Citrate cycle (TCA cycle)		-7.1	19	11	20504	32	241	7	2.9	1.1	15929|17448|17449|18293|20916|67834|239017	Idh3g|Mdh2|Mdh1|Ogdh|Sucla2|Idh3a|Ogdhl	-5.8
_FINAL	GO Biological Processes	19	GO:0006099	tricarboxylic acid cycle	19_GO:0008152 metabolic process	-7.1	19	11	20504	32	241	7	2.9	1.1	15929|17448|17449|18293|20916|67834|239017	Idh3g|Mdh2|Mdh1|Ogdh|Sucla2|Idh3a|Ogdhl	-5.8
_FINAL	GO Biological Processes	19	GO:0022904	respiratory electron transport chain	19_GO:0008152 metabolic process	-7.1	9.8	8.9	20504	87	241	10	4.1	1.3	12859|13063|17719|20617|66152|66416|75406|78830|225887|407785	Cox5b|Cycs|ND4|Snca|Uqcr10|Ndufa7|Ndufs7|Slc25a12|Ndufs8|Ndufs6	-5.8
_FINAL	Reactome Gene Sets	6	R-MMU-195721	Signaling by WNT		-7.1	5.6	7.6	20504	227	241	15	6.2	1.6	11771|11773|12387|14681|14688|16653|18752|18795|19055|19170|19182|23997|26442|26932|51792	Ap2a1|Ap2m1|Ctnnb1|Gnao1|Gnb1|Kras|Prkcg|Plcb1|Ppp3ca|Psmb1|Psmc3|Psmd13|Psma5|Ppp2r5e|Ppp2r1a	-5.8
_FINAL	GO Biological Processes	19	GO:0042773	ATP synthesis coupled electron transport	19_GO:0008152 metabolic process	-7.1	11	9.3	20504	67	241	9	3.7	1.2	12859|13063|17719|20617|66152|66416|75406|225887|407785	Cox5b|Cycs|ND4|Snca|Uqcr10|Ndufa7|Ndufs7|Ndufs8|Ndufs6	-5.8
_FINAL	KEGG Pathway	24	mmu00020	Citrate cycle (TCA cycle)		-7	18	11	20504	33	241	7	2.9	1.1	15929|17448|17449|18293|20916|67834|239017	Idh3g|Mdh2|Mdh1|Ogdh|Sucla2|Idh3a|Ogdhl	-5.8
_FINAL	Reactome Gene Sets	6	R-MMU-9716542	Signaling by Rho GTPases, Miro GTPases and RHOBTB3		-7	3.3	6.6	20504	667	241	26	11	2	11461|11464|12345|12387|12539|13589|14251|15078|15369|15381|15519|17886|17904|18221|18645|19046|26413|26932|51792|56418|57294|59040|83767|98932|109711|234663	Actb|Actc1|Capzb|Ctnnb1|Cdc37|Mapre1|Flot1|H3f3a|Hmox2|Hnrnpc|Hsp90aa1|Myh9|Myl6|Nudc|Pfn2|Ppp1cb|Mapk1|Ppp2r5e|Ppp2r1a|Ykt6|Rps27|Rhot1|Wasf1|Myl9|Actn1|Dync1li2	-5.8
_FINAL	GO Biological Processes	19	GO:0043254	regulation of protein-containing complex assembly	19_GO:0050789 regulation of biological process	-7	4	6.9	20504	452	241	21	8.7	1.8	12343|12345|12759|13383|13589|13829|14544|14694|15519|17886|17967|18645|20616|20617|22003|22334|22375|23999|78808|83767|223601	Capza2|Capzb|Clu|Dlg1|Mapre1|Dmtn|Gda|Rack1|Hsp90aa1|Myh9|Ncam1|Pfn2|Snap91|Snca|Tpm1|Vdac2|Wars|Twf2|Stxbp5|Wasf1|Cyrib	-5.7
_FINAL	KEGG Pathway	24	ko04724	Glutamatergic synapse		-7	8.2	8.4	20504	114	241	11	4.6	1.3	14660|14681|14688|18752|18795|19055|26413|58234|108068|108069|210274	Gls|Gnao1|Gnb1|Prkcg|Plcb1|Ppp3ca|Mapk1|Shank3|Grm2|Grm3|Shank2	-5.7
_FINAL	GO Biological Processes	19	GO:0090066	regulation of anatomical structure size	19_GO:0065007 biological regulation	-7	3.5	6.7	20504	581	241	24	10	1.9	11426|11773|12343|12345|12568|13383|13829|14381|16971|17886|18645|22003|22350|23999|26875|26941|58234|67972|68585|83767|98660|108155|223601|243743	Macf1|Ap2m1|Capza2|Capzb|Cdk5|Dlg1|Dmtn|G6pdx|Lrp1|Myh9|Pfn2|Tpm1|Ezr|Twf2|Pclo|Slc9a3r1|Shank3|Atp2b1|Rtn4|Wasf1|Atp1a2|Ogt|Cyrib|Plxna4	-5.7
_FINAL	GO Biological Processes	19	GO:1904377	positive regulation of protein localization to cell periphery	19_GO:0051179 localization	-6.9	11	9.2	20504	69	241	9	3.7	1.2	13383|13483|14694|16971|17918|22350|53328|217124|381290	Dlg1|Dpp6|Rack1|Lrp1|Myo5a|Ezr|Pgrmc1|Ppp1r9b|Atp2b4	-5.7
_FINAL	KEGG Pathway	24	mmu04724	Glutamatergic synapse		-6.9	8.1	8.4	20504	115	241	11	4.6	1.3	14660|14681|14688|18752|18795|19055|26413|58234|108068|108069|210274	Gls|Gnao1|Gnb1|Prkcg|Plcb1|Ppp3ca|Mapk1|Shank3|Grm2|Grm3|Shank2	-5.7
_FINAL	GO Biological Processes	19	GO:1904062	regulation of cation transmembrane transport	19_GO:0051179 localization	-6.9	4.3	7	20504	377	241	19	7.9	1.7	12293|12568|13167|13383|13483|14381|15444|16498|17918|17992|18795|18823|20617|26941|50932|57440|58234|98660|381290	Cacna2d1|Cdk5|Dbi|Dlg1|Dpp6|G6pdx|Hpca|Kcnab2|Myo5a|Ndufa4|Plcb1|Plp1|Snca|Slc9a3r1|Mink1|Ehd3|Shank3|Atp1a2|Atp2b4	-5.7
_FINAL	Reactome Gene Sets	6	R-MMU-6798695	Neutrophil degranulation		-6.9	3.7	6.8	20504	501	241	22	9.1	1.9	12331|12469|13030|14569|15369|15519|16498|16592|16993|18746|19170|19182|19325|20527|20614|20972|23997|26413|26442|53328|73834|268373	Cap1|Cct8|Ctsb|Gdi2|Hmox2|Hsp90aa1|Kcnab2|Fabp5|Lta4h|Pkm|Psmb1|Psmc3|Rab10|Slc2a3|Snap25|Syngr1|Psmd13|Mapk1|Psma5|Pgrmc1|Atp6v1d|Ppia	-5.6
_FINAL	GO Biological Processes	19	GO:0032271	regulation of protein polymerization	19_GO:0050789 regulation of biological process	-6.9	5.4	7.4	20504	235	241	15	6.2	1.6	12343|12345|13383|13589|13829|14544|15519|17886|18645|20617|22003|22334|23999|83767|223601	Capza2|Capzb|Dlg1|Mapre1|Dmtn|Gda|Hsp90aa1|Myh9|Pfn2|Snca|Tpm1|Vdac2|Twf2|Wasf1|Cyrib	-5.6
_FINAL	GO Biological Processes	19	GO:0140238	presynaptic endocytosis	19_GO:0051179 localization	-6.8	11	9	20504	71	241	9	3.7	1.2	11461|11773|12568|18717|20404|20616|20617|72685|218038	Actb|Ap2m1|Cdk5|Pip5k1c|Sh3gl2|Snap91|Snca|Dnajc6|Amph	-5.6
_FINAL	GO Biological Processes	19	GO:0048488	synaptic vesicle endocytosis	19_GO:0051179 localization	-6.8	11	9	20504	71	241	9	3.7	1.2	11461|11773|12568|18717|20404|20616|20617|72685|218038	Actb|Ap2m1|Cdk5|Pip5k1c|Sh3gl2|Snap91|Snca|Dnajc6|Amph	-5.6
_FINAL	GO Biological Processes	19	GO:0098655	cation transmembrane transport	19_GO:0051179 localization	-6.8	3.1	6.4	20504	781	241	28	12	2.1	11947|11949|11958|11964|11972|12293|12568|13167|13383|13483|14381|15444|16498|17254|17719|17918|17992|18795|18823|20617|26941|50932|57440|58234|67972|75406|98660|381290	Atp5b|Atp5c1|Atp5k|Atp6v1a|Atp6v0d1|Cacna2d1|Cdk5|Dbi|Dlg1|Dpp6|G6pdx|Hpca|Kcnab2|Slc3a2|ND4|Myo5a|Ndufa4|Plcb1|Plp1|Snca|Slc9a3r1|Mink1|Ehd3|Shank3|Atp2b1|Ndufs7|Atp1a2|Atp2b4	-5.6
_FINAL	KEGG Pathway	24	ko04261	Adrenergic signaling in cardiomyocytes		-6.8	6.9	7.9	20504	147	241	12	5	1.4	11464|12293|12325|18795|19046|22003|26413|26932|51792|67972|98660|381290	Actc1|Cacna2d1|Camk2g|Plcb1|Ppp1cb|Tpm1|Mapk1|Ppp2r5e|Ppp2r1a|Atp2b1|Atp1a2|Atp2b4	-5.6
_FINAL	GO Biological Processes	19	GO:0019646	aerobic electron transport chain	19_GO:0008152 metabolic process	-6.7	13	9.4	20504	53	241	8	3.3	1.2	12859|13063|17719|66152|66416|75406|225887|407785	Cox5b|Cycs|ND4|Uqcr10|Ndufa7|Ndufs7|Ndufs8|Ndufs6	-5.5
_FINAL	KEGG Pathway	24	mmu04261	Adrenergic signaling in cardiomyocytes		-6.7	6.9	7.8	20504	149	241	12	5	1.4	11464|12293|12325|18795|19046|22003|26413|26932|51792|67972|98660|381290	Actc1|Cacna2d1|Camk2g|Plcb1|Ppp1cb|Tpm1|Mapk1|Ppp2r5e|Ppp2r1a|Atp2b1|Atp1a2|Atp2b4	-5.5
_FINAL	GO Biological Processes	19	GO:1903829	positive regulation of cellular protein localization	19_GO:0051179 localization	-6.7	4.9	7.1	20504	278	241	16	6.6	1.6	12469|12568|13383|13483|14694|15444|16971|17918|22350|26413|53328|66437|68585|108155|217124|381290	Cct8|Cdk5|Dlg1|Dpp6|Rack1|Hpca|Lrp1|Myo5a|Ezr|Mapk1|Pgrmc1|Fis1|Rtn4|Ogt|Ppp1r9b|Atp2b4	-5.5
_FINAL	CORUM	33	CORUM:381	Respiratory chain complex I, mitochondrial		-6.7	16	10	20504	37	241	7	2.9	1.1	17719|17991|17992|66416|75406|225887|407785	ND4|Ndufa2|Ndufa4|Ndufa7|Ndufs7|Ndufs8|Ndufs6	-5.5
_FINAL	Reactome Gene Sets	6	R-MMU-194315	Signaling by Rho GTPases		-6.6	3.3	6.4	20504	652	241	25	10	2	11461|11464|12345|12387|12539|13589|14251|15078|15369|15381|15519|17886|17904|18221|18645|19046|26413|26932|51792|56418|57294|83767|98932|109711|234663	Actb|Actc1|Capzb|Ctnnb1|Cdc37|Mapre1|Flot1|H3f3a|Hmox2|Hnrnpc|Hsp90aa1|Myh9|Myl6|Nudc|Pfn2|Ppp1cb|Mapk1|Ppp2r5e|Ppp2r1a|Ykt6|Rps27|Wasf1|Myl9|Actn1|Dync1li2	-5.5
_FINAL	GO Biological Processes	19	GO:0098660	inorganic ion transmembrane transport	19_GO:0051179 localization	-6.6	3.1	6.3	20504	750	241	27	11	2	11947|11949|11958|11964|11972|12293|12568|13167|13383|13483|14381|14406|15444|16498|17719|17918|17992|18795|18823|20617|26941|57440|67863|67972|75406|98660|381290	Atp5b|Atp5c1|Atp5k|Atp6v1a|Atp6v0d1|Cacna2d1|Cdk5|Dbi|Dlg1|Dpp6|G6pdx|Gabrg2|Hpca|Kcnab2|ND4|Myo5a|Ndufa4|Plcb1|Plp1|Snca|Slc9a3r1|Ehd3|Slc25a11|Atp2b1|Ndufs7|Atp1a2|Atp2b4	-5.4
_FINAL	Reactome Gene Sets	6	R-MMU-5653656	Vesicle-mediated transport		-6.6	3.5	6.5	20504	566	241	23	9.5	1.9	11461|11657|11765|11771|11773|11806|12343|12345|14569|16971|18717|19325|20333|20404|20616|21985|26754|56418|72685|76308|77407|218038|234663	Actb|Alb|Ap1g1|Ap2a1|Ap2m1|Apoa1|Capza2|Capzb|Gdi2|Lrp1|Pip5k1c|Rab10|Sec22b|Sh3gl2|Snap91|Tpd52|Cops5|Ykt6|Dnajc6|Rab1b|Rab35|Amph|Dync1li2	-5.4
_FINAL	GO Biological Processes	19	GO:0031333	negative regulation of protein-containing complex assembly	19_GO:0048519 negative regulation of biological process	-6.6	6.7	7.7	20504	153	241	12	5	1.4	12343|12345|12759|13589|13829|17886|18645|20617|22003|22334|23999|223601	Capza2|Capzb|Clu|Mapre1|Dmtn|Myh9|Pfn2|Snca|Tpm1|Vdac2|Twf2|Cyrib	-5.4
_FINAL	GO Biological Processes	19	GO:0045055	regulated exocytosis	19_GO:0051179 localization	-6.5	4.7	6.9	20504	289	241	16	6.6	1.6	11765|12568|13829|17886|17920|18645|18752|19325|20614|20617|20965|20972|20974|26875|78808|238988	Ap1g1|Cdk5|Dmtn|Myh9|Myo6|Pfn2|Prkcg|Rab10|Snap25|Snca|Syn2|Syngr1|Syngr3|Pclo|Stxbp5|Erc2	-5.3
_FINAL	CORUM	33	CORUM:382	Respiratory chain complex I, mitochondrial		-6.4	15	9.6	20504	40	241	7	2.9	1.1	17719|17991|17992|66416|75406|225887|407785	ND4|Ndufa2|Ndufa4|Ndufa7|Ndufs7|Ndufs8|Ndufs6	-5.3
_FINAL	GO Biological Processes	19	GO:0050808	synapse organization	19_GO:0009987 cellular process	-6.4	3.6	6.5	20504	491	241	21	8.7	1.8	11461|12032|12387|12568|14406|17918|17920|18645|20616|20617|26875|53328|58234|66797|83767|210274|217692|235604|238988|240057|320840	Actb|Bcan|Ctnnb1|Cdk5|Gabrg2|Myo5a|Myo6|Pfn2|Snap91|Snca|Pclo|Pgrmc1|Shank3|Cntnap2|Wasf1|Shank2|Sipa1l1|Camkv|Erc2|Syngap1|Negr1	-5.3
_FINAL	KEGG Pathway	24	mmu_M00011	Citrate cycle, second carbon oxidation, 2-oxoglutarate => oxaloacetate		-6.4	30	12	20504	14	241	5	2.1	0.92	17448|17449|18293|20916|239017	Mdh2|Mdh1|Ogdh|Sucla2|Ogdhl	-5.3
_FINAL	KEGG Pathway	24	M00011	Citrate cycle, second carbon oxidation, 2-oxoglutarate => oxaloacetate		-6.4	30	12	20504	14	241	5	2.1	0.92	17448|17449|18293|20916|239017	Mdh2|Mdh1|Ogdh|Sucla2|Ogdhl	-5.3
_FINAL	Reactome Gene Sets	6	R-MMU-422475	Axon guidance		-6.4	5	7	20504	256	241	15	6.2	1.6	11461|11771|11773|12568|15519|16653|17967|18645|18717|20404|22240|22350|26413|58234|243743	Actb|Ap2a1|Ap2m1|Cdk5|Hsp90aa1|Kras|Ncam1|Pfn2|Pip5k1c|Sh3gl2|Dpysl3|Ezr|Mapk1|Shank3|Plxna4	-5.3
_FINAL	Reactome Gene Sets	6	R-MMU-9675108	Nervous system development		-6.4	5	7	20504	257	241	15	6.2	1.6	11461|11771|11773|12568|15519|16653|17967|18645|18717|20404|22240|22350|26413|58234|243743	Actb|Ap2a1|Ap2m1|Cdk5|Hsp90aa1|Kras|Ncam1|Pfn2|Pip5k1c|Sh3gl2|Dpysl3|Ezr|Mapk1|Shank3|Plxna4	-5.3
_FINAL	Reactome Gene Sets	6	R-MMU-5673001	RAF/MAP kinase cascade		-6.3	4.9	6.9	20504	259	241	15	6.2	1.6	11461|12325|13383|16653|17967|19046|19060|19170|19182|23997|26413|26442|26932|51792|240057	Actb|Camk2g|Dlg1|Kras|Ncam1|Ppp1cb|Ppp5c|Psmb1|Psmc3|Psmd13|Mapk1|Psma5|Ppp2r5e|Ppp2r1a|Syngap1	-5.2
_FINAL	GO Biological Processes	19	GO:0048167	regulation of synaptic plasticity	19_GO:0023052 signaling	-6.3	4.1	6.6	20504	372	241	18	7.5	1.7	12568|13116|13167|14580|16653|17920|18752|20614|20617|20972|26413|50997|58234|210274|217692|238988|240057|381979	Cdk5|Cyp46a1|Dbi|Gfap|Kras|Myo6|Prkcg|Snap25|Snca|Syngr1|Mapk1|Mpp2|Shank3|Shank2|Sipa1l1|Erc2|Syngap1|Brsk1	-5.2
_FINAL	GO Biological Processes	19	GO:0034767	positive regulation of ion transmembrane transport	19_GO:0051179 localization	-6.3	5.7	7.2	20504	193	241	13	5.4	1.5	12293|12568|13167|13483|14381|17918|17992|18795|18823|20617|26941|57440|58234	Cacna2d1|Cdk5|Dbi|Dpp6|G6pdx|Myo5a|Ndufa4|Plcb1|Plp1|Snca|Slc9a3r1|Ehd3|Shank3	-5.2
_FINAL	GO Biological Processes	19	GO:0043112	receptor metabolic process	19_GO:0008152 metabolic process	-6.3	5.7	7.2	20504	194	241	13	5.4	1.5	11773|12568|14251|15444|17920|18717|20404|20614|20617|22350|56440|57440|232227	Ap2m1|Cdk5|Flot1|Hpca|Myo6|Pip5k1c|Sh3gl2|Snap25|Snca|Ezr|Snx1|Ehd3|Iqsec1	-5.2
_FINAL	Reactome Gene Sets	6	R-MMU-5684996	MAPK1/MAPK3 signaling		-6.2	4.8	6.8	20504	265	241	15	6.2	1.6	11461|12325|13383|16653|17967|19046|19060|19170|19182|23997|26413|26442|26932|51792|240057	Actb|Camk2g|Dlg1|Kras|Ncam1|Ppp1cb|Ppp5c|Psmb1|Psmc3|Psmd13|Mapk1|Psma5|Ppp2r5e|Ppp2r1a|Syngap1	-5.1
_FINAL	GO Biological Processes	19	GO:0031623	receptor internalization	19_GO:0051179 localization	-6.2	6.9	7.5	20504	136	241	11	4.6	1.3	11773|14251|15444|17920|18717|20404|20614|20617|22350|56440|232227	Ap2m1|Flot1|Hpca|Myo6|Pip5k1c|Sh3gl2|Snap25|Snca|Ezr|Snx1|Iqsec1	-5.1
_FINAL	Reactome Gene Sets	6	R-MMU-195258	RHO GTPase Effectors		-6.2	4.5	6.7	20504	304	241	16	6.6	1.6	11461|12387|13589|15078|17886|17904|18221|18645|19046|26413|26932|51792|57294|83767|98932|234663	Actb|Ctnnb1|Mapre1|H3f3a|Myh9|Myl6|Nudc|Pfn2|Ppp1cb|Mapk1|Ppp2r5e|Ppp2r1a|Rps27|Wasf1|Myl9|Dync1li2	-5.1
_FINAL	GO Biological Processes	19	GO:0098662	inorganic cation transmembrane transport	19_GO:0051179 localization	-6.1	3.1	6	20504	693	241	25	10	2	11947|11949|11958|11964|11972|12293|12568|13167|13383|13483|14381|15444|16498|17719|17918|17992|18795|18823|20617|26941|57440|67972|75406|98660|381290	Atp5b|Atp5c1|Atp5k|Atp6v1a|Atp6v0d1|Cacna2d1|Cdk5|Dbi|Dlg1|Dpp6|G6pdx|Hpca|Kcnab2|ND4|Myo5a|Ndufa4|Plcb1|Plp1|Snca|Slc9a3r1|Ehd3|Atp2b1|Ndufs7|Atp1a2|Atp2b4	-5.1
_FINAL	GO Biological Processes	19	GO:0030100	regulation of endocytosis	19_GO:0051179 localization	-6	5	6.8	20504	238	241	14	5.8	1.5	11771|11773|12759|14251|15444|16971|18717|19055|20404|20616|20617|72685|218038|232227	Ap2a1|Ap2m1|Clu|Flot1|Hpca|Lrp1|Pip5k1c|Ppp3ca|Sh3gl2|Snap91|Snca|Dnajc6|Amph|Iqsec1	-5
_FINAL	KEGG Pathway	24	ko03010	Ribosome		-6	5.9	7	20504	174	241	12	5	1.4	11837|19899|19943|20042|20104|26961|27176|54127|57294|65019|66480|269261	Rplp0|Rpl18|Rpl28|Rps12|Rps6|Rpl8|Rpl7a|Rps28|Rps27|Rpl23|Rpl15|Rpl12	-4.9
_FINAL	KEGG Pathway	24	mmu03010	Ribosome		-5.9	5.8	7	20504	175	241	12	5	1.4	11837|19899|19943|20042|20104|26961|27176|54127|57294|65019|66480|269261	Rplp0|Rpl18|Rpl28|Rps12|Rps6|Rpl8|Rpl7a|Rps28|Rps27|Rpl23|Rpl15|Rpl12	-4.9
_FINAL	KEGG Pathway	24	ko04720	Long-term potentiation		-5.9	10	8.2	20504	67	241	8	3.3	1.2	12325|12326|16653|18752|18795|19046|19055|26413	Camk2g|Camk4|Kras|Prkcg|Plcb1|Ppp1cb|Ppp3ca|Mapk1	-4.9
_FINAL	GO Biological Processes	19	GO:0031400	negative regulation of protein modification process	19_GO:0048519 negative regulation of biological process	-5.9	3.4	6.1	20504	526	241	21	8.7	1.8	11461|12387|12568|13167|13829|14381|14694|16971|18752|19060|19087|20404|20617|22375|65019|67916|72349|108155|217124|268373|381290	Actb|Ctnnb1|Cdk5|Dbi|Dmtn|G6pdx|Rack1|Lrp1|Prkcg|Ppp5c|Prkar2a|Sh3gl2|Snca|Wars|Rpl23|Plpp3|Dusp3|Ogt|Ppp1r9b|Ppia|Atp2b4	-4.9
_FINAL	GO Biological Processes	19	GO:0006103	2-oxoglutarate metabolic process	19_GO:0008152 metabolic process	-5.9	25	11	20504	17	241	5	2.1	0.92	15929|18293|66128|67834|239017	Idh3g|Ogdh|Mrps36|Idh3a|Ogdhl	-4.9
_FINAL	KEGG Pathway	24	mmu04720	Long-term potentiation		-5.9	10	8.1	20504	68	241	8	3.3	1.2	12325|12326|16653|18752|18795|19046|19055|26413	Camk2g|Camk4|Kras|Prkcg|Plcb1|Ppp1cb|Ppp3ca|Mapk1	-4.9
_FINAL	GO Biological Processes	19	GO:0034329	cell junction assembly	19_GO:0009987 cellular process	-5.9	3.7	6.2	20504	442	241	19	7.9	1.7	11426|11461|12387|12568|13383|13829|14251|14406|16971|17920|20617|26875|58234|66797|72349|109711|210274|217692|320840	Macf1|Actb|Ctnnb1|Cdk5|Dlg1|Dmtn|Flot1|Gabrg2|Lrp1|Myo6|Snca|Pclo|Shank3|Cntnap2|Dusp3|Actn1|Shank2|Sipa1l1|Negr1	-4.9
_FINAL	GO Biological Processes	19	GO:0061564	axon development	19_GO:0032502 developmental process	-5.9	3.4	6	20504	531	241	21	8.7	1.8	11426|11461|11806|12568|14251|15519|16971|17196|17967|18717|18823|19325|20616|23999|68585|78808|217692|240057|243743|380684|381979	Macf1|Actb|Apoa1|Cdk5|Flot1|Hsp90aa1|Lrp1|Mbp|Ncam1|Pip5k1c|Plp1|Rab10|Snap91|Twf2|Rtn4|Stxbp5|Sipa1l1|Syngap1|Plxna4|Nefh|Brsk1	-4.8
_FINAL	GO Biological Processes	19	GO:0010959	regulation of metal ion transport	19_GO:0051179 localization	-5.9	3.6	6.1	20504	444	241	19	7.9	1.7	12293|12387|12568|13167|13383|13483|14381|14681|15444|16498|17918|18795|18823|20617|26941|57440|67972|98660|381290	Cacna2d1|Ctnnb1|Cdk5|Dbi|Dlg1|Dpp6|G6pdx|Gnao1|Hpca|Kcnab2|Myo5a|Plcb1|Plp1|Snca|Slc9a3r1|Ehd3|Atp2b1|Atp1a2|Atp2b4	-4.8
_FINAL	WikiPathways	27	WP434	TCA cycle		-5.8	16	9.4	20504	31	241	6	2.5	1	15929|17448|17449|18293|20916|67834	Idh3g|Mdh2|Mdh1|Ogdh|Sucla2|Idh3a	-4.8
_FINAL	GO Biological Processes	19	GO:1902904	negative regulation of supramolecular fiber organization	19_GO:0048519 negative regulation of biological process	-5.8	5.7	6.9	20504	179	241	12	5	1.4	12343|12345|12759|13589|13829|17886|18645|20617|22003|23999|58234|223601	Capza2|Capzb|Clu|Mapre1|Dmtn|Myh9|Pfn2|Snca|Tpm1|Twf2|Shank3|Cyrib	-4.8
_FINAL	GO Biological Processes	19	GO:0140029	exocytic process	19_GO:0051179 localization	-5.8	8.2	7.6	20504	93	241	9	3.7	1.2	13829|17967|19325|20614|20617|26875|56418|78808|238988	Dmtn|Ncam1|Rab10|Snap25|Snca|Pclo|Ykt6|Stxbp5|Erc2	-4.8
_FINAL	KEGG Pathway	24	ko04144	Endocytosis		-5.8	4.5	6.4	20504	286	241	15	6.2	1.6	11771|11773|12343|12345|12757|18717|19325|20404|54198|56440|57440|72685|77407|218038|232227	Ap2a1|Ap2m1|Capza2|Capzb|Clta|Pip5k1c|Rab10|Sh3gl2|Snx3|Snx1|Ehd3|Dnajc6|Rab35|Amph|Iqsec1	-4.8
_FINAL	GO Biological Processes	19	GO:0030837	negative regulation of actin filament polymerization	19_GO:0048519 negative regulation of biological process	-5.8	9.7	8	20504	70	241	8	3.3	1.2	12343|12345|13829|17886|18645|22003|23999|223601	Capza2|Capzb|Dmtn|Myh9|Pfn2|Tpm1|Twf2|Cyrib	-4.8
_FINAL	Reactome Gene Sets	6	R-MMU-611105	Respiratory electron transport		-5.8	8.1	7.6	20504	94	241	9	3.7	1.2	13063|17719|17991|17992|66152|66416|75406|225887|407785	Cycs|ND4|Ndufa2|Ndufa4|Uqcr10|Ndufa7|Ndufs7|Ndufs8|Ndufs6	-4.8
_FINAL	KEGG Pathway	24	mmu04144	Endocytosis		-5.8	4.4	6.4	20504	287	241	15	6.2	1.6	11771|11773|12343|12345|12757|18717|19325|20404|54198|56440|57440|72685|77407|218038|232227	Ap2a1|Ap2m1|Capza2|Capzb|Clta|Pip5k1c|Rab10|Sh3gl2|Snx3|Snx1|Ehd3|Dnajc6|Rab35|Amph|Iqsec1	-4.8
_FINAL	Reactome Gene Sets	6	R-MMU-5683057	MAPK family signaling cascades		-5.8	4.4	6.4	20504	288	241	15	6.2	1.6	11461|12325|13383|16653|17967|19046|19060|19170|19182|23997|26413|26442|26932|51792|240057	Actb|Camk2g|Dlg1|Kras|Ncam1|Ppp1cb|Ppp5c|Psmb1|Psmc3|Psmd13|Mapk1|Psma5|Ppp2r5e|Ppp2r1a|Syngap1	-4.8
_FINAL	CORUM	33	CORUM:3047	Parvulin-associated pre-rRNP complex		-5.7	12	8.4	20504	50	241	7	2.9	1.1	11837|19899|20104|26961|27176|66480|67160	Rplp0|Rpl18|Rps6|Rpl8|Rpl7a|Rpl15|Eef1g	-4.7
_FINAL	GO Biological Processes	19	GO:0043270	positive regulation of ion transport	19_GO:0051179 localization	-5.7	4.1	6.3	20504	329	241	16	6.6	1.6	12293|12568|13167|13383|13483|14381|17918|17992|18795|18823|20617|26941|57440|58234|67972|68585	Cacna2d1|Cdk5|Dbi|Dlg1|Dpp6|G6pdx|Myo5a|Ndufa4|Plcb1|Plp1|Snca|Slc9a3r1|Ehd3|Shank3|Atp2b1|Rtn4	-4.7
_FINAL	GO Biological Processes	19	GO:0007015	actin filament organization	19_GO:0009987 cellular process	-5.7	3.6	6	20504	455	241	19	7.9	1.7	11464|11806|12343|12345|13383|13829|17886|17918|17920|18645|22003|22240|22350|23999|58234|83767|109711|217124|223601	Actc1|Apoa1|Capza2|Capzb|Dlg1|Dmtn|Myh9|Myo5a|Myo6|Pfn2|Tpm1|Dpysl3|Ezr|Twf2|Shank3|Wasf1|Actn1|Ppp1r9b|Cyrib	-4.7
_FINAL	GO Biological Processes	19	GO:0120035	regulation of plasma membrane bounded cell projection organization	19_GO:0050789 regulation of biological process	-5.7	2.9	5.7	20504	737	241	25	10	2	11426|11771|12325|12345|12568|13829|14580|16971|17196|18102|18645|19055|20614|20616|22240|22350|23999|54198|58234|68585|217692|240057|243743|320840|381979	Macf1|Ap2a1|Camk2g|Capzb|Cdk5|Dmtn|Gfap|Lrp1|Mbp|Nme1|Pfn2|Ppp3ca|Snap25|Snap91|Dpysl3|Ezr|Twf2|Snx3|Shank3|Rtn4|Sipa1l1|Syngap1|Plxna4|Negr1|Brsk1	-4.7
_FINAL	GO Biological Processes	19	GO:0051258	protein polymerization	19_GO:0009987 cellular process	-5.6	4.3	6.3	20504	294	241	15	6.2	1.6	12343|12345|13383|13589|13829|14544|15519|17886|18645|20617|22003|22334|23999|83767|223601	Capza2|Capzb|Dlg1|Mapre1|Dmtn|Gda|Hsp90aa1|Myh9|Pfn2|Snca|Tpm1|Vdac2|Twf2|Wasf1|Cyrib	-4.7
_FINAL	GO Biological Processes	19	GO:0010975	regulation of neuron projection development	19_GO:0032502 developmental process	-5.6	3.2	5.8	20504	550	241	21	8.7	1.8	11426|11771|12325|12568|14580|16971|17196|18102|19055|20614|20616|22240|23999|54198|58234|68585|217692|240057|243743|320840|381979	Macf1|Ap2a1|Camk2g|Cdk5|Gfap|Lrp1|Mbp|Nme1|Ppp3ca|Snap25|Snap91|Dpysl3|Twf2|Snx3|Shank3|Rtn4|Sipa1l1|Syngap1|Plxna4|Negr1|Brsk1	-4.6
_FINAL	Reactome Gene Sets	6	R-MMU-112315	Transmission across Chemical Synapses		-5.6	5.4	6.7	20504	188	241	12	5	1.4	11771|11773|12325|13383|14406|14660|14688|18752|18795|20614|20965|214579	Ap2a1|Ap2m1|Camk2g|Dlg1|Gabrg2|Gls|Gnb1|Prkcg|Plcb1|Snap25|Syn2|Aldh5a1	-4.6
_FINAL	GO Biological Processes	19	GO:0048259	regulation of receptor-mediated endocytosis	19_GO:0051179 localization	-5.6	6.8	7.1	20504	126	241	10	4.1	1.3	11771|11773|12759|14251|15444|18717|20404|20616|72685|232227	Ap2a1|Ap2m1|Clu|Flot1|Hpca|Pip5k1c|Sh3gl2|Snap91|Dnajc6|Iqsec1	-4.6
_FINAL	GO Biological Processes	19	GO:0044057	regulation of system process	19_GO:0032501 multicellular organismal process	-5.6	3	5.7	20504	645	241	23	9.5	1.9	11749|11806|12293|12325|13383|14381|14660|14681|16592|17967|19055|22003|26875|26941|28185|57440|58234|67972|68585|74868|98660|108069|381290	Anxa6|Apoa1|Cacna2d1|Camk2g|Dlg1|G6pdx|Gls|Gnao1|Fabp5|Ncam1|Ppp3ca|Tpm1|Pclo|Slc9a3r1|Tomm70a|Ehd3|Shank3|Atp2b1|Rtn4|Tmem65|Atp1a2|Grm3|Atp2b4	-4.6
_FINAL	Reactome Gene Sets	6	R-MMU-109582	Hemostasis		-5.6	3.4	5.9	20504	506	241	20	8.3	1.8	11657|11806|12343|12345|12759|14688|15078|16653|17254|18752|26413|26932|51792|57440|67059|67972|109711|223601|268373|381290	Alb|Apoa1|Capza2|Capzb|Clu|Gnb1|H3f3a|Kras|Slc3a2|Prkcg|Mapk1|Ppp2r5e|Ppp2r1a|Ehd3|Ola1|Atp2b1|Actn1|Cyrib|Ppia|Atp2b4	-4.6
_FINAL	GO Biological Processes	19	GO:0032409	regulation of transporter activity	19_GO:0065007 biological regulation	-5.6	4.3	6.2	20504	298	241	15	6.2	1.6	11461|12293|12568|13383|15444|17918|17992|18795|20617|20974|26941|50932|57440|58234|98660	Actb|Cacna2d1|Cdk5|Dlg1|Hpca|Myo5a|Ndufa4|Plcb1|Snca|Syngr3|Slc9a3r1|Mink1|Ehd3|Shank3|Atp1a2	-4.6
_FINAL	GO Biological Processes	19	GO:0007005	mitochondrion organization	19_GO:0009987 cellular process	-5.5	3.3	5.8	20504	511	241	20	8.3	1.8	11740|12539|12568|15108|15519|16467|17719|17991|20617|22334|28185|52538|59040|66437|75406|83767|108155|223601|225887|407785	Slc25a5|Cdc37|Cdk5|Hsd17b10|Hsp90aa1|Atcay|ND4|Ndufa2|Snca|Vdac2|Tomm70a|Acaa2|Rhot1|Fis1|Ndufs7|Wasf1|Ogt|Cyrib|Ndufs8|Ndufs6	-4.6
_FINAL	GO Biological Processes	19	GO:0099590	neurotransmitter receptor internalization	19_GO:0051179 localization	-5.5	15	8.8	20504	35	241	6	2.5	1	11773|15444|17920|18717|20614|232227	Ap2m1|Hpca|Myo6|Pip5k1c|Snap25|Iqsec1	-4.6
_FINAL	Reactome Gene Sets	6	R-MMU-437239	Recycling pathway of L1		-5.5	15	8.8	20504	35	241	6	2.5	1	11461|11771|11773|20404|22350|26413	Actb|Ap2a1|Ap2m1|Sh3gl2|Ezr|Mapk1	-4.6
_FINAL	KEGG Pathway	24	mmu04961	Endocrine and other factor-regulated calcium reabsorption		-5.5	11	8	20504	54	241	7	2.9	1.1	11771|11773|12757|18752|18795|67972|98660	Ap2a1|Ap2m1|Clta|Prkcg|Plcb1|Atp2b1|Atp1a2	-4.5
_FINAL	KEGG Pathway	24	ko04961	Endocrine and other factor-regulated calcium reabsorption		-5.5	11	8	20504	54	241	7	2.9	1.1	11771|11773|12757|18752|18795|67972|98660	Ap2a1|Ap2m1|Clta|Prkcg|Plcb1|Atp2b1|Atp1a2	-4.5
_FINAL	GO Biological Processes	19	GO:0031344	regulation of cell projection organization	19_GO:0050789 regulation of biological process	-5.5	2.8	5.6	20504	753	241	25	10	2	11426|11771|12325|12345|12568|13829|14580|16971|17196|18102|18645|19055|20614|20616|22240|22350|23999|54198|58234|68585|217692|240057|243743|320840|381979	Macf1|Ap2a1|Camk2g|Capzb|Cdk5|Dmtn|Gfap|Lrp1|Mbp|Nme1|Pfn2|Ppp3ca|Snap25|Snap91|Dpysl3|Ezr|Twf2|Snx3|Shank3|Rtn4|Sipa1l1|Syngap1|Plxna4|Negr1|Brsk1	-4.5
_FINAL	GO Biological Processes	19	GO:0031503	protein-containing complex localization	19_GO:0051179 localization	-5.5	4.5	6.2	20504	265	241	14	5.8	1.5	11773|13383|15444|17920|18717|19290|20383|20614|22350|51810|53331|68278|77531|232227	Ap2m1|Dlg1|Hpca|Myo6|Pip5k1c|Pura|Srsf3|Snap25|Ezr|Hnrnpu|Stx7|Ddx39a|Anks1b|Iqsec1	-4.5
_FINAL	GO Biological Processes	19	GO:0048667	cell morphogenesis involved in neuron differentiation	19_GO:0032502 developmental process	-5.5	3	5.6	20504	657	241	23	9.5	1.9	11426|11461|12568|14251|15519|16971|17196|17967|18717|19055|19325|20616|23999|26941|50932|58234|68585|78808|217692|240057|243743|380684|381979	Macf1|Actb|Cdk5|Flot1|Hsp90aa1|Lrp1|Mbp|Ncam1|Pip5k1c|Ppp3ca|Rab10|Snap91|Twf2|Slc9a3r1|Mink1|Shank3|Rtn4|Stxbp5|Sipa1l1|Syngap1|Plxna4|Nefh|Brsk1	-4.5
_FINAL	GO Biological Processes	19	GO:0097435	supramolecular fiber organization	19_GO:0009987 cellular process	-5.5	2.8	5.5	20504	756	241	25	10	2	11464|11806|12343|12345|12759|13383|13589|13829|14544|14580|17886|17918|17920|18645|20617|22003|22240|22350|23999|58234|83767|109711|217124|223601|380684	Actc1|Apoa1|Capza2|Capzb|Clu|Dlg1|Mapre1|Dmtn|Gda|Gfap|Myh9|Myo5a|Myo6|Pfn2|Snca|Tpm1|Dpysl3|Ezr|Twf2|Shank3|Wasf1|Actn1|Ppp1r9b|Cyrib|Nefh	-4.5
_FINAL	Reactome Gene Sets	6	R-MMU-71403	Citric acid cycle (TCA cycle)		-5.4	20	9.6	20504	21	241	5	2.1	0.92	15929|17448|18293|20916|67834	Idh3g|Mdh2|Ogdh|Sucla2|Idh3a	-4.5
_FINAL	Reactome Gene Sets	6	R-MMU-2132295	MHC class II antigen presentation		-5.4	7.3	7	20504	105	241	9	3.7	1.2	11765|11771|11773|12343|12345|13030|20404|64291|234663	Ap1g1|Ap2a1|Ap2m1|Capza2|Capzb|Ctsb|Sh3gl2|Osbpl1a|Dync1li2	-4.4
_FINAL	GO Biological Processes	19	GO:0007610	behavior	19_GO:0007610 behavior	-5.4	2.8	5.5	20504	765	241	25	10	2	11657|12326|12568|13167|14406|14660|14681|16653|17918|17920|17967|18752|18795|20614|20617|53328|58234|66797|98660|108068|210274|218038|240057|320840|381979	Alb|Camk4|Cdk5|Dbi|Gabrg2|Gls|Gnao1|Kras|Myo5a|Myo6|Ncam1|Prkcg|Plcb1|Snap25|Snca|Pgrmc1|Shank3|Cntnap2|Atp1a2|Grm2|Shank2|Amph|Syngap1|Negr1|Brsk1	-4.4
_FINAL	Reactome Gene Sets	6	R-MMU-112316	Neuronal System		-5.3	4.1	6	20504	311	241	15	6.2	1.6	11771|11773|12325|13383|14251|14406|14660|14688|16498|18752|18795|20614|20965|58234|214579	Ap2a1|Ap2m1|Camk2g|Dlg1|Flot1|Gabrg2|Gls|Gnb1|Kcnab2|Prkcg|Plcb1|Snap25|Syn2|Shank3|Aldh5a1	-4.4
_FINAL	GO Biological Processes	19	GO:0007409	axonogenesis	19_GO:0032502 developmental process	-5.3	3.3	5.6	20504	487	241	19	7.9	1.7	11426|11461|12568|14251|15519|16971|17196|17967|18717|19325|20616|23999|68585|78808|217692|240057|243743|380684|381979	Macf1|Actb|Cdk5|Flot1|Hsp90aa1|Lrp1|Mbp|Ncam1|Pip5k1c|Rab10|Snap91|Twf2|Rtn4|Stxbp5|Sipa1l1|Syngap1|Plxna4|Nefh|Brsk1	-4.4
_FINAL	Reactome Gene Sets	6	R-MMU-199991	Membrane Trafficking		-5.3	3.2	5.6	20504	533	241	20	8.3	1.8	11461|11765|11771|11773|12343|12345|14569|18717|19325|20333|20404|20616|21985|26754|56418|72685|76308|77407|218038|234663	Actb|Ap1g1|Ap2a1|Ap2m1|Capza2|Capzb|Gdi2|Pip5k1c|Rab10|Sec22b|Sh3gl2|Snap91|Tpd52|Cops5|Ykt6|Dnajc6|Rab1b|Rab35|Amph|Dync1li2	-4.4
_FINAL	GO Biological Processes	19	GO:0006412	translation	19_GO:0008152 metabolic process	-5.3	2.9	5.5	20504	677	241	23	9.5	1.9	11837|13628|14694|15115|18746|19899|19943|20042|22375|26413|26961|54127|65019|66416|66480|67160|70223|75705|233870|234734|269261|276770|381314	Rplp0|Eef1a2|Rack1|Hars|Pkm|Rpl18|Rpl28|Rps12|Wars|Mapk1|Rpl8|Rps28|Rpl23|Ndufa7|Rpl15|Eef1g|Nars|Eif4b|Tufm|Aars|Rpl12|Eif5a|Iars2	-4.3
_FINAL	GO Biological Processes	19	GO:0007611	learning or memory	19_GO:0007610 behavior	-5.2	4	5.9	20504	317	241	15	6.2	1.6	12326|12568|13167|16653|17967|18795|20614|53328|58234|66797|98660|210274|218038|240057|381979	Camk4|Cdk5|Dbi|Kras|Ncam1|Plcb1|Snap25|Pgrmc1|Shank3|Cntnap2|Atp1a2|Shank2|Amph|Syngap1|Brsk1	-4.3
_FINAL	Reactome Gene Sets	6	R-MMU-187037	Signaling by NTRK1 (TRKA)		-5.2	10	7.6	20504	59	241	7	2.9	1.1	11771|11773|16653|20404|26413|51792|72349	Ap2a1|Ap2m1|Kras|Sh3gl2|Mapk1|Ppp2r1a|Dusp3	-4.3
_FINAL	Reactome Gene Sets	6	R-MMU-72312	rRNA processing		-5.2	5.5	6.4	20504	171	241	11	4.6	1.3	11837|19899|19943|20104|26961|27176|54127|57294|65019|66480|269261	Rplp0|Rpl18|Rpl28|Rps6|Rpl8|Rpl7a|Rps28|Rps27|Rpl23|Rpl15|Rpl12	-4.3
_FINAL	Reactome Gene Sets	6	R-MMU-8868773	rRNA processing in the nucleus and cytosol		-5.2	5.5	6.4	20504	171	241	11	4.6	1.3	11837|19899|19943|20104|26961|27176|54127|57294|65019|66480|269261	Rplp0|Rpl18|Rpl28|Rps6|Rpl8|Rpl7a|Rps28|Rps27|Rpl23|Rpl15|Rpl12	-4.3
_FINAL	Reactome Gene Sets	6	R-MMU-6791226	Major pathway of rRNA processing in the nucleolus and cytosol		-5.2	5.5	6.4	20504	171	241	11	4.6	1.3	11837|19899|19943|20104|26961|27176|54127|57294|65019|66480|269261	Rplp0|Rpl18|Rpl28|Rps6|Rpl8|Rpl7a|Rps28|Rps27|Rpl23|Rpl15|Rpl12	-4.3
_FINAL	GO Biological Processes	19	GO:0022411	cellular component disassembly	19_GO:0009987 cellular process	-5.2	3.6	5.7	20504	405	241	17	7.1	1.6	11740|12343|12345|12539|12568|13829|14251|17886|20404|22003|23999|65019|66437|72349|72685|232227|276770	Slc25a5|Capza2|Capzb|Cdc37|Cdk5|Dmtn|Flot1|Myh9|Sh3gl2|Tpm1|Twf2|Rpl23|Fis1|Dusp3|Dnajc6|Iqsec1|Eif5a	-4.3
_FINAL	GO Biological Processes	19	GO:0022898	regulation of transmembrane transporter activity	19_GO:0051179 localization	-5.1	4.2	5.9	20504	284	241	14	5.8	1.5	11461|12293|12568|13383|15444|17918|17992|18795|20617|26941|50932|57440|58234|98660	Actb|Cacna2d1|Cdk5|Dlg1|Hpca|Myo5a|Ndufa4|Plcb1|Snca|Slc9a3r1|Mink1|Ehd3|Shank3|Atp1a2	-4.2
_FINAL	GO Biological Processes	19	GO:0034765	regulation of ion transmembrane transport	19_GO:0051179 localization	-5.1	3.2	5.5	20504	498	241	19	7.9	1.7	12293|12568|13167|13383|13483|14381|15444|16498|17918|17992|18795|18823|20617|26941|50932|57440|58234|98660|381290	Cacna2d1|Cdk5|Dbi|Dlg1|Dpp6|G6pdx|Hpca|Kcnab2|Myo5a|Ndufa4|Plcb1|Plp1|Snca|Slc9a3r1|Mink1|Ehd3|Shank3|Atp1a2|Atp2b4	-4.2
_FINAL	GO Biological Processes	19	GO:0010639	negative regulation of organelle organization	19_GO:0048519 negative regulation of biological process	-5.1	3.7	5.7	20504	366	241	16	6.6	1.6	11740|12343|12345|13589|13829|15078|17886|18645|20333|20617|22003|23999|51810|52538|58234|223601	Slc25a5|Capza2|Capzb|Mapre1|Dmtn|H3f3a|Myh9|Pfn2|Sec22b|Snca|Tpm1|Twf2|Hnrnpu|Acaa2|Shank3|Cyrib	-4.2
_FINAL	KEGG Pathway	24	mmu04721	Synaptic vesicle cycle		-5.1	9.6	7.4	20504	62	241	7	2.9	1.1	11771|11773|11964|11972|12757|20614|73834	Ap2a1|Ap2m1|Atp6v1a|Atp6v0d1|Clta|Snap25|Atp6v1d	-4.2
_FINAL	KEGG Pathway	24	ko04721	Synaptic vesicle cycle		-5.1	9.6	7.4	20504	62	241	7	2.9	1.1	11771|11773|11964|11972|12757|20614|73834	Ap2a1|Ap2m1|Atp6v1a|Atp6v0d1|Clta|Snap25|Atp6v1d	-4.2
_FINAL	GO Biological Processes	19	GO:0051494	negative regulation of cytoskeleton organization	19_GO:0048519 negative regulation of biological process	-5.1	5.3	6.2	20504	177	241	11	4.6	1.3	12343|12345|13589|13829|17886|18645|20617|22003|23999|58234|223601	Capza2|Capzb|Mapre1|Dmtn|Myh9|Pfn2|Snca|Tpm1|Twf2|Shank3|Cyrib	-4.2
_FINAL	GO Biological Processes	19	GO:0071417	cellular response to organonitrogen compound	19_GO:0050896 response to stimulus	-5.1	2.9	5.3	20504	646	241	22	9.1	1.9	11461|12293|12387|12568|13829|14406|14681|16971|17918|18746|18795|19325|20383|22350|26413|26941|65019|66437|67972|108155|217124|381290	Actb|Cacna2d1|Ctnnb1|Cdk5|Dmtn|Gabrg2|Gnao1|Lrp1|Myo5a|Pkm|Plcb1|Rab10|Srsf3|Ezr|Mapk1|Slc9a3r1|Rpl23|Fis1|Atp2b1|Ogt|Ppp1r9b|Atp2b4	-4.2
_FINAL	GO Biological Processes	19	GO:0034762	regulation of transmembrane transport	19_GO:0051179 localization	-5.1	3	5.4	20504	599	241	21	8.7	1.8	11461|12293|12568|13167|13383|13483|14381|15444|16498|16592|17918|17992|18795|18823|20617|26941|50932|57440|58234|98660|381290	Actb|Cacna2d1|Cdk5|Dbi|Dlg1|Dpp6|G6pdx|Hpca|Kcnab2|Fabp5|Myo5a|Ndufa4|Plcb1|Plp1|Snca|Slc9a3r1|Mink1|Ehd3|Shank3|Atp1a2|Atp2b4	-4.2
_FINAL	Reactome Gene Sets	6	R-MMU-373760	L1CAM interactions		-5	9.5	7.3	20504	63	241	7	2.9	1.1	11461|11771|11773|17967|20404|22350|26413	Actb|Ap2a1|Ap2m1|Ncam1|Sh3gl2|Ezr|Mapk1	-4.2
_FINAL	GO Biological Processes	19	GO:0043269	regulation of ion transport	19_GO:0051179 localization	-5	2.7	5.2	20504	749	241	24	10	1.9	12293|12387|12568|13167|13383|13483|14381|14681|15444|16498|17918|17992|18795|18823|20617|26941|50932|57440|58234|67972|68585|98660|108068|381290	Cacna2d1|Ctnnb1|Cdk5|Dbi|Dlg1|Dpp6|G6pdx|Gnao1|Hpca|Kcnab2|Myo5a|Ndufa4|Plcb1|Plp1|Snca|Slc9a3r1|Mink1|Ehd3|Shank3|Atp2b1|Rtn4|Atp1a2|Grm2|Atp2b4	-4.2
_FINAL	GO Biological Processes	19	GO:0051656	establishment of organelle localization	19_GO:0051179 localization	-5	3.5	5.6	20504	415	241	17	7.1	1.6	12387|12568|13383|17886|17918|17920|18221|20616|20617|22350|26875|26941|51810|56418|59040|83767|380684	Ctnnb1|Cdk5|Dlg1|Myh9|Myo5a|Myo6|Nudc|Snap91|Snca|Ezr|Pclo|Slc9a3r1|Hnrnpu|Ykt6|Rhot1|Wasf1|Nefh	-4.2
_FINAL	Reactome Gene Sets	6	R-MMU-4086398	Ca2+ pathway		-5	12	7.9	20504	42	241	6	2.5	1	12387|14681|14688|16653|18795|19055	Ctnnb1|Gnao1|Gnb1|Kras|Plcb1|Ppp3ca	-4.2
_FINAL	GO Biological Processes	19	GO:0043043	peptide biosynthetic process	19_GO:0008152 metabolic process	-5	2.8	5.3	20504	701	241	23	9.5	1.9	11837|13628|14694|15115|18746|19899|19943|20042|22375|26413|26961|54127|65019|66416|66480|67160|70223|75705|233870|234734|269261|276770|381314	Rplp0|Eef1a2|Rack1|Hars|Pkm|Rpl18|Rpl28|Rps12|Wars|Mapk1|Rpl8|Rps28|Rpl23|Ndufa7|Rpl15|Eef1g|Nars|Eif4b|Tufm|Aars|Rpl12|Eif5a|Iars2	-4.2
_FINAL	Reactome Gene Sets	6	R-MMU-382551	Transport of small molecules		-5	2.9	5.3	20504	652	241	22	9.1	1.9	11657|11740|11771|11773|11806|11964|11972|12325|13829|14688|15369|17254|19170|19182|20527|23997|26442|67972|73834|98660|244373|381290	Alb|Slc25a5|Ap2a1|Ap2m1|Apoa1|Atp6v1a|Atp6v0d1|Camk2g|Dmtn|Gnb1|Hmox2|Slc3a2|Psmb1|Psmc3|Slc2a3|Psmd13|Psma5|Atp2b1|Atp6v1d|Atp1a2|Erlin2|Atp2b4	-4.1
_FINAL	GO Biological Processes	19	GO:0034764	positive regulation of transmembrane transport	19_GO:0051179 localization	-5	4.4	5.9	20504	253	241	13	5.4	1.5	12293|12568|13167|13483|14381|17918|17992|18795|18823|20617|26941|57440|58234	Cacna2d1|Cdk5|Dbi|Dpp6|G6pdx|Myo5a|Ndufa4|Plcb1|Plp1|Snca|Slc9a3r1|Ehd3|Shank3	-4.1
_FINAL	GO Biological Processes	19	GO:0051693	actin filament capping	19_GO:0048519 negative regulation of biological process	-5	12	7.8	20504	43	241	6	2.5	1	12343|12345|13829|17886|22003|23999	Capza2|Capzb|Dmtn|Myh9|Tpm1|Twf2	-4.1
_FINAL	GO Biological Processes	19	GO:0006520	cellular amino acid metabolic process	19_GO:0008152 metabolic process	-4.9	4.3	5.8	20504	257	241	13	5.4	1.5	14660|15108|15115|16467|22375|70223|104776|214579|227095|234734|246221|381290|381314	Gls|Hsd17b10|Hars|Atcay|Wars|Nars|Aldh6a1|Aldh5a1|Hibch|Aars|Mpst|Atp2b4|Iars2	-4.1
_FINAL	GO Biological Processes	19	GO:0007612	learning	19_GO:0007610 behavior	-4.9	5.1	6	20504	185	241	11	4.6	1.3	12568|16653|20614|53328|58234|66797|98660|210274|218038|240057|381979	Cdk5|Kras|Snap25|Pgrmc1|Shank3|Cntnap2|Atp1a2|Shank2|Amph|Syngap1|Brsk1	-4.1
_FINAL	GO Biological Processes	19	GO:0050770	regulation of axonogenesis	19_GO:0032502 developmental process	-4.9	5.1	6	20504	185	241	11	4.6	1.3	11426|12568|16971|17196|20616|23999|68585|217692|240057|243743|381979	Macf1|Cdk5|Lrp1|Mbp|Snap91|Twf2|Rtn4|Sipa1l1|Syngap1|Plxna4|Brsk1	-4.1
_FINAL	GO Biological Processes	19	GO:0072583	clathrin-dependent endocytosis	19_GO:0051179 localization	-4.9	11	7.6	20504	45	241	6	2.5	1	11771|11773|12757|20404|20616|72685	Ap2a1|Ap2m1|Clta|Sh3gl2|Snap91|Dnajc6	-4
_FINAL	GO Biological Processes	19	GO:1901699	cellular response to nitrogen compound	19_GO:0050896 response to stimulus	-4.9	2.7	5.1	20504	717	241	23	9.5	1.9	11461|12293|12387|12568|13829|14251|14406|14681|16971|17918|18746|18795|19325|20383|22350|26413|26941|65019|66437|67972|108155|217124|381290	Actb|Cacna2d1|Ctnnb1|Cdk5|Dmtn|Flot1|Gabrg2|Gnao1|Lrp1|Myo5a|Pkm|Plcb1|Rab10|Srsf3|Ezr|Mapk1|Slc9a3r1|Rpl23|Fis1|Atp2b1|Ogt|Ppp1r9b|Atp2b4	-4
_FINAL	GO Biological Processes	19	GO:0007269	neurotransmitter secretion	19_GO:0051179 localization	-4.8	5	6	20504	188	241	11	4.6	1.3	17920|18645|18752|20614|20616|20617|20965|26875|78808|238988|381979	Myo6|Pfn2|Prkcg|Snap25|Snap91|Snca|Syn2|Pclo|Stxbp5|Erc2|Brsk1	-4
_FINAL	GO Biological Processes	19	GO:0099643	signal release from synapse	19_GO:0051179 localization	-4.8	5	6	20504	188	241	11	4.6	1.3	17920|18645|18752|20614|20616|20617|20965|26875|78808|238988|381979	Myo6|Pfn2|Prkcg|Snap25|Snap91|Snca|Syn2|Pclo|Stxbp5|Erc2|Brsk1	-4
_FINAL	GO Biological Processes	19	GO:1902903	regulation of supramolecular fiber organization	19_GO:0050789 regulation of biological process	-4.8	3.5	5.4	20504	389	241	16	6.6	1.6	11806|12343|12345|12759|13383|13589|13829|14544|17886|18645|20617|22003|23999|58234|83767|223601	Apoa1|Capza2|Capzb|Clu|Dlg1|Mapre1|Dmtn|Gda|Myh9|Pfn2|Snca|Tpm1|Twf2|Shank3|Wasf1|Cyrib	-4
_FINAL	GO Biological Processes	19	GO:0006816	calcium ion transport	19_GO:0051179 localization	-4.8	3.3	5.4	20504	434	241	17	7.1	1.6	11749|12293|12325|12387|12568|13167|14381|14681|15444|17918|18823|19055|20617|57440|67972|98660|381290	Anxa6|Cacna2d1|Camk2g|Ctnnb1|Cdk5|Dbi|G6pdx|Gnao1|Hpca|Myo5a|Plp1|Ppp3ca|Snca|Ehd3|Atp2b1|Atp1a2|Atp2b4	-4
_FINAL	GO Biological Processes	19	GO:0098884	postsynaptic neurotransmitter receptor internalization	19_GO:0051179 localization	-4.8	15	8.2	20504	28	241	5	2.1	0.92	11773|15444|17920|18717|232227	Ap2m1|Hpca|Myo6|Pip5k1c|Iqsec1	-4
_FINAL	GO Biological Processes	19	GO:0140239	postsynaptic endocytosis	19_GO:0051179 localization	-4.8	15	8.2	20504	28	241	5	2.1	0.92	11773|15444|17920|18717|232227	Ap2m1|Hpca|Myo6|Pip5k1c|Iqsec1	-4
_FINAL	GO Biological Processes	19	GO:0002181	cytoplasmic translation	19_GO:0008152 metabolic process	-4.8	7.1	6.5	20504	96	241	8	3.3	1.2	11837|18746|19899|26961|54127|66480|75705|234734	Rplp0|Pkm|Rpl18|Rpl8|Rps28|Rpl15|Eif4b|Aars	-3.9
_FINAL	WikiPathways	27	WP662	Amino acid metabolism		-4.8	7.1	6.5	20504	96	241	8	3.3	1.2	14660|17448|17449|18293|18746|22375|227095|246221	Gls|Mdh2|Mdh1|Ogdh|Pkm|Wars|Hibch|Mpst	-3.9
_FINAL	Reactome Gene Sets	6	R-MMU-166520	Signaling by NTRKs		-4.7	8.4	6.8	20504	71	241	7	2.9	1.1	11771|11773|16653|20404|26413|51792|72349	Ap2a1|Ap2m1|Kras|Sh3gl2|Mapk1|Ppp2r1a|Dusp3	-3.9
_FINAL	GO Biological Processes	19	GO:0006120	mitochondrial electron transport, NADH to ubiquinone	19_GO:0008152 metabolic process	-4.7	15	8	20504	29	241	5	2.1	0.92	17719|66416|75406|225887|407785	ND4|Ndufa7|Ndufs7|Ndufs8|Ndufs6	-3.9
_FINAL	GO Biological Processes	19	GO:0050890	cognition	19_GO:0032501 multicellular organismal process	-4.7	3.6	5.4	20504	354	241	15	6.2	1.6	12326|12568|13167|16653|17967|18795|20614|53328|58234|66797|98660|210274|218038|240057|381979	Camk4|Cdk5|Dbi|Kras|Ncam1|Plcb1|Snap25|Pgrmc1|Shank3|Cntnap2|Atp1a2|Shank2|Amph|Syngap1|Brsk1	-3.9
_FINAL	GO Biological Processes	19	GO:0030048	actin filament-based movement	19_GO:0009987 cellular process	-4.7	6	6.2	20504	128	241	9	3.7	1.2	11464|12293|13383|17886|17904|17918|17920|22003|98660	Actc1|Cacna2d1|Dlg1|Myh9|Myl6|Myo5a|Myo6|Tpm1|Atp1a2	-3.9
_FINAL	GO Biological Processes	19	GO:0045807	positive regulation of endocytosis	19_GO:0051179 localization	-4.7	6	6.2	20504	128	241	9	3.7	1.2	11771|11773|12759|14251|16971|19055|20616|20617|218038	Ap2a1|Ap2m1|Clu|Flot1|Lrp1|Ppp3ca|Snap91|Snca|Amph	-3.9
_FINAL	GO Biological Processes	19	GO:0030835	negative regulation of actin filament depolymerization	19_GO:0048519 negative regulation of biological process	-4.6	10	7.2	20504	49	241	6	2.5	1	12343|12345|13829|17886|22003|23999	Capza2|Capzb|Dmtn|Myh9|Tpm1|Twf2	-3.9
_FINAL	GO Biological Processes	19	GO:0048588	developmental cell growth	19_GO:0040007 growth	-4.6	4	5.5	20504	275	241	13	5.4	1.5	11426|12032|12387|12568|14381|15519|16971|20404|23999|28185|68585|83767|243743	Macf1|Bcan|Ctnnb1|Cdk5|G6pdx|Hsp90aa1|Lrp1|Sh3gl2|Twf2|Tomm70a|Rtn4|Wasf1|Plxna4	-3.8
_FINAL	Reactome Gene Sets	6	R-MMU-9006934	Signaling by Receptor Tyrosine Kinases		-4.6	3.4	5.2	20504	406	241	16	6.6	1.6	11461|11771|11773|11964|11972|12387|12539|15519|16653|20404|26413|51792|59013|72349|73834|83767	Actb|Ap2a1|Ap2m1|Atp6v1a|Atp6v0d1|Ctnnb1|Cdc37|Hsp90aa1|Kras|Sh3gl2|Mapk1|Ppp2r1a|Hnrnph1|Dusp3|Atp6v1d|Wasf1	-3.8
_FINAL	Reactome Gene Sets	6	R-MMU-1280218	Adaptive Immune System		-4.6	2.8	5	20504	646	241	21	8.7	1.8	11765|11771|11773|12343|12345|13030|16653|19055|19155|19170|19182|20333|20404|22201|23997|26442|26932|51792|64291|217342|234663	Ap1g1|Ap2a1|Ap2m1|Capza2|Capzb|Ctsb|Kras|Ppp3ca|Npepps|Psmb1|Psmc3|Sec22b|Sh3gl2|Uba1|Psmd13|Psma5|Ppp2r5e|Ppp2r1a|Osbpl1a|Ube2o|Dync1li2	-3.8
_FINAL	WikiPathways	27	WP2075	Alzheimer's disease		-4.5	7.9	6.6	20504	75	241	7	2.9	1.1	12568|15108|16971|18795|19055|20617|26413	Cdk5|Hsd17b10|Lrp1|Plcb1|Ppp3ca|Snca|Mapk1	-3.8
_FINAL	Reactome Gene Sets	6	R-MMU-8856828	Clathrin-mediated endocytosis		-4.5	5.7	6	20504	134	241	9	3.7	1.2	11461|11771|11773|18717|20404|20616|26754|72685|218038	Actb|Ap2a1|Ap2m1|Pip5k1c|Sh3gl2|Snap91|Cops5|Dnajc6|Amph	-3.8
_FINAL	KEGG Pathway	24	ko04728	Dopaminergic synapse		-4.5	5.7	6	20504	134	241	9	3.7	1.2	12325|14681|14688|18752|18795|19046|19055|26932|51792	Camk2g|Gnao1|Gnb1|Prkcg|Plcb1|Ppp1cb|Ppp3ca|Ppp2r5e|Ppp2r1a	-3.8
_FINAL	KEGG Pathway	24	mmu04728	Dopaminergic synapse		-4.5	5.7	6	20504	134	241	9	3.7	1.2	12325|14681|14688|18752|18795|19046|19055|26932|51792	Camk2g|Gnao1|Gnb1|Prkcg|Plcb1|Ppp1cb|Ppp3ca|Ppp2r5e|Ppp2r1a	-3.8
_FINAL	KEGG Pathway	24	ko04022	cGMP-PKG signaling pathway		-4.5	5.1	5.8	20504	168	241	10	4.1	1.3	11740|18795|19046|19055|22334|26413|67972|98660|98932|381290	Slc25a5|Plcb1|Ppp1cb|Ppp3ca|Vdac2|Mapk1|Atp2b1|Atp1a2|Myl9|Atp2b4	-3.8
_FINAL	KEGG Pathway	24	mmu04022	cGMP-PKG signaling pathway		-4.5	5.1	5.8	20504	168	241	10	4.1	1.3	11740|18795|19046|19055|22334|26413|67972|98660|98932|381290	Slc25a5|Plcb1|Ppp1cb|Ppp3ca|Vdac2|Mapk1|Atp2b1|Atp1a2|Myl9|Atp2b4	-3.8
_FINAL	Reactome Gene Sets	6	R-MMU-195253	Degradation of beta-catenin by the destruction complex		-4.5	7.8	6.5	20504	76	241	7	2.9	1.1	12387|19170|19182|23997|26442|26932|51792	Ctnnb1|Psmb1|Psmc3|Psmd13|Psma5|Ppp2r5e|Ppp2r1a	-3.7
_FINAL	GO Biological Processes	19	GO:1990138	neuron projection extension	19_GO:0040007 growth	-4.5	4.6	5.6	20504	204	241	11	4.6	1.3	11426|12032|12387|12568|15519|16971|20404|23999|68585|83767|243743	Macf1|Bcan|Ctnnb1|Cdk5|Hsp90aa1|Lrp1|Sh3gl2|Twf2|Rtn4|Wasf1|Plxna4	-3.7
_FINAL	GO Biological Processes	19	GO:0006734	NADH metabolic process	19_GO:0008152 metabolic process	-4.5	13	7.6	20504	32	241	5	2.1	0.92	14571|15929|17448|17449|67834	Gpd2|Idh3g|Mdh2|Mdh1|Idh3a	-3.7
_FINAL	GO Biological Processes	19	GO:1904064	positive regulation of cation transmembrane transport	19_GO:0051179 localization	-4.5	5	5.7	20504	170	241	10	4.1	1.3	12293|12568|13167|13483|14381|18795|18823|20617|57440|58234	Cacna2d1|Cdk5|Dbi|Dpp6|G6pdx|Plcb1|Plp1|Snca|Ehd3|Shank3	-3.7
_FINAL	GO Biological Processes	19	GO:0051924	regulation of calcium ion transport	19_GO:0051179 localization	-4.4	3.9	5.3	20504	287	241	13	5.4	1.5	12293|12387|12568|13167|14381|14681|15444|17918|18823|20617|57440|67972|98660	Cacna2d1|Ctnnb1|Cdk5|Dbi|G6pdx|Gnao1|Hpca|Myo5a|Plp1|Snca|Ehd3|Atp2b1|Atp1a2	-3.7
_FINAL	Reactome Gene Sets	6	R-MMU-9707564	Cytoprotection by HMOX1		-4.4	6.4	6.1	20504	107	241	8	3.3	1.2	11657|13063|15369|17992|19170|19182|23997|26442	Alb|Cycs|Hmox2|Ndufa4|Psmb1|Psmc3|Psmd13|Psma5	-3.7
_FINAL	GO Biological Processes	19	GO:0099558	maintenance of synapse structure	19_GO:0009987 cellular process	-4.4	20	8.6	20504	17	241	4	1.7	0.82	66797|210274|238988|240057	Cntnap2|Shank2|Erc2|Syngap1	-3.7
_FINAL	Reactome Gene Sets	6	R-MMU-71291	Metabolism of amino acids and derivatives		-4.4	4.1	5.4	20504	248	241	12	5	1.4	14660|17254|18293|19170|19182|23997|26442|76238|78830|104776|227095|246221	Gls|Slc3a2|Ogdh|Psmb1|Psmc3|Psmd13|Psma5|Grhpr|Slc25a12|Aldh6a1|Hibch|Mpst	-3.7
_FINAL	Reactome Gene Sets	6	R-MMU-9711123	Cellular response to chemical stress		-4.4	5.5	5.8	20504	139	241	9	3.7	1.2	11657|13063|15369|17992|19170|19182|23997|26442|54683	Alb|Cycs|Hmox2|Ndufa4|Psmb1|Psmc3|Psmd13|Psma5|Prdx5	-3.7
_FINAL	GO Biological Processes	19	GO:1903169	regulation of calcium ion transmembrane transport	19_GO:0051179 localization	-4.4	4.9	5.6	20504	174	241	10	4.1	1.3	12293|12568|13167|14381|15444|17918|18823|20617|57440|98660	Cacna2d1|Cdk5|Dbi|G6pdx|Hpca|Myo5a|Plp1|Snca|Ehd3|Atp1a2	-3.6
_FINAL	GO Biological Processes	19	GO:0030833	regulation of actin filament polymerization	19_GO:0050789 regulation of biological process	-4.4	4.9	5.6	20504	175	241	10	4.1	1.3	12343|12345|13383|13829|17886|18645|22003|23999|83767|223601	Capza2|Capzb|Dlg1|Dmtn|Myh9|Pfn2|Tpm1|Twf2|Wasf1|Cyrib	-3.6
_FINAL	GO Biological Processes	19	GO:0006839	mitochondrial transport	19_GO:0051179 localization	-4.4	4.4	5.4	20504	212	241	11	4.6	1.3	11740|11947|11949|11958|15519|22334|28185|52538|59040|66437|78830	Slc25a5|Atp5b|Atp5c1|Atp5k|Hsp90aa1|Vdac2|Tomm70a|Acaa2|Rhot1|Fis1|Slc25a12	-3.6
_FINAL	Reactome Gene Sets	6	R-MMU-5673000	RAF activation		-4.3	13	7.3	20504	34	241	5	2.1	0.92	12325|16653|19046|26932|51792	Camk2g|Kras|Ppp1cb|Ppp2r5e|Ppp2r1a	-3.6
_FINAL	GO Biological Processes	19	GO:0055086	nucleobase-containing small molecule metabolic process	19_GO:0008152 metabolic process	-4.3	3	4.9	20504	519	241	18	7.5	1.7	11947|11949|11958|14381|14544|15444|16434|18102|18293|18746|20617|20916|22240|26413|52538|66588|104776|108155	Atp5b|Atp5c1|Atp5k|G6pdx|Gda|Hpca|Itpa|Nme1|Ogdh|Pkm|Snca|Sucla2|Dpysl3|Mapk1|Acaa2|Cmpk1|Aldh6a1|Ogt	-3.6
_FINAL	GO Biological Processes	19	GO:0003012	muscle system process	19_GO:0032501 multicellular organismal process	-4.3	3.2	5	20504	425	241	16	6.6	1.6	11464|11749|12293|12325|13383|14381|17904|19055|22003|28185|57440|67972|98660|110809|381290|407785	Actc1|Anxa6|Cacna2d1|Camk2g|Dlg1|G6pdx|Myl6|Ppp3ca|Tpm1|Tomm70a|Ehd3|Atp2b1|Atp1a2|Srsf1|Atp2b4|Ndufs6	-3.6
_FINAL	KEGG Pathway	24	ko04810	Regulation of actin cytoskeleton		-4.3	4.4	5.4	20504	214	241	11	4.6	1.3	11461|16653|17886|18645|18717|19046|22350|26413|83767|98932|109711	Actb|Kras|Myh9|Pfn2|Pip5k1c|Ppp1cb|Ezr|Mapk1|Wasf1|Myl9|Actn1	-3.6
_FINAL	Reactome Gene Sets	6	R-MMU-5627123	RHO GTPases activate PAKs		-4.3	19	8.3	20504	18	241	4	1.7	0.82	17886|17904|19046|98932	Myh9|Myl6|Ppp1cb|Myl9	-3.6
_FINAL	GO Biological Processes	19	GO:0097091	synaptic vesicle clustering	19_GO:0051179 localization	-4.3	19	8.3	20504	18	241	4	1.7	0.82	12387|20616|20965|26875	Ctnnb1|Snap91|Syn2|Pclo	-3.6
_FINAL	GO Biological Processes	19	GO:0043279	response to alkaloid	19_GO:0050896 response to stimulus	-4.3	7.3	6.2	20504	82	241	7	2.9	1.1	12568|17967|18752|19060|20617|108068|217124	Cdk5|Ncam1|Prkcg|Ppp5c|Snca|Grm2|Ppp1r9b	-3.6
_FINAL	GO Biological Processes	19	GO:0033239	negative regulation of cellular amine metabolic process	19_GO:0048519 negative regulation of biological process	-4.3	36	10	20504	7	241	3	1.2	0.71	16467|20617|381290	Atcay|Snca|Atp2b4	-3.6
_FINAL	Reactome Gene Sets	6	R-MMU-6799198	Complex I biogenesis		-4.3	9	6.6	20504	57	241	6	2.5	1	17719|17991|66416|75406|225887|407785	ND4|Ndufa2|Ndufa7|Ndufs7|Ndufs8|Ndufs6	-3.5
_FINAL	Reactome Gene Sets	6	R-MMU-2029482	Regulation of actin dynamics for phagocytic cup formation		-4.3	9	6.6	20504	57	241	6	2.5	1	11461|15519|17886|17918|26413|83767	Actb|Hsp90aa1|Myh9|Myo5a|Mapk1|Wasf1	-3.5
_FINAL	KEGG Pathway	24	mmu04810	Regulation of actin cytoskeleton		-4.3	4.3	5.4	20504	217	241	11	4.6	1.3	11461|16653|17886|18645|18717|19046|22350|26413|83767|98932|109711	Actb|Kras|Myh9|Pfn2|Pip5k1c|Ppp1cb|Ezr|Mapk1|Wasf1|Myl9|Actn1	-3.5
_FINAL	KEGG Pathway	24	mmu04725	Cholinergic synapse		-4.2	6	5.8	20504	113	241	8	3.3	1.2	12325|12326|14681|14688|16653|18752|18795|26413	Camk2g|Camk4|Gnao1|Gnb1|Kras|Prkcg|Plcb1|Mapk1	-3.5
_FINAL	Reactome Gene Sets	6	R-MMU-2467813	Separation of Sister Chromatids		-4.2	4.7	5.5	20504	181	241	10	4.1	1.3	13589|18221|19170|19182|23997|26442|26932|51792|57294|234663	Mapre1|Nudc|Psmb1|Psmc3|Psmd13|Psma5|Ppp2r5e|Ppp2r1a|Rps27|Dync1li2	-3.5
_FINAL	GO Biological Processes	19	GO:0030834	regulation of actin filament depolymerization	19_GO:0050789 regulation of biological process	-4.2	8.8	6.5	20504	58	241	6	2.5	1	12343|12345|13829|17886|22003|23999	Capza2|Capzb|Dmtn|Myh9|Tpm1|Twf2	-3.5
_FINAL	GO Biological Processes	19	GO:0048169	regulation of long-term neuronal synaptic plasticity	19_GO:0023052 signaling	-4.2	12	7.1	20504	36	241	5	2.1	0.92	16653|20617|20972|58234|240057	Kras|Snca|Syngr1|Shank3|Syngap1	-3.5
_FINAL	GO Biological Processes	19	GO:0043624	cellular protein complex disassembly	19_GO:0009987 cellular process	-4.2	5.2	5.6	20504	148	241	9	3.7	1.2	12343|12345|13829|17886|20404|22003|23999|72685|276770	Capza2|Capzb|Dmtn|Myh9|Sh3gl2|Tpm1|Twf2|Dnajc6|Eif5a	-3.5
_FINAL	GO Biological Processes	19	GO:0090313	regulation of protein targeting to membrane	19_GO:0051179 localization	-4.2	11	7	20504	37	241	5	2.1	0.92	12568|13829|15444|66437|108155	Cdk5|Dmtn|Hpca|Fis1|Ogt	-3.5
_FINAL	GO Biological Processes	19	GO:0008306	associative learning	19_GO:0007610 behavior	-4.2	5.9	5.7	20504	116	241	8	3.3	1.2	12568|16653|20614|53328|98660|210274|240057|381979	Cdk5|Kras|Snap25|Pgrmc1|Atp1a2|Shank2|Syngap1|Brsk1	-3.5
_FINAL	Reactome Gene Sets	6	R-MMU-4086400	PCP/CE pathway		-4.2	6.9	6	20504	86	241	7	2.9	1.1	11771|11773|18752|19170|19182|23997|26442	Ap2a1|Ap2m1|Prkcg|Psmb1|Psmc3|Psmd13|Psma5	-3.5
_FINAL	GO Biological Processes	19	GO:0097479	synaptic vesicle localization	19_GO:0051179 localization	-4.1	8.5	6.4	20504	60	241	6	2.5	1	12387|12568|20616|20617|20965|26875	Ctnnb1|Cdk5|Snap91|Snca|Syn2|Pclo	-3.4
_FINAL	KEGG Pathway	24	ko04932	Non-alcoholic fatty liver disease (NAFLD)		-4.1	5.1	5.5	20504	151	241	9	3.7	1.2	12859|13063|17991|17992|66152|66416|75406|225887|407785	Cox5b|Cycs|Ndufa2|Ndufa4|Uqcr10|Ndufa7|Ndufs7|Ndufs8|Ndufs6	-3.4
_FINAL	GO Biological Processes	19	GO:0006206	pyrimidine nucleobase metabolic process	19_GO:0008152 metabolic process	-4.1	17	7.8	20504	20	241	4	1.7	0.82	22240|26413|66588|104776	Dpysl3|Mapk1|Cmpk1|Aldh6a1	-3.4
_FINAL	GO Biological Processes	19	GO:0060078	regulation of postsynaptic membrane potential	19_GO:0065007 biological regulation	-4.1	5.8	5.7	20504	118	241	8	3.3	1.2	12568|14406|19055|20617|26875|50997|58234|66797	Cdk5|Gabrg2|Ppp3ca|Snca|Pclo|Mpp2|Shank3|Cntnap2	-3.4
_FINAL	GO Biological Processes	19	GO:0007163	establishment or maintenance of cell polarity	19_GO:0009987 cellular process	-4.1	4.1	5.2	20504	226	241	11	4.6	1.3	11426|11461|13383|15519|17886|19325|20616|22350|26941|223601|381979	Macf1|Actb|Dlg1|Hsp90aa1|Myh9|Rab10|Snap91|Ezr|Slc9a3r1|Cyrib|Brsk1	-3.4
_FINAL	GO Biological Processes	19	GO:1901653	cellular response to peptide	19_GO:0050896 response to stimulus	-4.1	3.6	5	20504	309	241	13	5.4	1.5	12293|12387|12568|16971|17918|18746|18795|19325|20383|65019|66437|67972|108155	Cacna2d1|Ctnnb1|Cdk5|Lrp1|Myo5a|Pkm|Plcb1|Rab10|Srsf3|Rpl23|Fis1|Atp2b1|Ogt	-3.4
_FINAL	KEGG Pathway	24	ko04730	Long-term depression		-4.1	8.4	6.3	20504	61	241	6	2.5	1	14681|16653|18752|18795|26413|51792	Gnao1|Kras|Prkcg|Plcb1|Mapk1|Ppp2r1a	-3.4
_FINAL	KEGG Pathway	24	mmu04730	Long-term depression		-4.1	8.4	6.3	20504	61	241	6	2.5	1	14681|16653|18752|18795|26413|51792	Gnao1|Kras|Prkcg|Plcb1|Mapk1|Ppp2r1a	-3.4
_FINAL	GO Biological Processes	19	GO:0051493	regulation of cytoskeleton organization	19_GO:0050789 regulation of biological process	-4.1	2.8	4.7	20504	543	241	18	7.5	1.7	11806|12343|12345|13383|13589|13829|14544|16971|17886|18645|20617|22003|23999|26413|51810|58234|83767|223601	Apoa1|Capza2|Capzb|Dlg1|Mapre1|Dmtn|Gda|Lrp1|Myh9|Pfn2|Snca|Tpm1|Twf2|Mapk1|Hnrnpu|Shank3|Wasf1|Cyrib	-3.4
_FINAL	GO Biological Processes	19	GO:1904427	positive regulation of calcium ion transmembrane transport	19_GO:0051179 localization	-4.1	6.7	5.9	20504	89	241	7	2.9	1.1	12293|12568|13167|14381|18823|20617|57440	Cacna2d1|Cdk5|Dbi|G6pdx|Plp1|Snca|Ehd3	-3.4
_FINAL	GO Biological Processes	19	GO:0050821	protein stabilization	19_GO:0065007 biological regulation	-4.1	4.5	5.3	20504	190	241	10	4.1	1.3	11806|12469|12539|12759|14251|15519|18645|65019|67916|68585	Apoa1|Cct8|Cdc37|Clu|Flot1|Hsp90aa1|Pfn2|Rpl23|Plpp3|Rtn4	-3.4
_FINAL	GO Biological Processes	19	GO:0030042	actin filament depolymerization	19_GO:0009987 cellular process	-4.1	8.2	6.2	20504	62	241	6	2.5	1	12343|12345|13829|17886|22003|23999	Capza2|Capzb|Dmtn|Myh9|Tpm1|Twf2	-3.4
_FINAL	GO Biological Processes	19	GO:0009112	nucleobase metabolic process	19_GO:0008152 metabolic process	-4	11	6.8	20504	39	241	5	2.1	0.92	14544|22240|26413|66588|104776	Gda|Dpysl3|Mapk1|Cmpk1|Aldh6a1	-3.4
_FINAL	GO Biological Processes	19	GO:0009117	nucleotide metabolic process	19_GO:0008152 metabolic process	-4	3	4.7	20504	451	241	16	6.6	1.6	11947|11949|11958|14381|14544|15444|16434|18102|18293|18746|20617|20916|26413|52538|66588|108155	Atp5b|Atp5c1|Atp5k|G6pdx|Gda|Hpca|Itpa|Nme1|Ogdh|Pkm|Snca|Sucla2|Mapk1|Acaa2|Cmpk1|Ogt	-3.4
_FINAL	Reactome Gene Sets	6	R-MMU-9013418	RHOBTB2 GTPase cycle		-4	16	7.6	20504	21	241	4	1.7	0.82	12539|15381|15519|109711	Cdc37|Hnrnpc|Hsp90aa1|Actn1	-3.3
_FINAL	GO Biological Processes	19	GO:0030041	actin filament polymerization	19_GO:0009987 cellular process	-4	4.4	5.2	20504	192	241	10	4.1	1.3	12343|12345|13383|13829|17886|18645|22003|23999|83767|223601	Capza2|Capzb|Dlg1|Dmtn|Myh9|Pfn2|Tpm1|Twf2|Wasf1|Cyrib	-3.3
_FINAL	GO Biological Processes	19	GO:0008064	regulation of actin polymerization or depolymerization	19_GO:0050789 regulation of biological process	-4	4.4	5.2	20504	192	241	10	4.1	1.3	12343|12345|13383|13829|17886|18645|22003|23999|83767|223601	Capza2|Capzb|Dlg1|Dmtn|Myh9|Pfn2|Tpm1|Twf2|Wasf1|Cyrib	-3.3
_FINAL	GO Biological Processes	19	GO:0007416	synapse assembly	19_GO:0032502 developmental process	-4	4.4	5.2	20504	193	241	10	4.1	1.3	12568|14406|17920|20617|26875|58234|66797|210274|217692|320840	Cdk5|Gabrg2|Myo6|Snca|Pclo|Shank3|Cntnap2|Shank2|Sipa1l1|Negr1	-3.3
_FINAL	GO Biological Processes	19	GO:0010563	negative regulation of phosphorus metabolic process	19_GO:0048519 negative regulation of biological process	-4	3	4.7	20504	454	241	16	6.6	1.6	11461|13829|14694|15444|16971|19060|19087|20404|20617|22375|51810|67916|72349|108155|217124|268373	Actb|Dmtn|Rack1|Hpca|Lrp1|Ppp5c|Prkar2a|Sh3gl2|Snca|Wars|Hnrnpu|Plpp3|Dusp3|Ogt|Ppp1r9b|Ppia	-3.3
_FINAL	GO Biological Processes	19	GO:0045936	negative regulation of phosphate metabolic process	19_GO:0048519 negative regulation of biological process	-4	3	4.7	20504	454	241	16	6.6	1.6	11461|13829|14694|15444|16971|19060|19087|20404|20617|22375|51810|67916|72349|108155|217124|268373	Actb|Dmtn|Rack1|Hpca|Lrp1|Ppp5c|Prkar2a|Sh3gl2|Snca|Wars|Hnrnpu|Plpp3|Dusp3|Ogt|Ppp1r9b|Ppia	-3.3
_FINAL	Reactome Gene Sets	6	R-MMU-1266738	Developmental Biology		-4	3	4.7	20504	454	241	16	6.6	1.6	11461|11771|11773|12387|12568|15519|16653|17967|18645|18717|20404|22240|22350|26413|58234|243743	Actb|Ap2a1|Ap2m1|Ctnnb1|Cdk5|Hsp90aa1|Kras|Ncam1|Pfn2|Pip5k1c|Sh3gl2|Dpysl3|Ezr|Mapk1|Shank3|Plxna4	-3.3
_FINAL	Reactome Gene Sets	6	R-MMU-5675221	Negative regulation of MAPK pathway		-4	11	6.7	20504	40	241	5	2.1	0.92	16653|19060|26413|26932|51792	Kras|Ppp5c|Mapk1|Ppp2r5e|Ppp2r1a	-3.3
_FINAL	GO Biological Processes	19	GO:0006418	tRNA aminoacylation for protein translation	19_GO:0008152 metabolic process	-4	11	6.7	20504	40	241	5	2.1	0.92	15115|22375|70223|234734|381314	Hars|Wars|Nars|Aars|Iars2	-3.3
_FINAL	GO Biological Processes	19	GO:0032412	regulation of ion transmembrane transporter activity	19_GO:0051179 localization	-4	3.7	5	20504	274	241	12	5	1.4	12293|12568|13383|15444|17918|17992|18795|26941|50932|57440|58234|98660	Cacna2d1|Cdk5|Dlg1|Hpca|Myo5a|Ndufa4|Plcb1|Slc9a3r1|Mink1|Ehd3|Shank3|Atp1a2	-3.3
_FINAL	GO Biological Processes	19	GO:1902652	secondary alcohol metabolic process	19_GO:0008152 metabolic process	-4	4.9	5.3	20504	157	241	9	3.7	1.2	11363|11806|13116|14381|15929|16971|18984|67834|244373	Acadl|Apoa1|Cyp46a1|G6pdx|Idh3g|Lrp1|Por|Idh3a|Erlin2	-3.3
_FINAL	Reactome Gene Sets	6	R-MMU-112314	Neurotransmitter receptors and postsynaptic signal transmission		-4	5.5	5.5	20504	123	241	8	3.3	1.2	11771|11773|12325|13383|14406|14688|18752|18795	Ap2a1|Ap2m1|Camk2g|Dlg1|Gabrg2|Gnb1|Prkcg|Plcb1	-3.3
_FINAL	GO Biological Processes	19	GO:0060079	excitatory postsynaptic potential	19_GO:0023052 signaling	-4	6.5	5.7	20504	92	241	7	2.9	1.1	12568|19055|20617|26875|50997|58234|66797	Cdk5|Ppp3ca|Snca|Pclo|Mpp2|Shank3|Cntnap2	-3.3
_FINAL	GO Biological Processes	19	GO:0006605	protein targeting	19_GO:0051179 localization	-4	3.7	4.9	20504	275	241	12	5	1.4	11426|12568|12759|13829|15444|15519|17920|20972|28185|56495|66437|108155	Macf1|Cdk5|Clu|Dmtn|Hpca|Hsp90aa1|Myo6|Syngr1|Tomm70a|Get3|Fis1|Ogt	-3.3
_FINAL	GO Biological Processes	19	GO:0030832	regulation of actin filament length	19_GO:0050789 regulation of biological process	-4	4.4	5.1	20504	195	241	10	4.1	1.3	12343|12345|13383|13829|17886|18645|22003|23999|83767|223601	Capza2|Capzb|Dlg1|Dmtn|Myh9|Pfn2|Tpm1|Twf2|Wasf1|Cyrib	-3.3
_FINAL	GO Biological Processes	19	GO:0099072	regulation of postsynaptic membrane neurotransmitter receptor levels	19_GO:0065007 biological regulation	-3.9	6.4	5.7	20504	93	241	7	2.9	1.1	11773|13383|15444|17920|18717|20614|232227	Ap2m1|Dlg1|Hpca|Myo6|Pip5k1c|Snap25|Iqsec1	-3.3
_FINAL	GO Biological Processes	19	GO:0001504	neurotransmitter uptake	19_GO:0051179 localization	-3.9	10	6.6	20504	41	241	5	2.1	0.92	14251|14580|20617|20974|98660	Flot1|Gfap|Snca|Syngr3|Atp1a2	-3.3
_FINAL	GO Biological Processes	19	GO:0006753	nucleoside phosphate metabolic process	19_GO:0008152 metabolic process	-3.9	3	4.6	20504	460	241	16	6.6	1.6	11947|11949|11958|14381|14544|15444|16434|18102|18293|18746|20617|20916|26413|52538|66588|108155	Atp5b|Atp5c1|Atp5k|G6pdx|Gda|Hpca|Itpa|Nme1|Ogdh|Pkm|Snca|Sucla2|Mapk1|Acaa2|Cmpk1|Ogt	-3.3
_FINAL	Reactome Gene Sets	6	R-MMU-5658442	Regulation of RAS by GAPs		-3.9	7.7	6	20504	66	241	6	2.5	1	16653|19170|19182|23997|26442|240057	Kras|Psmb1|Psmc3|Psmd13|Psma5|Syngap1	-3.3
_FINAL	GO Biological Processes	19	GO:0110053	regulation of actin filament organization	19_GO:0050789 regulation of biological process	-3.9	3.6	4.9	20504	280	241	12	5	1.4	11806|12343|12345|13383|13829|17886|18645|22003|23999|58234|83767|223601	Apoa1|Capza2|Capzb|Dlg1|Dmtn|Myh9|Pfn2|Tpm1|Twf2|Shank3|Wasf1|Cyrib	-3.3
_FINAL	CORUM	33	CORUM:2835	Profilin 2 complex		-3.9	28	9	20504	9	241	3	1.2	0.71	11461|18645|20965	Actb|Pfn2|Syn2	-3.2
_FINAL	GO Biological Processes	19	GO:0051341	regulation of oxidoreductase activity	19_GO:0065007 biological regulation	-3.9	6.3	5.6	20504	95	241	7	2.9	1.1	16653|17918|17992|18984|20617|54683|381290	Kras|Myo5a|Ndufa4|Por|Snca|Prdx5|Atp2b4	-3.2
_FINAL	GO Biological Processes	19	GO:0051261	protein depolymerization	19_GO:0009987 cellular process	-3.9	5.4	5.4	20504	127	241	8	3.3	1.2	12343|12345|13829|17886|20404|22003|23999|72685	Capza2|Capzb|Dmtn|Myh9|Sh3gl2|Tpm1|Twf2|Dnajc6	-3.2
_FINAL	Reactome Gene Sets	6	R-MMU-5357801	Programmed Cell Death		-3.9	5.4	5.4	20504	127	241	8	3.3	1.2	12387|12539|13063|14251|15519|26413|50708|108155	Ctnnb1|Cdc37|Cycs|Flot1|Hsp90aa1|Mapk1|H1f2|Ogt	-3.2
_FINAL	GO Biological Processes	19	GO:0043039	tRNA aminoacylation	19_GO:0008152 metabolic process	-3.8	9.9	6.4	20504	43	241	5	2.1	0.92	15115|22375|70223|234734|381314	Hars|Wars|Nars|Aars|Iars2	-3.2
_FINAL	Reactome Gene Sets	6	R-MMU-111885	Opioid Signalling		-3.8	7.5	5.9	20504	68	241	6	2.5	1	12568|14688|18752|18795|26413|51792	Cdk5|Gnb1|Prkcg|Plcb1|Mapk1|Ppp2r1a	-3.2
_FINAL	GO Biological Processes	19	GO:0031334	positive regulation of protein-containing complex assembly	19_GO:0048518 positive regulation of biological process	-3.8	3.9	4.9	20504	243	241	11	4.6	1.3	12759|13383|13589|14544|14694|15519|18645|20616|20617|22375|83767	Clu|Dlg1|Mapre1|Gda|Rack1|Hsp90aa1|Pfn2|Snap91|Snca|Wars|Wasf1	-3.2
_FINAL	GO Biological Processes	19	GO:0043038	amino acid activation	19_GO:0008152 metabolic process	-3.8	9.7	6.3	20504	44	241	5	2.1	0.92	15115|22375|70223|234734|381314	Hars|Wars|Nars|Aars|Iars2	-3.2
_FINAL	Reactome Gene Sets	6	R-MMU-5663220	RHO GTPases Activate Formins		-3.8	5.2	5.3	20504	131	241	8	3.3	1.2	11461|13589|18221|18645|26932|51792|57294|234663	Actb|Mapre1|Nudc|Pfn2|Ppp2r5e|Ppp2r1a|Rps27|Dync1li2	-3.2
_FINAL	KEGG Pathway	24	mmu04530	Tight junction		-3.8	4.6	5.1	20504	167	241	9	3.7	1.2	11461|13383|17886|17904|22350|26941|51792|98932|109711	Actb|Dlg1|Myh9|Myl6|Ezr|Slc9a3r1|Ppp2r1a|Myl9|Actn1	-3.2
_FINAL	KEGG Pathway	24	ko04530	Tight junction		-3.8	4.6	5.1	20504	167	241	9	3.7	1.2	11461|13383|17886|17904|22350|26941|51792|98932|109711	Actb|Dlg1|Myh9|Myl6|Ezr|Slc9a3r1|Ppp2r1a|Myl9|Actn1	-3.2
_FINAL	GO Biological Processes	19	GO:0019693	ribose phosphate metabolic process	19_GO:0008152 metabolic process	-3.8	3.1	4.6	20504	379	241	14	5.8	1.5	11947|11949|11958|14381|14544|16434|18102|18293|18746|20617|20916|52538|66588|108155	Atp5b|Atp5c1|Atp5k|G6pdx|Gda|Itpa|Nme1|Ogdh|Pkm|Snca|Sucla2|Acaa2|Cmpk1|Ogt	-3.2
_FINAL	KEGG Pathway	24	ko05205	Proteoglycans in cancer		-3.8	4.1	4.9	20504	206	241	10	4.1	1.3	11461|12325|12387|16653|18752|19046|20104|22350|26413|75705	Actb|Camk2g|Ctnnb1|Kras|Prkcg|Ppp1cb|Rps6|Ezr|Mapk1|Eif4b	-3.1
_FINAL	GO Biological Processes	19	GO:0070201	regulation of establishment of protein localization	19_GO:0051179 localization	-3.8	2.7	4.4	20504	577	241	18	7.5	1.7	12326|12469|12568|13829|14694|15444|16971|19055|20614|20616|22350|26413|28185|54198|66437|78808|108155|268373	Camk4|Cct8|Cdk5|Dmtn|Rack1|Hpca|Lrp1|Ppp3ca|Snap25|Snap91|Ezr|Mapk1|Tomm70a|Snx3|Fis1|Stxbp5|Ogt|Ppia	-3.1
_FINAL	KEGG Pathway	24	ko04916	Melanogenesis		-3.7	6	5.4	20504	100	241	7	2.9	1.1	12325|12387|14681|16653|18752|18795|26413	Camk2g|Ctnnb1|Gnao1|Kras|Prkcg|Plcb1|Mapk1	-3.1
_FINAL	KEGG Pathway	24	mmu04916	Melanogenesis		-3.7	6	5.4	20504	100	241	7	2.9	1.1	12325|12387|14681|16653|18752|18795|26413	Camk2g|Ctnnb1|Gnao1|Kras|Prkcg|Plcb1|Mapk1	-3.1
_FINAL	Reactome Gene Sets	6	R-MMU-177504	Retrograde neurotrophin signalling		-3.7	26	8.5	20504	10	241	3	1.2	0.71	11771|11773|20404	Ap2a1|Ap2m1|Sh3gl2	-3.1
_FINAL	GO Biological Processes	19	GO:0032411	positive regulation of transporter activity	19_GO:0051179 localization	-3.7	5.1	5.2	20504	134	241	8	3.3	1.2	12293|12568|17918|17992|18795|20974|57440|58234	Cacna2d1|Cdk5|Myo5a|Ndufa4|Plcb1|Syngr3|Ehd3|Shank3	-3.1
_FINAL	GO Biological Processes	19	GO:0007215	glutamate receptor signaling pathway	19_GO:0023052 signaling	-3.7	9.2	6.1	20504	46	241	5	2.1	0.92	18795|18823|58234|108068|108069	Plcb1|Plp1|Shank3|Grm2|Grm3	-3.1
_FINAL	GO Biological Processes	19	GO:0099565	chemical synaptic transmission, postsynaptic	19_GO:0023052 signaling	-3.7	5.8	5.3	20504	102	241	7	2.9	1.1	12568|19055|20617|26875|50997|58234|66797	Cdk5|Ppp3ca|Snca|Pclo|Mpp2|Shank3|Cntnap2	-3.1
_FINAL	KEGG Pathway	24	mmu04932	Non-alcoholic fatty liver disease (NAFLD)		-3.7	4.5	5	20504	172	241	9	3.7	1.2	12859|13063|17991|17992|66152|66416|75406|225887|407785	Cox5b|Cycs|Ndufa2|Ndufa4|Uqcr10|Ndufa7|Ndufs7|Ndufs8|Ndufs6	-3.1
_FINAL	GO Biological Processes	19	GO:0018105	peptidyl-serine phosphorylation	19_GO:0008152 metabolic process	-3.7	3.3	4.6	20504	340	241	13	5.4	1.5	12326|12568|13829|14694|15519|18645|18752|20617|26413|108155|235604|381290|381979	Camk4|Cdk5|Dmtn|Rack1|Hsp90aa1|Pfn2|Prkcg|Snca|Mapk1|Ogt|Camkv|Atp2b4|Brsk1	-3.1
_FINAL	KEGG Pathway	24	mmu05205	Proteoglycans in cancer		-3.7	4	4.8	20504	211	241	10	4.1	1.3	11461|12325|12387|16653|18752|19046|20104|22350|26413|75705	Actb|Camk2g|Ctnnb1|Kras|Prkcg|Ppp1cb|Rps6|Ezr|Mapk1|Eif4b	-3.1
_FINAL	GO Biological Processes	19	GO:0031345	negative regulation of cell projection organization	19_GO:0048519 negative regulation of biological process	-3.7	4	4.8	20504	211	241	10	4.1	1.3	12345|12568|14580|16971|17196|18645|19055|22240|68585|240057	Capzb|Cdk5|Gfap|Lrp1|Mbp|Pfn2|Ppp3ca|Dpysl3|Rtn4|Syngap1	-3.1
_FINAL	GO Biological Processes	19	GO:1901214	regulation of neuron death	19_GO:0050789 regulation of biological process	-3.7	3.1	4.5	20504	387	241	14	5.8	1.5	12387|12568|12759|14381|14694|14768|16653|16971|18752|19060|20617|66437|234734|240057	Ctnnb1|Cdk5|Clu|G6pdx|Rack1|Lancl1|Kras|Lrp1|Prkcg|Ppp5c|Snca|Fis1|Aars|Syngap1	-3.1
_FINAL	GO Biological Processes	19	GO:0070588	calcium ion transmembrane transport	19_GO:0051179 localization	-3.7	3.4	4.6	20504	296	241	12	5	1.4	12293|12568|13167|14381|15444|17918|18823|20617|57440|67972|98660|381290	Cacna2d1|Cdk5|Dbi|G6pdx|Hpca|Myo5a|Plp1|Snca|Ehd3|Atp2b1|Atp1a2|Atp2b4	-3.1
_FINAL	GO Biological Processes	19	GO:0046394	carboxylic acid biosynthetic process	19_GO:0008152 metabolic process	-3.7	3.4	4.6	20504	296	241	12	5	1.4	11363|11806|14660|15108|16592|16993|17918|18746|18823|66447|244373|381290	Acadl|Apoa1|Gls|Hsd17b10|Fabp5|Lta4h|Myo5a|Pkm|Plp1|Mgst3|Erlin2|Atp2b4	-3.1
_FINAL	GO Biological Processes	19	GO:0044283	small molecule biosynthetic process	19_GO:0008152 metabolic process	-3.7	2.7	4.3	20504	536	241	17	7.1	1.6	11363|11806|14381|14571|14660|15108|16592|16993|17918|18746|18823|18984|20617|66447|108155|244373|381290	Acadl|Apoa1|G6pdx|Gpd2|Gls|Hsd17b10|Fabp5|Lta4h|Myo5a|Pkm|Plp1|Por|Snca|Mgst3|Ogt|Erlin2|Atp2b4	-3.1
_FINAL	GO Biological Processes	19	GO:0016053	organic acid biosynthetic process	19_GO:0008152 metabolic process	-3.7	3.4	4.6	20504	297	241	12	5	1.4	11363|11806|14660|15108|16592|16993|17918|18746|18823|66447|244373|381290	Acadl|Apoa1|Gls|Hsd17b10|Fabp5|Lta4h|Myo5a|Pkm|Plp1|Mgst3|Erlin2|Atp2b4	-3.1
_FINAL	Reactome Gene Sets	6	R-MMU-373755	Semaphorin interactions		-3.7	9.1	6	20504	47	241	5	2.1	0.92	12568|15519|18717|22240|243743	Cdk5|Hsp90aa1|Pip5k1c|Dpysl3|Plxna4	-3.1
_FINAL	Reactome Gene Sets	6	R-MMU-5218859	Regulated Necrosis		-3.7	9.1	6	20504	47	241	5	2.1	0.92	12539|13063|14251|15519|108155	Cdc37|Cycs|Flot1|Hsp90aa1|Ogt	-3.1
_FINAL	Reactome Gene Sets	6	R-MMU-68882	Mitotic Anaphase		-3.7	4	4.8	20504	213	241	10	4.1	1.3	13589|18221|19170|19182|23997|26442|26932|51792|57294|234663	Mapre1|Nudc|Psmb1|Psmc3|Psmd13|Psma5|Ppp2r5e|Ppp2r1a|Rps27|Dync1li2	-3.1
_FINAL	GO Biological Processes	19	GO:0016082	synaptic vesicle priming	19_GO:0051179 localization	-3.6	13	6.7	20504	26	241	4	1.7	0.82	20614|20617|78808|238988	Snap25|Snca|Stxbp5|Erc2	-3
_FINAL	GO Biological Processes	19	GO:0010001	glial cell differentiation	19_GO:0032502 developmental process	-3.6	3.7	4.7	20504	255	241	11	4.6	1.3	12387|12568|12759|14580|16653|16971|18823|26413|66797|67916|68585	Ctnnb1|Cdk5|Clu|Gfap|Kras|Lrp1|Plp1|Mapk1|Cntnap2|Plpp3|Rtn4	-3
_FINAL	Reactome Gene Sets	6	R-MMU-2555396	Mitotic Metaphase and Anaphase		-3.6	4	4.8	20504	214	241	10	4.1	1.3	13589|18221|19170|19182|23997|26442|26932|51792|57294|234663	Mapre1|Nudc|Psmb1|Psmc3|Psmd13|Psma5|Ppp2r5e|Ppp2r1a|Rps27|Dync1li2	-3
_FINAL	GO Biological Processes	19	GO:0051648	vesicle localization	19_GO:0051179 localization	-3.6	4.4	4.9	20504	175	241	9	3.7	1.2	12387|12568|17918|17920|20616|20617|20965|26875|56418	Ctnnb1|Cdk5|Myo5a|Myo6|Snap91|Snca|Syn2|Pclo|Ykt6	-3
_FINAL	Reactome Gene Sets	6	R-MMU-1168372	Downstream signaling events of B Cell Receptor (BCR)		-3.6	6.9	5.5	20504	74	241	6	2.5	1	16653|19055|19170|19182|23997|26442	Kras|Ppp3ca|Psmb1|Psmc3|Psmd13|Psma5	-3
_FINAL	Reactome Gene Sets	6	R-MMU-8852276	The role of GTSE1 in G2/M progression after G2 checkpoint		-3.6	6.9	5.5	20504	74	241	6	2.5	1	13589|15519|19170|19182|23997|26442	Mapre1|Hsp90aa1|Psmb1|Psmc3|Psmd13|Psma5	-3
_FINAL	KEGG Pathway	24	ko04971	Gastric acid secretion		-3.6	6.9	5.5	20504	74	241	6	2.5	1	11461|12325|18752|18795|22350|98660	Actb|Camk2g|Prkcg|Plcb1|Ezr|Atp1a2	-3
_FINAL	GO Biological Processes	19	GO:0090150	establishment of protein localization to membrane	19_GO:0051179 localization	-3.6	3.7	4.7	20504	256	241	11	4.6	1.3	11426|12568|13829|14694|15444|15519|19325|20614|56495|66437|108155	Macf1|Cdk5|Dmtn|Rack1|Hpca|Hsp90aa1|Rab10|Snap25|Get3|Fis1|Ogt	-3
_FINAL	GO Biological Processes	19	GO:0010256	endomembrane system organization	19_GO:0009987 cellular process	-3.6	2.8	4.3	20504	490	241	16	6.6	1.6	11749|12759|14251|17886|17918|19325|20333|20404|20614|20972|26413|26941|54198|56495|57440|68585	Anxa6|Clu|Flot1|Myh9|Myo5a|Rab10|Sec22b|Sh3gl2|Snap25|Syngr1|Mapk1|Slc9a3r1|Snx3|Get3|Ehd3|Rtn4	-3
_FINAL	GO Biological Processes	19	GO:0009165	nucleotide biosynthetic process	19_GO:0008152 metabolic process	-3.6	4	4.8	20504	215	241	10	4.1	1.3	11947|11949|11958|14381|15444|18102|18746|20617|26413|66588	Atp5b|Atp5c1|Atp5k|G6pdx|Hpca|Nme1|Pkm|Snca|Mapk1|Cmpk1	-3
_FINAL	GO Biological Processes	19	GO:0021537	telencephalon development	19_GO:0032502 developmental process	-3.6	3.6	4.6	20504	257	241	11	4.6	1.3	12032|12387|12568|13167|18293|18795|58234|68585|70223|98660|243743	Bcan|Ctnnb1|Cdk5|Dbi|Ogdh|Plcb1|Shank3|Rtn4|Nars|Atp1a2|Plxna4	-3
_FINAL	GO Biological Processes	19	GO:0060020	Bergmann glial cell differentiation	19_GO:0032502 developmental process	-3.6	23	8	20504	11	241	3	1.2	0.71	14580|26413|67916	Gfap|Mapk1|Plpp3	-3
_FINAL	KEGG Pathway	24	mmu04971	Gastric acid secretion		-3.6	6.8	5.5	20504	75	241	6	2.5	1	11461|12325|18752|18795|22350|98660	Actb|Camk2g|Prkcg|Plcb1|Ezr|Atp1a2	-3
_FINAL	GO Biological Processes	19	GO:0016079	synaptic vesicle exocytosis	19_GO:0051179 localization	-3.6	4.9	5	20504	140	241	8	3.3	1.2	17920|18645|18752|20614|20617|26875|78808|238988	Myo6|Pfn2|Prkcg|Snap25|Snca|Pclo|Stxbp5|Erc2	-3
_FINAL	Reactome Gene Sets	6	R-MMU-5675482	Regulation of necroptotic cell death		-3.6	13	6.6	20504	27	241	4	1.7	0.82	12539|14251|15519|108155	Cdc37|Flot1|Hsp90aa1|Ogt	-3
_FINAL	Reactome Gene Sets	6	R-MMU-5213460	RIPK1-mediated regulated necrosis		-3.6	13	6.6	20504	27	241	4	1.7	0.82	12539|14251|15519|108155	Cdc37|Flot1|Hsp90aa1|Ogt	-3
_FINAL	GO Biological Processes	19	GO:0042326	negative regulation of phosphorylation	19_GO:0048519 negative regulation of biological process	-3.6	3	4.4	20504	397	241	14	5.8	1.5	11461|13829|14694|16971|19060|19087|20404|20617|22375|51810|67916|72349|108155|268373	Actb|Dmtn|Rack1|Lrp1|Ppp5c|Prkar2a|Sh3gl2|Snca|Wars|Hnrnpu|Plpp3|Dusp3|Ogt|Ppia	-3
_FINAL	GO Biological Processes	19	GO:0001933	negative regulation of protein phosphorylation	19_GO:0048519 negative regulation of biological process	-3.6	3.2	4.4	20504	350	241	13	5.4	1.5	11461|13829|14694|16971|19060|19087|20404|20617|22375|67916|72349|108155|268373	Actb|Dmtn|Rack1|Lrp1|Ppp5c|Prkar2a|Sh3gl2|Snca|Wars|Plpp3|Dusp3|Ogt|Ppia	-3
_FINAL	GO Biological Processes	19	GO:0033555	multicellular organismal response to stress	19_GO:0032501 multicellular organismal process	-3.6	5.6	5.2	20504	107	241	7	2.9	1.1	13167|17967|18752|19055|58234|66797|98660	Dbi|Ncam1|Prkcg|Ppp3ca|Shank3|Cntnap2|Atp1a2	-3
_FINAL	GO Biological Processes	19	GO:0008154	actin polymerization or depolymerization	19_GO:0009987 cellular process	-3.6	3.9	4.7	20504	219	241	10	4.1	1.3	12343|12345|13383|13829|17886|18645|22003|23999|83767|223601	Capza2|Capzb|Dlg1|Dmtn|Myh9|Pfn2|Tpm1|Twf2|Wasf1|Cyrib	-3
_FINAL	GO Biological Processes	19	GO:1901293	nucleoside phosphate biosynthetic process	19_GO:0008152 metabolic process	-3.5	3.9	4.7	20504	220	241	10	4.1	1.3	11947|11949|11958|14381|15444|18102|18746|20617|26413|66588	Atp5b|Atp5c1|Atp5k|G6pdx|Hpca|Nme1|Pkm|Snca|Mapk1|Cmpk1	-3
_FINAL	Reactome Gene Sets	6	R-MMU-2029480	Fcgamma receptor (FCGR) dependent phagocytosis		-3.5	6.6	5.4	20504	77	241	6	2.5	1	11461|15519|17886|17918|26413|83767	Actb|Hsp90aa1|Myh9|Myo5a|Mapk1|Wasf1	-3
_FINAL	GO Biological Processes	19	GO:0002090	regulation of receptor internalization	19_GO:0051179 localization	-3.5	6.6	5.4	20504	77	241	6	2.5	1	11773|14251|15444|18717|20404|232227	Ap2m1|Flot1|Hpca|Pip5k1c|Sh3gl2|Iqsec1	-3
_FINAL	Reactome Gene Sets	6	R-MMU-8878159	Transcriptional regulation by RUNX3		-3.5	6.6	5.4	20504	77	241	6	2.5	1	12387|16653|19170|19182|23997|26442	Ctnnb1|Kras|Psmb1|Psmc3|Psmd13|Psma5	-3
_FINAL	GO Biological Processes	19	GO:0030900	forebrain development	19_GO:0032502 developmental process	-3.5	3	4.4	20504	400	241	14	5.8	1.5	12032|12387|12568|13167|16653|17967|18293|18795|58234|66797|68585|70223|98660|243743	Bcan|Ctnnb1|Cdk5|Dbi|Kras|Ncam1|Ogdh|Plcb1|Shank3|Cntnap2|Rtn4|Nars|Atp1a2|Plxna4	-3
_FINAL	GO Biological Processes	19	GO:0032984	protein-containing complex disassembly	19_GO:0009987 cellular process	-3.5	3.8	4.6	20504	221	241	10	4.1	1.3	12343|12345|13829|17886|20404|22003|23999|65019|72685|276770	Capza2|Capzb|Dmtn|Myh9|Sh3gl2|Tpm1|Twf2|Rpl23|Dnajc6|Eif5a	-2.9
_FINAL	GO Biological Processes	19	GO:0031647	regulation of protein stability	19_GO:0065007 biological regulation	-3.5	3.3	4.5	20504	308	241	12	5	1.4	11806|12469|12539|12759|14251|15519|16653|18645|20617|65019|67916|68585	Apoa1|Cct8|Cdc37|Clu|Flot1|Hsp90aa1|Kras|Pfn2|Snca|Rpl23|Plpp3|Rtn4	-2.9
_FINAL	GO Biological Processes	19	GO:0044089	positive regulation of cellular component biogenesis	19_GO:0048518 positive regulation of biological process	-3.5	2.6	4.2	20504	552	241	17	7.1	1.6	11806|12759|13383|13589|14251|14544|14694|15519|18645|20616|20617|22003|22240|22375|23999|66797|83767	Apoa1|Clu|Dlg1|Mapre1|Flot1|Gda|Rack1|Hsp90aa1|Pfn2|Snap91|Snca|Tpm1|Dpysl3|Wars|Twf2|Cntnap2|Wasf1	-2.9
_FINAL	Reactome Gene Sets	6	R-MMU-1592230	Mitochondrial biogenesis		-3.5	12	6.4	20504	28	241	4	1.7	0.82	11947|11949|11958|13063	Atp5b|Atp5c1|Atp5k|Cycs	-2.9
_FINAL	GO Biological Processes	19	GO:0051966	regulation of synaptic transmission, glutamatergic	19_GO:0023052 signaling	-3.5	6.5	5.4	20504	78	241	6	2.5	1	12568|17918|58234|108068|108069|210274	Cdk5|Myo5a|Shank3|Grm2|Grm3|Shank2	-2.9
_FINAL	KEGG Pathway	24	ko04260	Cardiac muscle contraction		-3.5	6.5	5.4	20504	78	241	6	2.5	1	11464|12293|12859|22003|66152|98660	Actc1|Cacna2d1|Cox5b|Tpm1|Uqcr10|Atp1a2	-2.9
_FINAL	GO Biological Processes	19	GO:0051928	positive regulation of calcium ion transport	19_GO:0051179 localization	-3.5	4.7	4.9	20504	145	241	8	3.3	1.2	12293|12568|13167|14381|18823|20617|57440|67972	Cacna2d1|Cdk5|Dbi|G6pdx|Plp1|Snca|Ehd3|Atp2b1	-2.9
_FINAL	Reactome Gene Sets	6	R-MMU-71406	Pyruvate metabolism and Citric Acid (TCA) cycle		-3.5	8.3	5.7	20504	51	241	5	2.1	0.92	15929|17448|18293|20916|67834	Idh3g|Mdh2|Ogdh|Sucla2|Idh3a	-2.9
_FINAL	KEGG Pathway	24	ko04020	Calcium signaling pathway		-3.5	4.2	4.7	20504	183	241	9	3.7	1.2	11740|12325|12326|18752|18795|19055|22334|67972|381290	Slc25a5|Camk2g|Camk4|Prkcg|Plcb1|Ppp3ca|Vdac2|Atp2b1|Atp2b4	-2.9
_FINAL	Reactome Gene Sets	6	R-MMU-202670	ERKs are inactivated		-3.5	21	7.7	20504	12	241	3	1.2	0.71	26413|51792|72349	Mapk1|Ppp2r1a|Dusp3	-2.9
_FINAL	GO Biological Processes	19	GO:0061684	chaperone-mediated autophagy	19_GO:0008152 metabolic process	-3.5	21	7.7	20504	12	241	3	1.2	0.71	12759|14580|20617	Clu|Gfap|Snca	-2.9
_FINAL	GO Biological Processes	19	GO:0033275	actin-myosin filament sliding	19_GO:0009987 cellular process	-3.5	21	7.7	20504	12	241	3	1.2	0.71	11464|17904|22003	Actc1|Myl6|Tpm1	-2.9
_FINAL	GO Biological Processes	19	GO:0006936	muscle contraction	19_GO:0032501 multicellular organismal process	-3.5	3.3	4.4	20504	312	241	12	5	1.4	11464|11749|12293|13383|17904|22003|57440|67972|98660|110809|381290|407785	Actc1|Anxa6|Cacna2d1|Dlg1|Myl6|Tpm1|Ehd3|Atp2b1|Atp1a2|Srsf1|Atp2b4|Ndufs6	-2.9
_FINAL	GO Biological Processes	19	GO:0071407	cellular response to organic cyclic compound	19_GO:0050896 response to stimulus	-3.5	2.6	4.1	20504	559	241	17	7.1	1.6	11461|12387|12759|13829|14251|14406|14681|18795|19060|22350|26413|26941|51810|66437|98660|217124|381290	Actb|Ctnnb1|Clu|Dmtn|Flot1|Gabrg2|Gnao1|Plcb1|Ppp5c|Ezr|Mapk1|Slc9a3r1|Hnrnpu|Fis1|Atp1a2|Ppp1r9b|Atp2b4	-2.9
_FINAL	KEGG Pathway	24	mmu04020	Calcium signaling pathway		-3.5	4.1	4.7	20504	185	241	9	3.7	1.2	11740|12325|12326|18752|18795|19055|22334|67972|381290	Slc25a5|Camk2g|Camk4|Prkcg|Plcb1|Ppp3ca|Vdac2|Atp2b1|Atp2b4	-2.9
_FINAL	WikiPathways	27	WP553	Calcium regulation in cardiac cells		-3.4	4.6	4.8	20504	147	241	8	3.3	1.2	11749|12325|12326|14681|14688|18752|19087|67972	Anxa6|Camk2g|Camk4|Gnao1|Gnb1|Prkcg|Prkar2a|Atp2b1	-2.9
_FINAL	GO Biological Processes	19	GO:0051646	mitochondrion localization	19_GO:0051179 localization	-3.4	8.2	5.7	20504	52	241	5	2.1	0.92	11657|16467|59040|83767|108155	Alb|Atcay|Rhot1|Wasf1|Ogt	-2.9
_FINAL	WikiPathways	27	WP519	Proteasome degradation		-3.4	8.2	5.7	20504	52	241	5	2.1	0.92	19170|19182|22201|23997|26442	Psmb1|Psmc3|Uba1|Psmd13|Psma5	-2.9
_FINAL	GO Biological Processes	19	GO:0006414	translational elongation	19_GO:0008152 metabolic process	-3.4	6.4	5.3	20504	80	241	6	2.5	1	13628|14694|67160|233870|234734|276770	Eef1a2|Rack1|Eef1g|Tufm|Aars|Eif5a	-2.9
_FINAL	GO Biological Processes	19	GO:0097345	mitochondrial outer membrane permeabilization	19_GO:0051179 localization	-3.4	11	6.2	20504	30	241	4	1.7	0.82	11740|22334|52538|59040	Slc25a5|Vdac2|Acaa2|Rhot1	-2.8
_FINAL	GO Biological Processes	19	GO:1901652	response to peptide	19_GO:0050896 response to stimulus	-3.4	2.9	4.2	20504	413	241	14	5.8	1.5	12293|12387|12568|16971|17918|18746|18795|19325|20383|20704|65019|66437|67972|108155	Cacna2d1|Ctnnb1|Cdk5|Lrp1|Myo5a|Pkm|Plcb1|Rab10|Srsf3|Serpina1e|Rpl23|Fis1|Atp2b1|Ogt	-2.8
_FINAL	GO Biological Processes	19	GO:0018209	peptidyl-serine modification	19_GO:0008152 metabolic process	-3.4	3	4.3	20504	365	241	13	5.4	1.5	12326|12568|13829|14694|15519|18645|18752|20617|26413|108155|235604|381290|381979	Camk4|Cdk5|Dmtn|Rack1|Hsp90aa1|Pfn2|Prkcg|Snca|Mapk1|Ogt|Camkv|Atp2b4|Brsk1	-2.8
_FINAL	GO Biological Processes	19	GO:0009142	nucleoside triphosphate biosynthetic process	19_GO:0008152 metabolic process	-3.4	6.2	5.2	20504	82	241	6	2.5	1	11947|11949|11958|18102|18746|66588	Atp5b|Atp5c1|Atp5k|Nme1|Pkm|Cmpk1	-2.8
_FINAL	GO Biological Processes	19	GO:0048193	Golgi vesicle transport	19_GO:0051179 localization	-3.4	3.4	4.4	20504	274	241	11	4.6	1.3	11426|11765|14694|17918|19325|20333|54198|56418|56440|57440|67916	Macf1|Ap1g1|Rack1|Myo5a|Rab10|Sec22b|Snx3|Ykt6|Snx1|Ehd3|Plpp3	-2.8
_FINAL	GO Biological Processes	19	GO:0010288	response to lead ion	19_GO:0050896 response to stimulus	-3.4	20	7.3	20504	13	241	3	1.2	0.71	17967|19060|20704	Ncam1|Ppp5c|Serpina1e	-2.8
_FINAL	GO Biological Processes	19	GO:0046113	nucleobase catabolic process	19_GO:0008152 metabolic process	-3.4	20	7.3	20504	13	241	3	1.2	0.71	14544|22240|104776	Gda|Dpysl3|Aldh6a1	-2.8
_FINAL	GO Biological Processes	19	GO:0098935	dendritic transport	19_GO:0051179 localization	-3.4	20	7.3	20504	13	241	3	1.2	0.71	19290|51810|83767	Pura|Hnrnpu|Wasf1	-2.8
_FINAL	GO Biological Processes	19	GO:0009259	ribonucleotide metabolic process	19_GO:0008152 metabolic process	-3.4	3	4.2	20504	367	241	13	5.4	1.5	11947|11949|11958|14544|16434|18102|18293|18746|20617|20916|52538|66588|108155	Atp5b|Atp5c1|Atp5k|Gda|Itpa|Nme1|Ogdh|Pkm|Snca|Sucla2|Acaa2|Cmpk1|Ogt	-2.8
_FINAL	GO Biological Processes	19	GO:0032970	regulation of actin filament-based process	19_GO:0050789 regulation of biological process	-3.4	2.9	4.2	20504	416	241	14	5.8	1.5	11806|12343|12345|13383|13829|16971|17886|18645|22003|23999|58234|83767|98660|223601	Apoa1|Capza2|Capzb|Dlg1|Dmtn|Lrp1|Myh9|Pfn2|Tpm1|Twf2|Shank3|Wasf1|Atp1a2|Cyrib	-2.8
_FINAL	GO Biological Processes	19	GO:0048708	astrocyte differentiation	19_GO:0032502 developmental process	-3.4	6.2	5.1	20504	83	241	6	2.5	1	14580|16653|16971|18823|26413|67916	Gfap|Kras|Lrp1|Plp1|Mapk1|Plpp3	-2.8
_FINAL	GO Biological Processes	19	GO:1901880	negative regulation of protein depolymerization	19_GO:0048519 negative regulation of biological process	-3.4	6.2	5.1	20504	83	241	6	2.5	1	12343|12345|13829|17886|22003|23999	Capza2|Capzb|Dmtn|Myh9|Tpm1|Twf2	-2.8
_FINAL	Reactome Gene Sets	6	R-MMU-2454202	Fc epsilon receptor (FCERI) signaling		-3.3	5.1	4.9	20504	116	241	7	2.9	1.1	16653|19055|19170|19182|23997|26413|26442	Kras|Ppp3ca|Psmb1|Psmc3|Psmd13|Mapk1|Psma5	-2.8
_FINAL	GO Biological Processes	19	GO:0009141	nucleoside triphosphate metabolic process	19_GO:0008152 metabolic process	-3.3	5.1	4.9	20504	116	241	7	2.9	1.1	11947|11949|11958|16434|18102|18746|66588	Atp5b|Atp5c1|Atp5k|Itpa|Nme1|Pkm|Cmpk1	-2.8
_FINAL	GO Biological Processes	19	GO:0032956	regulation of actin cytoskeleton organization	19_GO:0050789 regulation of biological process	-3.3	3	4.2	20504	369	241	13	5.4	1.5	11806|12343|12345|13383|13829|16971|17886|18645|22003|23999|58234|83767|223601	Apoa1|Capza2|Capzb|Dlg1|Dmtn|Lrp1|Myh9|Pfn2|Tpm1|Twf2|Shank3|Wasf1|Cyrib	-2.8
_FINAL	GO Biological Processes	19	GO:0010155	regulation of proton transport	19_GO:0051179 localization	-3.3	11	6.1	20504	31	241	4	1.7	0.82	17918|17992|18795|26941	Myo5a|Ndufa4|Plcb1|Slc9a3r1	-2.8
_FINAL	KEGG Pathway	24	mmu04150	mTOR signaling pathway		-3.3	4.4	4.7	20504	153	241	8	3.3	1.2	11964|16653|17254|18752|20104|26413|73834|75705	Atp6v1a|Kras|Slc3a2|Prkcg|Rps6|Mapk1|Atp6v1d|Eif4b	-2.8
_FINAL	KEGG Pathway	24	ko04150	mTOR signaling pathway		-3.3	4.4	4.7	20504	153	241	8	3.3	1.2	11964|16653|17254|18752|20104|26413|73834|75705	Atp6v1a|Kras|Slc3a2|Prkcg|Rps6|Mapk1|Atp6v1d|Eif4b	-2.8
_FINAL	GO Biological Processes	19	GO:0010565	regulation of cellular ketone metabolic process	19_GO:0008152 metabolic process	-3.3	4.4	4.7	20504	153	241	8	3.3	1.2	11363|11806|13167|16467|16592|20617|244373|381290	Acadl|Apoa1|Dbi|Atcay|Fabp5|Snca|Erlin2|Atp2b4	-2.8
_FINAL	GO Biological Processes	19	GO:0043523	regulation of neuron apoptotic process	19_GO:0050789 regulation of biological process	-3.3	3.4	4.3	20504	279	241	11	4.6	1.3	12387|12568|14381|14768|16653|16971|18752|20617|66437|234734|240057	Ctnnb1|Cdk5|G6pdx|Lancl1|Kras|Lrp1|Prkcg|Snca|Fis1|Aars|Syngap1	-2.8
_FINAL	GO Biological Processes	19	GO:0060191	regulation of lipase activity	19_GO:0065007 biological regulation	-3.3	6	5	20504	85	241	6	2.5	1	11806|15444|16971|18984|20616|20617	Apoa1|Hpca|Lrp1|Por|Snap91|Snca	-2.8
_FINAL	GO Biological Processes	19	GO:0006163	purine nucleotide metabolic process	19_GO:0008152 metabolic process	-3.3	3	4.2	20504	373	241	13	5.4	1.5	11947|11949|11958|14544|15444|16434|18102|18293|18746|20617|20916|52538|108155	Atp5b|Atp5c1|Atp5k|Gda|Hpca|Itpa|Nme1|Ogdh|Pkm|Snca|Sucla2|Acaa2|Ogt	-2.8
_FINAL	GO Biological Processes	19	GO:0060560	developmental growth involved in morphogenesis	19_GO:0040007 growth	-3.3	3.3	4.3	20504	280	241	11	4.6	1.3	11426|12032|12387|12568|15519|16971|20404|23999|68585|83767|243743	Macf1|Bcan|Ctnnb1|Cdk5|Hsp90aa1|Lrp1|Sh3gl2|Twf2|Rtn4|Wasf1|Plxna4	-2.8
_FINAL	Reactome Gene Sets	6	R-MMU-9706574	RHOBTB GTPase Cycle		-3.3	11	5.9	20504	32	241	4	1.7	0.82	12539|15381|15519|109711	Cdc37|Hnrnpc|Hsp90aa1|Actn1	-2.8
_FINAL	GO Biological Processes	19	GO:0060047	heart contraction	19_GO:0032501 multicellular organismal process	-3.3	3.6	4.4	20504	237	241	10	4.1	1.3	11464|12293|13383|14681|22003|57440|74868|98660|110809|381290	Actc1|Cacna2d1|Dlg1|Gnao1|Tpm1|Ehd3|Tmem65|Atp1a2|Srsf1|Atp2b4	-2.8
_FINAL	GO Biological Processes	19	GO:0006612	protein targeting to membrane	19_GO:0051179 localization	-3.3	5	4.8	20504	119	241	7	2.9	1.1	11426|12568|13829|15444|56495|66437|108155	Macf1|Cdk5|Dmtn|Hpca|Get3|Fis1|Ogt	-2.8
_FINAL	GO Biological Processes	19	GO:0021782	glial cell development	19_GO:0032502 developmental process	-3.3	5	4.8	20504	119	241	7	2.9	1.1	12568|12759|14580|16653|16971|18823|66797	Cdk5|Clu|Gfap|Kras|Lrp1|Plp1|Cntnap2	-2.8
_FINAL	GO Biological Processes	19	GO:0051650	establishment of vesicle localization	19_GO:0051179 localization	-3.3	4.4	4.6	20504	156	241	8	3.3	1.2	12387|12568|17918|17920|20616|20617|26875|56418	Ctnnb1|Cdk5|Myo5a|Myo6|Snap91|Snca|Pclo|Ykt6	-2.8
_FINAL	Reactome Gene Sets	6	R-MMU-196299	Beta-catenin phosphorylation cascade		-3.3	18	7	20504	14	241	3	1.2	0.71	12387|26932|51792	Ctnnb1|Ppp2r5e|Ppp2r1a	-2.8
_FINAL	GO Biological Processes	19	GO:0010642	negative regulation of platelet-derived growth factor receptor signaling pathway	19_GO:0048519 negative regulation of biological process	-3.3	18	7	20504	14	241	3	1.2	0.71	16971|20617|26941	Lrp1|Snca|Slc9a3r1	-2.8
_FINAL	GO Biological Processes	19	GO:0060352	cell adhesion molecule production	19_GO:0009987 cellular process	-3.3	18	7	20504	14	241	3	1.2	0.71	11806|14251|268373	Apoa1|Flot1|Ppia	-2.8
_FINAL	Reactome Gene Sets	6	R-MMU-5099900	WNT5A-dependent internalization of FZD4		-3.3	18	7	20504	14	241	3	1.2	0.71	11771|11773|18752	Ap2a1|Ap2m1|Prkcg	-2.8
_FINAL	GO Biological Processes	19	GO:0042180	cellular ketone metabolic process	19_GO:0008152 metabolic process	-3.3	3.6	4.4	20504	238	241	10	4.1	1.3	11363|11806|13116|13167|15108|16467|16592|20617|244373|381290	Acadl|Apoa1|Cyp46a1|Dbi|Hsd17b10|Atcay|Fabp5|Snca|Erlin2|Atp2b4	-2.8
_FINAL	GO Biological Processes	19	GO:0032981	mitochondrial respiratory chain complex I assembly	19_GO:0009987 cellular process	-3.3	7.5	5.3	20504	57	241	5	2.1	0.92	17719|17991|75406|225887|407785	ND4|Ndufa2|Ndufs7|Ndufs8|Ndufs6	-2.7
_FINAL	GO Biological Processes	19	GO:0010257	NADH dehydrogenase complex assembly	19_GO:0009987 cellular process	-3.3	7.5	5.3	20504	57	241	5	2.1	0.92	17719|17991|75406|225887|407785	ND4|Ndufa2|Ndufs7|Ndufs8|Ndufs6	-2.7
_FINAL	GO Biological Processes	19	GO:1903533	regulation of protein targeting	19_GO:0051179 localization	-3.3	7.5	5.3	20504	57	241	5	2.1	0.92	12568|13829|15444|66437|108155	Cdk5|Dmtn|Hpca|Fis1|Ogt	-2.7
_FINAL	Reactome Gene Sets	6	R-MMU-76005	Response to elevated platelet cytosolic Ca2+		-3.3	5	4.7	20504	120	241	7	2.9	1.1	11657|11806|12759|18752|67059|109711|223601	Alb|Apoa1|Clu|Prkcg|Ola1|Actn1|Cyrib	-2.7
_FINAL	GO Biological Processes	19	GO:0009205	purine ribonucleoside triphosphate metabolic process	19_GO:0008152 metabolic process	-3.2	5.9	5	20504	87	241	6	2.5	1	11947|11949|11958|16434|18102|18746	Atp5b|Atp5c1|Atp5k|Itpa|Nme1|Pkm	-2.7
_FINAL	KEGG Pathway	24	ko04666	Fc gamma R-mediated phagocytosis		-3.2	5.9	5	20504	87	241	6	2.5	1	18717|18752|26413|67916|83767|218038	Pip5k1c|Prkcg|Mapk1|Plpp3|Wasf1|Amph	-2.7
_FINAL	GO Biological Processes	19	GO:0042692	muscle cell differentiation	19_GO:0032502 developmental process	-3.2	2.8	4.1	20504	428	241	14	5.8	1.5	11464|12345|12387|14251|14381|15078|16653|17886|19055|22003|28185|51810|109711|276770	Actc1|Capzb|Ctnnb1|Flot1|G6pdx|H3f3a|Kras|Myh9|Ppp3ca|Tpm1|Tomm70a|Hnrnpu|Actn1|Eif5a	-2.7
_FINAL	GO Biological Processes	19	GO:0016482	cytosolic transport	19_GO:0051179 localization	-3.2	4.3	4.6	20504	158	241	8	3.3	1.2	11765|22350|26413|54198|56418|56440|57440|217342	Ap1g1|Ezr|Mapk1|Snx3|Ykt6|Snx1|Ehd3|Ube2o	-2.7
_FINAL	GO Biological Processes	19	GO:1902110	positive regulation of mitochondrial membrane permeability involved in apoptotic process	19_GO:0051179 localization	-3.2	10	5.8	20504	33	241	4	1.7	0.82	11740|22334|52538|59040	Slc25a5|Vdac2|Acaa2|Rhot1	-2.7
_FINAL	GO Biological Processes	19	GO:1903421	regulation of synaptic vesicle recycling	19_GO:0051179 localization	-3.2	10	5.8	20504	33	241	4	1.7	0.82	11773|18717|20616|26875	Ap2m1|Pip5k1c|Snap91|Pclo	-2.7
_FINAL	GO Biological Processes	19	GO:0051353	positive regulation of oxidoreductase activity	19_GO:0065007 biological regulation	-3.2	7.3	5.3	20504	58	241	5	2.1	0.92	16653|17918|17992|18984|20617	Kras|Myo5a|Ndufa4|Por|Snca	-2.7
_FINAL	KEGG Pathway	24	ko05134	Legionellosis		-3.2	7.3	5.3	20504	58	241	5	2.1	0.92	13063|13628|20333|67160|76308	Cycs|Eef1a2|Sec22b|Eef1g|Rab1b	-2.7
_FINAL	Reactome Gene Sets	6	R-MMU-68886	M Phase		-3.2	2.9	4.1	20504	380	241	13	5.4	1.5	13589|15519|18221|19170|19182|23997|26413|26442|26932|51792|57294|76308|234663	Mapre1|Hsp90aa1|Nudc|Psmb1|Psmc3|Psmd13|Mapk1|Psma5|Ppp2r5e|Ppp2r1a|Rps27|Rab1b|Dync1li2	-2.7
_FINAL	KEGG Pathway	24	mmu04666	Fc gamma R-mediated phagocytosis		-3.2	5.8	4.9	20504	88	241	6	2.5	1	18717|18752|26413|67916|83767|218038	Pip5k1c|Prkcg|Mapk1|Plpp3|Wasf1|Amph	-2.7
_FINAL	KEGG Pathway	24	mmu04911	Insulin secretion		-3.2	5.8	4.9	20504	88	241	6	2.5	1	12325|18752|18795|20614|26875|98660	Camk2g|Prkcg|Plcb1|Snap25|Pclo|Atp1a2	-2.7
_FINAL	GO Biological Processes	19	GO:0016049	cell growth	19_GO:0040007 growth	-3.2	2.6	4	20504	533	241	16	6.6	1.6	11426|12032|12387|12568|14381|14694|15078|15519|16971|20404|23999|28185|68585|83767|217124|243743	Macf1|Bcan|Ctnnb1|Cdk5|G6pdx|Rack1|H3f3a|Hsp90aa1|Lrp1|Sh3gl2|Twf2|Tomm70a|Rtn4|Wasf1|Ppp1r9b|Plxna4	-2.7
_FINAL	GO Biological Processes	19	GO:0070997	neuron death	19_GO:0009987 cellular process	-3.2	2.8	4	20504	431	241	14	5.8	1.5	12387|12568|12759|14381|14694|14768|16653|16971|18752|19060|20617|66437|234734|240057	Ctnnb1|Cdk5|Clu|G6pdx|Rack1|Lancl1|Kras|Lrp1|Prkcg|Ppp5c|Snca|Fis1|Aars|Syngap1	-2.7
_FINAL	GO Biological Processes	19	GO:1901019	regulation of calcium ion transmembrane transporter activity	19_GO:0051179 localization	-3.2	5.7	4.9	20504	89	241	6	2.5	1	12293|12568|15444|17918|57440|98660	Cacna2d1|Cdk5|Hpca|Myo5a|Ehd3|Atp1a2	-2.7
_FINAL	Reactome Gene Sets	6	R-MMU-70263	Gluconeogenesis		-3.2	10	5.7	20504	34	241	4	1.7	0.82	17448|17449|67863|78830	Mdh2|Mdh1|Slc25a11|Slc25a12	-2.7
_FINAL	GO Biological Processes	19	GO:0099563	modification of synaptic structure	19_GO:0009987 cellular process	-3.2	10	5.7	20504	34	241	4	1.7	0.82	18645|53328|83767|235604	Pfn2|Pgrmc1|Wasf1|Camkv	-2.7
_FINAL	Reactome Gene Sets	6	R-MMU-198753	ERK/MAPK targets		-3.2	17	6.8	20504	15	241	3	1.2	0.71	26413|51792|72349	Mapk1|Ppp2r1a|Dusp3	-2.7
_FINAL	Reactome Gene Sets	6	R-MMU-416993	Trafficking of GluR2-containing AMPA receptors		-3.2	17	6.8	20504	15	241	3	1.2	0.71	11771|11773|18752	Ap2a1|Ap2m1|Prkcg	-2.7
_FINAL	Reactome Gene Sets	6	R-MMU-399956	CRMPs in Sema3A signaling		-3.2	17	6.8	20504	15	241	3	1.2	0.71	12568|22240|243743	Cdk5|Dpysl3|Plxna4	-2.7
_FINAL	GO Biological Processes	19	GO:1901387	positive regulation of voltage-gated calcium channel activity	19_GO:0051179 localization	-3.2	17	6.8	20504	15	241	3	1.2	0.71	12293|12568|57440	Cacna2d1|Cdk5|Ehd3	-2.7
_FINAL	Reactome Gene Sets	6	R-MMU-399721	Glutamate binding, activation of AMPA receptors and synaptic plasticity		-3.2	17	6.8	20504	15	241	3	1.2	0.71	11771|11773|18752	Ap2a1|Ap2m1|Prkcg	-2.7
_FINAL	Reactome Gene Sets	6	R-MMU-399719	Trafficking of AMPA receptors		-3.2	17	6.8	20504	15	241	3	1.2	0.71	11771|11773|18752	Ap2a1|Ap2m1|Prkcg	-2.7
_FINAL	GO Biological Processes	19	GO:0044282	small molecule catabolic process	19_GO:0008152 metabolic process	-3.2	3	4.1	20504	336	241	12	5	1.4	11363|13116|13167|13885|14544|14660|15108|52538|104776|214579|227095|381290	Acadl|Cyp46a1|Dbi|Esd|Gda|Gls|Hsd17b10|Acaa2|Aldh6a1|Aldh5a1|Hibch|Atp2b4	-2.7
_FINAL	Reactome Gene Sets	6	R-MMU-141424	Amplification of signal from the kinetochores		-3.2	5.7	4.8	20504	90	241	6	2.5	1	13589|18221|26932|51792|57294|234663	Mapre1|Nudc|Ppp2r5e|Ppp2r1a|Rps27|Dync1li2	-2.7
_FINAL	Reactome Gene Sets	6	R-MMU-141444	Amplification of signal from unattached kinetochores via a MAD2 inhibitory signal		-3.2	5.7	4.8	20504	90	241	6	2.5	1	13589|18221|26932|51792|57294|234663	Mapre1|Nudc|Ppp2r5e|Ppp2r1a|Rps27|Dync1li2	-2.7
_FINAL	GO Biological Processes	19	GO:0003015	heart process	19_GO:0032501 multicellular organismal process	-3.2	3.5	4.2	20504	246	241	10	4.1	1.3	11464|12293|13383|14681|22003|57440|74868|98660|110809|381290	Actc1|Cacna2d1|Dlg1|Gnao1|Tpm1|Ehd3|Tmem65|Atp1a2|Srsf1|Atp2b4	-2.7
_FINAL	KEGG Pathway	24	mmu05134	Legionellosis		-3.2	7.1	5.2	20504	60	241	5	2.1	0.92	13063|13628|20333|67160|76308	Cycs|Eef1a2|Sec22b|Eef1g|Rab1b	-2.7
_FINAL	GO Biological Processes	19	GO:0009063	cellular amino acid catabolic process	19_GO:0008152 metabolic process	-3.1	5.6	4.8	20504	91	241	6	2.5	1	14660|15108|104776|214579|227095|381290	Gls|Hsd17b10|Aldh6a1|Aldh5a1|Hibch|Atp2b4	-2.7
_FINAL	GO Biological Processes	19	GO:0009199	ribonucleoside triphosphate metabolic process	19_GO:0008152 metabolic process	-3.1	5.6	4.8	20504	91	241	6	2.5	1	11947|11949|11958|16434|18102|18746	Atp5b|Atp5c1|Atp5k|Itpa|Nme1|Pkm	-2.7
_FINAL	GO Biological Processes	19	GO:1990089	response to nerve growth factor	19_GO:0050896 response to stimulus	-3.1	9.7	5.6	20504	35	241	4	1.7	0.82	20404|77407|83767|234663	Sh3gl2|Rab35|Wasf1|Dync1li2	-2.6
_FINAL	GO Biological Processes	19	GO:1902686	mitochondrial outer membrane permeabilization involved in programmed cell death	19_GO:0051179 localization	-3.1	9.7	5.6	20504	35	241	4	1.7	0.82	11740|22334|52538|59040	Slc25a5|Vdac2|Acaa2|Rhot1	-2.6
_FINAL	GO Biological Processes	19	GO:0014002	astrocyte development	19_GO:0032502 developmental process	-3.1	9.7	5.6	20504	35	241	4	1.7	0.82	14580|16653|16971|18823	Gfap|Kras|Lrp1|Plp1	-2.6
_FINAL	GO Biological Processes	19	GO:0097106	postsynaptic density organization	19_GO:0009987 cellular process	-3.1	9.7	5.6	20504	35	241	4	1.7	0.82	58234|210274|217692|240057	Shank3|Shank2|Sipa1l1|Syngap1	-2.6
_FINAL	GO Biological Processes	19	GO:1990090	cellular response to nerve growth factor stimulus	19_GO:0050896 response to stimulus	-3.1	9.7	5.6	20504	35	241	4	1.7	0.82	20404|77407|83767|234663	Sh3gl2|Rab35|Wasf1|Dync1li2	-2.6
_FINAL	GO Biological Processes	19	GO:0032414	positive regulation of ion transmembrane transporter activity	19_GO:0051179 localization	-3.1	4.7	4.6	20504	126	241	7	2.9	1.1	12293|12568|17918|17992|18795|57440|58234	Cacna2d1|Cdk5|Myo5a|Ndufa4|Plcb1|Ehd3|Shank3	-2.6
_FINAL	GO Biological Processes	19	GO:0042176	regulation of protein catabolic process	19_GO:0008152 metabolic process	-3.1	2.8	4	20504	389	241	13	5.4	1.5	12759|14580|14694|15519|16971|18752|20333|20617|22350|54198|56440|65019|108155	Clu|Gfap|Rack1|Hsp90aa1|Lrp1|Prkcg|Sec22b|Snca|Ezr|Snx3|Snx1|Rpl23|Ogt	-2.6
_FINAL	GO Biological Processes	19	GO:0017157	regulation of exocytosis	19_GO:0051179 localization	-3.1	3.4	4.2	20504	249	241	10	4.1	1.3	11765|12568|17918|17920|18645|18752|19325|20617|26875|78808	Ap1g1|Cdk5|Myo5a|Myo6|Pfn2|Prkcg|Rab10|Snca|Pclo|Stxbp5	-2.6
_FINAL	WikiPathways	27	WP232	G protein signaling pathways		-3.1	5.5	4.8	20504	92	241	6	2.5	1	14681|14688|16653|18752|19055|19087	Gnao1|Gnb1|Kras|Prkcg|Ppp3ca|Prkar2a	-2.6
_FINAL	GO Biological Processes	19	GO:0006835	dicarboxylic acid transport	19_GO:0051179 localization	-3.1	5.5	4.8	20504	92	241	6	2.5	1	14580|17920|20617|67863|78830|108068	Gfap|Myo6|Snca|Slc25a11|Slc25a12|Grm2	-2.6
_FINAL	GO Biological Processes	19	GO:0051223	regulation of protein transport	19_GO:0051179 localization	-3.1	2.5	3.8	20504	547	241	16	6.6	1.6	12326|12568|13829|14694|15444|16971|19055|20616|22350|26413|28185|54198|66437|78808|108155|268373	Camk4|Cdk5|Dmtn|Rack1|Hpca|Lrp1|Ppp3ca|Snap91|Ezr|Mapk1|Tomm70a|Snx3|Fis1|Stxbp5|Ogt|Ppia	-2.6
_FINAL	Reactome Gene Sets	6	R-MMU-397014	Muscle contraction		-3.1	4.1	4.4	20504	166	241	8	3.3	1.2	11464|12325|17904|22003|67972|98660|98932|381290	Actc1|Camk2g|Myl6|Tpm1|Atp2b1|Atp1a2|Myl9|Atp2b4	-2.6
_FINAL	GO Biological Processes	19	GO:0031115	negative regulation of microtubule polymerization	19_GO:0048519 negative regulation of biological process	-3.1	16	6.5	20504	16	241	3	1.2	0.71	12345|13589|20617	Capzb|Mapre1|Snca	-2.6
_FINAL	GO Biological Processes	19	GO:1903423	positive regulation of synaptic vesicle recycling	19_GO:0051179 localization	-3.1	16	6.5	20504	16	241	3	1.2	0.71	11773|20616|26875	Ap2m1|Snap91|Pclo	-2.6
_FINAL	GO Biological Processes	19	GO:0097396	response to interleukin-17	19_GO:0050896 response to stimulus	-3.1	16	6.5	20504	16	241	3	1.2	0.71	58234|66797|110809	Shank3|Cntnap2|Srsf1	-2.6
_FINAL	Reactome Gene Sets	6	R-MMU-5689603	UCH proteinases		-3.1	5.5	4.7	20504	93	241	6	2.5	1	11461|19170|19182|23997|26442|108155	Actb|Psmb1|Psmc3|Psmd13|Psma5|Ogt	-2.6
_FINAL	GO Biological Processes	19	GO:0043242	negative regulation of protein-containing complex disassembly	19_GO:0048519 negative regulation of biological process	-3.1	5.5	4.7	20504	93	241	6	2.5	1	12343|12345|13829|17886|22003|23999	Capza2|Capzb|Dmtn|Myh9|Tpm1|Twf2	-2.6
_FINAL	GO Biological Processes	19	GO:0006278	RNA-dependent DNA biosynthetic process	19_GO:0008152 metabolic process	-3.1	6.9	5	20504	62	241	5	2.1	0.92	12387|12469|15519|26413|51810	Ctnnb1|Cct8|Hsp90aa1|Mapk1|Hnrnpu	-2.6
_FINAL	GO Biological Processes	19	GO:0072527	pyrimidine-containing compound metabolic process	19_GO:0008152 metabolic process	-3.1	6.9	5	20504	62	241	5	2.1	0.92	18102|22240|26413|66588|104776	Nme1|Dpysl3|Mapk1|Cmpk1|Aldh6a1	-2.6
_FINAL	GO Biological Processes	19	GO:0007004	telomere maintenance via telomerase	19_GO:0008152 metabolic process	-3.1	6.9	5	20504	62	241	5	2.1	0.92	12387|12469|15519|26413|51810	Ctnnb1|Cct8|Hsp90aa1|Mapk1|Hnrnpu	-2.6
_FINAL	GO Biological Processes	19	GO:0060291	long-term synaptic potentiation	19_GO:0048518 positive regulation of biological process	-3.1	3.4	4.2	20504	251	241	10	4.1	1.3	13116|13167|14580|18752|20614|20617|26413|50997|58234|210274	Cyp46a1|Dbi|Gfap|Prkcg|Snap25|Snca|Mapk1|Mpp2|Shank3|Shank2	-2.6
_FINAL	GO Biological Processes	19	GO:0006066	alcohol metabolic process	19_GO:0008152 metabolic process	-3.1	3	4	20504	344	241	12	5	1.4	11363|11806|13116|14381|15929|16971|18795|18984|20617|67834|67916|244373	Acadl|Apoa1|Cyp46a1|G6pdx|Idh3g|Lrp1|Plcb1|Por|Snca|Idh3a|Plpp3|Erlin2	-2.6
_FINAL	GO Biological Processes	19	GO:0042063	gliogenesis	19_GO:0032502 developmental process	-3.1	3	4	20504	344	241	12	5	1.4	12387|12568|12759|13167|14580|16653|16971|18823|26413|66797|67916|68585	Ctnnb1|Cdk5|Clu|Dbi|Gfap|Kras|Lrp1|Plp1|Mapk1|Cntnap2|Plpp3|Rtn4	-2.6
_FINAL	GO Biological Processes	19	GO:0072521	purine-containing compound metabolic process	19_GO:0008152 metabolic process	-3.1	2.8	3.9	20504	395	241	13	5.4	1.5	11947|11949|11958|14544|15444|16434|18102|18293|18746|20617|20916|52538|108155	Atp5b|Atp5c1|Atp5k|Gda|Hpca|Itpa|Nme1|Ogdh|Pkm|Snca|Sucla2|Acaa2|Ogt	-2.6
_FINAL	GO Biological Processes	19	GO:1903321	negative regulation of protein modification by small protein conjugation or removal	19_GO:0048519 negative regulation of biological process	-3.1	5.4	4.7	20504	94	241	6	2.5	1	12387|12568|18752|65019|108155|268373	Ctnnb1|Cdk5|Prkcg|Rpl23|Ogt|Ppia	-2.6
_FINAL	GO Biological Processes	19	GO:0031102	neuron projection regeneration	19_GO:0032502 developmental process	-3.1	6.8	5	20504	63	241	5	2.1	0.92	11806|14580|16971|68585|380684	Apoa1|Gfap|Lrp1|Rtn4|Nefh	-2.6
_FINAL	GO Biological Processes	19	GO:0009150	purine ribonucleotide metabolic process	19_GO:0008152 metabolic process	-3	2.9	4	20504	348	241	12	5	1.4	11947|11949|11958|14544|16434|18102|18293|18746|20617|20916|52538|108155	Atp5b|Atp5c1|Atp5k|Gda|Itpa|Nme1|Ogdh|Pkm|Snca|Sucla2|Acaa2|Ogt	-2.6
_FINAL	GO Biological Processes	19	GO:0009144	purine nucleoside triphosphate metabolic process	19_GO:0008152 metabolic process	-3	5.4	4.7	20504	95	241	6	2.5	1	11947|11949|11958|16434|18102|18746	Atp5b|Atp5c1|Atp5k|Itpa|Nme1|Pkm	-2.6
_FINAL	GO Biological Processes	19	GO:0090257	regulation of muscle system process	19_GO:0032501 multicellular organismal process	-3	3.3	4.1	20504	255	241	10	4.1	1.3	11749|12325|13383|14381|19055|28185|57440|67972|98660|381290	Anxa6|Camk2g|Dlg1|G6pdx|Ppp3ca|Tomm70a|Ehd3|Atp2b1|Atp1a2|Atp2b4	-2.6
_FINAL	GO Biological Processes	19	GO:0043244	regulation of protein-containing complex disassembly	19_GO:0050789 regulation of biological process	-3	4.5	4.4	20504	131	241	7	2.9	1.1	12343|12345|13829|17886|22003|23999|276770	Capza2|Capzb|Dmtn|Myh9|Tpm1|Twf2|Eif5a	-2.6
_FINAL	GO Biological Processes	19	GO:0060048	cardiac muscle contraction	19_GO:0032501 multicellular organismal process	-3	4.5	4.4	20504	131	241	7	2.9	1.1	11464|12293|13383|22003|57440|98660|110809	Actc1|Cacna2d1|Dlg1|Tpm1|Ehd3|Atp1a2|Srsf1	-2.6
_FINAL	KEGG Pathway	24	ko05230	Central carbon metabolism in cancer		-3	6.6	4.9	20504	64	241	5	2.1	0.92	14381|14660|16653|18746|26413	G6pdx|Gls|Kras|Pkm|Mapk1	-2.6
_FINAL	KEGG Pathway	24	mmu04260	Cardiac muscle contraction		-3	5.3	4.6	20504	96	241	6	2.5	1	11464|12293|12859|22003|66152|98660	Actc1|Cacna2d1|Cox5b|Tpm1|Uqcr10|Atp1a2	-2.6
_FINAL	GO Biological Processes	19	GO:0046390	ribose phosphate biosynthetic process	19_GO:0008152 metabolic process	-3	4	4.3	20504	171	241	8	3.3	1.2	11947|11949|11958|14381|18102|18746|20617|66588	Atp5b|Atp5c1|Atp5k|G6pdx|Nme1|Pkm|Snca|Cmpk1	-2.5
_FINAL	GO Biological Processes	19	GO:0070262	peptidyl-serine dephosphorylation	19_GO:0008152 metabolic process	-3	15	6.3	20504	17	241	3	1.2	0.71	19055|19060|51792	Ppp3ca|Ppp5c|Ppp2r1a	-2.5
_FINAL	GO Biological Processes	19	GO:0042776	mitochondrial ATP synthesis coupled proton transport	19_GO:0051179 localization	-3	15	6.3	20504	17	241	3	1.2	0.71	11947|11949|11958	Atp5b|Atp5c1|Atp5k	-2.5
_FINAL	GO Biological Processes	19	GO:0008361	regulation of cell size	19_GO:0065007 biological regulation	-3	3.6	4.2	20504	213	241	9	3.7	1.2	11426|12568|16971|23999|26941|58234|68585|108155|243743	Macf1|Cdk5|Lrp1|Twf2|Slc9a3r1|Shank3|Rtn4|Ogt|Plxna4	-2.5
_FINAL	KEGG Pathway	24	ko04015	Rap1 signaling pathway		-3	3.6	4.2	20504	213	241	9	3.7	1.2	11461|12387|14681|16653|18645|18752|18795|26413|217692	Actb|Ctnnb1|Gnao1|Kras|Pfn2|Prkcg|Plcb1|Mapk1|Sipa1l1	-2.5
_FINAL	GO Biological Processes	19	GO:1901215	negative regulation of neuron death	19_GO:0048519 negative regulation of biological process	-3	3.3	4.1	20504	258	241	10	4.1	1.3	12387|12568|14694|16653|16971|18752|19060|20617|234734|240057	Ctnnb1|Cdk5|Rack1|Kras|Lrp1|Prkcg|Ppp5c|Snca|Aars|Syngap1	-2.5
_FINAL	KEGG Pathway	24	ko04960	Aldosterone-regulated sodium reabsorption		-3	9	5.4	20504	38	241	4	1.7	0.82	16653|18752|26413|98660	Kras|Prkcg|Mapk1|Atp1a2	-2.5
_FINAL	KEGG Pathway	24	ko00620	Pyruvate metabolism		-3	9	5.4	20504	38	241	4	1.7	0.82	17448|17449|18746|76238	Mdh2|Mdh1|Pkm|Grhpr	-2.5
_FINAL	GO Biological Processes	19	GO:0034331	cell junction maintenance	19_GO:0009987 cellular process	-3	9	5.4	20504	38	241	4	1.7	0.82	66797|210274|238988|240057	Cntnap2|Shank2|Erc2|Syngap1	-2.5
_FINAL	KEGG Pathway	24	mmu04960	Aldosterone-regulated sodium reabsorption		-3	9	5.4	20504	38	241	4	1.7	0.82	16653|18752|26413|98660	Kras|Prkcg|Mapk1|Atp1a2	-2.5
_FINAL	GO Biological Processes	19	GO:0035794	positive regulation of mitochondrial membrane permeability	19_GO:0051179 localization	-3	9	5.4	20504	38	241	4	1.7	0.82	11740|22334|52538|59040	Slc25a5|Vdac2|Acaa2|Rhot1	-2.5
_FINAL	GO Biological Processes	19	GO:1901879	regulation of protein depolymerization	19_GO:0050789 regulation of biological process	-3	5.3	4.6	20504	97	241	6	2.5	1	12343|12345|13829|17886|22003|23999	Capza2|Capzb|Dmtn|Myh9|Tpm1|Twf2	-2.5
_FINAL	GO Biological Processes	19	GO:0070252	actin-mediated cell contraction	19_GO:0009987 cellular process	-3	5.3	4.6	20504	97	241	6	2.5	1	11464|12293|13383|17904|22003|98660	Actc1|Cacna2d1|Dlg1|Myl6|Tpm1|Atp1a2	-2.5
_FINAL	KEGG Pathway	24	mmu04015	Rap1 signaling pathway		-3	3.6	4.1	20504	215	241	9	3.7	1.2	11461|12387|14681|16653|18645|18752|18795|26413|217692	Actb|Ctnnb1|Gnao1|Kras|Pfn2|Prkcg|Plcb1|Mapk1|Sipa1l1	-2.5
_FINAL	GO Biological Processes	19	GO:0062014	negative regulation of small molecule metabolic process	19_GO:0048519 negative regulation of biological process	-3	5.2	4.6	20504	98	241	6	2.5	1	11363|13167|15444|16467|244373|381290	Acadl|Dbi|Hpca|Atcay|Erlin2|Atp2b4	-2.5
_FINAL	Reactome Gene Sets	6	R-MMU-983705	Signaling by the B Cell Receptor (BCR)		-3	5.2	4.6	20504	98	241	6	2.5	1	16653|19055|19170|19182|23997|26442	Kras|Ppp3ca|Psmb1|Psmc3|Psmd13|Psma5	-2.5
_FINAL	KEGG Pathway	24	mmu05230	Central carbon metabolism in cancer		-3	6.4	4.8	20504	66	241	5	2.1	0.92	14381|14660|16653|18746|26413	G6pdx|Gls|Kras|Pkm|Mapk1	-2.5
_FINAL	KEGG Pathway	24	ko00970	Aminoacyl-tRNA biosynthesis		-3	6.4	4.8	20504	66	241	5	2.1	0.92	15115|22375|70223|234734|381314	Hars|Wars|Nars|Aars|Iars2	-2.5
_FINAL	GO Biological Processes	19	GO:0009611	response to wounding	19_GO:0050896 response to stimulus	-3	2.5	3.7	20504	510	241	15	6.2	1.6	11426|11749|11806|12568|13829|14580|16971|17886|18717|22003|22240|67916|68585|268373|380684	Macf1|Anxa6|Apoa1|Cdk5|Dmtn|Gfap|Lrp1|Myh9|Pip5k1c|Tpm1|Dpysl3|Plpp3|Rtn4|Ppia|Nefh	-2.5
_FINAL	GO Biological Processes	19	GO:0048638	regulation of developmental growth	19_GO:0040007 growth	-3	2.7	3.8	20504	406	241	13	5.4	1.5	11426|12568|13383|14381|16971|17967|18795|22350|23999|26413|28185|68585|243743	Macf1|Cdk5|Dlg1|G6pdx|Lrp1|Ncam1|Plcb1|Ezr|Twf2|Mapk1|Tomm70a|Rtn4|Plxna4	-2.5
_FINAL	GO Biological Processes	19	GO:0046395	carboxylic acid catabolic process	19_GO:0008152 metabolic process	-3	3.5	4.1	20504	217	241	9	3.7	1.2	11363|13167|14660|15108|52538|104776|214579|227095|381290	Acadl|Dbi|Gls|Hsd17b10|Acaa2|Aldh6a1|Aldh5a1|Hibch|Atp2b4	-2.5
_FINAL	KEGG Pathway	24	mmu05231	Choline metabolism in cancer		-3	5.2	4.5	20504	99	241	6	2.5	1	16653|18717|18752|26413|67916|83767	Kras|Pip5k1c|Prkcg|Mapk1|Plpp3|Wasf1	-2.5
_FINAL	Reactome Gene Sets	6	R-MMU-382556	ABC-family proteins mediated transport		-3	5.2	4.5	20504	99	241	6	2.5	1	11806|19170|19182|23997|26442|244373	Apoa1|Psmb1|Psmc3|Psmd13|Psma5|Erlin2	-2.5
_FINAL	WikiPathways	27	WP2432	Spinal cord injury		-3	5.2	4.5	20504	99	241	6	2.5	1	12032|14580|17196|19055|26413|68585	Bcan|Gfap|Mbp|Ppp3ca|Mapk1|Rtn4	-2.5
_FINAL	KEGG Pathway	24	ko05231	Choline metabolism in cancer		-3	5.2	4.5	20504	99	241	6	2.5	1	16653|18717|18752|26413|67916|83767	Kras|Pip5k1c|Prkcg|Mapk1|Plpp3|Wasf1	-2.5
_FINAL	Reactome Gene Sets	6	R-MMU-69275	G2/M Transition		-3	3.9	4.2	20504	175	241	8	3.3	1.2	13589|15519|19046|19170|19182|23997|26442|51792	Mapre1|Hsp90aa1|Ppp1cb|Psmb1|Psmc3|Psmd13|Psma5|Ppp2r1a	-2.5
_FINAL	GO Biological Processes	19	GO:0051017	actin filament bundle assembly	19_GO:0009987 cellular process	-3	3.9	4.2	20504	175	241	8	3.3	1.2	11806|13829|18645|22003|22240|22350|58234|109711	Apoa1|Dmtn|Pfn2|Tpm1|Dpysl3|Ezr|Shank3|Actn1	-2.5
_FINAL	Reactome Gene Sets	6	R-MMU-163210	Formation of ATP by chemiosmotic coupling		-2.9	14	6.1	20504	18	241	3	1.2	0.71	11947|11949|11958	Atp5b|Atp5c1|Atp5k	-2.5
_FINAL	GO Biological Processes	19	GO:0043278	response to morphine	19_GO:0050896 response to stimulus	-2.9	14	6.1	20504	18	241	3	1.2	0.71	18752|19060|217124	Prkcg|Ppp5c|Ppp1r9b	-2.5
_FINAL	GO Biological Processes	19	GO:0060192	negative regulation of lipase activity	19_GO:0065007 biological regulation	-2.9	14	6.1	20504	18	241	3	1.2	0.71	11806|18984|20616	Apoa1|Por|Snap91	-2.5
_FINAL	GO Biological Processes	19	GO:2000641	regulation of early endosome to late endosome transport	19_GO:0051179 localization	-2.9	14	6.1	20504	18	241	3	1.2	0.71	22350|26413|54198	Ezr|Mapk1|Snx3	-2.5
_FINAL	Reactome Gene Sets	6	R-MMU-8949613	Cristae formation		-2.9	14	6.1	20504	18	241	3	1.2	0.71	11947|11949|11958	Atp5b|Atp5c1|Atp5k	-2.5
_FINAL	GO Biological Processes	19	GO:2000369	regulation of clathrin-dependent endocytosis	19_GO:0051179 localization	-2.9	14	6.1	20504	18	241	3	1.2	0.71	20404|20616|72685	Sh3gl2|Snap91|Dnajc6	-2.5
_FINAL	GO Biological Processes	19	GO:0051580	regulation of neurotransmitter uptake	19_GO:0051179 localization	-2.9	14	6.1	20504	18	241	3	1.2	0.71	14251|14580|20617	Flot1|Gfap|Snca	-2.5
_FINAL	KEGG Pathway	24	mmu00970	Aminoacyl-tRNA biosynthesis		-2.9	6.3	4.8	20504	67	241	5	2.1	0.92	15115|22375|70223|234734|381314	Hars|Wars|Nars|Aars|Iars2	-2.5
_FINAL	GO Biological Processes	19	GO:0006892	post-Golgi vesicle-mediated transport	19_GO:0051179 localization	-2.9	5.1	4.5	20504	100	241	6	2.5	1	11426|11765|14694|17918|19325|57440	Macf1|Ap1g1|Rack1|Myo5a|Rab10|Ehd3	-2.5
_FINAL	GO Biological Processes	19	GO:0016054	organic acid catabolic process	19_GO:0008152 metabolic process	-2.9	3.5	4.1	20504	219	241	9	3.7	1.2	11363|13167|14660|15108|52538|104776|214579|227095|381290	Acadl|Dbi|Gls|Hsd17b10|Acaa2|Aldh6a1|Aldh5a1|Hibch|Atp2b4	-2.5
_FINAL	Reactome Gene Sets	6	R-MMU-453274	Mitotic G2-G2/M phases		-2.9	3.8	4.1	20504	177	241	8	3.3	1.2	13589|15519|19046|19170|19182|23997|26442|51792	Mapre1|Hsp90aa1|Ppp1cb|Psmb1|Psmc3|Psmd13|Psma5|Ppp2r1a	-2.5
_FINAL	GO Biological Processes	19	GO:1901888	regulation of cell junction assembly	19_GO:0050789 regulation of biological process	-2.9	3.5	4	20504	220	241	9	3.7	1.2	11426|13829|14251|16971|20617|66797|72349|217692|320840	Macf1|Dmtn|Flot1|Lrp1|Snca|Cntnap2|Dusp3|Sipa1l1|Negr1	-2.5
_FINAL	GO Biological Processes	19	GO:0051402	neuron apoptotic process	19_GO:0009987 cellular process	-2.9	3	3.9	20504	312	241	11	4.6	1.3	12387|12568|14381|14768|16653|16971|18752|20617|66437|234734|240057	Ctnnb1|Cdk5|G6pdx|Lancl1|Kras|Lrp1|Prkcg|Snca|Fis1|Aars|Syngap1	-2.5
_FINAL	GO Biological Processes	19	GO:1901385	regulation of voltage-gated calcium channel activity	19_GO:0051179 localization	-2.9	8.5	5.2	20504	40	241	4	1.7	0.82	12293|12568|15444|57440	Cacna2d1|Cdk5|Hpca|Ehd3	-2.5
_FINAL	GO Biological Processes	19	GO:1902108	regulation of mitochondrial membrane permeability involved in apoptotic process	19_GO:0051179 localization	-2.9	8.5	5.2	20504	40	241	4	1.7	0.82	11740|22334|52538|59040	Slc25a5|Vdac2|Acaa2|Rhot1	-2.5
_FINAL	KEGG Pathway	24	ko05031	Amphetamine addiction		-2.9	6.3	4.7	20504	68	241	5	2.1	0.92	12325|12326|18752|19046|19055	Camk2g|Camk4|Prkcg|Ppp1cb|Ppp3ca	-2.5
_FINAL	GO Biological Processes	19	GO:0050772	positive regulation of axonogenesis	19_GO:0048518 positive regulation of biological process	-2.9	5.1	4.5	20504	101	241	6	2.5	1	11426|16971|20616|23999|68585|243743	Macf1|Lrp1|Snap91|Twf2|Rtn4|Plxna4	-2.5
_FINAL	GO Biological Processes	19	GO:0061572	actin filament bundle organization	19_GO:0009987 cellular process	-2.9	3.8	4.1	20504	178	241	8	3.3	1.2	11806|13829|18645|22003|22240|22350|58234|109711	Apoa1|Dmtn|Pfn2|Tpm1|Dpysl3|Ezr|Shank3|Actn1	-2.5
_FINAL	GO Biological Processes	19	GO:0048639	positive regulation of developmental growth	19_GO:0040007 growth	-2.9	3.5	4	20504	221	241	9	3.7	1.2	11426|13383|16971|17967|18795|22350|23999|26413|68585	Macf1|Dlg1|Lrp1|Ncam1|Plcb1|Ezr|Twf2|Mapk1|Rtn4	-2.5
_FINAL	GO Biological Processes	19	GO:0150115	cell-substrate junction organization	19_GO:0009987 cellular process	-2.9	5	4.4	20504	102	241	6	2.5	1	11426|13829|16971|72349|109711|232227	Macf1|Dmtn|Lrp1|Dusp3|Actn1|Iqsec1	-2.4
_FINAL	GO Biological Processes	19	GO:0019217	regulation of fatty acid metabolic process	19_GO:0008152 metabolic process	-2.9	5	4.4	20504	102	241	6	2.5	1	11363|11806|13167|16592|20617|244373	Acadl|Apoa1|Dbi|Fabp5|Snca|Erlin2	-2.4
_FINAL	KEGG Pathway	24	ko04723	Retrograde endocannabinoid signaling		-2.9	5	4.4	20504	102	241	6	2.5	1	14406|14681|14688|18752|18795|26413	Gabrg2|Gnao1|Gnb1|Prkcg|Plcb1|Mapk1	-2.4
_FINAL	GO Biological Processes	19	GO:0150116	regulation of cell-substrate junction organization	19_GO:0050789 regulation of biological process	-2.9	6.2	4.7	20504	69	241	5	2.1	0.92	11426|13829|16971|72349|232227	Macf1|Dmtn|Lrp1|Dusp3|Iqsec1	-2.4
_FINAL	GO Biological Processes	19	GO:0009206	purine ribonucleoside triphosphate biosynthetic process	19_GO:0008152 metabolic process	-2.9	6.2	4.7	20504	69	241	5	2.1	0.92	11947|11949|11958|18102|18746	Atp5b|Atp5c1|Atp5k|Nme1|Pkm	-2.4
_FINAL	GO Biological Processes	19	GO:0015800	acidic amino acid transport	19_GO:0051179 localization	-2.9	6.2	4.7	20504	69	241	5	2.1	0.92	17920|20617|26941|78830|108068	Myo6|Snca|Slc9a3r1|Slc25a12|Grm2	-2.4
_FINAL	GO Biological Processes	19	GO:0007626	locomotory behavior	19_GO:0007610 behavior	-2.9	3.2	3.9	20504	268	241	10	4.1	1.3	14681|17918|17920|20614|20617|58234|66797|98660|210274|320840	Gnao1|Myo5a|Myo6|Snap25|Snca|Shank3|Cntnap2|Atp1a2|Shank2|Negr1	-2.4
_FINAL	GO Biological Processes	19	GO:0042391	regulation of membrane potential	19_GO:0065007 biological regulation	-2.9	2.6	3.7	20504	467	241	14	5.8	1.5	12293|12568|13383|13483|14406|14694|16498|19055|20617|26875|50997|57440|58234|66797	Cacna2d1|Cdk5|Dlg1|Dpp6|Gabrg2|Rack1|Kcnab2|Ppp3ca|Snca|Pclo|Mpp2|Ehd3|Shank3|Cntnap2	-2.4
_FINAL	GO Biological Processes	19	GO:0099084	postsynaptic specialization organization	19_GO:0009987 cellular process	-2.9	8.3	5.1	20504	41	241	4	1.7	0.82	58234|210274|217692|240057	Shank3|Shank2|Sipa1l1|Syngap1	-2.4
_FINAL	GO Biological Processes	19	GO:0014072	response to isoquinoline alkaloid	19_GO:0050896 response to stimulus	-2.9	13	5.9	20504	19	241	3	1.2	0.71	18752|19060|217124	Prkcg|Ppp5c|Ppp1r9b	-2.4
_FINAL	KEGG Pathway	24	mmu04723	Retrograde endocannabinoid signaling		-2.9	4.3	4.2	20504	140	241	7	2.9	1.1	14406|14681|14688|17719|18752|18795|26413	Gabrg2|Gnao1|Gnb1|ND4|Prkcg|Plcb1|Mapk1	-2.4
_FINAL	GO Biological Processes	19	GO:2001257	regulation of cation channel activity	19_GO:0051179 localization	-2.9	3.8	4.1	20504	181	241	8	3.3	1.2	12293|12568|13383|15444|17918|50932|57440|58234	Cacna2d1|Cdk5|Dlg1|Hpca|Myo5a|Mink1|Ehd3|Shank3	-2.4
_FINAL	GO Biological Processes	19	GO:0009145	purine nucleoside triphosphate biosynthetic process	19_GO:0008152 metabolic process	-2.9	6.1	4.6	20504	70	241	5	2.1	0.92	11947|11949|11958|18102|18746	Atp5b|Atp5c1|Atp5k|Nme1|Pkm	-2.4
_FINAL	Reactome Gene Sets	6	R-MMU-5628897	TP53 Regulates Metabolic Genes		-2.9	6.1	4.6	20504	70	241	5	2.1	0.92	13063|14381|14660|17992|54683	Cycs|G6pdx|Gls|Ndufa4|Prdx5	-2.4
_FINAL	GO Biological Processes	19	GO:0048168	regulation of neuronal synaptic plasticity	19_GO:0023052 signaling	-2.9	6.1	4.6	20504	70	241	5	2.1	0.92	16653|20617|20972|58234|240057	Kras|Snca|Syngr1|Shank3|Syngap1	-2.4
_FINAL	Reactome Gene Sets	6	R-MMU-418346	Platelet homeostasis		-2.9	6.1	4.6	20504	70	241	5	2.1	0.92	14688|26932|51792|67972|381290	Gnb1|Ppp2r5e|Ppp2r1a|Atp2b1|Atp2b4	-2.4
_FINAL	KEGG Pathway	24	mmu05031	Amphetamine addiction		-2.9	6.1	4.6	20504	70	241	5	2.1	0.92	12325|12326|18752|19046|19055	Camk2g|Camk4|Prkcg|Ppp1cb|Ppp3ca	-2.4
_FINAL	Reactome Gene Sets	6	R-MMU-69620	Cell Cycle Checkpoints		-2.9	3.2	3.9	20504	270	241	10	4.1	1.3	13589|18221|19170|19182|23997|26442|26932|51792|57294|234663	Mapre1|Nudc|Psmb1|Psmc3|Psmd13|Psma5|Ppp2r5e|Ppp2r1a|Rps27|Dync1li2	-2.4
_FINAL	GO Biological Processes	19	GO:0051588	regulation of neurotransmitter transport	19_GO:0051179 localization	-2.8	4.2	4.2	20504	141	241	7	2.9	1.1	14251|14580|17920|18645|18752|20617|78808	Flot1|Gfap|Myo6|Pfn2|Prkcg|Snca|Stxbp5	-2.4
_FINAL	GO Biological Processes	19	GO:0007160	cell-matrix adhesion	19_GO:0022610 biological adhesion	-2.8	3.4	4	20504	225	241	9	3.7	1.2	11426|12032|12387|12568|13829|16971|50932|72349|109711	Macf1|Bcan|Ctnnb1|Cdk5|Dmtn|Lrp1|Mink1|Dusp3|Actn1	-2.4
_FINAL	GO Biological Processes	19	GO:0050803	regulation of synapse structure or activity	19_GO:0065007 biological regulation	-2.8	3.1	3.9	20504	271	241	10	4.1	1.3	12568|20616|20617|53328|58234|210274|217692|235604|240057|320840	Cdk5|Snap91|Snca|Pgrmc1|Shank3|Shank2|Sipa1l1|Camkv|Syngap1|Negr1	-2.4
_FINAL	GO Biological Processes	19	GO:0023061	signal release	19_GO:0051179 localization	-2.8	2.3	3.6	20504	580	241	16	6.6	1.6	16971|17918|17920|18645|18752|19055|20614|20616|20617|20965|26875|68585|78808|108068|238988|381979	Lrp1|Myo5a|Myo6|Pfn2|Prkcg|Ppp3ca|Snap25|Snap91|Snca|Syn2|Pclo|Rtn4|Stxbp5|Grm2|Erc2|Brsk1	-2.4
_FINAL	GO Biological Processes	19	GO:0014059	regulation of dopamine secretion	19_GO:0051179 localization	-2.8	8.1	5	20504	42	241	4	1.7	0.82	17918|20617|68585|108068	Myo5a|Snca|Rtn4|Grm2	-2.4
_FINAL	KEGG Pathway	24	mmu00620	Pyruvate metabolism		-2.8	8.1	5	20504	42	241	4	1.7	0.82	17448|17449|18746|76238	Mdh2|Mdh1|Pkm|Grhpr	-2.4
_FINAL	GO Biological Processes	19	GO:0014046	dopamine secretion	19_GO:0051179 localization	-2.8	8.1	5	20504	42	241	4	1.7	0.82	17918|20617|68585|108068	Myo5a|Snca|Rtn4|Grm2	-2.4
_FINAL	GO Biological Processes	19	GO:0098876	vesicle-mediated transport to the plasma membrane	19_GO:0051179 localization	-2.8	4.2	4.2	20504	142	241	7	2.9	1.1	11426|14694|19325|20614|54198|57440|77407	Macf1|Rack1|Rab10|Snap25|Snx3|Ehd3|Rab35	-2.4
_FINAL	GO Biological Processes	19	GO:0062012	regulation of small molecule metabolic process	19_GO:0008152 metabolic process	-2.8	2.8	3.7	20504	369	241	12	5	1.4	11363|11806|13167|15444|16467|16592|18984|19046|20617|108155|244373|381290	Acadl|Apoa1|Dbi|Hpca|Atcay|Fabp5|Por|Ppp1cb|Snca|Ogt|Erlin2|Atp2b4	-2.4
_FINAL	GO Biological Processes	19	GO:0032787	monocarboxylic acid metabolic process	19_GO:0008152 metabolic process	-2.8	2.3	3.6	20504	637	241	17	7.1	1.6	11363|11806|13167|15108|16592|17918|18293|18746|18823|18984|20617|52538|76238|108155|214579|244373|407785	Acadl|Apoa1|Dbi|Hsd17b10|Fabp5|Myo5a|Ogdh|Pkm|Plp1|Por|Snca|Acaa2|Grhpr|Ogt|Aldh5a1|Erlin2|Ndufs6	-2.4
_FINAL	GO Biological Processes	19	GO:0048675	axon extension	19_GO:0040007 growth	-2.8	4.2	4.1	20504	143	241	7	2.9	1.1	11426|12568|15519|16971|23999|68585|243743	Macf1|Cdk5|Hsp90aa1|Lrp1|Twf2|Rtn4|Plxna4	-2.4
_FINAL	WikiPathways	27	WP2841	Focal adhesion: PI3K-Akt-mTOR signaling pathway		-2.8	2.9	3.8	20504	322	241	11	4.6	1.3	12539|14688|15519|16653|19325|20104|20527|26413|26932|51792|75705	Cdc37|Gnb1|Hsp90aa1|Kras|Rab10|Rps6|Slc2a3|Mapk1|Ppp2r5e|Ppp2r1a|Eif4b	-2.4
_FINAL	GO Biological Processes	19	GO:0051481	negative regulation of cytosolic calcium ion concentration	19_GO:0065007 biological regulation	-2.8	13	5.7	20504	20	241	3	1.2	0.71	16971|67972|98660	Lrp1|Atp2b1|Atp1a2	-2.4
_FINAL	GO Biological Processes	19	GO:1902430	negative regulation of amyloid-beta formation	19_GO:0048519 negative regulation of biological process	-2.8	13	5.7	20504	20	241	3	1.2	0.71	12759|68585|104001	Clu|Rtn4|Rtn1	-2.4
_FINAL	KEGG Pathway	24	ko04520	Adherens junction		-2.8	5.9	4.5	20504	72	241	5	2.1	0.92	11461|12387|26413|83767|109711	Actb|Ctnnb1|Mapk1|Wasf1|Actn1	-2.4
_FINAL	GO Biological Processes	19	GO:0009201	ribonucleoside triphosphate biosynthetic process	19_GO:0008152 metabolic process	-2.8	5.9	4.5	20504	72	241	5	2.1	0.92	11947|11949|11958|18102|18746	Atp5b|Atp5c1|Atp5k|Nme1|Pkm	-2.4
_FINAL	KEGG Pathway	24	mmu04520	Adherens junction		-2.8	5.9	4.5	20504	72	241	5	2.1	0.92	11461|12387|26413|83767|109711	Actb|Ctnnb1|Mapk1|Wasf1|Actn1	-2.4
_FINAL	Reactome Gene Sets	6	R-MMU-9648025	EML4 and NUDC in mitotic spindle formation		-2.8	4.8	4.3	20504	106	241	6	2.5	1	13589|18221|26932|51792|57294|234663	Mapre1|Nudc|Ppp2r5e|Ppp2r1a|Rps27|Dync1li2	-2.4
_FINAL	KEGG Pathway	24	mmu04972	Pancreatic secretion		-2.8	4.8	4.3	20504	106	241	6	2.5	1	12345|18752|18795|67972|98660|381290	Capzb|Prkcg|Plcb1|Atp2b1|Atp1a2|Atp2b4	-2.4
_FINAL	GO Biological Processes	19	GO:0042220	response to cocaine	19_GO:0050896 response to stimulus	-2.8	7.9	4.9	20504	43	241	4	1.7	0.82	12568|17967|20617|108068	Cdk5|Ncam1|Snca|Grm2	-2.4
_FINAL	GO Biological Processes	19	GO:1901615	organic hydroxy compound metabolic process	19_GO:0008152 metabolic process	-2.8	2.4	3.6	20504	531	241	15	6.2	1.6	11363|11806|13030|13116|14381|15108|15929|16971|17918|18795|18984|20617|67834|67916|244373	Acadl|Apoa1|Ctsb|Cyp46a1|G6pdx|Hsd17b10|Idh3g|Lrp1|Myo5a|Plcb1|Por|Snca|Idh3a|Plpp3|Erlin2	-2.4
_FINAL	GO Biological Processes	19	GO:0008203	cholesterol metabolic process	19_GO:0008152 metabolic process	-2.8	4.1	4.1	20504	145	241	7	2.9	1.1	11363|11806|13116|14381|16971|18984|244373	Acadl|Apoa1|Cyp46a1|G6pdx|Lrp1|Por|Erlin2	-2.4
_FINAL	Reactome Gene Sets	6	R-MMU-69618	Mitotic Spindle Checkpoint		-2.8	4.8	4.3	20504	107	241	6	2.5	1	13589|18221|26932|51792|57294|234663	Mapre1|Nudc|Ppp2r5e|Ppp2r1a|Rps27|Dync1li2	-2.4
_FINAL	Reactome Gene Sets	6	R-MMU-5621481	C-type lectin receptors (CLRs)		-2.8	4.8	4.3	20504	107	241	6	2.5	1	16653|19055|19170|19182|23997|26442	Kras|Ppp3ca|Psmb1|Psmc3|Psmd13|Psma5	-2.4
_FINAL	GO Biological Processes	19	GO:0006873	cellular ion homeostasis	19_GO:0065007 biological regulation	-2.8	2.2	3.5	20504	703	241	18	7.5	1.7	11749|11947|11964|11972|12293|12568|13167|14688|16971|17918|20617|26413|26941|66437|67972|98660|276770|381290	Anxa6|Atp5b|Atp6v1a|Atp6v0d1|Cacna2d1|Cdk5|Dbi|Gnb1|Lrp1|Myo5a|Snca|Mapk1|Slc9a3r1|Fis1|Atp2b1|Atp1a2|Eif5a|Atp2b4	-2.3
_FINAL	GO Biological Processes	19	GO:0071453	cellular response to oxygen levels	19_GO:0050896 response to stimulus	-2.8	4.1	4.1	20504	146	241	7	2.9	1.1	11964|11972|14688|19155|52538|68585|108155	Atp6v1a|Atp6v0d1|Gnb1|Npepps|Acaa2|Rtn4|Ogt	-2.3
_FINAL	GO Biological Processes	19	GO:0007006	mitochondrial membrane organization	19_GO:0009987 cellular process	-2.8	4.7	4.2	20504	108	241	6	2.5	1	11740|15519|20617|22334|52538|59040	Slc25a5|Hsp90aa1|Snca|Vdac2|Acaa2|Rhot1	-2.3
_FINAL	GO Biological Processes	19	GO:0048678	response to axon injury	19_GO:0050896 response to stimulus	-2.7	5.7	4.5	20504	74	241	5	2.1	0.92	11806|16971|22240|68585|380684	Apoa1|Lrp1|Dpysl3|Rtn4|Nefh	-2.3
_FINAL	GO Biological Processes	19	GO:0046847	filopodium assembly	19_GO:0009987 cellular process	-2.7	5.7	4.5	20504	74	241	5	2.1	0.92	12345|13829|22240|22350|217124	Capzb|Dmtn|Dpysl3|Ezr|Ppp1r9b	-2.3
_FINAL	KEGG Pathway	24	ko04072	Phospholipase D signaling pathway		-2.7	4.1	4	20504	147	241	7	2.9	1.1	16653|18717|18795|26413|67916|108068|108069	Kras|Pip5k1c|Plcb1|Mapk1|Plpp3|Grm2|Grm3	-2.3
_FINAL	GO Biological Processes	19	GO:0051056	regulation of small GTPase mediated signal transduction	19_GO:0023052 signaling	-2.7	3.3	3.8	20504	233	241	9	3.7	1.2	11806|14251|16653|68585|108155|217692|223601|232227|240057	Apoa1|Flot1|Kras|Rtn4|Ogt|Sipa1l1|Cyrib|Iqsec1|Syngap1	-2.3
_FINAL	Reactome Gene Sets	6	R-MMU-2168880	Scavenging of heme from plasma		-2.7	12	5.6	20504	21	241	3	1.2	0.71	11657|11806|16971	Alb|Apoa1|Lrp1	-2.3
_FINAL	GO Biological Processes	19	GO:0150146	cell junction disassembly	19_GO:0009987 cellular process	-2.7	12	5.6	20504	21	241	3	1.2	0.71	12568|72349|232227	Cdk5|Dusp3|Iqsec1	-2.3
_FINAL	GO Biological Processes	19	GO:0030534	adult behavior	19_GO:0007610 behavior	-2.7	3.6	3.9	20504	190	241	8	3.3	1.2	12568|14406|20617|58234|66797|98660|108068|210274	Cdk5|Gabrg2|Snca|Shank3|Cntnap2|Atp1a2|Grm2|Shank2	-2.3
_FINAL	GO Biological Processes	19	GO:0050806	positive regulation of synaptic transmission	19_GO:0048518 positive regulation of biological process	-2.7	2.8	3.7	20504	330	241	11	4.6	1.3	13116|13167|14251|14580|18752|20614|20617|26413|50997|58234|210274	Cyp46a1|Dbi|Flot1|Gfap|Prkcg|Snap25|Snca|Mapk1|Mpp2|Shank3|Shank2	-2.3
_FINAL	GO Biological Processes	19	GO:0060284	regulation of cell development	19_GO:0032502 developmental process	-2.7	2.3	3.5	20504	598	241	16	6.6	1.6	11426|11806|12387|12568|13829|14580|16971|17196|18795|19055|20616|23999|58234|68585|240057|243743	Macf1|Apoa1|Ctnnb1|Cdk5|Dmtn|Gfap|Lrp1|Mbp|Plcb1|Ppp3ca|Snap91|Twf2|Shank3|Rtn4|Syngap1|Plxna4	-2.3
_FINAL	GO Biological Processes	19	GO:0035249	synaptic transmission, glutamatergic	19_GO:0023052 signaling	-2.7	4.6	4.1	20504	111	241	6	2.5	1	12568|17918|58234|108068|108069|210274	Cdk5|Myo5a|Shank3|Grm2|Grm3|Shank2	-2.3
_FINAL	Reactome Gene Sets	6	R-MMU-201681	TCF dependent signaling in response to WNT		-2.7	4	4	20504	150	241	7	2.9	1.1	12387|19170|19182|23997|26442|26932|51792	Ctnnb1|Psmb1|Psmc3|Psmd13|Psma5|Ppp2r5e|Ppp2r1a	-2.3
_FINAL	WikiPathways	27	WP450	IL-2 signaling pathway		-2.7	5.6	4.4	20504	76	241	5	2.1	0.92	14694|15519|16653|18795|26413	Rack1|Hsp90aa1|Kras|Plcb1|Mapk1	-2.3
_FINAL	GO Biological Processes	19	GO:0010833	telomere maintenance via telomere lengthening	19_GO:0008152 metabolic process	-2.7	5.6	4.4	20504	76	241	5	2.1	0.92	12387|12469|15519|26413|51810	Ctnnb1|Cct8|Hsp90aa1|Mapk1|Hnrnpu	-2.3
_FINAL	GO Biological Processes	19	GO:1904951	positive regulation of establishment of protein localization	19_GO:0051179 localization	-2.7	2.8	3.6	20504	333	241	11	4.6	1.3	12326|12469|12568|14694|15444|16971|22350|26413|28185|66437|268373	Camk4|Cct8|Cdk5|Rack1|Hpca|Lrp1|Ezr|Mapk1|Tomm70a|Fis1|Ppia	-2.3
_FINAL	KEGG Pathway	24	ko03050	Proteasome		-2.7	7.4	4.7	20504	46	241	4	1.7	0.82	19170|19182|23997|26442	Psmb1|Psmc3|Psmd13|Psma5	-2.3
_FINAL	KEGG Pathway	24	mmu03050	Proteasome		-2.7	7.4	4.7	20504	46	241	4	1.7	0.82	19170|19182|23997|26442	Psmb1|Psmc3|Psmd13|Psma5	-2.3
_FINAL	WikiPathways	27	WP523	Regulation of actin cytoskeleton		-2.7	3.9	4	20504	151	241	7	2.9	1.1	11461|16653|18717|22350|26413|83767|109711	Actb|Kras|Pip5k1c|Ezr|Mapk1|Wasf1|Actn1	-2.3
_FINAL	KEGG Pathway	24	mmu04072	Phospholipase D signaling pathway		-2.7	3.9	4	20504	151	241	7	2.9	1.1	16653|18717|18795|26413|67916|108068|108069	Kras|Pip5k1c|Plcb1|Mapk1|Plpp3|Grm2|Grm3	-2.3
_FINAL	KEGG Pathway	24	mmu04964	Proximal tubule bicarbonate reclamation		-2.7	12	5.4	20504	22	241	3	1.2	0.71	14660|17449|98660	Gls|Mdh1|Atp1a2	-2.3
_FINAL	GO Biological Processes	19	GO:0015986	ATP synthesis coupled proton transport	19_GO:0051179 localization	-2.7	12	5.4	20504	22	241	3	1.2	0.71	11947|11949|11958	Atp5b|Atp5c1|Atp5k	-2.3
_FINAL	GO Biological Processes	19	GO:0015985	energy coupled proton transport, down electrochemical gradient	19_GO:0051179 localization	-2.7	12	5.4	20504	22	241	3	1.2	0.71	11947|11949|11958	Atp5b|Atp5c1|Atp5k	-2.3
_FINAL	KEGG Pathway	24	ko04964	Proximal tubule bicarbonate reclamation		-2.7	12	5.4	20504	22	241	3	1.2	0.71	14660|17449|98660	Gls|Mdh1|Atp1a2	-2.3
_FINAL	GO Biological Processes	19	GO:0071625	vocalization behavior	19_GO:0007610 behavior	-2.7	12	5.4	20504	22	241	3	1.2	0.71	58234|66797|210274	Shank3|Cntnap2|Shank2	-2.3
_FINAL	GO Biological Processes	19	GO:0051480	regulation of cytosolic calcium ion concentration	19_GO:0065007 biological regulation	-2.7	2.6	3.6	20504	386	241	12	5	1.4	12293|12568|13167|14688|16971|17918|20617|66437|67972|98660|276770|381290	Cacna2d1|Cdk5|Dbi|Gnb1|Lrp1|Myo5a|Snca|Fis1|Atp2b1|Atp1a2|Eif5a|Atp2b4	-2.3
_FINAL	GO Biological Processes	19	GO:0080135	regulation of cellular response to stress	19_GO:0050896 response to stimulus	-2.7	2.2	3.4	20504	661	241	17	7.1	1.6	12387|12759|13383|14694|14768|16653|16971|18752|18795|22350|26413|26754|50932|68585|72349|108155|268373	Ctnnb1|Clu|Dlg1|Rack1|Lancl1|Kras|Lrp1|Prkcg|Plcb1|Ezr|Mapk1|Cops5|Mink1|Rtn4|Dusp3|Ogt|Ppia	-2.3
_FINAL	GO Biological Processes	19	GO:0048489	synaptic vesicle transport	19_GO:0051179 localization	-2.7	7.2	4.7	20504	47	241	4	1.7	0.82	12387|12568|20616|20617	Ctnnb1|Cdk5|Snap91|Snca	-2.3
_FINAL	GO Biological Processes	19	GO:0022604	regulation of cell morphogenesis	19_GO:0032502 developmental process	-2.7	2.8	3.6	20504	337	241	11	4.6	1.3	11426|11806|12345|13383|13829|17886|22003|22350|26941|68585|243743	Macf1|Apoa1|Capzb|Dlg1|Dmtn|Myh9|Tpm1|Ezr|Slc9a3r1|Rtn4|Plxna4	-2.3
_FINAL	KEGG Pathway	24	ko04970	Salivary secretion		-2.6	5.5	4.3	20504	78	241	5	2.1	0.92	18752|18795|67972|98660|381290	Prkcg|Plcb1|Atp2b1|Atp1a2|Atp2b4	-2.3
_FINAL	KEGG Pathway	24	ko05132	Salmonella infection		-2.6	5.5	4.3	20504	78	241	5	2.1	0.92	11461|18645|26413|83767|234663	Actb|Pfn2|Mapk1|Wasf1|Dync1li2	-2.3
_FINAL	Reactome Gene Sets	6	R-MMU-5688426	Deubiquitination		-2.6	3.2	3.7	20504	241	241	9	3.7	1.2	11461|19170|19182|22334|23997|26442|28185|59040|108155	Actb|Psmb1|Psmc3|Vdac2|Psmd13|Psma5|Tomm70a|Rhot1|Ogt	-2.3
_FINAL	Reactome Gene Sets	6	R-MMU-76002	Platelet activation, signaling and aggregation		-2.6	3.2	3.7	20504	241	241	9	3.7	1.2	11657|11806|12759|14688|18752|26413|67059|109711|223601	Alb|Apoa1|Clu|Gnb1|Prkcg|Mapk1|Ola1|Actn1|Cyrib	-2.3
_FINAL	GO Biological Processes	19	GO:0030516	regulation of axon extension	19_GO:0040007 growth	-2.6	4.5	4.1	20504	114	241	6	2.5	1	11426|12568|16971|23999|68585|243743	Macf1|Cdk5|Lrp1|Twf2|Rtn4|Plxna4	-2.2
_FINAL	Reactome Gene Sets	6	R-MMU-69278	Cell Cycle, Mitotic		-2.6	2.4	3.4	20504	496	241	14	5.8	1.5	13589|15519|18221|19046|19170|19182|23997|26413|26442|26932|51792|57294|76308|234663	Mapre1|Hsp90aa1|Nudc|Ppp1cb|Psmb1|Psmc3|Psmd13|Mapk1|Psma5|Ppp2r5e|Ppp2r1a|Rps27|Rab1b|Dync1li2	-2.2
_FINAL	GO Biological Processes	19	GO:0016125	sterol metabolic process	19_GO:0008152 metabolic process	-2.6	3.9	3.9	20504	154	241	7	2.9	1.1	11363|11806|13116|14381|16971|18984|244373	Acadl|Apoa1|Cyp46a1|G6pdx|Lrp1|Por|Erlin2	-2.2
_FINAL	KEGG Pathway	24	ko04024	cAMP signaling pathway		-2.6	3.5	3.8	20504	197	241	8	3.3	1.2	12325|12326|19046|26413|67972|98660|98932|381290	Camk2g|Camk4|Ppp1cb|Mapk1|Atp2b1|Atp1a2|Myl9|Atp2b4	-2.2
_FINAL	GO Biological Processes	19	GO:0008016	regulation of heart contraction	19_GO:0032501 multicellular organismal process	-2.6	3.5	3.8	20504	197	241	8	3.3	1.2	12293|13383|14681|22003|57440|74868|98660|381290	Cacna2d1|Dlg1|Gnao1|Tpm1|Ehd3|Tmem65|Atp1a2|Atp2b4	-2.2
_FINAL	GO Biological Processes	19	GO:0099149	regulation of postsynaptic neurotransmitter receptor internalization	19_GO:0051179 localization	-2.6	11	5.3	20504	23	241	3	1.2	0.71	15444|18717|232227	Hpca|Pip5k1c|Iqsec1	-2.2
_FINAL	GO Biological Processes	19	GO:0010996	response to auditory stimulus	19_GO:0050896 response to stimulus	-2.6	11	5.3	20504	23	241	3	1.2	0.71	58234|66797|98660	Shank3|Cntnap2|Atp1a2	-2.2
_FINAL	GO Biological Processes	19	GO:1902992	negative regulation of amyloid precursor protein catabolic process	19_GO:0048519 negative regulation of biological process	-2.6	11	5.3	20504	23	241	3	1.2	0.71	12759|68585|104001	Clu|Rtn4|Rtn1	-2.2
_FINAL	Reactome Gene Sets	6	R-MMU-198725	Nuclear Events (kinase and transcription factor activation)		-2.6	11	5.3	20504	23	241	3	1.2	0.71	26413|51792|72349	Mapk1|Ppp2r1a|Dusp3	-2.2
_FINAL	GO Biological Processes	19	GO:0034109	homotypic cell-cell adhesion	19_GO:0022610 biological adhesion	-2.6	5.4	4.3	20504	79	241	5	2.1	0.92	13829|17967|18717|67916|268373	Dmtn|Ncam1|Pip5k1c|Plpp3|Ppia	-2.2
_FINAL	KEGG Pathway	24	mmu05132	Salmonella infection		-2.6	5.4	4.3	20504	79	241	5	2.1	0.92	11461|18645|26413|83767|234663	Actb|Pfn2|Mapk1|Wasf1|Dync1li2	-2.2
_FINAL	KEGG Pathway	24	mmu04970	Salivary secretion		-2.6	5.4	4.3	20504	79	241	5	2.1	0.92	18752|18795|67972|98660|381290	Prkcg|Plcb1|Atp2b1|Atp1a2|Atp2b4	-2.2
_FINAL	Reactome Gene Sets	6	R-MMU-114608	Platelet degranulation		-2.6	4.4	4	20504	115	241	6	2.5	1	11657|11806|12759|67059|109711|223601	Alb|Apoa1|Clu|Ola1|Actn1|Cyrib	-2.2
_FINAL	GO Biological Processes	19	GO:0032768	regulation of monooxygenase activity	19_GO:0065007 biological regulation	-2.6	7.1	4.6	20504	48	241	4	1.7	0.82	16653|18984|20617|381290	Kras|Por|Snca|Atp2b4	-2.2
_FINAL	GO Biological Processes	19	GO:0042304	regulation of fatty acid biosynthetic process	19_GO:0008152 metabolic process	-2.6	7.1	4.6	20504	48	241	4	1.7	0.82	11363|11806|16592|244373	Acadl|Apoa1|Fabp5|Erlin2	-2.2
_FINAL	Reactome Gene Sets	6	R-MMU-112310	Neurotransmitter release cycle		-2.6	7.1	4.6	20504	48	241	4	1.7	0.82	14660|20614|20965|214579	Gls|Snap25|Syn2|Aldh5a1	-2.2
_FINAL	GO Biological Processes	19	GO:0001667	ameboidal-type cell migration	19_GO:0040011 locomotion	-2.6	2.5	3.5	20504	445	241	13	5.4	1.5	11426|11749|11806|11947|12331|13829|17886|18645|67916|68585|73139|232227|381290	Macf1|Anxa6|Apoa1|Atp5b|Cap1|Dmtn|Myh9|Pfn2|Plpp3|Rtn4|Cenpv|Iqsec1|Atp2b4	-2.2
_FINAL	KEGG Pathway	24	ko04114	Oocyte meiosis		-2.6	4.4	4	20504	116	241	6	2.5	1	12325|19046|19055|26413|26932|51792	Camk2g|Ppp1cb|Ppp3ca|Mapk1|Ppp2r5e|Ppp2r1a	-2.2
_FINAL	KEGG Pathway	24	ko04510	Focal adhesion		-2.6	3.4	3.7	20504	199	241	8	3.3	1.2	11461|12387|18717|18752|19046|26413|98932|109711	Actb|Ctnnb1|Pip5k1c|Prkcg|Ppp1cb|Mapk1|Myl9|Actn1	-2.2
_FINAL	Reactome Gene Sets	6	R-MMU-70326	Glucose metabolism		-2.6	5.3	4.2	20504	80	241	5	2.1	0.92	17448|17449|18746|67863|78830	Mdh2|Mdh1|Pkm|Slc25a11|Slc25a12	-2.2
_FINAL	GO Biological Processes	19	GO:0031330	negative regulation of cellular catabolic process	19_GO:0048519 negative regulation of biological process	-2.6	3.1	3.6	20504	245	241	9	3.7	1.2	13167|18752|20333|20617|51810|65019|108155|110809|381290	Dbi|Prkcg|Sec22b|Snca|Hnrnpu|Rpl23|Ogt|Srsf1|Atp2b4	-2.2
_FINAL	GO Biological Processes	19	GO:0032872	regulation of stress-activated MAPK cascade	19_GO:0023052 signaling	-2.6	3.4	3.7	20504	200	241	8	3.3	1.2	13383|18795|22350|26413|26754|50932|72349|268373	Dlg1|Plcb1|Ezr|Mapk1|Cops5|Mink1|Dusp3|Ppia	-2.2
_FINAL	KEGG Pathway	24	mmu04024	cAMP signaling pathway		-2.6	3.4	3.7	20504	200	241	8	3.3	1.2	12325|12326|19046|26413|67972|98660|98932|381290	Camk2g|Camk4|Ppp1cb|Mapk1|Atp2b1|Atp1a2|Myl9|Atp2b4	-2.2
_FINAL	GO Biological Processes	19	GO:0003013	circulatory system process	19_GO:0032501 multicellular organismal process	-2.6	2.3	3.4	20504	558	241	15	6.2	1.6	11464|12293|13383|14381|14681|16592|16971|20404|22003|57440|67972|74868|98660|110809|381290	Actc1|Cacna2d1|Dlg1|G6pdx|Gnao1|Fabp5|Lrp1|Sh3gl2|Tpm1|Ehd3|Atp2b1|Tmem65|Atp1a2|Srsf1|Atp2b4	-2.2
_FINAL	GO Biological Processes	19	GO:0098771	inorganic ion homeostasis	19_GO:0065007 biological regulation	-2.6	2	3.3	20504	790	241	19	7.9	1.7	11749|11947|11964|11972|12293|12568|13167|14688|15369|16971|17918|20617|26413|26941|66437|67972|98660|276770|381290	Anxa6|Atp5b|Atp6v1a|Atp6v0d1|Cacna2d1|Cdk5|Dbi|Gnb1|Hmox2|Lrp1|Myo5a|Snca|Mapk1|Slc9a3r1|Fis1|Atp2b1|Atp1a2|Eif5a|Atp2b4	-2.2
_FINAL	Reactome Gene Sets	6	R-MMU-1236978	Cross-presentation of soluble exogenous antigens (endosomes)		-2.6	6.9	4.5	20504	49	241	4	1.7	0.82	19170|19182|23997|26442	Psmb1|Psmc3|Psmd13|Psma5	-2.2
_FINAL	GO Biological Processes	19	GO:0032210	regulation of telomere maintenance via telomerase	19_GO:0008152 metabolic process	-2.6	6.9	4.5	20504	49	241	4	1.7	0.82	12387|12469|26413|51810	Ctnnb1|Cct8|Mapk1|Hnrnpu	-2.2
_FINAL	GO Biological Processes	19	GO:0032873	negative regulation of stress-activated MAPK cascade	19_GO:0048519 negative regulation of biological process	-2.6	6.9	4.5	20504	49	241	4	1.7	0.82	13383|22350|72349|268373	Dlg1|Ezr|Dusp3|Ppia	-2.2
_FINAL	WikiPathways	27	WP307	Translation factors		-2.6	6.9	4.5	20504	49	241	4	1.7	0.82	13628|67160|75705|276770	Eef1a2|Eef1g|Eif4b|Eif5a	-2.2
_FINAL	GO Biological Processes	19	GO:0016601	Rac protein signal transduction	19_GO:0023052 signaling	-2.6	6.9	4.5	20504	49	241	4	1.7	0.82	16653|68585|83767|108155	Kras|Rtn4|Wasf1|Ogt	-2.2
_FINAL	GO Biological Processes	19	GO:0070303	negative regulation of stress-activated protein kinase signaling cascade	19_GO:0048519 negative regulation of biological process	-2.6	6.9	4.5	20504	49	241	4	1.7	0.82	13383|22350|72349|268373	Dlg1|Ezr|Dusp3|Ppia	-2.2
_FINAL	GO Biological Processes	19	GO:0008360	regulation of cell shape	19_GO:0032502 developmental process	-2.6	3.8	3.8	20504	157	241	7	2.9	1.1	13383|13829|17886|22003|22350|26941|243743	Dlg1|Dmtn|Myh9|Tpm1|Ezr|Slc9a3r1|Plxna4	-2.2
_FINAL	Reactome Gene Sets	6	R-MMU-2500257	Resolution of Sister Chromatid Cohesion		-2.6	4.4	4	20504	117	241	6	2.5	1	13589|18221|26932|51792|57294|234663	Mapre1|Nudc|Ppp2r5e|Ppp2r1a|Rps27|Dync1li2	-2.2
_FINAL	KEGG Pathway	24	mmu04670	Leukocyte transendothelial migration		-2.6	4.4	4	20504	117	241	6	2.5	1	11461|12387|18752|22350|98932|109711	Actb|Ctnnb1|Prkcg|Ezr|Myl9|Actn1	-2.2
_FINAL	KEGG Pathway	24	ko04670	Leukocyte transendothelial migration		-2.6	4.4	4	20504	117	241	6	2.5	1	11461|12387|18752|22350|98932|109711	Actb|Ctnnb1|Prkcg|Ezr|Myl9|Actn1	-2.2
_FINAL	GO Biological Processes	19	GO:1903530	regulation of secretion by cell	19_GO:0051179 localization	-2.6	2.1	3.3	20504	674	241	17	7.1	1.6	11765|12568|16971|17918|17920|18645|18752|19055|19325|20614|20617|22350|26875|68585|78808|108068|268373	Ap1g1|Cdk5|Lrp1|Myo5a|Myo6|Pfn2|Prkcg|Ppp3ca|Rab10|Snap25|Snca|Ezr|Pclo|Rtn4|Stxbp5|Grm2|Ppia	-2.2
_FINAL	GO Biological Processes	19	GO:0040008	regulation of growth	19_GO:0040007 growth	-2.6	2.1	3.3	20504	733	241	18	7.5	1.7	11426|12568|13383|14381|14694|15078|15929|16971|17967|18795|22350|23999|26413|28185|68585|72927|217124|243743	Macf1|Cdk5|Dlg1|G6pdx|Rack1|H3f3a|Idh3g|Lrp1|Ncam1|Plcb1|Ezr|Twf2|Mapk1|Tomm70a|Rtn4|Hepacam|Ppp1r9b|Plxna4	-2.2
_FINAL	GO Biological Processes	19	GO:1900242	regulation of synaptic vesicle endocytosis	19_GO:0051179 localization	-2.6	11	5.2	20504	24	241	3	1.2	0.71	11773|18717|20616	Ap2m1|Pip5k1c|Snap91	-2.2
_FINAL	Reactome Gene Sets	6	R-MMU-450282	MAPK targets/ Nuclear events mediated by MAP kinases		-2.6	11	5.2	20504	24	241	3	1.2	0.71	26413|51792|72349	Mapk1|Ppp2r1a|Dusp3	-2.2
_FINAL	GO Biological Processes	19	GO:0060322	head development	19_GO:0032502 developmental process	-2.6	2.1	3.3	20504	734	241	18	7.5	1.7	12032|12387|12568|13167|16653|17967|18293|18795|26413|58234|66797|66958|68585|70223|98660|234734|243743|380684	Bcan|Ctnnb1|Cdk5|Dbi|Kras|Ncam1|Ogdh|Plcb1|Mapk1|Shank3|Cntnap2|Tmx2|Rtn4|Nars|Atp1a2|Aars|Plxna4|Nefh	-2.2
_FINAL	GO Biological Processes	19	GO:0050767	regulation of neurogenesis	19_GO:0032502 developmental process	-2.6	2.5	3.4	20504	451	241	13	5.4	1.5	11426|12387|12568|14580|16971|17196|19055|20616|23999|58234|68585|240057|243743	Macf1|Ctnnb1|Cdk5|Gfap|Lrp1|Mbp|Ppp3ca|Snap91|Twf2|Shank3|Rtn4|Syngap1|Plxna4	-2.2
_FINAL	GO Biological Processes	19	GO:0007420	brain development	19_GO:0032502 developmental process	-2.6	2.1	3.3	20504	676	241	17	7.1	1.6	12032|12387|12568|13167|16653|17967|18293|18795|58234|66797|66958|68585|70223|98660|234734|243743|380684	Bcan|Ctnnb1|Cdk5|Dbi|Kras|Ncam1|Ogdh|Plcb1|Shank3|Cntnap2|Tmx2|Rtn4|Nars|Atp1a2|Aars|Plxna4|Nefh	-2.2
_FINAL	Reactome Gene Sets	6	R-MMU-75815	Ubiquitin-dependent degradation of Cyclin D		-2.6	6.8	4.5	20504	50	241	4	1.7	0.82	19170|19182|23997|26442	Psmb1|Psmc3|Psmd13|Psma5	-2.2
_FINAL	Reactome Gene Sets	6	R-MMU-3371497	HSP90 chaperone cycle for steroid hormone receptors (SHR) in the presence of ligand		-2.6	6.8	4.5	20504	50	241	4	1.7	0.82	12343|12345|15519|234663	Capza2|Capzb|Hsp90aa1|Dync1li2	-2.2
_FINAL	GO Biological Processes	19	GO:0022406	membrane docking	19_GO:0009987 cellular process	-2.6	5.2	4.1	20504	82	241	5	2.1	0.92	17967|19325|53331|54198|56418	Ncam1|Rab10|Stx7|Snx3|Ykt6	-2.2
_FINAL	Reactome Gene Sets	6	R-MMU-9006925	Intracellular signaling by second messengers		-2.5	3.1	3.6	20504	249	241	9	3.7	1.2	18717|18752|19170|19182|23997|26413|26442|26932|51792	Pip5k1c|Prkcg|Psmb1|Psmc3|Psmd13|Mapk1|Psma5|Ppp2r5e|Ppp2r1a	-2.2
_FINAL	KEGG Pathway	24	mmu04510	Focal adhesion		-2.5	3.4	3.7	20504	203	241	8	3.3	1.2	11461|12387|18717|18752|19046|26413|98932|109711	Actb|Ctnnb1|Pip5k1c|Prkcg|Ppp1cb|Mapk1|Myl9|Actn1	-2.2
_FINAL	GO Biological Processes	19	GO:0070302	regulation of stress-activated protein kinase signaling cascade	19_GO:0023052 signaling	-2.5	3.4	3.7	20504	203	241	8	3.3	1.2	13383|18795|22350|26413|26754|50932|72349|268373	Dlg1|Plcb1|Ezr|Mapk1|Cops5|Mink1|Dusp3|Ppia	-2.2
_FINAL	WikiPathways	27	WP310	mRNA processing		-2.5	2.4	3.4	20504	453	241	13	5.4	1.5	15381|15384|18521|20104|20383|26961|51810|54127|57294|59013|68278|110809|269261	Hnrnpc|Hnrnpab|Pcbp2|Rps6|Srsf3|Rpl8|Hnrnpu|Rps28|Rps27|Hnrnph1|Ddx39a|Srsf1|Rpl12	-2.2
_FINAL	GO Biological Processes	19	GO:0031397	negative regulation of protein ubiquitination	19_GO:0048519 negative regulation of biological process	-2.5	5.1	4.1	20504	83	241	5	2.1	0.92	12568|18752|65019|108155|268373	Cdk5|Prkcg|Rpl23|Ogt|Ppia	-2.2
_FINAL	GO Biological Processes	19	GO:0042147	retrograde transport, endosome to Golgi	19_GO:0051179 localization	-2.5	5.1	4.1	20504	83	241	5	2.1	0.92	54198|56418|56440|57440|217342	Snx3|Ykt6|Snx1|Ehd3|Ube2o	-2.2
_FINAL	Reactome Gene Sets	6	R-MMU-69613	p53-Independent G1/S DNA damage checkpoint		-2.5	6.7	4.4	20504	51	241	4	1.7	0.82	19170|19182|23997|26442	Psmb1|Psmc3|Psmd13|Psma5	-2.2
_FINAL	Reactome Gene Sets	6	R-MMU-8939902	Regulation of RUNX2 expression and activity		-2.5	6.7	4.4	20504	51	241	4	1.7	0.82	19170|19182|23997|26442	Psmb1|Psmc3|Psmd13|Psma5	-2.2
_FINAL	Reactome Gene Sets	6	R-MMU-69601	Ubiquitin Mediated Degradation of Phosphorylated Cdc25A		-2.5	6.7	4.4	20504	51	241	4	1.7	0.82	19170|19182|23997|26442	Psmb1|Psmc3|Psmd13|Psma5	-2.2
_FINAL	Reactome Gene Sets	6	R-MMU-349425	Autodegradation of the E3 ubiquitin ligase COP1		-2.5	6.7	4.4	20504	51	241	4	1.7	0.82	19170|19182|23997|26442	Psmb1|Psmc3|Psmd13|Psma5	-2.2
_FINAL	GO Biological Processes	19	GO:0070839	metal ion export	19_GO:0051179 localization	-2.5	6.7	4.4	20504	51	241	4	1.7	0.82	13383|67972|98660|381290	Dlg1|Atp2b1|Atp1a2|Atp2b4	-2.2
_FINAL	Reactome Gene Sets	6	R-MMU-69610	p53-Independent DNA Damage Response		-2.5	6.7	4.4	20504	51	241	4	1.7	0.82	19170|19182|23997|26442	Psmb1|Psmc3|Psmd13|Psma5	-2.2
_FINAL	WikiPathways	27	WP157	Glycolysis and gluconeogenesis		-2.5	6.7	4.4	20504	51	241	4	1.7	0.82	17448|17449|18746|20527	Mdh2|Mdh1|Pkm|Slc2a3	-2.2
_FINAL	Reactome Gene Sets	6	R-MMU-350562	Regulation of ornithine decarboxylase (ODC)		-2.5	6.7	4.4	20504	51	241	4	1.7	0.82	19170|19182|23997|26442	Psmb1|Psmc3|Psmd13|Psma5	-2.2
_FINAL	GO Biological Processes	19	GO:0010640	regulation of platelet-derived growth factor receptor signaling pathway	19_GO:0023052 signaling	-2.5	10	5	20504	25	241	3	1.2	0.71	16971|20617|26941	Lrp1|Snca|Slc9a3r1	-2.2
_FINAL	GO Biological Processes	19	GO:0034114	regulation of heterotypic cell-cell adhesion	19_GO:0022610 biological adhesion	-2.5	10	5	20504	25	241	3	1.2	0.71	11806|14251|17196	Apoa1|Flot1|Mbp	-2.2
_FINAL	KEGG Pathway	24	mmu04114	Oocyte meiosis		-2.5	4.2	3.9	20504	121	241	6	2.5	1	12325|19046|19055|26413|26932|51792	Camk2g|Ppp1cb|Ppp3ca|Mapk1|Ppp2r5e|Ppp2r1a	-2.1
_FINAL	GO Biological Processes	19	GO:0010977	negative regulation of neuron projection development	19_GO:0048519 negative regulation of biological process	-2.5	3.7	3.7	20504	162	241	7	2.9	1.1	12568|14580|16971|17196|22240|68585|240057	Cdk5|Gfap|Lrp1|Mbp|Dpysl3|Rtn4|Syngap1	-2.1
_FINAL	GO Biological Processes	19	GO:0009260	ribonucleotide biosynthetic process	19_GO:0008152 metabolic process	-2.5	3.7	3.7	20504	162	241	7	2.9	1.1	11947|11949|11958|18102|18746|20617|66588	Atp5b|Atp5c1|Atp5k|Nme1|Pkm|Snca|Cmpk1	-2.1
_FINAL	GO Biological Processes	19	GO:0021543	pallium development	19_GO:0032502 developmental process	-2.5	3.7	3.7	20504	162	241	7	2.9	1.1	12032|12387|12568|18293|18795|68585|70223	Bcan|Ctnnb1|Cdk5|Ogdh|Plcb1|Rtn4|Nars	-2.1
_FINAL	GO Biological Processes	19	GO:0010638	positive regulation of organelle organization	19_GO:0048518 positive regulation of biological process	-2.5	2.3	3.3	20504	513	241	14	5.8	1.5	11740|11806|12387|12469|13383|13589|14544|18645|18795|20617|22003|26413|66437|83767	Slc25a5|Apoa1|Ctnnb1|Cct8|Dlg1|Mapre1|Gda|Pfn2|Plcb1|Snca|Tpm1|Mapk1|Fis1|Wasf1	-2.1
_FINAL	GO Biological Processes	19	GO:0030003	cellular cation homeostasis	19_GO:0065007 biological regulation	-2.5	2.1	3.2	20504	686	241	17	7.1	1.6	11749|11947|11964|11972|12293|12568|13167|14688|16971|17918|20617|26413|66437|67972|98660|276770|381290	Anxa6|Atp5b|Atp6v1a|Atp6v0d1|Cacna2d1|Cdk5|Dbi|Gnb1|Lrp1|Myo5a|Snca|Mapk1|Fis1|Atp2b1|Atp1a2|Eif5a|Atp2b4	-2.1
_FINAL	GO Biological Processes	19	GO:0006457	protein folding	19_GO:0009987 cellular process	-2.5	3.7	3.7	20504	163	241	7	2.9	1.1	12469|12539|12759|15519|15526|18221|268373	Cct8|Cdc37|Clu|Hsp90aa1|Hspa9|Nudc|Ppia	-2.1
_FINAL	KEGG Pathway	24	ko04071	Sphingolipid signaling pathway		-2.5	4.2	3.8	20504	122	241	6	2.5	1	16653|18752|18795|26413|26932|51792	Kras|Prkcg|Plcb1|Mapk1|Ppp2r5e|Ppp2r1a	-2.1
_FINAL	KEGG Pathway	24	mmu04071	Sphingolipid signaling pathway		-2.5	4.2	3.8	20504	122	241	6	2.5	1	16653|18752|18795|26413|26932|51792	Kras|Prkcg|Plcb1|Mapk1|Ppp2r5e|Ppp2r1a	-2.1
_FINAL	Reactome Gene Sets	6	R-MMU-432722	Golgi Associated Vesicle Biogenesis		-2.5	6.5	4.4	20504	52	241	4	1.7	0.82	11765|20404|21985|72685	Ap1g1|Sh3gl2|Tpd52|Dnajc6	-2.1
_FINAL	Reactome Gene Sets	6	R-MMU-8932339	ROS sensing by NFE2L2		-2.5	6.5	4.4	20504	52	241	4	1.7	0.82	19170|19182|23997|26442	Psmb1|Psmc3|Psmd13|Psma5	-2.1
_FINAL	Reactome Gene Sets	6	R-MMU-5578775	Ion homeostasis		-2.5	6.5	4.4	20504	52	241	4	1.7	0.82	12325|67972|98660|381290	Camk2g|Atp2b1|Atp1a2|Atp2b4	-2.1
_FINAL	Reactome Gene Sets	6	R-MMU-8941858	Regulation of RUNX3 expression and activity		-2.5	6.5	4.4	20504	52	241	4	1.7	0.82	19170|19182|23997|26442	Psmb1|Psmc3|Psmd13|Psma5	-2.1
_FINAL	GO Biological Processes	19	GO:0072330	monocarboxylic acid biosynthetic process	19_GO:0008152 metabolic process	-2.5	3.3	3.6	20504	208	241	8	3.3	1.2	11363|11806|15108|16592|17918|18746|18823|244373	Acadl|Apoa1|Hsd17b10|Fabp5|Myo5a|Pkm|Plp1|Erlin2	-2.1
_FINAL	Reactome Gene Sets	6	R-MMU-77387	Insulin receptor recycling		-2.5	9.8	4.9	20504	26	241	3	1.2	0.71	11964|11972|73834	Atp6v1a|Atp6v0d1|Atp6v1d	-2.1
_FINAL	GO Biological Processes	19	GO:0021801	cerebral cortex radial glia-guided migration	19_GO:0040011 locomotion	-2.5	9.8	4.9	20504	26	241	3	1.2	0.71	12387|12568|68585	Ctnnb1|Cdk5|Rtn4	-2.1
_FINAL	Reactome Gene Sets	6	R-MMU-4641262	Disassembly of the destruction complex and recruitment of AXIN to the membrane		-2.5	9.8	4.9	20504	26	241	3	1.2	0.71	12387|26932|51792	Ctnnb1|Ppp2r5e|Ppp2r1a	-2.1
_FINAL	GO Biological Processes	19	GO:0051354	negative regulation of oxidoreductase activity	19_GO:0065007 biological regulation	-2.5	9.8	4.9	20504	26	241	3	1.2	0.71	20617|54683|381290	Snca|Prdx5|Atp2b4	-2.1
_FINAL	GO Biological Processes	19	GO:0022030	telencephalon glial cell migration	19_GO:0040011 locomotion	-2.5	9.8	4.9	20504	26	241	3	1.2	0.71	12387|12568|68585	Ctnnb1|Cdk5|Rtn4	-2.1
_FINAL	GO Biological Processes	19	GO:0035020	regulation of Rac protein signal transduction	19_GO:0023052 signaling	-2.5	9.8	4.9	20504	26	241	3	1.2	0.71	16653|68585|108155	Kras|Rtn4|Ogt	-2.1
_FINAL	GO Biological Processes	19	GO:0032291	axon ensheathment in central nervous system	19_GO:0032502 developmental process	-2.5	9.8	4.9	20504	26	241	3	1.2	0.71	12759|18823|66797	Clu|Plp1|Cntnap2	-2.1
_FINAL	GO Biological Processes	19	GO:0022010	central nervous system myelination	19_GO:0032502 developmental process	-2.5	9.8	4.9	20504	26	241	3	1.2	0.71	12759|18823|66797	Clu|Plp1|Cntnap2	-2.1
_FINAL	GO Biological Processes	19	GO:0099010	modification of postsynaptic structure	19_GO:0009987 cellular process	-2.5	9.8	4.9	20504	26	241	3	1.2	0.71	18645|83767|235604	Pfn2|Wasf1|Camkv	-2.1
_FINAL	GO Biological Processes	19	GO:0006865	amino acid transport	19_GO:0051179 localization	-2.5	3.6	3.7	20504	165	241	7	2.9	1.1	14580|17254|17920|20617|26941|78830|108068	Gfap|Slc3a2|Myo6|Snca|Slc9a3r1|Slc25a12|Grm2	-2.1
_FINAL	GO Biological Processes	19	GO:0048041	focal adhesion assembly	19_GO:0022610 biological adhesion	-2.5	4.9	4	20504	86	241	5	2.1	0.92	11426|13829|16971|72349|109711	Macf1|Dmtn|Lrp1|Dusp3|Actn1	-2.1
_FINAL	Reactome Gene Sets	6	R-MMU-936837	Ion transport by P-type ATPases		-2.5	6.4	4.3	20504	53	241	4	1.7	0.82	12325|67972|98660|381290	Camk2g|Atp2b1|Atp1a2|Atp2b4	-2.1
_FINAL	Reactome Gene Sets	6	R-MMU-8854050	FBXL7 down-regulates AURKA during mitotic entry and in early mitosis		-2.5	6.4	4.3	20504	53	241	4	1.7	0.82	19170|19182|23997|26442	Psmb1|Psmc3|Psmd13|Psma5	-2.1
_FINAL	Reactome Gene Sets	6	R-MMU-450408	AUF1 (hnRNP D0) binds and destabilizes mRNA		-2.5	6.4	4.3	20504	53	241	4	1.7	0.82	19170|19182|23997|26442	Psmb1|Psmc3|Psmd13|Psma5	-2.1
_FINAL	GO Biological Processes	19	GO:0033135	regulation of peptidyl-serine phosphorylation	19_GO:0008152 metabolic process	-2.4	3.6	3.7	20504	166	241	7	2.9	1.1	13829|14694|15519|18645|20617|108155|381290	Dmtn|Rack1|Hsp90aa1|Pfn2|Snca|Ogt|Atp2b4	-2.1
_FINAL	GO Biological Processes	19	GO:0031329	regulation of cellular catabolic process	19_GO:0008152 metabolic process	-2.4	2	3.1	20504	754	241	18	7.5	1.7	11740|11806|12759|13167|14580|14694|15519|16971|18752|19046|20333|20617|22350|51810|65019|108155|110809|381290	Slc25a5|Apoa1|Clu|Dbi|Gfap|Rack1|Hsp90aa1|Lrp1|Prkcg|Ppp1cb|Sec22b|Snca|Ezr|Hnrnpu|Rpl23|Ogt|Srsf1|Atp2b4	-2.1
_FINAL	Reactome Gene Sets	6	R-MMU-9012999	RHO GTPase cycle		-2.4	2.5	3.3	20504	413	241	12	5	1.4	11461|11464|12345|12539|14251|15369|15381|15519|18221|56418|83767|109711	Actb|Actc1|Capzb|Cdc37|Flot1|Hmox2|Hnrnpc|Hsp90aa1|Nudc|Ykt6|Wasf1|Actn1	-2.1
_FINAL	Reactome Gene Sets	6	R-MMU-4641257	Degradation of AXIN		-2.4	6.3	4.3	20504	54	241	4	1.7	0.82	19170|19182|23997|26442	Psmb1|Psmc3|Psmd13|Psma5	-2.1
_FINAL	GO Biological Processes	19	GO:0006164	purine nucleotide biosynthetic process	19_GO:0008152 metabolic process	-2.4	3.5	3.6	20504	168	241	7	2.9	1.1	11947|11949|11958|15444|18102|18746|20617	Atp5b|Atp5c1|Atp5k|Hpca|Nme1|Pkm|Snca	-2.1
_FINAL	KEGG Pathway	24	mmu04966	Collecting duct acid secretion		-2.4	9.5	4.8	20504	27	241	3	1.2	0.71	11964|11972|73834	Atp6v1a|Atp6v0d1|Atp6v1d	-2.1
_FINAL	KEGG Pathway	24	ko04966	Collecting duct acid secretion		-2.4	9.5	4.8	20504	27	241	3	1.2	0.71	11964|11972|73834	Atp6v1a|Atp6v0d1|Atp6v1d	-2.1
_FINAL	GO Biological Processes	19	GO:0006536	glutamate metabolic process	19_GO:0008152 metabolic process	-2.4	9.5	4.8	20504	27	241	3	1.2	0.71	14660|16467|214579	Gls|Atcay|Aldh5a1	-2.1
_FINAL	GO Biological Processes	19	GO:0015740	C4-dicarboxylate transport	19_GO:0051179 localization	-2.4	9.5	4.8	20504	27	241	3	1.2	0.71	14580|67863|78830	Gfap|Slc25a11|Slc25a12	-2.1
_FINAL	GO Biological Processes	19	GO:0070584	mitochondrion morphogenesis	19_GO:0032502 developmental process	-2.4	9.5	4.8	20504	27	241	3	1.2	0.71	66437|83767|407785	Fis1|Wasf1|Ndufs6	-2.1
_FINAL	GO Biological Processes	19	GO:0032528	microvillus organization	19_GO:0009987 cellular process	-2.4	9.5	4.8	20504	27	241	3	1.2	0.71	22350|23999|26941	Ezr|Twf2|Slc9a3r1	-2.1
_FINAL	GO Biological Processes	19	GO:0051937	catecholamine transport	19_GO:0051179 localization	-2.4	4.8	3.9	20504	88	241	5	2.1	0.92	11461|17918|20617|68585|108068	Actb|Myo5a|Snca|Rtn4|Grm2	-2.1
_FINAL	KEGG Pathway	24	ko04727	GABAergic synapse		-2.4	4.8	3.9	20504	88	241	5	2.1	0.92	14406|14660|14681|14688|18752	Gabrg2|Gls|Gnao1|Gnb1|Prkcg	-2.1
_FINAL	GO Biological Processes	19	GO:0051046	regulation of secretion	19_GO:0051179 localization	-2.4	2	3.1	20504	759	241	18	7.5	1.7	11765|12568|16971|17918|17920|18645|18752|19055|19325|20614|20617|22350|26875|26941|68585|78808|108068|268373	Ap1g1|Cdk5|Lrp1|Myo5a|Myo6|Pfn2|Prkcg|Ppp3ca|Rab10|Snap25|Snca|Ezr|Pclo|Slc9a3r1|Rtn4|Stxbp5|Grm2|Ppia	-2.1
_FINAL	GO Biological Processes	19	GO:0009895	negative regulation of catabolic process	19_GO:0048519 negative regulation of biological process	-2.4	2.7	3.4	20504	311	241	10	4.1	1.3	13167|18752|20333|20617|51810|54198|65019|108155|110809|381290	Dbi|Prkcg|Sec22b|Snca|Hnrnpu|Snx3|Rpl23|Ogt|Srsf1|Atp2b4	-2.1
_FINAL	Reactome Gene Sets	6	R-MMU-5610780	Degradation of GLI1 by the proteasome		-2.4	6.2	4.2	20504	55	241	4	1.7	0.82	19170|19182|23997|26442	Psmb1|Psmc3|Psmd13|Psma5	-2.1
_FINAL	GO Biological Processes	19	GO:0031103	axon regeneration	19_GO:0032502 developmental process	-2.4	6.2	4.2	20504	55	241	4	1.7	0.82	11806|16971|68585|380684	Apoa1|Lrp1|Rtn4|Nefh	-2.1
_FINAL	Reactome Gene Sets	6	R-MMU-917937	Iron uptake and transport		-2.4	6.2	4.2	20504	55	241	4	1.7	0.82	11964|11972|15369|73834	Atp6v1a|Atp6v0d1|Hmox2|Atp6v1d	-2.1
_FINAL	Reactome Gene Sets	6	R-MMU-69541	Stabilization of p53		-2.4	6.2	4.2	20504	55	241	4	1.7	0.82	19170|19182|23997|26442	Psmb1|Psmc3|Psmd13|Psma5	-2.1
_FINAL	KEGG Pathway	24	mmu04727	GABAergic synapse		-2.4	4.8	3.9	20504	89	241	5	2.1	0.92	14406|14660|14681|14688|18752	Gabrg2|Gls|Gnao1|Gnb1|Prkcg	-2.1
_FINAL	Reactome Gene Sets	6	R-MMU-5607764	CLEC7A (Dectin-1) signaling		-2.4	4.8	3.9	20504	89	241	5	2.1	0.92	19055|19170|19182|23997|26442	Ppp3ca|Psmb1|Psmc3|Psmd13|Psma5	-2.1
_FINAL	Reactome Gene Sets	6	R-MMU-983712	Ion channel transport		-2.4	3.5	3.6	20504	170	241	7	2.9	1.1	11964|11972|12325|67972|73834|98660|381290	Atp6v1a|Atp6v0d1|Camk2g|Atp2b1|Atp6v1d|Atp1a2|Atp2b4	-2.1
_FINAL	GO Biological Processes	19	GO:0050807	regulation of synapse organization	19_GO:0050789 regulation of biological process	-2.4	2.9	3.4	20504	263	241	9	3.7	1.2	12568|20616|20617|53328|58234|210274|217692|235604|320840	Cdk5|Snap91|Snca|Pgrmc1|Shank3|Shank2|Sipa1l1|Camkv|Negr1	-2.1
_FINAL	GO Biological Processes	19	GO:0061387	regulation of extent of cell growth	19_GO:0040007 growth	-2.4	4	3.7	20504	128	241	6	2.5	1	11426|12568|16971|23999|68585|243743	Macf1|Cdk5|Lrp1|Twf2|Rtn4|Plxna4	-2.1
_FINAL	Reactome Gene Sets	6	R-MMU-6807878	COPI-mediated anterograde transport		-2.4	4.7	3.9	20504	90	241	5	2.1	0.92	12343|12345|56418|76308|234663	Capza2|Capzb|Ykt6|Rab1b|Dync1li2	-2
_FINAL	WikiPathways	27	WP251	Mapk cascade		-2.4	9.1	4.7	20504	28	241	3	1.2	0.71	16653|17196|26413	Kras|Mbp|Mapk1	-2
_FINAL	Reactome Gene Sets	6	R-MMU-445355	Smooth Muscle Contraction		-2.4	9.1	4.7	20504	28	241	3	1.2	0.71	17904|22003|98932	Myl6|Tpm1|Myl9	-2
_FINAL	GO Biological Processes	19	GO:0051016	barbed-end actin filament capping	19_GO:0048519 negative regulation of biological process	-2.4	9.1	4.7	20504	28	241	3	1.2	0.71	12343|12345|23999	Capza2|Capzb|Twf2	-2
_FINAL	GO Biological Processes	19	GO:0045761	regulation of adenylate cyclase activity	19_GO:0065007 biological regulation	-2.4	9.1	4.7	20504	28	241	3	1.2	0.71	12331|15444|67252	Cap1|Hpca|Cap2	-2
_FINAL	Reactome Gene Sets	6	R-MMU-451326	Activation of kainate receptors upon glutamate binding		-2.4	9.1	4.7	20504	28	241	3	1.2	0.71	13383|14688|18795	Dlg1|Gnb1|Plcb1	-2
_FINAL	GO Biological Processes	19	GO:1904861	excitatory synapse assembly	19_GO:0032502 developmental process	-2.4	9.1	4.7	20504	28	241	3	1.2	0.71	58234|66797|217692	Shank3|Cntnap2|Sipa1l1	-2
_FINAL	Reactome Gene Sets	6	R-MMU-5607761	Dectin-1 mediated noncanonical NF-kB signaling		-2.4	6.1	4.1	20504	56	241	4	1.7	0.82	19170|19182|23997|26442	Psmb1|Psmc3|Psmd13|Psma5	-2
_FINAL	GO Biological Processes	19	GO:0006695	cholesterol biosynthetic process	19_GO:0008152 metabolic process	-2.4	6.1	4.1	20504	56	241	4	1.7	0.82	11806|14381|18984|244373	Apoa1|G6pdx|Por|Erlin2	-2
_FINAL	Reactome Gene Sets	6	R-MMU-5610785	GLI3 is processed to GLI3R by the proteasome		-2.4	6.1	4.1	20504	56	241	4	1.7	0.82	19170|19182|23997|26442	Psmb1|Psmc3|Psmd13|Psma5	-2
_FINAL	Reactome Gene Sets	6	R-MMU-5676590	NIK-->noncanonical NF-kB signaling		-2.4	6.1	4.1	20504	56	241	4	1.7	0.82	19170|19182|23997|26442	Psmb1|Psmc3|Psmd13|Psma5	-2
_FINAL	KEGG Pathway	24	ko00280	Valine, leucine and isoleucine degradation		-2.4	6.1	4.1	20504	56	241	4	1.7	0.82	15108|52538|104776|227095	Hsd17b10|Acaa2|Aldh6a1|Hibch	-2
_FINAL	Reactome Gene Sets	6	R-MMU-4641258	Degradation of DVL		-2.4	6.1	4.1	20504	56	241	4	1.7	0.82	19170|19182|23997|26442	Psmb1|Psmc3|Psmd13|Psma5	-2
_FINAL	GO Biological Processes	19	GO:1902653	secondary alcohol biosynthetic process	19_GO:0008152 metabolic process	-2.4	6.1	4.1	20504	56	241	4	1.7	0.82	11806|14381|18984|244373	Apoa1|G6pdx|Por|Erlin2	-2
_FINAL	KEGG Pathway	24	ko04270	Vascular smooth muscle contraction		-2.4	4	3.7	20504	129	241	6	2.5	1	17904|18752|18795|19046|26413|98932	Myl6|Prkcg|Plcb1|Ppp1cb|Mapk1|Myl9	-2
_FINAL	GO Biological Processes	19	GO:0090407	organophosphate biosynthetic process	19_GO:0008152 metabolic process	-2.4	2.3	3.2	20504	476	241	13	5.4	1.5	11806|11947|11949|11958|14381|15444|16592|18102|18717|18746|20617|26413|66588	Apoa1|Atp5b|Atp5c1|Atp5k|G6pdx|Hpca|Fabp5|Nme1|Pip5k1c|Pkm|Snca|Mapk1|Cmpk1	-2
_FINAL	GO Biological Processes	19	GO:1903522	regulation of blood circulation	19_GO:0032501 multicellular organismal process	-2.4	2.9	3.4	20504	266	241	9	3.7	1.2	12293|13383|14681|22003|57440|67972|74868|98660|381290	Cacna2d1|Dlg1|Gnao1|Tpm1|Ehd3|Atp2b1|Tmem65|Atp1a2|Atp2b4	-2
_FINAL	GO Biological Processes	19	GO:0061061	muscle structure development	19_GO:0032502 developmental process	-2.4	2	3.1	20504	708	241	17	7.1	1.6	11464|12345|12387|12568|14251|14381|15078|16653|17886|17904|18795|19055|22003|28185|51810|109711|276770	Actc1|Capzb|Ctnnb1|Cdk5|Flot1|G6pdx|H3f3a|Kras|Myh9|Myl6|Plcb1|Ppp3ca|Tpm1|Tomm70a|Hnrnpu|Actn1|Eif5a	-2
_FINAL	GO Biological Processes	19	GO:2001057	reactive nitrogen species metabolic process	19_GO:0008152 metabolic process	-2.4	4.7	3.8	20504	91	241	5	2.1	0.92	12759|15519|18984|54683|381290	Clu|Hsp90aa1|Por|Prdx5|Atp2b4	-2
_FINAL	GO Biological Processes	19	GO:0051222	positive regulation of protein transport	19_GO:0051179 localization	-2.4	2.7	3.3	20504	317	241	10	4.1	1.3	12326|12568|14694|15444|16971|22350|26413|28185|66437|268373	Camk4|Cdk5|Rack1|Hpca|Lrp1|Ezr|Mapk1|Tomm70a|Fis1|Ppia	-2
_FINAL	GO Biological Processes	19	GO:0015849	organic acid transport	19_GO:0051179 localization	-2.4	2.7	3.3	20504	317	241	10	4.1	1.3	14580|16592|17254|17920|20617|26941|66437|67863|78830|108068	Gfap|Fabp5|Slc3a2|Myo6|Snca|Slc9a3r1|Fis1|Slc25a11|Slc25a12|Grm2	-2
_FINAL	GO Biological Processes	19	GO:0042552	myelination	19_GO:0032502 developmental process	-2.4	3.4	3.5	20504	173	241	7	2.9	1.1	12387|12759|13383|17196|17918|18823|66797	Ctnnb1|Clu|Dlg1|Mbp|Myo5a|Plp1|Cntnap2	-2
_FINAL	GO Biological Processes	19	GO:0006941	striated muscle contraction	19_GO:0032501 multicellular organismal process	-2.4	3.4	3.5	20504	173	241	7	2.9	1.1	11464|12293|13383|22003|57440|98660|110809	Actc1|Cacna2d1|Dlg1|Tpm1|Ehd3|Atp1a2|Srsf1	-2
_FINAL	Reactome Gene Sets	6	R-MMU-72649	Translation initiation complex formation		-2.3	6	4.1	20504	57	241	4	1.7	0.82	20104|54127|57294|75705	Rps6|Rps28|Rps27|Eif4b	-2
_FINAL	Reactome Gene Sets	6	R-MMU-72702	Ribosomal scanning and start codon recognition		-2.3	6	4.1	20504	57	241	4	1.7	0.82	20104|54127|57294|75705	Rps6|Rps28|Rps27|Eif4b	-2
_FINAL	Reactome Gene Sets	6	R-MMU-68827	CDT1 association with the CDC6:ORC:origin complex		-2.3	6	4.1	20504	57	241	4	1.7	0.82	19170|19182|23997|26442	Psmb1|Psmc3|Psmd13|Psma5	-2
_FINAL	GO Biological Processes	19	GO:0031113	regulation of microtubule polymerization	19_GO:0050789 regulation of biological process	-2.3	6	4.1	20504	57	241	4	1.7	0.82	12345|13589|14544|20617	Capzb|Mapre1|Gda|Snca	-2
_FINAL	KEGG Pathway	24	mmu04270	Vascular smooth muscle contraction		-2.3	3.9	3.6	20504	131	241	6	2.5	1	17904|18752|18795|19046|26413|98932	Myl6|Prkcg|Plcb1|Ppp1cb|Mapk1|Myl9	-2
_FINAL	GO Biological Processes	19	GO:0032200	telomere organization	19_GO:0009987 cellular process	-2.3	3.9	3.6	20504	131	241	6	2.5	1	12387|12469|15078|15519|26413|51810	Ctnnb1|Cct8|H3f3a|Hsp90aa1|Mapk1|Hnrnpu	-2
_FINAL	GO Biological Processes	19	GO:0072522	purine-containing compound biosynthetic process	19_GO:0008152 metabolic process	-2.3	3.4	3.5	20504	174	241	7	2.9	1.1	11947|11949|11958|15444|18102|18746|20617	Atp5b|Atp5c1|Atp5k|Hpca|Nme1|Pkm|Snca	-2
_FINAL	GO Biological Processes	19	GO:0051651	maintenance of location in cell	19_GO:0051179 localization	-2.3	3.1	3.4	20504	220	241	8	3.3	1.2	11657|11749|12568|13167|17918|20617|23999|51810	Alb|Anxa6|Cdk5|Dbi|Myo5a|Snca|Twf2|Hnrnpu	-2
_FINAL	GO Biological Processes	19	GO:0033108	mitochondrial respiratory chain complex assembly	19_GO:0009987 cellular process	-2.3	4.6	3.8	20504	92	241	5	2.1	0.92	17719|17991|75406|225887|407785	ND4|Ndufa2|Ndufs7|Ndufs8|Ndufs6	-2
_FINAL	GO Biological Processes	19	GO:0097581	lamellipodium organization	19_GO:0009987 cellular process	-2.3	4.6	3.8	20504	92	241	5	2.1	0.92	12345|13829|23999|56440|83767	Capzb|Dmtn|Twf2|Snx1|Wasf1	-2
_FINAL	Reactome Gene Sets	6	R-MMU-4420097	VEGFA-VEGFR2 Pathway		-2.3	4.6	3.8	20504	92	241	5	2.1	0.92	11461|12387|15519|16653|83767	Actb|Ctnnb1|Hsp90aa1|Kras|Wasf1	-2
_FINAL	GO Biological Processes	19	GO:1990542	mitochondrial transmembrane transport	19_GO:0051179 localization	-2.3	4.6	3.8	20504	92	241	5	2.1	0.92	11740|11947|11949|11958|78830	Slc25a5|Atp5b|Atp5c1|Atp5k|Slc25a12	-2
_FINAL	GO Biological Processes	19	GO:0007264	small GTPase mediated signal transduction	19_GO:0023052 signaling	-2.3	2.4	3.2	20504	425	241	12	5	1.4	11806|14251|14569|16653|68585|77407|83767|108155|217692|223601|232227|240057	Apoa1|Flot1|Gdi2|Kras|Rtn4|Rab35|Wasf1|Ogt|Sipa1l1|Cyrib|Iqsec1|Syngap1	-2
_FINAL	KEGG Pathway	24	ko00630	Glyoxylate and dicarboxylate metabolism		-2.3	8.8	4.6	20504	29	241	3	1.2	0.71	17448|17449|76238	Mdh2|Mdh1|Grhpr	-2
_FINAL	GO Biological Processes	19	GO:1903649	regulation of cytoplasmic transport	19_GO:0051179 localization	-2.3	8.8	4.6	20504	29	241	3	1.2	0.71	22350|26413|54198	Ezr|Mapk1|Snx3	-2
_FINAL	KEGG Pathway	24	ko05216	Thyroid cancer		-2.3	8.8	4.6	20504	29	241	3	1.2	0.71	12387|16653|26413	Ctnnb1|Kras|Mapk1	-2
_FINAL	Reactome Gene Sets	6	R-MMU-8964043	Plasma lipoprotein clearance		-2.3	8.8	4.6	20504	29	241	3	1.2	0.71	11771|11773|11806	Ap2a1|Ap2m1|Apoa1	-2
_FINAL	GO Biological Processes	19	GO:0055001	muscle cell development	19_GO:0032502 developmental process	-2.3	3.1	3.4	20504	221	241	8	3.3	1.2	11464|12345|14381|19055|22003|28185|51810|109711	Actc1|Capzb|G6pdx|Ppp3ca|Tpm1|Tomm70a|Hnrnpu|Actn1	-2
_FINAL	KEGG Pathway	24	mmu04726	Serotonergic synapse		-2.3	3.9	3.6	20504	132	241	6	2.5	1	14681|14688|16653|18752|18795|26413	Gnao1|Gnb1|Kras|Prkcg|Plcb1|Mapk1	-2
_FINAL	GO Biological Processes	19	GO:0051930	regulation of sensory perception of pain	19_GO:0032501 multicellular organismal process	-2.3	5.9	4	20504	58	241	4	1.7	0.82	16592|17967|68585|108069	Fabp5|Ncam1|Rtn4|Grm3	-2
_FINAL	GO Biological Processes	19	GO:0015872	dopamine transport	19_GO:0051179 localization	-2.3	5.9	4	20504	58	241	4	1.7	0.82	17918|20617|68585|108068	Myo5a|Snca|Rtn4|Grm2	-2
_FINAL	GO Biological Processes	19	GO:0014009	glial cell proliferation	19_GO:0032502 developmental process	-2.3	5.9	4	20504	58	241	4	1.7	0.82	12387|12759|13167|14580	Ctnnb1|Clu|Dbi|Gfap	-2
_FINAL	GO Biological Processes	19	GO:0006754	ATP biosynthetic process	19_GO:0008152 metabolic process	-2.3	5.9	4	20504	58	241	4	1.7	0.82	11947|11949|11958|18746	Atp5b|Atp5c1|Atp5k|Pkm	-2
_FINAL	Reactome Gene Sets	6	R-MMU-72662	Activation of the mRNA upon binding of the cap-binding complex and eIFs, and subsequent binding to 43S		-2.3	5.9	4	20504	58	241	4	1.7	0.82	20104|54127|57294|75705	Rps6|Rps28|Rps27|Eif4b	-2
_FINAL	KEGG Pathway	24	ko04370	VEGF signaling pathway		-2.3	5.9	4	20504	58	241	4	1.7	0.82	16653|18752|19055|26413	Kras|Prkcg|Ppp3ca|Mapk1	-2
_FINAL	KEGG Pathway	24	mmu04370	VEGF signaling pathway		-2.3	5.9	4	20504	58	241	4	1.7	0.82	16653|18752|19055|26413	Kras|Prkcg|Ppp3ca|Mapk1	-2
_FINAL	GO Biological Processes	19	GO:1904356	regulation of telomere maintenance via telomere lengthening	19_GO:0008152 metabolic process	-2.3	5.9	4	20504	58	241	4	1.7	0.82	12387|12469|26413|51810	Ctnnb1|Cct8|Mapk1|Hnrnpu	-2
_FINAL	KEGG Pathway	24	mmu00280	Valine, leucine and isoleucine degradation		-2.3	5.9	4	20504	58	241	4	1.7	0.82	15108|52538|104776|227095	Hsd17b10|Acaa2|Aldh6a1|Hibch	-2
_FINAL	Reactome Gene Sets	6	R-MMU-1236975	Antigen processing-Cross presentation		-2.3	4.6	3.8	20504	93	241	5	2.1	0.92	19170|19182|20333|23997|26442	Psmb1|Psmc3|Sec22b|Psmd13|Psma5	-2
_FINAL	WikiPathways	27	WP4466	Oxidative stress and redox pathway		-2.3	4.6	3.8	20504	93	241	5	2.1	0.92	14381|14660|14866|54683|66447	G6pdx|Gls|Gstm5|Prdx5|Mgst3	-2
_FINAL	GO Biological Processes	19	GO:0045927	positive regulation of growth	19_GO:0040007 growth	-2.3	2.7	3.3	20504	321	241	10	4.1	1.3	11426|13383|15078|16971|17967|18795|22350|23999|26413|68585	Macf1|Dlg1|H3f3a|Lrp1|Ncam1|Plcb1|Ezr|Twf2|Mapk1|Rtn4	-2
_FINAL	Reactome Gene Sets	6	R-MMU-1852241	Organelle biogenesis and maintenance		-2.3	3.1	3.4	20504	222	241	8	3.3	1.2	11947|11949|11958|12469|13063|13589|15519|51792	Atp5b|Atp5c1|Atp5k|Cct8|Cycs|Mapre1|Hsp90aa1|Ppp2r1a	-2
_FINAL	GO Biological Processes	19	GO:0055080	cation homeostasis	19_GO:0065007 biological regulation	-2.3	2	3	20504	776	241	18	7.5	1.7	11749|11947|11964|11972|12293|12568|13167|14688|15369|16971|17918|20617|26413|66437|67972|98660|276770|381290	Anxa6|Atp5b|Atp6v1a|Atp6v0d1|Cacna2d1|Cdk5|Dbi|Gnb1|Hmox2|Lrp1|Myo5a|Snca|Mapk1|Fis1|Atp2b1|Atp1a2|Eif5a|Atp2b4	-2
_FINAL	GO Biological Processes	19	GO:0007272	ensheathment of neurons	19_GO:0032502 developmental process	-2.3	3.4	3.5	20504	176	241	7	2.9	1.1	12387|12759|13383|17196|17918|18823|66797	Ctnnb1|Clu|Dlg1|Mbp|Myo5a|Plp1|Cntnap2	-2
_FINAL	GO Biological Processes	19	GO:0008366	axon ensheathment	19_GO:0032502 developmental process	-2.3	3.4	3.5	20504	176	241	7	2.9	1.1	12387|12759|13383|17196|17918|18823|66797	Ctnnb1|Clu|Dlg1|Mbp|Myo5a|Plp1|Cntnap2	-2
_FINAL	Reactome Gene Sets	6	R-MMU-1257604	PIP3 activates AKT signaling		-2.3	3.1	3.4	20504	223	241	8	3.3	1.2	18717|19170|19182|23997|26413|26442|26932|51792	Pip5k1c|Psmb1|Psmc3|Psmd13|Mapk1|Psma5|Ppp2r5e|Ppp2r1a	-2
_FINAL	GO Biological Processes	19	GO:0032273	positive regulation of protein polymerization	19_GO:0048518 positive regulation of biological process	-2.3	3.8	3.6	20504	134	241	6	2.5	1	13383|13589|14544|15519|18645|83767	Dlg1|Mapre1|Gda|Hsp90aa1|Pfn2|Wasf1	-2
_FINAL	GO Biological Processes	19	GO:0046902	regulation of mitochondrial membrane permeability	19_GO:0051179 localization	-2.3	5.8	4	20504	59	241	4	1.7	0.82	11740|22334|52538|59040	Slc25a5|Vdac2|Acaa2|Rhot1	-2
_FINAL	GO Biological Processes	19	GO:0051931	regulation of sensory perception	19_GO:0032501 multicellular organismal process	-2.3	5.8	4	20504	59	241	4	1.7	0.82	16592|17967|68585|108069	Fabp5|Ncam1|Rtn4|Grm3	-2
_FINAL	Reactome Gene Sets	6	R-MMU-187577	SCF(Skp2)-mediated degradation of p27/p21		-2.3	5.8	4	20504	59	241	4	1.7	0.82	19170|19182|23997|26442	Psmb1|Psmc3|Psmd13|Psma5	-2
_FINAL	Reactome Gene Sets	6	R-MMU-351202	Metabolism of polyamines		-2.3	5.8	4	20504	59	241	4	1.7	0.82	19170|19182|23997|26442	Psmb1|Psmc3|Psmd13|Psma5	-2
_FINAL	GO Biological Processes	19	GO:0010976	positive regulation of neuron projection development	19_GO:0048518 positive regulation of biological process	-2.3	3	3.3	20504	224	241	8	3.3	1.2	11771|16971|18102|22240|23999|54198|68585|320840	Ap2a1|Lrp1|Nme1|Dpysl3|Twf2|Snx3|Rtn4|Negr1	-2
_FINAL	GO Biological Processes	19	GO:0033157	regulation of intracellular protein transport	19_GO:0051179 localization	-2.3	3	3.3	20504	224	241	8	3.3	1.2	12326|12568|13829|15444|26413|54198|66437|108155	Camk4|Cdk5|Dmtn|Hpca|Mapk1|Snx3|Fis1|Ogt	-2
_FINAL	GO Biological Processes	19	GO:0090314	positive regulation of protein targeting to membrane	19_GO:0051179 localization	-2.3	8.5	4.5	20504	30	241	3	1.2	0.71	12568|15444|66437	Cdk5|Hpca|Fis1	-2
_FINAL	GO Biological Processes	19	GO:0001963	synaptic transmission, dopaminergic	19_GO:0023052 signaling	-2.3	8.5	4.5	20504	30	241	3	1.2	0.71	12568|14251|20617	Cdk5|Flot1|Snca	-2
_FINAL	GO Biological Processes	19	GO:1904752	regulation of vascular associated smooth muscle cell migration	19_GO:0040011 locomotion	-2.3	8.5	4.5	20504	30	241	3	1.2	0.71	16971|17918|22003	Lrp1|Myo5a|Tpm1	-2
_FINAL	GO Biological Processes	19	GO:0007369	gastrulation	19_GO:0032502 developmental process	-2.3	3.3	3.4	20504	178	241	7	2.9	1.1	11426|11806|12387|14694|17196|20104|67916	Macf1|Apoa1|Ctnnb1|Rack1|Mbp|Rps6|Plpp3	-2
_FINAL	GO Biological Processes	19	GO:0010720	positive regulation of cell development	19_GO:0048518 positive regulation of biological process	-2.3	2.5	3.2	20504	378	241	11	4.6	1.3	11426|11806|12387|13829|14580|16971|20616|23999|58234|68585|243743	Macf1|Apoa1|Ctnnb1|Dmtn|Gfap|Lrp1|Snap91|Twf2|Shank3|Rtn4|Plxna4	-2
_FINAL	GO Biological Processes	19	GO:0060537	muscle tissue development	19_GO:0032502 developmental process	-2.3	2.3	3.1	20504	488	241	13	5.4	1.5	11464|12387|12568|13383|14251|14381|17904|17967|19055|22003|26413|28185|51810	Actc1|Ctnnb1|Cdk5|Dlg1|Flot1|G6pdx|Myl6|Ncam1|Ppp3ca|Tpm1|Mapk1|Tomm70a|Hnrnpu	-2
_FINAL	Reactome Gene Sets	6	R-MMU-5689880	Ub-specific processing proteases		-2.3	3.3	3.4	20504	179	241	7	2.9	1.1	19170|19182|22334|23997|26442|28185|59040	Psmb1|Psmc3|Vdac2|Psmd13|Psma5|Tomm70a|Rhot1	-2
_FINAL	GO Biological Processes	19	GO:0016197	endosomal transport	19_GO:0051179 localization	-2.3	3	3.3	20504	226	241	8	3.3	1.2	19325|20614|54198|56418|56440|57440|77407|217342	Rab10|Snap25|Snx3|Ykt6|Snx1|Ehd3|Rab35|Ube2o	-2
_FINAL	Reactome Gene Sets	6	R-MMU-9707587	Regulation of HMOX1 expression and activity		-2.3	5.7	4	20504	60	241	4	1.7	0.82	19170|19182|23997|26442	Psmb1|Psmc3|Psmd13|Psma5	-2
_FINAL	Reactome Gene Sets	6	R-MMU-174824	Plasma lipoprotein assembly, remodeling, and clearance		-2.3	5.7	4	20504	60	241	4	1.7	0.82	11657|11771|11773|11806	Alb|Ap2a1|Ap2m1|Apoa1	-2
_FINAL	GO Biological Processes	19	GO:0006874	cellular calcium ion homeostasis	19_GO:0065007 biological regulation	-2.3	2.3	3.1	20504	490	241	13	5.4	1.5	11749|12293|12568|13167|14688|16971|17918|20617|66437|67972|98660|276770|381290	Anxa6|Cacna2d1|Cdk5|Dbi|Gnb1|Lrp1|Myo5a|Snca|Fis1|Atp2b1|Atp1a2|Eif5a|Atp2b4	-2
_FINAL	GO Biological Processes	19	GO:0007044	cell-substrate junction assembly	19_GO:0009987 cellular process	-2.3	4.4	3.7	20504	96	241	5	2.1	0.92	11426|13829|16971|72349|109711	Macf1|Dmtn|Lrp1|Dusp3|Actn1	-1.9
_FINAL	Reactome Gene Sets	6	R-MMU-8856825	Cargo recognition for clathrin-mediated endocytosis		-2.3	4.4	3.7	20504	96	241	5	2.1	0.92	11771|11773|20404|20616|26754	Ap2a1|Ap2m1|Sh3gl2|Snap91|Cops5	-1.9
_FINAL	KEGG Pathway	24	ko04915	Estrogen signaling pathway		-2.3	4.4	3.7	20504	96	241	5	2.1	0.92	14681|15519|16653|18795|26413	Gnao1|Hsp90aa1|Kras|Plcb1|Mapk1	-1.9
_FINAL	KEGG Pathway	24	mmu04915	Estrogen signaling pathway		-2.3	4.4	3.7	20504	96	241	5	2.1	0.92	14681|15519|16653|18795|26413	Gnao1|Hsp90aa1|Kras|Plcb1|Mapk1	-1.9
_FINAL	Reactome Gene Sets	6	R-MMU-917977	Transferrin endocytosis and recycling		-2.2	8.2	4.4	20504	31	241	3	1.2	0.71	11964|11972|73834	Atp6v1a|Atp6v0d1|Atp6v1d	-1.9
_FINAL	KEGG Pathway	24	ko00640	Propanoate metabolism		-2.2	8.2	4.4	20504	31	241	3	1.2	0.71	20916|104776|227095	Sucla2|Aldh6a1|Hibch	-1.9
_FINAL	GO Biological Processes	19	GO:0033137	negative regulation of peptidyl-serine phosphorylation	19_GO:0048519 negative regulation of biological process	-2.2	8.2	4.4	20504	31	241	3	1.2	0.71	13829|14694|108155	Dmtn|Rack1|Ogt	-1.9
_FINAL	WikiPathways	27	WP1246	Hypothetical network for drug addiction		-2.2	8.2	4.4	20504	31	241	3	1.2	0.71	12326|26413|67895	Camk4|Mapk1|Ppa1	-1.9
_FINAL	GO Biological Processes	19	GO:0035094	response to nicotine	19_GO:0050896 response to stimulus	-2.2	8.2	4.4	20504	31	241	3	1.2	0.71	26413|98660|108068	Mapk1|Atp1a2|Grm2	-1.9
_FINAL	GO Biological Processes	19	GO:0045922	negative regulation of fatty acid metabolic process	19_GO:0048519 negative regulation of biological process	-2.2	8.2	4.4	20504	31	241	3	1.2	0.71	11363|13167|244373	Acadl|Dbi|Erlin2	-1.9
_FINAL	KEGG Pathway	24	mmu05216	Thyroid cancer		-2.2	8.2	4.4	20504	31	241	3	1.2	0.71	12387|16653|26413	Ctnnb1|Kras|Mapk1	-1.9
_FINAL	GO Biological Processes	19	GO:0098657	import into cell	19_GO:0051179 localization	-2.2	3	3.3	20504	228	241	8	3.3	1.2	11461|13383|14251|14580|17254|20617|20974|98660	Actb|Dlg1|Flot1|Gfap|Slc3a2|Snca|Syngr3|Atp1a2	-1.9
_FINAL	GO Biological Processes	19	GO:0051960	regulation of nervous system development	19_GO:0032502 developmental process	-2.2	2.2	3	20504	550	241	14	5.8	1.5	11426|12387|12568|13383|14580|16971|17196|19055|20616|23999|58234|68585|240057|243743	Macf1|Ctnnb1|Cdk5|Dlg1|Gfap|Lrp1|Mbp|Ppp3ca|Snap91|Twf2|Shank3|Rtn4|Syngap1|Plxna4	-1.9
_FINAL	Reactome Gene Sets	6	R-MMU-5358346	Hedgehog ligand biogenesis		-2.2	5.6	3.9	20504	61	241	4	1.7	0.82	19170|19182|23997|26442	Psmb1|Psmc3|Psmd13|Psma5	-1.9
_FINAL	GO Biological Processes	19	GO:0048278	vesicle docking	19_GO:0051179 localization	-2.2	5.6	3.9	20504	61	241	4	1.7	0.82	17967|19325|53331|56418	Ncam1|Rab10|Stx7|Ykt6	-1.9
_FINAL	Reactome Gene Sets	6	R-MMU-4608870	Asymmetric localization of PCP proteins		-2.2	5.6	3.9	20504	61	241	4	1.7	0.82	19170|19182|23997|26442	Psmb1|Psmc3|Psmd13|Psma5	-1.9
_FINAL	GO Biological Processes	19	GO:0006631	fatty acid metabolic process	19_GO:0008152 metabolic process	-2.2	2.3	3.1	20504	439	241	12	5	1.4	11363|11806|13167|15108|16592|17918|18823|18984|20617|52538|244373|407785	Acadl|Apoa1|Dbi|Hsd17b10|Fabp5|Myo5a|Plp1|Por|Snca|Acaa2|Erlin2|Ndufs6	-1.9
_FINAL	KEGG Pathway	24	ko05210	Colorectal cancer		-2.2	5.5	3.9	20504	62	241	4	1.7	0.82	12387|13063|16653|26413	Ctnnb1|Cycs|Kras|Mapk1	-1.9
_FINAL	Reactome Gene Sets	6	R-MMU-1169091	Activation of NF-kappaB in B cells		-2.2	5.5	3.9	20504	62	241	4	1.7	0.82	19170|19182|23997|26442	Psmb1|Psmc3|Psmd13|Psma5	-1.9
_FINAL	GO Biological Processes	19	GO:0016126	sterol biosynthetic process	19_GO:0008152 metabolic process	-2.2	5.5	3.9	20504	62	241	4	1.7	0.82	11806|14381|18984|244373	Apoa1|G6pdx|Por|Erlin2	-1.9
_FINAL	Reactome Gene Sets	6	R-MMU-8878166	Transcriptional regulation by RUNX2		-2.2	5.5	3.9	20504	62	241	4	1.7	0.82	19170|19182|23997|26442	Psmb1|Psmc3|Psmd13|Psma5	-1.9
_FINAL	GO Biological Processes	19	GO:0043086	negative regulation of catalytic activity	19_GO:0065007 biological regulation	-2.2	2	2.9	20504	672	241	16	6.6	1.6	11461|11806|15444|18984|19087|20616|20617|20704|22375|51810|54683|65019|72349|217124|268373|381290	Actb|Apoa1|Hpca|Por|Prkar2a|Snap91|Snca|Serpina1e|Wars|Hnrnpu|Prdx5|Rpl23|Dusp3|Ppp1r9b|Ppia|Atp2b4	-1.9
_FINAL	GO Biological Processes	19	GO:1905114	cell surface receptor signaling pathway involved in cell-cell signaling	19_GO:0023052 signaling	-2.2	2.2	3	20504	554	241	14	5.8	1.5	11426|12387|12568|16971|19055|20042|20617|26875|26941|50997|54198|58234|66797|67916	Macf1|Ctnnb1|Cdk5|Lrp1|Ppp3ca|Rps12|Snca|Pclo|Slc9a3r1|Mpp2|Snx3|Shank3|Cntnap2|Plpp3	-1.9
_FINAL	GO Biological Processes	19	GO:1904738	vascular associated smooth muscle cell migration	19_GO:0040011 locomotion	-2.2	8	4.3	20504	32	241	3	1.2	0.71	16971|17918|22003	Lrp1|Myo5a|Tpm1	-1.9
_FINAL	KEGG Pathway	24	ko04145	Phagosome		-2.2	3.2	3.3	20504	184	241	7	2.9	1.1	11461|11964|11972|20333|53331|73834|234663	Actb|Atp6v1a|Atp6v0d1|Sec22b|Stx7|Atp6v1d|Dync1li2	-1.9
_FINAL	GO Biological Processes	19	GO:0007051	spindle organization	19_GO:0009987 cellular process	-2.2	3.2	3.3	20504	184	241	7	2.9	1.1	13383|13589|17886|18221|22350|51792|51810	Dlg1|Mapre1|Myh9|Nudc|Ezr|Ppp2r1a|Hnrnpu	-1.9
_FINAL	WikiPathways	27	WP387	IL-6 signaling pathway		-2.2	4.3	3.6	20504	99	241	5	2.1	0.92	12568|15519|26413|26932|51792	Cdk5|Hsp90aa1|Mapk1|Ppp2r5e|Ppp2r1a	-1.9
_FINAL	Reactome Gene Sets	6	R-MMU-69563	p53-Dependent G1 DNA Damage Response		-2.2	5.4	3.8	20504	63	241	4	1.7	0.82	19170|19182|23997|26442	Psmb1|Psmc3|Psmd13|Psma5	-1.9
_FINAL	Reactome Gene Sets	6	R-MMU-174084	Autodegradation of Cdh1 by Cdh1:APC/C		-2.2	5.4	3.8	20504	63	241	4	1.7	0.82	19170|19182|23997|26442	Psmb1|Psmc3|Psmd13|Psma5	-1.9
_FINAL	GO Biological Processes	19	GO:0008347	glial cell migration	19_GO:0040011 locomotion	-2.2	5.4	3.8	20504	63	241	4	1.7	0.82	12387|12568|16971|68585	Ctnnb1|Cdk5|Lrp1|Rtn4	-1.9
_FINAL	GO Biological Processes	19	GO:0030865	cortical cytoskeleton organization	19_GO:0009987 cellular process	-2.2	5.4	3.8	20504	63	241	4	1.7	0.82	12568|13383|22350|109711	Cdk5|Dlg1|Ezr|Actn1	-1.9
_FINAL	Reactome Gene Sets	6	R-MMU-69580	p53-Dependent G1/S DNA damage checkpoint		-2.2	5.4	3.8	20504	63	241	4	1.7	0.82	19170|19182|23997|26442	Psmb1|Psmc3|Psmd13|Psma5	-1.9
_FINAL	GO Biological Processes	19	GO:0032386	regulation of intracellular transport	19_GO:0051179 localization	-2.2	2.5	3.1	20504	335	241	10	4.1	1.3	12326|12568|13829|15444|22350|26413|54198|66437|108155|380684	Camk4|Cdk5|Dmtn|Hpca|Ezr|Mapk1|Snx3|Fis1|Ogt|Nefh	-1.9
_FINAL	KEGG Pathway	24	ko04910	Insulin signaling pathway		-2.2	3.6	3.4	20504	141	241	6	2.5	1	14251|16653|19046|19087|20104|26413	Flot1|Kras|Ppp1cb|Prkar2a|Rps6|Mapk1	-1.9
_FINAL	Reactome Gene Sets	6	R-MMU-194138	Signaling by VEGF		-2.2	4.3	3.6	20504	100	241	5	2.1	0.92	11461|12387|15519|16653|83767	Actb|Ctnnb1|Hsp90aa1|Kras|Wasf1	-1.9
_FINAL	KEGG Pathway	24	mmu04145	Phagosome		-2.2	3.2	3.3	20504	186	241	7	2.9	1.1	11461|11964|11972|20333|53331|73834|234663	Actb|Atp6v1a|Atp6v0d1|Sec22b|Stx7|Atp6v1d|Dync1li2	-1.9
_FINAL	GO Biological Processes	19	GO:0051051	negative regulation of transport	19_GO:0048519 negative regulation of biological process	-2.2	2.2	3	20504	502	241	13	5.4	1.5	12568|13829|14681|14694|16592|17918|19055|20617|26941|54198|66437|98660|108155	Cdk5|Dmtn|Gnao1|Rack1|Fabp5|Myo5a|Ppp3ca|Snca|Slc9a3r1|Snx3|Fis1|Atp1a2|Ogt	-1.9
_FINAL	GO Biological Processes	19	GO:0006875	cellular metal ion homeostasis	19_GO:0065007 biological regulation	-2.2	2.1	2.9	20504	619	241	15	6.2	1.6	11749|11964|11972|12293|12568|13167|14688|16971|17918|20617|66437|67972|98660|276770|381290	Anxa6|Atp6v1a|Atp6v0d1|Cacna2d1|Cdk5|Dbi|Gnb1|Lrp1|Myo5a|Snca|Fis1|Atp2b1|Atp1a2|Eif5a|Atp2b4	-1.9
_FINAL	Reactome Gene Sets	6	R-MMU-199977	ER to Golgi Anterograde Transport		-2.2	3.6	3.4	20504	142	241	6	2.5	1	12343|12345|20333|56418|76308|234663	Capza2|Capzb|Sec22b|Ykt6|Rab1b|Dync1li2	-1.9
_FINAL	KEGG Pathway	24	mmu04371	Apelin signaling pathway		-2.2	3.6	3.4	20504	142	241	6	2.5	1	12326|14688|16653|18795|20104|26413	Camk4|Gnb1|Kras|Plcb1|Rps6|Mapk1	-1.9
_FINAL	KEGG Pathway	24	ko04130	SNARE interactions in vesicular transport		-2.2	7.7	4.2	20504	33	241	3	1.2	0.71	20333|53331|56418	Sec22b|Stx7|Ykt6	-1.9
_FINAL	GO Biological Processes	19	GO:1904646	cellular response to amyloid-beta	19_GO:0050896 response to stimulus	-2.2	7.7	4.2	20504	33	241	3	1.2	0.71	12293|12568|16971	Cacna2d1|Cdk5|Lrp1	-1.9
_FINAL	GO Biological Processes	19	GO:0032212	positive regulation of telomere maintenance via telomerase	19_GO:0048518 positive regulation of biological process	-2.2	7.7	4.2	20504	33	241	3	1.2	0.71	12387|12469|26413	Ctnnb1|Cct8|Mapk1	-1.9
_FINAL	Reactome Gene Sets	6	R-MMU-156590	Glutathione conjugation		-2.2	7.7	4.2	20504	33	241	3	1.2	0.71	13885|14866|66447	Esd|Gstm5|Mgst3	-1.9
_FINAL	GO Biological Processes	19	GO:0010614	negative regulation of cardiac muscle hypertrophy	19_GO:0048519 negative regulation of biological process	-2.2	7.7	4.2	20504	33	241	3	1.2	0.71	14381|28185|381290	G6pdx|Tomm70a|Atp2b4	-1.9
_FINAL	GO Biological Processes	19	GO:0051642	centrosome localization	19_GO:0051179 localization	-2.2	7.7	4.2	20504	33	241	3	1.2	0.71	13383|22350|234663	Dlg1|Ezr|Dync1li2	-1.9
_FINAL	KEGG Pathway	24	mmu04130	SNARE interactions in vesicular transport		-2.2	7.7	4.2	20504	33	241	3	1.2	0.71	20333|53331|56418	Sec22b|Stx7|Ykt6	-1.9
_FINAL	KEGG Pathway	24	mmu00640	Propanoate metabolism		-2.2	7.7	4.2	20504	33	241	3	1.2	0.71	20916|104776|227095	Sucla2|Aldh6a1|Hibch	-1.9
_FINAL	Reactome Gene Sets	6	R-MMU-432720	Lysosome Vesicle Biogenesis		-2.2	7.7	4.2	20504	33	241	3	1.2	0.71	11765|20404|72685	Ap1g1|Sh3gl2|Dnajc6	-1.9
_FINAL	GO Biological Processes	19	GO:0051893	regulation of focal adhesion assembly	19_GO:0022610 biological adhesion	-2.2	5.3	3.8	20504	64	241	4	1.7	0.82	11426|13829|16971|72349	Macf1|Dmtn|Lrp1|Dusp3	-1.9
_FINAL	GO Biological Processes	19	GO:0009064	glutamine family amino acid metabolic process	19_GO:0008152 metabolic process	-2.2	5.3	3.8	20504	64	241	4	1.7	0.82	14660|16467|214579|381290	Gls|Atcay|Aldh5a1|Atp2b4	-1.9
_FINAL	GO Biological Processes	19	GO:0090109	regulation of cell-substrate junction assembly	19_GO:0050789 regulation of biological process	-2.2	5.3	3.8	20504	64	241	4	1.7	0.82	11426|13829|16971|72349	Macf1|Dmtn|Lrp1|Dusp3	-1.9
_FINAL	GO Biological Processes	19	GO:0010517	regulation of phospholipase activity	19_GO:0065007 biological regulation	-2.2	5.3	3.8	20504	64	241	4	1.7	0.82	15444|16971|20616|20617	Hpca|Lrp1|Snap91|Snca	-1.9
_FINAL	KEGG Pathway	24	ko05214	Glioma		-2.2	5.3	3.8	20504	64	241	4	1.7	0.82	12325|16653|18752|26413	Camk2g|Kras|Prkcg|Mapk1	-1.9
_FINAL	Reactome Gene Sets	6	R-MMU-68877	Mitotic Prometaphase		-2.2	3.2	3.3	20504	188	241	7	2.9	1.1	13589|15519|18221|26932|51792|57294|234663	Mapre1|Hsp90aa1|Nudc|Ppp2r5e|Ppp2r1a|Rps27|Dync1li2	-1.9
_FINAL	Reactome Gene Sets	6	R-MMU-69206	G1/S Transition		-2.1	4.2	3.5	20504	102	241	5	2.1	0.92	19170|19182|23997|26442|51792	Psmb1|Psmc3|Psmd13|Psma5|Ppp2r1a	-1.9
_FINAL	GO Biological Processes	19	GO:0030218	erythrocyte differentiation	19_GO:0002376 immune system process	-2.1	3.5	3.3	20504	144	241	6	2.5	1	11740|13829|14381|15526|18795|20104	Slc25a5|Dmtn|G6pdx|Hspa9|Plcb1|Rps6	-1.9
_FINAL	KEGG Pathway	24	mmu05214	Glioma		-2.1	5.2	3.7	20504	65	241	4	1.7	0.82	12325|16653|18752|26413	Camk2g|Kras|Prkcg|Mapk1	-1.9
_FINAL	GO Biological Processes	19	GO:0006611	protein export from nucleus	19_GO:0051179 localization	-2.1	5.2	3.7	20504	65	241	4	1.7	0.82	12326|12568|15526|68051	Camk4|Cdk5|Hspa9|Nutf2	-1.9
_FINAL	GO Biological Processes	19	GO:0032387	negative regulation of intracellular transport	19_GO:0048519 negative regulation of biological process	-2.1	5.2	3.7	20504	65	241	4	1.7	0.82	12568|13829|54198|108155	Cdk5|Dmtn|Snx3|Ogt	-1.9
_FINAL	Reactome Gene Sets	6	R-MMU-69615	G1/S DNA Damage Checkpoints		-2.1	5.2	3.7	20504	65	241	4	1.7	0.82	19170|19182|23997|26442	Psmb1|Psmc3|Psmd13|Psma5	-1.9
_FINAL	GO Biological Processes	19	GO:1905710	positive regulation of membrane permeability	19_GO:0065007 biological regulation	-2.1	5.2	3.7	20504	65	241	4	1.7	0.82	11740|22334|52538|59040	Slc25a5|Vdac2|Acaa2|Rhot1	-1.9
_FINAL	Reactome Gene Sets	6	R-MMU-8939236	RUNX1 regulates transcription of genes involved in differentiation of HSCs		-2.1	5.2	3.7	20504	65	241	4	1.7	0.82	19170|19182|23997|26442	Psmb1|Psmc3|Psmd13|Psma5	-1.9
_FINAL	Reactome Gene Sets	6	R-MMU-1234176	Oxygen-dependent proline hydroxylation of Hypoxia-inducible Factor Alpha		-2.1	5.2	3.7	20504	65	241	4	1.7	0.82	19170|19182|23997|26442	Psmb1|Psmc3|Psmd13|Psma5	-1.9
_FINAL	GO Biological Processes	19	GO:0055074	calcium ion homeostasis	19_GO:0065007 biological regulation	-2.1	2.2	2.9	20504	507	241	13	5.4	1.5	11749|12293|12568|13167|14688|16971|17918|20617|66437|67972|98660|276770|381290	Anxa6|Cacna2d1|Cdk5|Dbi|Gnb1|Lrp1|Myo5a|Snca|Fis1|Atp2b1|Atp1a2|Eif5a|Atp2b4	-1.9
_FINAL	GO Biological Processes	19	GO:1905476	negative regulation of protein localization to membrane	19_GO:0048519 negative regulation of biological process	-2.1	7.5	4.1	20504	34	241	3	1.2	0.71	11773|13829|108155	Ap2m1|Dmtn|Ogt	-1.9
_FINAL	Reactome Gene Sets	6	R-MMU-2173782	Binding and Uptake of Ligands by Scavenger Receptors		-2.1	7.5	4.1	20504	34	241	3	1.2	0.71	11657|11806|16971	Alb|Apoa1|Lrp1	-1.9
_FINAL	KEGG Pathway	24	mmu00630	Glyoxylate and dicarboxylate metabolism		-2.1	7.5	4.1	20504	34	241	3	1.2	0.71	17448|17449|76238	Mdh2|Mdh1|Grhpr	-1.9
_FINAL	GO Biological Processes	19	GO:0051973	positive regulation of telomerase activity	19_GO:0048518 positive regulation of biological process	-2.1	7.5	4.1	20504	34	241	3	1.2	0.71	12387|15519|26413	Ctnnb1|Hsp90aa1|Mapk1	-1.9
_FINAL	KEGG Pathway	24	ko05020	Prion diseases		-2.1	7.5	4.1	20504	34	241	3	1.2	0.71	17967|17968|26413	Ncam1|Ncam2|Mapk1	-1.9
_FINAL	GO Biological Processes	19	GO:0014047	glutamate secretion	19_GO:0051179 localization	-2.1	7.5	4.1	20504	34	241	3	1.2	0.71	17920|20617|108068	Myo6|Snca|Grm2	-1.9
_FINAL	GO Biological Processes	19	GO:0061842	microtubule organizing center localization	19_GO:0051179 localization	-2.1	7.5	4.1	20504	34	241	3	1.2	0.71	13383|22350|234663	Dlg1|Ezr|Dync1li2	-1.9
_FINAL	Reactome Gene Sets	6	R-MMU-375165	NCAM signaling for neurite out-growth		-2.1	7.5	4.1	20504	34	241	3	1.2	0.71	16653|17967|26413	Kras|Ncam1|Mapk1	-1.9
_FINAL	GO Biological Processes	19	GO:0021761	limbic system development	19_GO:0032502 developmental process	-2.1	4.1	3.5	20504	103	241	5	2.1	0.92	12032|12568|18293|66797|98660	Bcan|Cdk5|Ogdh|Cntnap2|Atp1a2	-1.8
_FINAL	KEGG Pathway	24	ko04972	Pancreatic secretion		-2.1	4.1	3.5	20504	103	241	5	2.1	0.92	18752|18795|67972|98660|381290	Prkcg|Plcb1|Atp2b1|Atp1a2|Atp2b4	-1.8
_FINAL	KEGG Pathway	24	ko05418	Fluid shear stress and atherosclerosis		-2.1	3.5	3.3	20504	145	241	6	2.5	1	11461|12387|14866|15369|15519|66447	Actb|Ctnnb1|Gstm5|Hmox2|Hsp90aa1|Mgst3	-1.8
_FINAL	KEGG Pathway	24	mmu05418	Fluid shear stress and atherosclerosis		-2.1	3.5	3.3	20504	145	241	6	2.5	1	11461|12387|14866|15369|15519|66447	Actb|Ctnnb1|Gstm5|Hmox2|Hsp90aa1|Mgst3	-1.8
_FINAL	KEGG Pathway	24	mmu05210	Colorectal cancer		-2.1	5.2	3.7	20504	66	241	4	1.7	0.82	12387|13063|16653|26413	Ctnnb1|Cycs|Kras|Mapk1	-1.8
_FINAL	GO Biological Processes	19	GO:0006470	protein dephosphorylation	19_GO:0008152 metabolic process	-2.1	2.8	3.1	20504	240	241	8	3.3	1.2	19046|19055|19060|26932|51792|72349|217124|268373	Ppp1cb|Ppp3ca|Ppp5c|Ppp2r5e|Ppp2r1a|Dusp3|Ppp1r9b|Ppia	-1.8
_FINAL	GO Biological Processes	19	GO:0051403	stress-activated MAPK cascade	19_GO:0023052 signaling	-2.1	2.8	3.1	20504	241	241	8	3.3	1.2	13383|18795|22350|26413|26754|50932|72349|268373	Dlg1|Plcb1|Ezr|Mapk1|Cops5|Mink1|Dusp3|Ppia	-1.8
_FINAL	GO Biological Processes	19	GO:0010038	response to metal ion	19_GO:0050896 response to stimulus	-2.1	2.6	3	20504	292	241	9	3.7	1.2	13829|15444|17967|19055|19060|20617|20704|26413|78830	Dmtn|Hpca|Ncam1|Ppp3ca|Ppp5c|Snca|Serpina1e|Mapk1|Slc25a12	-1.8
_FINAL	KEGG Pathway	24	mmu04910	Insulin signaling pathway		-2.1	3.5	3.3	20504	147	241	6	2.5	1	14251|16653|19046|19087|20104|26413	Flot1|Kras|Ppp1cb|Prkar2a|Rps6|Mapk1	-1.8
_FINAL	GO Biological Processes	19	GO:0007009	plasma membrane organization	19_GO:0009987 cellular process	-2.1	3.5	3.3	20504	147	241	6	2.5	1	11749|12759|14251|17886|20404|26941	Anxa6|Clu|Flot1|Myh9|Sh3gl2|Slc9a3r1	-1.8
_FINAL	GO Biological Processes	19	GO:0019233	sensory perception of pain	19_GO:0032501 multicellular organismal process	-2.1	3.5	3.3	20504	147	241	6	2.5	1	12568|16592|17967|26413|68585|108069	Cdk5|Fabp5|Ncam1|Mapk1|Rtn4|Grm3	-1.8
_FINAL	GO Biological Processes	19	GO:0014741	negative regulation of muscle hypertrophy	19_GO:0048519 negative regulation of biological process	-2.1	7.3	4.1	20504	35	241	3	1.2	0.71	14381|28185|381290	G6pdx|Tomm70a|Atp2b4	-1.8
_FINAL	GO Biological Processes	19	GO:1903203	regulation of oxidative stress-induced neuron death	19_GO:0050896 response to stimulus	-2.1	7.3	4.1	20504	35	241	3	1.2	0.71	12387|14694|14768	Ctnnb1|Rack1|Lancl1	-1.8
_FINAL	GO Biological Processes	19	GO:0035640	exploration behavior	19_GO:0007610 behavior	-2.1	7.3	4.1	20504	35	241	3	1.2	0.71	58234|98660|210274	Shank3|Atp1a2|Shank2	-1.8
_FINAL	Reactome Gene Sets	6	R-MMU-112043	PLC beta mediated events		-2.1	7.3	4.1	20504	35	241	3	1.2	0.71	18752|18795|26413	Prkcg|Plcb1|Mapk1	-1.8
_FINAL	GO Biological Processes	19	GO:0042168	heme metabolic process	19_GO:0008152 metabolic process	-2.1	7.3	4.1	20504	35	241	3	1.2	0.71	15369|53328|54198	Hmox2|Pgrmc1|Snx3	-1.8
_FINAL	Reactome Gene Sets	6	R-MMU-5663213	RHO GTPases Activate WASPs and WAVEs		-2.1	7.3	4.1	20504	35	241	3	1.2	0.71	11461|26413|83767	Actb|Mapk1|Wasf1	-1.8
_FINAL	Reactome Gene Sets	6	R-MMU-9009391	Extra-nuclear estrogen signaling		-2.1	5.1	3.6	20504	67	241	4	1.7	0.82	14688|15519|16653|26413	Gnb1|Hsp90aa1|Kras|Mapk1	-1.8
_FINAL	Reactome Gene Sets	6	R-MMU-5654738	Signaling by FGFR2		-2.1	5.1	3.6	20504	67	241	4	1.7	0.82	16653|26413|51792|59013	Kras|Mapk1|Ppp2r1a|Hnrnph1	-1.8
_FINAL	Reactome Gene Sets	6	R-MMU-174154	APC/C:Cdc20 mediated degradation of Securin		-2.1	5.1	3.6	20504	67	241	4	1.7	0.82	19170|19182|23997|26442	Psmb1|Psmc3|Psmd13|Psma5	-1.8
_FINAL	Reactome Gene Sets	6	R-MMU-8948751	Regulation of PTEN stability and activity		-2.1	5.1	3.6	20504	67	241	4	1.7	0.82	19170|19182|23997|26442	Psmb1|Psmc3|Psmd13|Psma5	-1.8
_FINAL	GO Biological Processes	19	GO:1902305	regulation of sodium ion transmembrane transport	19_GO:0051179 localization	-2.1	5.1	3.6	20504	67	241	4	1.7	0.82	18795|26941|98660|381290	Plcb1|Slc9a3r1|Atp1a2|Atp2b4	-1.8
_FINAL	GO Biological Processes	19	GO:0071456	cellular response to hypoxia	19_GO:0050896 response to stimulus	-2.1	4.1	3.4	20504	105	241	5	2.1	0.92	14688|19155|52538|68585|108155	Gnb1|Npepps|Acaa2|Rtn4|Ogt	-1.8
_FINAL	GO Biological Processes	19	GO:0098656	anion transmembrane transport	19_GO:0051179 localization	-2.1	3.1	3.2	20504	194	241	7	2.9	1.1	11740|14406|14580|17254|22334|67863|78830	Slc25a5|Gabrg2|Gfap|Slc3a2|Vdac2|Slc25a11|Slc25a12	-1.8
_FINAL	GO Biological Processes	19	GO:0015844	monoamine transport	19_GO:0051179 localization	-2.1	4	3.4	20504	106	241	5	2.1	0.92	11461|17918|20617|68585|108068	Actb|Myo5a|Snca|Rtn4|Grm2	-1.8
_FINAL	GO Biological Processes	19	GO:0006165	nucleoside diphosphate phosphorylation	19_GO:0008152 metabolic process	-2.1	4	3.4	20504	106	241	5	2.1	0.92	18102|18293|18746|66588|108155	Nme1|Ogdh|Pkm|Cmpk1|Ogt	-1.8
_FINAL	GO Biological Processes	19	GO:0050433	regulation of catecholamine secretion	19_GO:0051179 localization	-2.1	5	3.6	20504	68	241	4	1.7	0.82	17918|20617|68585|108068	Myo5a|Snca|Rtn4|Grm2	-1.8
_FINAL	GO Biological Processes	19	GO:0043954	cellular component maintenance	19_GO:0009987 cellular process	-2.1	5	3.6	20504	68	241	4	1.7	0.82	66797|210274|238988|240057	Cntnap2|Shank2|Erc2|Syngap1	-1.8
_FINAL	Reactome Gene Sets	6	R-MMU-199992	trans-Golgi Network Vesicle Budding		-2.1	5	3.6	20504	68	241	4	1.7	0.82	11765|20404|21985|72685	Ap1g1|Sh3gl2|Tpd52|Dnajc6	-1.8
_FINAL	GO Biological Processes	19	GO:0022029	telencephalon cell migration	19_GO:0040011 locomotion	-2.1	5	3.6	20504	68	241	4	1.7	0.82	12387|12568|18293|68585	Ctnnb1|Cdk5|Ogdh|Rtn4	-1.8
_FINAL	GO Biological Processes	19	GO:0072503	cellular divalent inorganic cation homeostasis	19_GO:0065007 biological regulation	-2.1	2.1	2.9	20504	518	241	13	5.4	1.5	11749|12293|12568|13167|14688|16971|17918|20617|66437|67972|98660|276770|381290	Anxa6|Cacna2d1|Cdk5|Dbi|Gnb1|Lrp1|Myo5a|Snca|Fis1|Atp2b1|Atp1a2|Eif5a|Atp2b4	-1.8
_FINAL	GO Biological Processes	19	GO:0070482	response to oxygen levels	19_GO:0050896 response to stimulus	-2.1	2.6	3	20504	296	241	9	3.7	1.2	11964|11972|12325|14688|15369|19155|52538|68585|108155	Atp6v1a|Atp6v0d1|Camk2g|Gnb1|Hmox2|Npepps|Acaa2|Rtn4|Ogt	-1.8
_FINAL	Reactome Gene Sets	6	R-MMU-1222556	ROS and RNS production in phagocytes		-2.1	7.1	4	20504	36	241	3	1.2	0.71	11964|11972|73834	Atp6v1a|Atp6v0d1|Atp6v1d	-1.8
_FINAL	Reactome Gene Sets	6	R-MMU-77289	Mitochondrial Fatty Acid Beta-Oxidation		-2.1	7.1	4	20504	36	241	3	1.2	0.71	11363|13167|52538	Acadl|Dbi|Acaa2	-1.8
_FINAL	KEGG Pathway	24	ko05143	African trypanosomiasis		-2.1	7.1	4	20504	36	241	3	1.2	0.71	11806|18752|18795	Apoa1|Prkcg|Plcb1	-1.8
_FINAL	GO Biological Processes	19	GO:0007041	lysosomal transport	19_GO:0051179 localization	-2.1	4	3.4	20504	107	241	5	2.1	0.92	11765|12759|16971|53331|57440	Ap1g1|Clu|Lrp1|Stx7|Ehd3	-1.8
_FINAL	GO Biological Processes	19	GO:0009152	purine ribonucleotide biosynthetic process	19_GO:0008152 metabolic process	-2.1	3.4	3.2	20504	150	241	6	2.5	1	11947|11949|11958|18102|18746|20617	Atp5b|Atp5c1|Atp5k|Nme1|Pkm|Snca	-1.8
_FINAL	GO Biological Processes	19	GO:0007034	vacuolar transport	19_GO:0051179 localization	-2.1	3.4	3.2	20504	150	241	6	2.5	1	11765|11972|12759|16971|53331|57440	Ap1g1|Atp6v0d1|Clu|Lrp1|Stx7|Ehd3	-1.8
_FINAL	GO Biological Processes	19	GO:0010035	response to inorganic substance	19_GO:0050896 response to stimulus	-2.1	2.1	2.8	20504	520	241	13	5.4	1.5	13829|14694|15444|17967|18795|19055|19060|20617|20704|26413|78830|380684|381290	Dmtn|Rack1|Hpca|Ncam1|Plcb1|Ppp3ca|Ppp5c|Snca|Serpina1e|Mapk1|Slc25a12|Nefh|Atp2b4	-1.8
_FINAL	GO Biological Processes	19	GO:1903362	regulation of cellular protein catabolic process	19_GO:0008152 metabolic process	-2.1	2.8	3	20504	246	241	8	3.3	1.2	12759|14694|15519|16971|18752|22350|65019|108155	Clu|Rack1|Hsp90aa1|Lrp1|Prkcg|Ezr|Rpl23|Ogt	-1.8
_FINAL	Reactome Gene Sets	6	R-MMU-1640170	Cell Cycle		-2.1	2.1	2.8	20504	579	241	14	5.8	1.5	13589|15519|18221|19046|19170|19182|23997|26413|26442|26932|51792|57294|76308|234663	Mapre1|Hsp90aa1|Nudc|Ppp1cb|Psmb1|Psmc3|Psmd13|Mapk1|Psma5|Ppp2r5e|Ppp2r1a|Rps27|Rab1b|Dync1li2	-1.8
_FINAL	Reactome Gene Sets	6	R-MMU-1234174	Cellular response to hypoxia		-2.1	4.9	3.6	20504	69	241	4	1.7	0.82	19170|19182|23997|26442	Psmb1|Psmc3|Psmd13|Psma5	-1.8
_FINAL	GO Biological Processes	19	GO:0070972	protein localization to endoplasmic reticulum	19_GO:0051179 localization	-2.1	4.9	3.6	20504	69	241	4	1.7	0.82	11426|19325|56495|68585	Macf1|Rab10|Get3|Rtn4	-1.8
_FINAL	Reactome Gene Sets	6	R-MMU-68949	Orc1 removal from chromatin		-2.1	4.9	3.6	20504	69	241	4	1.7	0.82	19170|19182|23997|26442	Psmb1|Psmc3|Psmd13|Psma5	-1.8
_FINAL	Reactome Gene Sets	6	R-MMU-69202	Cyclin E associated events during G1/S transition		-2.1	4.9	3.6	20504	69	241	4	1.7	0.82	19170|19182|23997|26442	Psmb1|Psmc3|Psmd13|Psma5	-1.8
_FINAL	GO Biological Processes	19	GO:0021695	cerebellar cortex development	19_GO:0032502 developmental process	-2.1	4.9	3.6	20504	69	241	4	1.7	0.82	12568|18293|66797|234734	Cdk5|Ogdh|Cntnap2|Aars	-1.8
_FINAL	GO Biological Processes	19	GO:0055065	metal ion homeostasis	19_GO:0065007 biological regulation	-2.1	1.9	2.8	20504	700	241	16	6.6	1.6	11749|11964|11972|12293|12568|13167|14688|15369|16971|17918|20617|66437|67972|98660|276770|381290	Anxa6|Atp6v1a|Atp6v0d1|Cacna2d1|Cdk5|Dbi|Gnb1|Hmox2|Lrp1|Myo5a|Snca|Fis1|Atp2b1|Atp1a2|Eif5a|Atp2b4	-1.8
_FINAL	GO Biological Processes	19	GO:0014706	striated muscle tissue development	19_GO:0032502 developmental process	-2	2.2	2.9	20504	463	241	12	5	1.4	11464|12387|12568|14251|14381|17904|17967|19055|22003|26413|28185|51810	Actc1|Ctnnb1|Cdk5|Flot1|G6pdx|Myl6|Ncam1|Ppp3ca|Tpm1|Mapk1|Tomm70a|Hnrnpu	-1.8
_FINAL	GO Biological Processes	19	GO:0050769	positive regulation of neurogenesis	19_GO:0048518 positive regulation of biological process	-2	2.6	3	20504	298	241	9	3.7	1.2	11426|12387|14580|16971|20616|23999|58234|68585|243743	Macf1|Ctnnb1|Gfap|Lrp1|Snap91|Twf2|Shank3|Rtn4|Plxna4	-1.8
_FINAL	GO Biological Processes	19	GO:0051347	positive regulation of transferase activity	19_GO:0065007 biological regulation	-2	2.1	2.8	20504	521	241	13	5.4	1.5	11806|12387|12568|12759|13167|13383|13628|15519|16653|20617|26413|268373|381290	Apoa1|Ctnnb1|Cdk5|Clu|Dbi|Dlg1|Eef1a2|Hsp90aa1|Kras|Snca|Mapk1|Ppia|Atp2b4	-1.8
_FINAL	GO Biological Processes	19	GO:0030010	establishment of cell polarity	19_GO:0009987 cellular process	-2	3.4	3.2	20504	151	241	6	2.5	1	15519|17886|19325|26941|223601|381979	Hsp90aa1|Myh9|Rab10|Slc9a3r1|Cyrib|Brsk1	-1.8
_FINAL	WikiPathways	27	WP539	Wnt signaling pathway (NetPath)		-2	3.9	3.3	20504	108	241	5	2.1	0.92	12325|12387|13383|16971|26413	Camk2g|Ctnnb1|Dlg1|Lrp1|Mapk1	-1.8
_FINAL	GO Biological Processes	19	GO:0006979	response to oxidative stress	19_GO:0050896 response to stimulus	-2	2.3	2.9	20504	407	241	11	4.6	1.3	12325|12387|14381|14694|14768|15369|20617|26413|54683|225887|268373	Camk2g|Ctnnb1|G6pdx|Rack1|Lancl1|Hmox2|Snca|Mapk1|Prdx5|Ndufs8|Ppia	-1.8
_FINAL	GO Biological Processes	19	GO:0030705	cytoskeleton-dependent intracellular transport	19_GO:0051179 localization	-2	3	3.1	20504	198	241	7	2.9	1.1	17918|17920|19290|51810|59040|83767|380684	Myo5a|Myo6|Pura|Hnrnpu|Rhot1|Wasf1|Nefh	-1.8
_FINAL	WikiPathways	27	WP385	Myometrial relaxation and contraction pathways		-2	3.4	3.2	20504	152	241	6	2.5	1	11461|11464|12325|14688|18752|19087	Actb|Actc1|Camk2g|Gnb1|Prkcg|Prkar2a	-1.8
_FINAL	GO Biological Processes	19	GO:0036475	neuron death in response to oxidative stress	19_GO:0050896 response to stimulus	-2	6.9	3.9	20504	37	241	3	1.2	0.71	12387|14694|14768	Ctnnb1|Rack1|Lancl1	-1.8
_FINAL	KEGG Pathway	24	mmu05143	African trypanosomiasis		-2	6.9	3.9	20504	37	241	3	1.2	0.71	11806|18752|18795	Apoa1|Prkcg|Plcb1	-1.8
_FINAL	GO Biological Processes	19	GO:1904358	positive regulation of telomere maintenance via telomere lengthening	19_GO:0048518 positive regulation of biological process	-2	6.9	3.9	20504	37	241	3	1.2	0.71	12387|12469|26413	Ctnnb1|Cct8|Mapk1	-1.8
_FINAL	Reactome Gene Sets	6	R-MMU-5654741	Signaling by FGFR3		-2	6.9	3.9	20504	37	241	3	1.2	0.71	16653|26413|51792	Kras|Mapk1|Ppp2r1a	-1.8
_FINAL	GO Biological Processes	19	GO:2001244	positive regulation of intrinsic apoptotic signaling pathway	19_GO:0048518 positive regulation of biological process	-2	4.9	3.5	20504	70	241	4	1.7	0.82	12759|14694|26941|66437	Clu|Rack1|Slc9a3r1|Fis1	-1.8
_FINAL	GO Biological Processes	19	GO:0050771	negative regulation of axonogenesis	19_GO:0048519 negative regulation of biological process	-2	4.9	3.5	20504	70	241	4	1.7	0.82	12568|17196|68585|240057	Cdk5|Mbp|Rtn4|Syngap1	-1.8
_FINAL	KEGG Pathway	24	ko05034	Alcoholism		-2	3	3.1	20504	199	241	7	2.9	1.1	12326|14681|14688|15078|16653|19046|26413	Camk4|Gnao1|Gnb1|H3f3a|Kras|Ppp1cb|Mapk1	-1.8
_FINAL	GO Biological Processes	19	GO:0140053	mitochondrial gene expression	19_GO:0008152 metabolic process	-2	3.9	3.3	20504	109	241	5	2.1	0.92	15108|15115|66416|233870|381314	Hsd17b10|Hars|Ndufa7|Tufm|Iars2	-1.8
_FINAL	GO Biological Processes	19	GO:0046939	nucleotide phosphorylation	19_GO:0008152 metabolic process	-2	3.9	3.3	20504	109	241	5	2.1	0.92	18102|18293|18746|66588|108155	Nme1|Ogdh|Pkm|Cmpk1|Ogt	-1.8
_FINAL	GO Biological Processes	19	GO:0048477	oogenesis	19_GO:0051704 multi-organism process	-2	3.9	3.3	20504	109	241	5	2.1	0.92	12387|15078|18795|20104|51792	Ctnnb1|H3f3a|Plcb1|Rps6|Ppp2r1a	-1.8
_FINAL	GO Biological Processes	19	GO:0015711	organic anion transport	19_GO:0051179 localization	-2	2.4	2.9	20504	354	241	10	4.1	1.3	11740|14580|17254|17920|20527|20617|26941|67863|78830|108068	Slc25a5|Gfap|Slc3a2|Myo6|Slc2a3|Snca|Slc9a3r1|Slc25a11|Slc25a12|Grm2	-1.8
_FINAL	GO Biological Processes	19	GO:0043549	regulation of kinase activity	19_GO:0008152 metabolic process	-2	1.9	2.7	20504	705	241	16	6.6	1.6	11461|12539|12568|12759|13383|13628|15519|16653|19087|20617|22375|26941|51810|72349|268373|381290	Actb|Cdc37|Cdk5|Clu|Dlg1|Eef1a2|Hsp90aa1|Kras|Prkar2a|Snca|Wars|Slc9a3r1|Hnrnpu|Dusp3|Ppia|Atp2b4	-1.8
_FINAL	GO Biological Processes	19	GO:0006633	fatty acid biosynthetic process	19_GO:0008152 metabolic process	-2	3.3	3.2	20504	153	241	6	2.5	1	11363|11806|16592|17918|18823|244373	Acadl|Apoa1|Fabp5|Myo5a|Plp1|Erlin2	-1.8
_FINAL	KEGG Pathway	24	mmu05034	Alcoholism		-2	3	3.1	20504	200	241	7	2.9	1.1	12326|14681|14688|15078|16653|19046|26413	Camk4|Gnao1|Gnb1|H3f3a|Kras|Ppp1cb|Mapk1	-1.8
_FINAL	GO Biological Processes	19	GO:0046578	regulation of Ras protein signal transduction	19_GO:0023052 signaling	-2	3	3.1	20504	200	241	7	2.9	1.1	11806|14251|16653|68585|108155|232227|240057	Apoa1|Flot1|Kras|Rtn4|Ogt|Iqsec1|Syngap1	-1.8
_FINAL	GO Biological Processes	19	GO:0017156	calcium-ion regulated exocytosis	19_GO:0051179 localization	-2	4.8	3.5	20504	71	241	4	1.7	0.82	12568|17886|20614|20965	Cdk5|Myh9|Snap25|Syn2	-1.8
_FINAL	Reactome Gene Sets	6	R-MMU-69656	Cyclin A:Cdk2-associated events at S phase entry		-2	4.8	3.5	20504	71	241	4	1.7	0.82	19170|19182|23997|26442	Psmb1|Psmc3|Psmd13|Psma5	-1.8
_FINAL	GO Biological Processes	19	GO:0050432	catecholamine secretion	19_GO:0051179 localization	-2	4.8	3.5	20504	71	241	4	1.7	0.82	17918|20617|68585|108068	Myo5a|Snca|Rtn4|Grm2	-1.8
_FINAL	GO Biological Processes	19	GO:0021885	forebrain cell migration	19_GO:0040011 locomotion	-2	4.8	3.5	20504	71	241	4	1.7	0.82	12387|12568|18293|68585	Ctnnb1|Cdk5|Ogdh|Rtn4	-1.8
_FINAL	GO Biological Processes	19	GO:0031099	regeneration	19_GO:0032502 developmental process	-2	3.3	3.1	20504	154	241	6	2.5	1	11806|14580|16971|18746|68585|380684	Apoa1|Gfap|Lrp1|Pkm|Rtn4|Nefh	-1.7
_FINAL	GO Biological Processes	19	GO:0031098	stress-activated protein kinase signaling cascade	19_GO:0023052 signaling	-2	2.7	3	20504	251	241	8	3.3	1.2	13383|18795|22350|26413|26754|50932|72349|268373	Dlg1|Plcb1|Ezr|Mapk1|Cops5|Mink1|Dusp3|Ppia	-1.7
_FINAL	GO Biological Processes	19	GO:0008015	blood circulation	19_GO:0032501 multicellular organismal process	-2	2.1	2.8	20504	528	241	13	5.4	1.5	11464|12293|13383|14381|14681|20404|22003|57440|67972|74868|98660|110809|381290	Actc1|Cacna2d1|Dlg1|G6pdx|Gnao1|Sh3gl2|Tpm1|Ehd3|Atp2b1|Tmem65|Atp1a2|Srsf1|Atp2b4	-1.7
_FINAL	GO Biological Processes	19	GO:0021799	cerebral cortex radially oriented cell migration	19_GO:0040011 locomotion	-2	6.7	3.8	20504	38	241	3	1.2	0.71	12387|12568|68585	Ctnnb1|Cdk5|Rtn4	-1.7
_FINAL	GO Biological Processes	19	GO:0031279	regulation of cyclase activity	19_GO:0065007 biological regulation	-2	6.7	3.8	20504	38	241	3	1.2	0.71	12331|15444|67252	Cap1|Hpca|Cap2	-1.7
_FINAL	GO Biological Processes	19	GO:0030866	cortical actin cytoskeleton organization	19_GO:0009987 cellular process	-2	6.7	3.8	20504	38	241	3	1.2	0.71	12568|13383|22350	Cdk5|Dlg1|Ezr	-1.7
_FINAL	GO Biological Processes	19	GO:0033238	regulation of cellular amine metabolic process	19_GO:0008152 metabolic process	-2	6.7	3.8	20504	38	241	3	1.2	0.71	16467|20617|381290	Atcay|Snca|Atp2b4	-1.7
_FINAL	GO Biological Processes	19	GO:0006739	NADP metabolic process	19_GO:0008152 metabolic process	-2	6.7	3.8	20504	38	241	3	1.2	0.71	14381|16498|54683	G6pdx|Kcnab2|Prdx5	-1.7
_FINAL	GO Biological Processes	19	GO:1902003	regulation of amyloid-beta formation	19_GO:0008152 metabolic process	-2	6.7	3.8	20504	38	241	3	1.2	0.71	12759|68585|104001	Clu|Rtn4|Rtn1	-1.7

## Sheet: Sex
Name	Category	CategoryID	GO	Description	PARENT_GO	LogP	Enrichment	Z-score	#TotalGeneInLibrary	#GeneInGO	#GeneInHitList	#GeneInGOAndHitList	%InGO	STDV %InGO	GeneID	Hits	Log(q-value)
Sex_SUB1_MCODE_1	Reactome Gene Sets	6	R-MMU-8953854	Metabolism of RNA		-9.6	19	12	20504	546	18	9	50	12	19170|19175|19899|20103|21762|23996|26961|54127|114641	Psmb1|Psmb6|Rpl18|Rps5|Psmd2|Psmc4|Rpl8|Rps28|Rpl31	-7.9
Sex_SUB1_MCODE_1	Reactome Gene Sets	6	R-MMU-195253	Degradation of beta-catenin by the destruction complex		-8.3	75	19	20504	76	18	5	28	11	19170|19175|21762|23996|26932	Psmb1|Psmb6|Psmd2|Psmc4|Ppp2r5e	-6.8
Sex_SUB1_MCODE_1	Reactome Gene Sets	6	R-MMU-1799339	SRP-dependent cotranslational protein targeting to membrane		-8	65	18	20504	88	18	5	28	11	19899|20103|26961|54127|114641	Rpl18|Rps5|Rpl8|Rps28|Rpl31	-6.5
Sex_SUB1_MCODE_1	Reactome Gene Sets	6	R-MMU-975956	Nonsense Mediated Decay (NMD) independent of the Exon Junction Complex (EJC)		-7.9	63	18	20504	90	18	5	28	11	19899|20103|26961|54127|114641	Rpl18|Rps5|Rpl8|Rps28|Rpl31	-6.5
Sex_SUB1_MCODE_1	WikiPathways	27	WP163	Cytoplasmic ribosomal proteins		-7.8	60	17	20504	95	18	5	28	11	19899|20103|26961|54127|114641	Rpl18|Rps5|Rpl8|Rps28|Rpl31	-6.4
Sex_SUB1_MCODE_1	Reactome Gene Sets	6	R-MMU-72689	Formation of a pool of free 40S subunits		-7.8	59	17	20504	97	18	5	28	11	19899|20103|26961|54127|114641	Rpl18|Rps5|Rpl8|Rps28|Rpl31	-6.3
Sex_SUB1_MCODE_1	Reactome Gene Sets	6	R-MMU-156827	L13a-mediated translational silencing of Ceruloplasmin expression		-7.5	53	16	20504	107	18	5	28	11	19899|20103|26961|54127|114641	Rpl18|Rps5|Rpl8|Rps28|Rpl31	-6.2
Sex_SUB1_MCODE_1	Reactome Gene Sets	6	R-MMU-72706	GTP hydrolysis and joining of the 60S ribosomal subunit		-7.5	53	16	20504	108	18	5	28	11	19899|20103|26961|54127|114641	Rpl18|Rps5|Rpl8|Rps28|Rpl31	-6.1
Sex_SUB1_MCODE_1	Reactome Gene Sets	6	R-MMU-975957	Nonsense Mediated Decay (NMD) enhanced by the Exon Junction Complex (EJC)		-7.5	52	16	20504	110	18	5	28	11	19899|20103|26961|54127|114641	Rpl18|Rps5|Rpl8|Rps28|Rpl31	-6.1
Sex_SUB1_MCODE_1	Reactome Gene Sets	6	R-MMU-927802	Nonsense-Mediated Decay (NMD)		-7.5	52	16	20504	110	18	5	28	11	19899|20103|26961|54127|114641	Rpl18|Rps5|Rpl8|Rps28|Rpl31	-6.1
Sex_SUB1_MCODE_1	Reactome Gene Sets	6	R-MMU-72613	Eukaryotic Translation Initiation		-7.4	50	15	20504	115	18	5	28	11	19899|20103|26961|54127|114641	Rpl18|Rps5|Rpl8|Rps28|Rpl31	-6
Sex_SUB1_MCODE_1	Reactome Gene Sets	6	R-MMU-72737	Cap-dependent Translation Initiation		-7.4	50	15	20504	115	18	5	28	11	19899|20103|26961|54127|114641	Rpl18|Rps5|Rpl8|Rps28|Rpl31	-6
Sex_SUB1_MCODE_1	KEGG Pathway	24	mmu03050	Proteasome		-7.2	99	20	20504	46	18	4	22	9.8	19170|19175|21762|23996	Psmb1|Psmb6|Psmd2|Psmc4	-5.9
Sex_SUB1_MCODE_1	KEGG Pathway	24	ko03050	Proteasome		-7.2	99	20	20504	46	18	4	22	9.8	19170|19175|21762|23996	Psmb1|Psmb6|Psmd2|Psmc4	-5.9
Sex_SUB1_MCODE_1	Reactome Gene Sets	6	R-MMU-1236978	Cross-presentation of soluble exogenous antigens (endosomes)		-7.1	93	19	20504	49	18	4	22	9.8	19170|19175|21762|23996	Psmb1|Psmb6|Psmd2|Psmc4	-5.8
Sex_SUB1_MCODE_1	Reactome Gene Sets	6	R-MMU-75815	Ubiquitin-dependent degradation of Cyclin D		-7	91	19	20504	50	18	4	22	9.8	19170|19175|21762|23996	Psmb1|Psmb6|Psmd2|Psmc4	-5.8
Sex_SUB1_MCODE_1	Reactome Gene Sets	6	R-MMU-69610	p53-Independent DNA Damage Response		-7	89	19	20504	51	18	4	22	9.8	19170|19175|21762|23996	Psmb1|Psmb6|Psmd2|Psmc4	-5.7
Sex_SUB1_MCODE_1	Reactome Gene Sets	6	R-MMU-8939902	Regulation of RUNX2 expression and activity		-7	89	19	20504	51	18	4	22	9.8	19170|19175|21762|23996	Psmb1|Psmb6|Psmd2|Psmc4	-5.7
Sex_SUB1_MCODE_1	Reactome Gene Sets	6	R-MMU-69613	p53-Independent G1/S DNA damage checkpoint		-7	89	19	20504	51	18	4	22	9.8	19170|19175|21762|23996	Psmb1|Psmb6|Psmd2|Psmc4	-5.7
Sex_SUB1_MCODE_1	Reactome Gene Sets	6	R-MMU-349425	Autodegradation of the E3 ubiquitin ligase COP1		-7	89	19	20504	51	18	4	22	9.8	19170|19175|21762|23996	Psmb1|Psmb6|Psmd2|Psmc4	-5.7
Sex_SUB1_MCODE_1	Reactome Gene Sets	6	R-MMU-350562	Regulation of ornithine decarboxylase (ODC)		-7	89	19	20504	51	18	4	22	9.8	19170|19175|21762|23996	Psmb1|Psmb6|Psmd2|Psmc4	-5.7
Sex_SUB1_MCODE_1	Reactome Gene Sets	6	R-MMU-69601	Ubiquitin Mediated Degradation of Phosphorylated Cdc25A		-7	89	19	20504	51	18	4	22	9.8	19170|19175|21762|23996	Psmb1|Psmb6|Psmd2|Psmc4	-5.7
Sex_SUB1_MCODE_1	Reactome Gene Sets	6	R-MMU-8932339	ROS sensing by NFE2L2		-7	88	19	20504	52	18	4	22	9.8	19170|19175|21762|23996	Psmb1|Psmb6|Psmd2|Psmc4	-5.7
Sex_SUB1_MCODE_1	Reactome Gene Sets	6	R-MMU-8941858	Regulation of RUNX3 expression and activity		-7	88	19	20504	52	18	4	22	9.8	19170|19175|21762|23996	Psmb1|Psmb6|Psmd2|Psmc4	-5.7
Sex_SUB1_MCODE_1	WikiPathways	27	WP519	Proteasome degradation		-7	88	19	20504	52	18	4	22	9.8	19170|19175|21762|23996	Psmb1|Psmb6|Psmd2|Psmc4	-5.7
Sex_SUB1_MCODE_1	Reactome Gene Sets	6	R-MMU-8854050	FBXL7 down-regulates AURKA during mitotic entry and in early mitosis		-6.9	86	18	20504	53	18	4	22	9.8	19170|19175|21762|23996	Psmb1|Psmb6|Psmd2|Psmc4	-5.7
Sex_SUB1_MCODE_1	Reactome Gene Sets	6	R-MMU-450408	AUF1 (hnRNP D0) binds and destabilizes mRNA		-6.9	86	18	20504	53	18	4	22	9.8	19170|19175|21762|23996	Psmb1|Psmb6|Psmd2|Psmc4	-5.7
Sex_SUB1_MCODE_1	Reactome Gene Sets	6	R-MMU-4641257	Degradation of AXIN		-6.9	84	18	20504	54	18	4	22	9.8	19170|19175|21762|23996	Psmb1|Psmb6|Psmd2|Psmc4	-5.6
Sex_SUB1_MCODE_1	Reactome Gene Sets	6	R-MMU-69541	Stabilization of p53		-6.9	83	18	20504	55	18	4	22	9.8	19170|19175|21762|23996	Psmb1|Psmb6|Psmd2|Psmc4	-5.6
Sex_SUB1_MCODE_1	Reactome Gene Sets	6	R-MMU-5610780	Degradation of GLI1 by the proteasome		-6.9	83	18	20504	55	18	4	22	9.8	19170|19175|21762|23996	Psmb1|Psmb6|Psmd2|Psmc4	-5.6
Sex_SUB1_MCODE_1	Reactome Gene Sets	6	R-MMU-4641258	Degradation of DVL		-6.8	81	18	20504	56	18	4	22	9.8	19170|19175|21762|23996	Psmb1|Psmb6|Psmd2|Psmc4	-5.6
Sex_SUB1_MCODE_1	Reactome Gene Sets	6	R-MMU-5607761	Dectin-1 mediated noncanonical NF-kB signaling		-6.8	81	18	20504	56	18	4	22	9.8	19170|19175|21762|23996	Psmb1|Psmb6|Psmd2|Psmc4	-5.6
Sex_SUB1_MCODE_1	Reactome Gene Sets	6	R-MMU-5610785	GLI3 is processed to GLI3R by the proteasome		-6.8	81	18	20504	56	18	4	22	9.8	19170|19175|21762|23996	Psmb1|Psmb6|Psmd2|Psmc4	-5.6
Sex_SUB1_MCODE_1	Reactome Gene Sets	6	R-MMU-5676590	NIK-->noncanonical NF-kB signaling		-6.8	81	18	20504	56	18	4	22	9.8	19170|19175|21762|23996	Psmb1|Psmb6|Psmd2|Psmc4	-5.6
Sex_SUB1_MCODE_1	Reactome Gene Sets	6	R-MMU-201681	TCF dependent signaling in response to WNT		-6.8	38	13	20504	150	18	5	28	11	19170|19175|21762|23996|26932	Psmb1|Psmb6|Psmd2|Psmc4|Ppp2r5e	-5.6
Sex_SUB1_MCODE_1	Reactome Gene Sets	6	R-MMU-68827	CDT1 association with the CDC6:ORC:origin complex		-6.8	80	18	20504	57	18	4	22	9.8	19170|19175|21762|23996	Psmb1|Psmb6|Psmd2|Psmc4	-5.6
Sex_SUB1_MCODE_1	Reactome Gene Sets	6	R-MMU-2029482	Regulation of actin dynamics for phagocytic cup formation		-6.8	80	18	20504	57	18	4	22	9.8	17886|17918|56443|83767	Myh9|Myo5a|Arpc1a|Wasf1	-5.6
Sex_SUB1_MCODE_1	Reactome Gene Sets	6	R-MMU-187577	SCF(Skp2)-mediated degradation of p27/p21		-6.7	77	17	20504	59	18	4	22	9.8	19170|19175|21762|23996	Psmb1|Psmb6|Psmd2|Psmc4	-5.5
Sex_SUB1_MCODE_1	Reactome Gene Sets	6	R-MMU-351202	Metabolism of polyamines		-6.7	77	17	20504	59	18	4	22	9.8	19170|19175|21762|23996	Psmb1|Psmb6|Psmd2|Psmc4	-5.5
Sex_SUB1_MCODE_1	Reactome Gene Sets	6	R-MMU-9707587	Regulation of HMOX1 expression and activity		-6.7	76	17	20504	60	18	4	22	9.8	19170|19175|21762|23996	Psmb1|Psmb6|Psmd2|Psmc4	-5.5
Sex_SUB1_MCODE_1	Reactome Gene Sets	6	R-MMU-5358346	Hedgehog ligand biogenesis		-6.7	75	17	20504	61	18	4	22	9.8	19170|19175|21762|23996	Psmb1|Psmb6|Psmd2|Psmc4	-5.5
Sex_SUB1_MCODE_1	Reactome Gene Sets	6	R-MMU-4608870	Asymmetric localization of PCP proteins		-6.7	75	17	20504	61	18	4	22	9.8	19170|19175|21762|23996	Psmb1|Psmb6|Psmd2|Psmc4	-5.5
Sex_SUB1_MCODE_1	Reactome Gene Sets	6	R-MMU-8878166	Transcriptional regulation by RUNX2		-6.6	73	17	20504	62	18	4	22	9.8	19170|19175|21762|23996	Psmb1|Psmb6|Psmd2|Psmc4	-5.5
Sex_SUB1_MCODE_1	Reactome Gene Sets	6	R-MMU-1169091	Activation of NF-kappaB in B cells		-6.6	73	17	20504	62	18	4	22	9.8	19170|19175|21762|23996	Psmb1|Psmb6|Psmd2|Psmc4	-5.5
Sex_SUB1_MCODE_1	Reactome Gene Sets	6	R-MMU-174084	Autodegradation of Cdh1 by Cdh1:APC/C		-6.6	72	17	20504	63	18	4	22	9.8	19170|19175|21762|23996	Psmb1|Psmb6|Psmd2|Psmc4	-5.4
Sex_SUB1_MCODE_1	Reactome Gene Sets	6	R-MMU-69563	p53-Dependent G1 DNA Damage Response		-6.6	72	17	20504	63	18	4	22	9.8	19170|19175|21762|23996	Psmb1|Psmb6|Psmd2|Psmc4	-5.4
Sex_SUB1_MCODE_1	Reactome Gene Sets	6	R-MMU-69580	p53-Dependent G1/S DNA damage checkpoint		-6.6	72	17	20504	63	18	4	22	9.8	19170|19175|21762|23996	Psmb1|Psmb6|Psmd2|Psmc4	-5.4
Sex_SUB1_MCODE_1	Reactome Gene Sets	6	R-MMU-69615	G1/S DNA Damage Checkpoints		-6.6	70	17	20504	65	18	4	22	9.8	19170|19175|21762|23996	Psmb1|Psmb6|Psmd2|Psmc4	-5.4
Sex_SUB1_MCODE_1	Reactome Gene Sets	6	R-MMU-8939236	RUNX1 regulates transcription of genes involved in differentiation of HSCs		-6.6	70	17	20504	65	18	4	22	9.8	19170|19175|21762|23996	Psmb1|Psmb6|Psmd2|Psmc4	-5.4
Sex_SUB1_MCODE_1	Reactome Gene Sets	6	R-MMU-1234176	Oxygen-dependent proline hydroxylation of Hypoxia-inducible Factor Alpha		-6.6	70	17	20504	65	18	4	22	9.8	19170|19175|21762|23996	Psmb1|Psmb6|Psmd2|Psmc4	-5.4
Sex_SUB1_MCODE_1	Reactome Gene Sets	6	R-MMU-5658442	Regulation of RAS by GAPs		-6.5	69	16	20504	66	18	4	22	9.8	19170|19175|21762|23996	Psmb1|Psmb6|Psmd2|Psmc4	-5.4
Sex_SUB1_MCODE_1	Reactome Gene Sets	6	R-MMU-8868773	rRNA processing in the nucleus and cytosol		-6.5	33	13	20504	171	18	5	28	11	19899|20103|26961|54127|114641	Rpl18|Rps5|Rpl8|Rps28|Rpl31	-5.4
Sex_SUB1_MCODE_1	Reactome Gene Sets	6	R-MMU-72312	rRNA processing		-6.5	33	13	20504	171	18	5	28	11	19899|20103|26961|54127|114641	Rpl18|Rps5|Rpl8|Rps28|Rpl31	-5.4
Sex_SUB1_MCODE_1	Reactome Gene Sets	6	R-MMU-6791226	Major pathway of rRNA processing in the nucleolus and cytosol		-6.5	33	13	20504	171	18	5	28	11	19899|20103|26961|54127|114641	Rpl18|Rps5|Rpl8|Rps28|Rpl31	-5.4
Sex_SUB1_MCODE_1	Reactome Gene Sets	6	R-MMU-174154	APC/C:Cdc20 mediated degradation of Securin		-6.5	68	16	20504	67	18	4	22	9.8	19170|19175|21762|23996	Psmb1|Psmb6|Psmd2|Psmc4	-5.4
Sex_SUB1_MCODE_1	Reactome Gene Sets	6	R-MMU-8948751	Regulation of PTEN stability and activity		-6.5	68	16	20504	67	18	4	22	9.8	19170|19175|21762|23996	Psmb1|Psmb6|Psmd2|Psmc4	-5.4
Sex_SUB1_MCODE_1	KEGG Pathway	24	ko03010	Ribosome		-6.5	33	12	20504	174	18	5	28	11	19899|20103|26961|54127|114641	Rpl18|Rps5|Rpl8|Rps28|Rpl31	-5.3
Sex_SUB1_MCODE_1	KEGG Pathway	24	mmu03010	Ribosome		-6.5	33	12	20504	175	18	5	28	11	19899|20103|26961|54127|114641	Rpl18|Rps5|Rpl8|Rps28|Rpl31	-5.3
Sex_SUB1_MCODE_1	Reactome Gene Sets	6	R-MMU-1234174	Cellular response to hypoxia		-6.5	66	16	20504	69	18	4	22	9.8	19170|19175|21762|23996	Psmb1|Psmb6|Psmd2|Psmc4	-5.3
Sex_SUB1_MCODE_1	Reactome Gene Sets	6	R-MMU-69202	Cyclin E associated events during G1/S transition		-6.5	66	16	20504	69	18	4	22	9.8	19170|19175|21762|23996	Psmb1|Psmb6|Psmd2|Psmc4	-5.3
Sex_SUB1_MCODE_1	Reactome Gene Sets	6	R-MMU-68949	Orc1 removal from chromatin		-6.5	66	16	20504	69	18	4	22	9.8	19170|19175|21762|23996	Psmb1|Psmb6|Psmd2|Psmc4	-5.3
Sex_SUB1_MCODE_1	Reactome Gene Sets	6	R-MMU-69656	Cyclin A:Cdk2-associated events at S phase entry		-6.4	64	16	20504	71	18	4	22	9.8	19170|19175|21762|23996	Psmb1|Psmb6|Psmd2|Psmc4	-5.3
Sex_SUB1_MCODE_1	Reactome Gene Sets	6	R-MMU-2467813	Separation of Sister Chromatids		-6.4	31	12	20504	181	18	5	28	11	19170|19175|21762|23996|26932	Psmb1|Psmb6|Psmd2|Psmc4|Ppp2r5e	-5.3
Sex_SUB1_MCODE_1	Reactome Gene Sets	6	R-MMU-5687128	MAPK6/MAPK4 signaling		-6.4	63	16	20504	72	18	4	22	9.8	19170|19175|21762|23996	Psmb1|Psmb6|Psmd2|Psmc4	-5.3
Sex_SUB1_MCODE_1	Reactome Gene Sets	6	R-MMU-174184	Cdc20:Phospho-APC/C mediated degradation of Cyclin A		-6.4	63	16	20504	72	18	4	22	9.8	19170|19175|21762|23996	Psmb1|Psmb6|Psmd2|Psmc4	-5.3
Sex_SUB1_MCODE_1	Reactome Gene Sets	6	R-MMU-69017	CDK-mediated phosphorylation and removal of Cdc6		-6.4	63	16	20504	72	18	4	22	9.8	19170|19175|21762|23996	Psmb1|Psmb6|Psmd2|Psmc4	-5.3
Sex_SUB1_MCODE_1	Reactome Gene Sets	6	R-MMU-174178	APC/C:Cdh1 mediated degradation of Cdc20 and other APC/C:Cdh1 targeted proteins in late mitosis/early G1		-6.4	62	16	20504	73	18	4	22	9.8	19170|19175|21762|23996	Psmb1|Psmb6|Psmd2|Psmc4	-5.2
Sex_SUB1_MCODE_1	Reactome Gene Sets	6	R-MMU-179419	APC:Cdc20 mediated degradation of cell cycle proteins prior to satisfation of the cell cycle checkpoint		-6.4	62	16	20504	73	18	4	22	9.8	19170|19175|21762|23996	Psmb1|Psmb6|Psmd2|Psmc4	-5.2
Sex_SUB1_MCODE_1	Reactome Gene Sets	6	R-MMU-1168372	Downstream signaling events of B Cell Receptor (BCR)		-6.3	62	15	20504	74	18	4	22	9.8	19170|19175|21762|23996	Psmb1|Psmb6|Psmd2|Psmc4	-5.2
Sex_SUB1_MCODE_1	Reactome Gene Sets	6	R-MMU-8852276	The role of GTSE1 in G2/M progression after G2 checkpoint		-6.3	62	15	20504	74	18	4	22	9.8	19170|19175|21762|23996	Psmb1|Psmb6|Psmd2|Psmc4	-5.2
Sex_SUB1_MCODE_1	Reactome Gene Sets	6	R-MMU-176409	APC/C:Cdc20 mediated degradation of mitotic proteins		-6.3	61	15	20504	75	18	4	22	9.8	19170|19175|21762|23996	Psmb1|Psmb6|Psmd2|Psmc4	-5.2
Sex_SUB1_MCODE_1	Reactome Gene Sets	6	R-MMU-2871837	FCERI mediated NF-kB activation		-6.3	61	15	20504	75	18	4	22	9.8	19170|19175|21762|23996	Psmb1|Psmb6|Psmd2|Psmc4	-5.2
Sex_SUB1_MCODE_1	Reactome Gene Sets	6	R-MMU-176814	Activation of APC/C and APC/C:Cdc20 mediated degradation of mitotic proteins		-6.3	60	15	20504	76	18	4	22	9.8	19170|19175|21762|23996	Psmb1|Psmb6|Psmd2|Psmc4	-5.2
Sex_SUB1_MCODE_1	Reactome Gene Sets	6	R-MMU-2029480	Fcgamma receptor (FCGR) dependent phagocytosis		-6.3	59	15	20504	77	18	4	22	9.8	17886|17918|56443|83767	Myh9|Myo5a|Arpc1a|Wasf1	-5.2
Sex_SUB1_MCODE_1	Reactome Gene Sets	6	R-MMU-8878159	Transcriptional regulation by RUNX3		-6.3	59	15	20504	77	18	4	22	9.8	19170|19175|21762|23996	Psmb1|Psmb6|Psmd2|Psmc4	-5.2
Sex_SUB1_MCODE_1	Reactome Gene Sets	6	R-MMU-5632684	Hedgehog 'on' state		-6.2	57	15	20504	80	18	4	22	9.8	19170|19175|21762|23996	Psmb1|Psmb6|Psmd2|Psmc4	-5.1
Sex_SUB1_MCODE_1	Reactome Gene Sets	6	R-MMU-450531	Regulation of mRNA stability by proteins that bind AU-rich elements		-6.2	56	15	20504	82	18	4	22	9.8	19170|19175|21762|23996	Psmb1|Psmb6|Psmd2|Psmc4	-5.1
Sex_SUB1_MCODE_1	Reactome Gene Sets	6	R-MMU-174143	APC/C-mediated degradation of cell cycle proteins		-6.1	54	14	20504	84	18	4	22	9.8	19170|19175|21762|23996	Psmb1|Psmb6|Psmd2|Psmc4	-5
Sex_SUB1_MCODE_1	Reactome Gene Sets	6	R-MMU-453276	Regulation of mitotic cell cycle		-6.1	54	14	20504	84	18	4	22	9.8	19170|19175|21762|23996	Psmb1|Psmb6|Psmd2|Psmc4	-5
Sex_SUB1_MCODE_1	Reactome Gene Sets	6	R-MMU-202424	Downstream TCR signaling		-6.1	54	14	20504	84	18	4	22	9.8	19170|19175|21762|23996	Psmb1|Psmb6|Psmd2|Psmc4	-5
Sex_SUB1_MCODE_1	Reactome Gene Sets	6	R-MMU-4086400	PCP/CE pathway		-6.1	53	14	20504	86	18	4	22	9.8	19170|19175|21762|23996	Psmb1|Psmb6|Psmd2|Psmc4	-5
Sex_SUB1_MCODE_1	Reactome Gene Sets	6	R-MMU-68882	Mitotic Anaphase		-6.1	27	11	20504	213	18	5	28	11	19170|19175|21762|23996|26932	Psmb1|Psmb6|Psmd2|Psmc4|Ppp2r5e	-5
Sex_SUB1_MCODE_1	Reactome Gene Sets	6	R-MMU-2555396	Mitotic Metaphase and Anaphase		-6	27	11	20504	214	18	5	28	11	19170|19175|21762|23996|26932	Psmb1|Psmb6|Psmd2|Psmc4|Ppp2r5e	-5
Sex_SUB1_MCODE_1	Reactome Gene Sets	6	R-MMU-8951664	Neddylation		-6	26	11	20504	216	18	5	28	11	19170|19175|21762|23996|26754	Psmb1|Psmb6|Psmd2|Psmc4|Cops5	-5
Sex_SUB1_MCODE_1	Reactome Gene Sets	6	R-MMU-5607764	CLEC7A (Dectin-1) signaling		-6	51	14	20504	89	18	4	22	9.8	19170|19175|21762|23996	Psmb1|Psmb6|Psmd2|Psmc4	-5
Sex_SUB1_MCODE_1	Reactome Gene Sets	6	R-MMU-69052	Switching of origins to a post-replicative state		-6	51	14	20504	89	18	4	22	9.8	19170|19175|21762|23996	Psmb1|Psmb6|Psmd2|Psmc4	-5
Sex_SUB1_MCODE_1	Reactome Gene Sets	6	R-MMU-72766	Translation		-6	26	11	20504	220	18	5	28	11	19899|20103|26961|54127|114641	Rpl18|Rps5|Rpl8|Rps28|Rpl31	-4.9
Sex_SUB1_MCODE_1	Reactome Gene Sets	6	R-MMU-1257604	PIP3 activates AKT signaling		-6	26	11	20504	223	18	5	28	11	19170|19175|21762|23996|26932	Psmb1|Psmb6|Psmd2|Psmc4|Ppp2r5e	-4.9
Sex_SUB1_MCODE_1	Reactome Gene Sets	6	R-MMU-5689603	UCH proteinases		-5.9	49	14	20504	93	18	4	22	9.8	19170|19175|21762|23996	Psmb1|Psmb6|Psmd2|Psmc4	-4.9
Sex_SUB1_MCODE_1	Reactome Gene Sets	6	R-MMU-1236975	Antigen processing-Cross presentation		-5.9	49	14	20504	93	18	4	22	9.8	19170|19175|21762|23996	Psmb1|Psmb6|Psmd2|Psmc4	-4.9
Sex_SUB1_MCODE_1	Reactome Gene Sets	6	R-MMU-9020702	Interleukin-1 signaling		-5.9	48	14	20504	94	18	4	22	9.8	19170|19175|21762|23996	Psmb1|Psmb6|Psmd2|Psmc4	-4.9
Sex_SUB1_MCODE_1	Reactome Gene Sets	6	R-MMU-195721	Signaling by WNT		-5.9	25	11	20504	227	18	5	28	11	19170|19175|21762|23996|26932	Psmb1|Psmb6|Psmd2|Psmc4|Ppp2r5e	-4.9
Sex_SUB1_MCODE_1	Reactome Gene Sets	6	R-MMU-5668541	TNFR2 non-canonical NF-kB pathway		-5.9	48	14	20504	95	18	4	22	9.8	19170|19175|21762|23996	Psmb1|Psmb6|Psmd2|Psmc4	-4.9
Sex_SUB1_MCODE_1	GO Biological Processes	19	GO:0002181	cytoplasmic translation	19_GO:0008152 metabolic process	-5.9	47	14	20504	96	18	4	22	9.8	19899|26961|54127|114641	Rpl18|Rpl8|Rps28|Rpl31	-4.9
Sex_SUB1_MCODE_1	Reactome Gene Sets	6	R-MMU-983705	Signaling by the B Cell Receptor (BCR)		-5.8	46	13	20504	98	18	4	22	9.8	19170|19175|21762|23996	Psmb1|Psmb6|Psmd2|Psmc4	-4.8
Sex_SUB1_MCODE_1	Reactome Gene Sets	6	R-MMU-382556	ABC-family proteins mediated transport		-5.8	46	13	20504	99	18	4	22	9.8	19170|19175|21762|23996	Psmb1|Psmb6|Psmd2|Psmc4	-4.8
Sex_SUB1_MCODE_1	Reactome Gene Sets	6	R-MMU-202403	TCR signaling		-5.8	45	13	20504	102	18	4	22	9.8	19170|19175|21762|23996	Psmb1|Psmb6|Psmd2|Psmc4	-4.8
Sex_SUB1_MCODE_1	Reactome Gene Sets	6	R-MMU-69206	G1/S Transition		-5.8	45	13	20504	102	18	4	22	9.8	19170|19175|21762|23996	Psmb1|Psmb6|Psmd2|Psmc4	-4.8
Sex_SUB1_MCODE_1	GO Biological Processes	19	GO:0007015	actin filament organization	19_GO:0009987 cellular process	-5.8	15	9	20504	455	18	6	33	11	17886|17918|18645|56443|59069|83767	Myh9|Myo5a|Pfn2|Arpc1a|Tpm3|Wasf1	-4.8
Sex_SUB1_MCODE_1	Reactome Gene Sets	6	R-MMU-5610787	Hedgehog 'off' state		-5.7	43	13	20504	105	18	4	22	9.8	19170|19175|21762|23996	Psmb1|Psmb6|Psmd2|Psmc4	-4.7
Sex_SUB1_MCODE_1	Reactome Gene Sets	6	R-MMU-9006925	Intracellular signaling by second messengers		-5.7	23	10	20504	249	18	5	28	11	19170|19175|21762|23996|26932	Psmb1|Psmb6|Psmd2|Psmc4|Ppp2r5e	-4.7
Sex_SUB1_MCODE_1	Reactome Gene Sets	6	R-MMU-9707564	Cytoprotection by HMOX1		-5.7	43	13	20504	107	18	4	22	9.8	19170|19175|21762|23996	Psmb1|Psmb6|Psmd2|Psmc4	-4.7
Sex_SUB1_MCODE_1	Reactome Gene Sets	6	R-MMU-446652	Interleukin-1 family signaling		-5.7	43	13	20504	107	18	4	22	9.8	19170|19175|21762|23996	Psmb1|Psmb6|Psmd2|Psmc4	-4.7
Sex_SUB1_MCODE_1	Reactome Gene Sets	6	R-MMU-5621481	C-type lectin receptors (CLRs)		-5.7	43	13	20504	107	18	4	22	9.8	19170|19175|21762|23996	Psmb1|Psmb6|Psmd2|Psmc4	-4.7
Sex_SUB1_MCODE_1	Reactome Gene Sets	6	R-MMU-6807070	PTEN Regulation		-5.7	42	13	20504	109	18	4	22	9.8	19170|19175|21762|23996	Psmb1|Psmb6|Psmd2|Psmc4	-4.7
Sex_SUB1_MCODE_1	Reactome Gene Sets	6	R-MMU-5673001	RAF/MAP kinase cascade		-5.6	22	10	20504	259	18	5	28	11	19170|19175|21762|23996|26932	Psmb1|Psmb6|Psmd2|Psmc4|Ppp2r5e	-4.7
Sex_SUB1_MCODE_1	Reactome Gene Sets	6	R-MMU-5684996	MAPK1/MAPK3 signaling		-5.6	21	10	20504	265	18	5	28	11	19170|19175|21762|23996|26932	Psmb1|Psmb6|Psmd2|Psmc4|Ppp2r5e	-4.6
Sex_SUB1_MCODE_1	Reactome Gene Sets	6	R-MMU-69239	Synthesis of DNA		-5.6	40	12	20504	114	18	4	22	9.8	19170|19175|21762|23996	Psmb1|Psmb6|Psmd2|Psmc4	-4.6
Sex_SUB1_MCODE_1	Reactome Gene Sets	6	R-MMU-2454202	Fc epsilon receptor (FCERI) signaling		-5.6	39	12	20504	116	18	4	22	9.8	19170|19175|21762|23996	Psmb1|Psmb6|Psmd2|Psmc4	-4.6
Sex_SUB1_MCODE_1	Reactome Gene Sets	6	R-MMU-69620	Cell Cycle Checkpoints		-5.5	21	9.9	20504	270	18	5	28	11	19170|19175|21762|23996|26932	Psmb1|Psmb6|Psmd2|Psmc4|Ppp2r5e	-4.6
Sex_SUB1_MCODE_1	Reactome Gene Sets	6	R-MMU-3858494	Beta-catenin independent WNT signaling		-5.5	38	12	20504	121	18	4	22	9.8	19170|19175|21762|23996	Psmb1|Psmb6|Psmd2|Psmc4	-4.5
Sex_SUB1_MCODE_1	Reactome Gene Sets	6	R-MMU-453279	Mitotic G1 phase and G1/S transition		-5.4	36	12	20504	126	18	4	22	9.8	19170|19175|21762|23996	Psmb1|Psmb6|Psmd2|Psmc4	-4.5
Sex_SUB1_MCODE_1	Reactome Gene Sets	6	R-MMU-5683057	MAPK family signaling cascades		-5.4	20	9.5	20504	288	18	5	28	11	19170|19175|21762|23996|26932	Psmb1|Psmb6|Psmd2|Psmc4|Ppp2r5e	-4.5
Sex_SUB1_MCODE_1	Reactome Gene Sets	6	R-MMU-68867	Assembly of the pre-replicative complex		-5.4	35	12	20504	130	18	4	22	9.8	19170|19175|21762|23996	Psmb1|Psmb6|Psmd2|Psmc4	-4.4
Sex_SUB1_MCODE_1	Reactome Gene Sets	6	R-MMU-195258	RHO GTPase Effectors		-5.3	19	9.2	20504	304	18	5	28	11	17886|18645|26932|56443|83767	Myh9|Pfn2|Ppp2r5e|Arpc1a|Wasf1	-4.4
Sex_SUB1_MCODE_1	Reactome Gene Sets	6	R-MMU-5358351	Signaling by Hedgehog		-5.3	34	11	20504	136	18	4	22	9.8	19170|19175|21762|23996	Psmb1|Psmb6|Psmd2|Psmc4	-4.4
Sex_SUB1_MCODE_1	Reactome Gene Sets	6	R-MMU-9711123	Cellular response to chemical stress		-5.2	33	11	20504	139	18	4	22	9.8	19170|19175|21762|23996	Psmb1|Psmb6|Psmd2|Psmc4	-4.3
Sex_SUB1_MCODE_1	Reactome Gene Sets	6	R-MMU-69242	S Phase		-5.2	32	11	20504	141	18	4	22	9.8	19170|19175|21762|23996	Psmb1|Psmb6|Psmd2|Psmc4	-4.3
Sex_SUB1_MCODE_1	Reactome Gene Sets	6	R-MMU-69002	DNA Replication Pre-Initiation		-5.2	31	11	20504	145	18	4	22	9.8	19170|19175|21762|23996	Psmb1|Psmb6|Psmd2|Psmc4	-4.3
Sex_SUB1_MCODE_1	Reactome Gene Sets	6	R-MMU-69481	G2/M Checkpoints		-5.1	30	11	20504	152	18	4	22	9.8	19170|19175|21762|23996	Psmb1|Psmb6|Psmd2|Psmc4	-4.2
Sex_SUB1_MCODE_1	Reactome Gene Sets	6	R-MMU-194315	Signaling by Rho GTPases		-4.9	10	7.3	20504	652	18	6	33	11	17886|18645|26932|56443|59069|83767	Myh9|Pfn2|Ppp2r5e|Arpc1a|Tpm3|Wasf1	-4
Sex_SUB1_MCODE_1	GO Biological Processes	19	GO:0030833	regulation of actin filament polymerization	19_GO:0050789 regulation of biological process	-4.8	26	9.9	20504	175	18	4	22	9.8	17886|18645|56443|83767	Myh9|Pfn2|Arpc1a|Wasf1	-4
Sex_SUB1_MCODE_1	Reactome Gene Sets	6	R-MMU-69275	G2/M Transition		-4.8	26	9.9	20504	175	18	4	22	9.8	19170|19175|21762|23996	Psmb1|Psmb6|Psmd2|Psmc4	-4
Sex_SUB1_MCODE_1	Reactome Gene Sets	6	R-MMU-453274	Mitotic G2-G2/M phases		-4.8	26	9.8	20504	177	18	4	22	9.8	19170|19175|21762|23996	Psmb1|Psmb6|Psmd2|Psmc4	-4
Sex_SUB1_MCODE_1	Reactome Gene Sets	6	R-MMU-68886	M Phase		-4.8	15	8.2	20504	380	18	5	28	11	19170|19175|21762|23996|26932	Psmb1|Psmb6|Psmd2|Psmc4|Ppp2r5e	-4
Sex_SUB1_MCODE_1	Reactome Gene Sets	6	R-MMU-9716542	Signaling by Rho GTPases, Miro GTPases and RHOBTB3		-4.8	10	7.2	20504	667	18	6	33	11	17886|18645|26932|56443|59069|83767	Myh9|Pfn2|Ppp2r5e|Arpc1a|Tpm3|Wasf1	-4
Sex_SUB1_MCODE_1	Reactome Gene Sets	6	R-MMU-5689880	Ub-specific processing proteases		-4.8	25	9.7	20504	179	18	4	22	9.8	19170|19175|21762|23996	Psmb1|Psmb6|Psmd2|Psmc4	-4
Sex_SUB1_MCODE_1	GO Biological Processes	19	GO:0006412	translation	19_GO:0008152 metabolic process	-4.8	10	7.1	20504	677	18	6	33	11	13628|19899|20103|26961|54127|114641	Eef1a2|Rpl18|Rps5|Rpl8|Rps28|Rpl31	-4
Sex_SUB1_MCODE_1	Reactome Gene Sets	6	R-MMU-69306	DNA Replication		-4.7	24	9.5	20504	186	18	4	22	9.8	19170|19175|21762|23996	Psmb1|Psmb6|Psmd2|Psmc4	-3.9
Sex_SUB1_MCODE_1	Reactome Gene Sets	6	R-MMU-8878171	Transcriptional regulation by RUNX1		-4.7	24	9.5	20504	188	18	4	22	9.8	19170|19175|21762|23996	Psmb1|Psmb6|Psmd2|Psmc4	-3.9
Sex_SUB1_MCODE_1	GO Biological Processes	19	GO:0043043	peptide biosynthetic process	19_GO:0008152 metabolic process	-4.7	9.7	7	20504	701	18	6	33	11	13628|19899|20103|26961|54127|114641	Eef1a2|Rpl18|Rps5|Rpl8|Rps28|Rpl31	-3.9
Sex_SUB1_MCODE_1	GO Biological Processes	19	GO:0030041	actin filament polymerization	19_GO:0009987 cellular process	-4.7	24	9.4	20504	192	18	4	22	9.8	17886|18645|56443|83767	Myh9|Pfn2|Arpc1a|Wasf1	-3.9
Sex_SUB1_MCODE_1	GO Biological Processes	19	GO:0008064	regulation of actin polymerization or depolymerization	19_GO:0050789 regulation of biological process	-4.7	24	9.4	20504	192	18	4	22	9.8	17886|18645|56443|83767	Myh9|Pfn2|Arpc1a|Wasf1	-3.9
Sex_SUB1_MCODE_1	GO Biological Processes	19	GO:0030832	regulation of actin filament length	19_GO:0050789 regulation of biological process	-4.7	23	9.3	20504	195	18	4	22	9.8	17886|18645|56443|83767	Myh9|Pfn2|Arpc1a|Wasf1	-3.9
Sex_SUB1_MCODE_1	GO Biological Processes	19	GO:0030036	actin cytoskeleton organization	19_GO:0009987 cellular process	-4.6	9.4	6.8	20504	728	18	6	33	11	17886|17918|18645|56443|59069|83767	Myh9|Myo5a|Pfn2|Arpc1a|Tpm3|Wasf1	-3.8
Sex_SUB1_MCODE_1	GO Biological Processes	19	GO:0097435	supramolecular fiber organization	19_GO:0009987 cellular process	-4.5	9	6.7	20504	756	18	6	33	11	17886|17918|18645|56443|59069|83767	Myh9|Myo5a|Pfn2|Arpc1a|Tpm3|Wasf1	-3.7
Sex_SUB1_MCODE_1	KEGG Pathway	24	ko04810	Regulation of actin cytoskeleton		-4.5	21	8.8	20504	214	18	4	22	9.8	17886|18645|56443|83767	Myh9|Pfn2|Arpc1a|Wasf1	-3.7
Sex_SUB1_MCODE_1	KEGG Pathway	24	mmu04810	Regulation of actin cytoskeleton		-4.5	21	8.8	20504	217	18	4	22	9.8	17886|18645|56443|83767	Myh9|Pfn2|Arpc1a|Wasf1	-3.7
Sex_SUB1_MCODE_1	GO Biological Processes	19	GO:0008154	actin polymerization or depolymerization	19_GO:0009987 cellular process	-4.5	21	8.7	20504	219	18	4	22	9.8	17886|18645|56443|83767	Myh9|Pfn2|Arpc1a|Wasf1	-3.7
Sex_SUB1_MCODE_1	KEGG Pathway	24	ko05132	Salmonella infection		-4.4	44	11	20504	78	18	3	17	8.8	18645|56443|83767	Pfn2|Arpc1a|Wasf1	-3.6
Sex_SUB1_MCODE_1	KEGG Pathway	24	mmu05132	Salmonella infection		-4.4	43	11	20504	79	18	3	17	8.8	18645|56443|83767	Pfn2|Arpc1a|Wasf1	-3.6
Sex_SUB1_MCODE_1	GO Biological Processes	19	GO:0032271	regulation of protein polymerization	19_GO:0050789 regulation of biological process	-4.3	19	8.4	20504	235	18	4	22	9.8	17886|18645|56443|83767	Myh9|Pfn2|Arpc1a|Wasf1	-3.6
Sex_SUB1_MCODE_1	Reactome Gene Sets	6	R-MMU-5688426	Deubiquitination		-4.3	19	8.3	20504	241	18	4	22	9.8	19170|19175|21762|23996	Psmb1|Psmb6|Psmd2|Psmc4	-3.6
Sex_SUB1_MCODE_1	Reactome Gene Sets	6	R-MMU-69278	Cell Cycle, Mitotic		-4.3	11	7	20504	496	18	5	28	11	19170|19175|21762|23996|26932	Psmb1|Psmb6|Psmd2|Psmc4|Ppp2r5e	-3.6
Sex_SUB1_MCODE_1	Reactome Gene Sets	6	R-MMU-71291	Metabolism of amino acids and derivatives		-4.3	18	8.2	20504	248	18	4	22	9.8	19170|19175|21762|23996	Psmb1|Psmb6|Psmd2|Psmc4	-3.5
Sex_SUB1_MCODE_1	Reactome Gene Sets	6	R-MMU-449147	Signaling by Interleukins		-4.2	18	8.1	20504	254	18	4	22	9.8	19170|19175|21762|23996	Psmb1|Psmb6|Psmd2|Psmc4	-3.5
Sex_SUB1_MCODE_1	GO Biological Processes	19	GO:0030838	positive regulation of actin filament polymerization	19_GO:0048518 positive regulation of biological process	-4.1	35	10	20504	98	18	3	17	8.8	18645|56443|83767	Pfn2|Arpc1a|Wasf1	-3.4
Sex_SUB1_MCODE_1	GO Biological Processes	19	GO:0110053	regulation of actin filament organization	19_GO:0050789 regulation of biological process	-4	16	7.6	20504	280	18	4	22	9.8	17886|18645|56443|83767	Myh9|Pfn2|Arpc1a|Wasf1	-3.4
Sex_SUB1_MCODE_1	Reactome Gene Sets	6	R-MMU-983168	Antigen processing: Ubiquitination & Proteasome degradation		-4	16	7.6	20504	283	18	4	22	9.8	19170|19175|21762|23996	Psmb1|Psmb6|Psmd2|Psmc4	-3.4
Sex_SUB1_MCODE_1	GO Biological Processes	19	GO:0051258	protein polymerization	19_GO:0009987 cellular process	-4	15	7.4	20504	294	18	4	22	9.8	17886|18645|56443|83767	Myh9|Pfn2|Arpc1a|Wasf1	-3.3
Sex_SUB1_MCODE_1	Reactome Gene Sets	6	R-MMU-1640170	Cell Cycle		-4	9.8	6.4	20504	579	18	5	28	11	19170|19175|21762|23996|26932	Psmb1|Psmb6|Psmd2|Psmc4|Ppp2r5e	-3.3
Sex_SUB1_MCODE_1	Reactome Gene Sets	6	R-MMU-1280218	Adaptive Immune System		-3.7	8.8	6	20504	646	18	5	28	11	19170|19175|21762|23996|26932	Psmb1|Psmb6|Psmd2|Psmc4|Ppp2r5e	-3.1
Sex_SUB1_MCODE_1	Reactome Gene Sets	6	R-MMU-983169	Class I MHC mediated antigen processing & presentation		-3.7	13	6.8	20504	342	18	4	22	9.8	19170|19175|21762|23996	Psmb1|Psmb6|Psmd2|Psmc4	-3.1
Sex_SUB1_MCODE_1	GO Biological Processes	19	GO:0032273	positive regulation of protein polymerization	19_GO:0048518 positive regulation of biological process	-3.7	26	8.4	20504	134	18	3	17	8.8	18645|56443|83767	Pfn2|Arpc1a|Wasf1	-3.1
Sex_SUB1_MCODE_1	GO Biological Processes	19	GO:0032956	regulation of actin cytoskeleton organization	19_GO:0050789 regulation of biological process	-3.6	12	6.5	20504	369	18	4	22	9.8	17886|18645|56443|83767	Myh9|Pfn2|Arpc1a|Wasf1	-3
Sex_SUB1_MCODE_1	Reactome Gene Sets	6	R-MMU-1280215	Cytokine Signaling in Immune system		-3.5	12	6.4	20504	381	18	4	22	9.8	19170|19175|21762|23996	Psmb1|Psmb6|Psmd2|Psmc4	-3
Sex_SUB1_MCODE_1	GO Biological Processes	19	GO:1902903	regulation of supramolecular fiber organization	19_GO:0050789 regulation of biological process	-3.5	12	6.3	20504	389	18	4	22	9.8	17886|18645|56443|83767	Myh9|Pfn2|Arpc1a|Wasf1	-2.9
Sex_SUB1_MCODE_1	GO Biological Processes	19	GO:0032970	regulation of actin filament-based process	19_GO:0050789 regulation of biological process	-3.4	11	6.1	20504	416	18	4	22	9.8	17886|18645|56443|83767	Myh9|Pfn2|Arpc1a|Wasf1	-2.8
Sex_SUB1_MCODE_1	GO Biological Processes	19	GO:0006887	exocytosis	19_GO:0051179 localization	-3.4	11	6.1	20504	416	18	4	22	9.8	17886|17918|18645|26754	Myh9|Myo5a|Pfn2|Cops5	-2.8
Sex_SUB1_MCODE_1	GO Biological Processes	19	GO:0032535	regulation of cellular component size	19_GO:0065007 biological regulation	-3.4	11	6.1	20504	418	18	4	22	9.8	17886|18645|56443|83767	Myh9|Pfn2|Arpc1a|Wasf1	-2.8
Sex_SUB1_MCODE_1	GO Biological Processes	19	GO:0043254	regulation of protein-containing complex assembly	19_GO:0050789 regulation of biological process	-3.3	10	5.8	20504	452	18	4	22	9.8	17886|18645|56443|83767	Myh9|Pfn2|Arpc1a|Wasf1	-2.7
Sex_SUB1_MCODE_1	GO Biological Processes	19	GO:1902905	positive regulation of supramolecular fiber organization	19_GO:0048518 positive regulation of biological process	-3.1	16	6.6	20504	208	18	3	17	8.8	18645|56443|83767	Pfn2|Arpc1a|Wasf1	-2.6
Sex_SUB1_MCODE_1	Reactome Gene Sets	6	R-MMU-2262752	Cellular responses to stress		-3.1	9.1	5.5	20504	499	18	4	22	9.8	19170|19175|21762|23996	Psmb1|Psmb6|Psmd2|Psmc4	-2.6
Sex_SUB1_MCODE_1	Reactome Gene Sets	6	R-MMU-8953897	Cellular responses to stimuli		-3.1	9.1	5.4	20504	502	18	4	22	9.8	19170|19175|21762|23996	Psmb1|Psmb6|Psmd2|Psmc4	-2.6
Sex_SUB1_MCODE_1	GO Biological Processes	19	GO:0010498	proteasomal protein catabolic process	19_GO:0008152 metabolic process	-3.1	9	5.4	20504	505	18	4	22	9.8	19170|19175|21762|23996	Psmb1|Psmb6|Psmd2|Psmc4	-2.6
Sex_SUB1_MCODE_1	GO Biological Processes	19	GO:0051495	positive regulation of cytoskeleton organization	19_GO:0048518 positive regulation of biological process	-3	15	6.3	20504	227	18	3	17	8.8	18645|56443|83767	Pfn2|Arpc1a|Wasf1	-2.5
Sex_SUB1_MCODE_1	GO Biological Processes	19	GO:0051493	regulation of cytoskeleton organization	19_GO:0050789 regulation of biological process	-3	8.4	5.2	20504	543	18	4	22	9.8	17886|18645|56443|83767	Myh9|Pfn2|Arpc1a|Wasf1	-2.5
Sex_SUB1_MCODE_1	GO Biological Processes	19	GO:0031334	positive regulation of protein-containing complex assembly	19_GO:0048518 positive regulation of biological process	-2.9	14	6.1	20504	243	18	3	17	8.8	18645|56443|83767	Pfn2|Arpc1a|Wasf1	-2.5
Sex_SUB1_MCODE_1	GO Biological Processes	19	GO:0090066	regulation of anatomical structure size	19_GO:0065007 biological regulation	-2.8	7.8	5	20504	581	18	4	22	9.8	17886|18645|56443|83767	Myh9|Pfn2|Arpc1a|Wasf1	-2.4
Sex_SUB1_MCODE_1	Reactome Gene Sets	6	R-MMU-382551	Transport of small molecules		-2.7	7	4.6	20504	652	18	4	22	9.8	19170|19175|21762|23996	Psmb1|Psmb6|Psmd2|Psmc4	-2.3
Sex_SUB1_MCODE_1	GO Biological Processes	19	GO:0051603	proteolysis involved in cellular protein catabolic process	19_GO:0008152 metabolic process	-2.4	6	4.2	20504	760	18	4	22	9.8	19170|19175|21762|23996	Psmb1|Psmb6|Psmd2|Psmc4	-2.1
Sex_SUB1_MCODE_1	GO Biological Processes	19	GO:0051656	establishment of organelle localization	19_GO:0051179 localization	-2.3	8.2	4.4	20504	415	18	3	17	8.8	17886|17918|83767	Myh9|Myo5a|Wasf1	-2
Sex_SUB1_MCODE_1	GO Biological Processes	19	GO:0050808	synapse organization	19_GO:0009987 cellular process	-2.1	7	4	20504	491	18	3	17	8.8	17918|18645|83767	Myo5a|Pfn2|Wasf1	-1.8
Sex_SUB1_MCODE_1	GO Biological Processes	19	GO:0010638	positive regulation of organelle organization	19_GO:0048518 positive regulation of biological process	-2	6.7	3.8	20504	513	18	3	17	8.8	18645|56443|83767	Pfn2|Arpc1a|Wasf1	-1.8
Sex_SUB1_MCODE_2	Reactome Gene Sets	6	R-MMU-422475	Axon guidance		-9.9	40	16	20504	256	14	7	50	13	11461|11771|12933|12934|20779|22240|74117	Actb|Ap2a1|Crmp1|Dpysl2|Src|Dpysl3|Actr3	-8.1
Sex_SUB1_MCODE_2	Reactome Gene Sets	6	R-MMU-9675108	Nervous system development		-9.8	40	16	20504	257	14	7	50	13	11461|11771|12933|12934|20779|22240|74117	Actb|Ap2a1|Crmp1|Dpysl2|Src|Dpysl3|Actr3	-8.1
Sex_SUB1_MCODE_2	Reactome Gene Sets	6	R-MMU-437239	Recycling pathway of L1		-8.2	170	26	20504	35	14	4	29	12	11461|11771|12934|20779	Actb|Ap2a1|Dpysl2|Src	-6.7
Sex_SUB1_MCODE_2	Reactome Gene Sets	6	R-MMU-1266738	Developmental Biology		-8.1	23	12	20504	454	14	7	50	13	11461|11771|12933|12934|20779|22240|74117	Actb|Ap2a1|Crmp1|Dpysl2|Src|Dpysl3|Actr3	-6.6
Sex_SUB1_MCODE_2	GO Biological Processes	19	GO:0006208	pyrimidine nucleobase catabolic process	19_GO:0008152 metabolic process	-7.8	550	41	20504	8	14	3	21	11	12933|12934|22240	Crmp1|Dpysl2|Dpysl3	-6.4
Sex_SUB1_MCODE_2	GO Biological Processes	19	GO:0046113	nucleobase catabolic process	19_GO:0008152 metabolic process	-7.1	340	32	20504	13	14	3	21	11	12933|12934|22240	Crmp1|Dpysl2|Dpysl3	-5.8
Sex_SUB1_MCODE_2	Reactome Gene Sets	6	R-MMU-373760	L1CAM interactions		-7.1	93	19	20504	63	14	4	29	12	11461|11771|12934|20779	Actb|Ap2a1|Dpysl2|Src	-5.8
Sex_SUB1_MCODE_2	Reactome Gene Sets	6	R-MMU-399956	CRMPs in Sema3A signaling		-6.9	290	30	20504	15	14	3	21	11	12933|12934|22240	Crmp1|Dpysl2|Dpysl3	-5.7
Sex_SUB1_MCODE_2	GO Biological Processes	19	GO:0006206	pyrimidine nucleobase metabolic process	19_GO:0008152 metabolic process	-6.5	220	26	20504	20	14	3	21	11	12933|12934|22240	Crmp1|Dpysl2|Dpysl3	-5.4
Sex_SUB1_MCODE_2	GO Biological Processes	19	GO:0072529	pyrimidine-containing compound catabolic process	19_GO:0008152 metabolic process	-6.1	160	22	20504	27	14	3	21	11	12933|12934|22240	Crmp1|Dpysl2|Dpysl3	-5.1
Sex_SUB1_MCODE_2	Reactome Gene Sets	6	R-MMU-199991	Membrane Trafficking		-6.1	16	9.5	20504	533	14	6	43	13	11461|11765|11771|20779|72685|74117	Actb|Ap1g1|Ap2a1|Src|Dnajc6|Actr3	-5
Sex_SUB1_MCODE_2	Reactome Gene Sets	6	R-MMU-5653656	Vesicle-mediated transport		-6	16	9.2	20504	566	14	6	43	13	11461|11765|11771|20779|72685|74117	Actb|Ap1g1|Ap2a1|Src|Dnajc6|Actr3	-4.9
Sex_SUB1_MCODE_2	Reactome Gene Sets	6	R-MMU-8856828	Clathrin-mediated endocytosis		-5.8	44	13	20504	134	14	4	29	12	11461|11771|72685|74117	Actb|Ap2a1|Dnajc6|Actr3	-4.8
Sex_SUB1_MCODE_2	Reactome Gene Sets	6	R-MMU-3928662	EPHB-mediated forward signaling		-5.7	120	19	20504	37	14	3	21	11	11461|20779|74117	Actb|Src|Actr3	-4.7
Sex_SUB1_MCODE_2	GO Biological Processes	19	GO:0009112	nucleobase metabolic process	19_GO:0008152 metabolic process	-5.6	110	18	20504	39	14	3	21	11	12933|12934|22240	Crmp1|Dpysl2|Dpysl3	-4.7
Sex_SUB1_MCODE_2	GO Biological Processes	19	GO:0006897	endocytosis	19_GO:0051179 localization	-5.5	13	8.2	20504	685	14	6	43	13	11461|11765|11771|12934|20779|72685	Actb|Ap1g1|Ap2a1|Dpysl2|Src|Dnajc6	-4.5
Sex_SUB1_MCODE_2	KEGG Pathway	24	mmu04530	Tight junction		-5.4	35	12	20504	167	14	4	29	12	11461|13383|20779|74117	Actb|Dlg1|Src|Actr3	-4.5
Sex_SUB1_MCODE_2	KEGG Pathway	24	ko04530	Tight junction		-5.4	35	12	20504	167	14	4	29	12	11461|13383|20779|74117	Actb|Dlg1|Src|Actr3	-4.5
Sex_SUB1_MCODE_2	Reactome Gene Sets	6	R-MMU-373755	Semaphorin interactions		-5.4	93	17	20504	47	14	3	21	11	12933|12934|22240	Crmp1|Dpysl2|Dpysl3	-4.5
Sex_SUB1_MCODE_2	GO Biological Processes	19	GO:0051129	negative regulation of cellular component organization	19_GO:0048519 negative regulation of biological process	-5.3	12	8	20504	724	14	6	43	13	12933|17754|20779|22240|74117|235431	Crmp1|Map1a|Src|Dpysl3|Actr3|Coro2b	-4.4
Sex_SUB1_MCODE_2	GO Biological Processes	19	GO:0120039	plasma membrane bounded cell projection morphogenesis	19_GO:0032502 developmental process	-5.3	12	8	20504	725	14	6	43	13	11461|12933|12934|17754|20779|74117	Actb|Crmp1|Dpysl2|Map1a|Src|Actr3	-4.4
Sex_SUB1_MCODE_2	GO Biological Processes	19	GO:0030036	actin cytoskeleton organization	19_GO:0009987 cellular process	-5.3	12	8	20504	728	14	6	43	13	11461|13383|20779|22240|74117|235431	Actb|Dlg1|Src|Dpysl3|Actr3|Coro2b	-4.4
Sex_SUB1_MCODE_2	GO Biological Processes	19	GO:0048858	cell projection morphogenesis	19_GO:0032502 developmental process	-5.3	12	7.9	20504	730	14	6	43	13	11461|12933|12934|17754|20779|74117	Actb|Crmp1|Dpysl2|Map1a|Src|Actr3	-4.4
Sex_SUB1_MCODE_2	GO Biological Processes	19	GO:0120035	regulation of plasma membrane bounded cell projection organization	19_GO:0050789 regulation of biological process	-5.3	12	7.9	20504	737	14	6	43	13	11771|12933|12934|20779|22240|74117	Ap2a1|Crmp1|Dpysl2|Src|Dpysl3|Actr3	-4.4
Sex_SUB1_MCODE_2	GO Biological Processes	19	GO:0032990	cell part morphogenesis	19_GO:0032502 developmental process	-5.3	12	7.8	20504	753	14	6	43	13	11461|12933|12934|17754|20779|74117	Actb|Crmp1|Dpysl2|Map1a|Src|Actr3	-4.3
Sex_SUB1_MCODE_2	GO Biological Processes	19	GO:0031344	regulation of cell projection organization	19_GO:0050789 regulation of biological process	-5.3	12	7.8	20504	753	14	6	43	13	11771|12933|12934|20779|22240|74117	Ap2a1|Crmp1|Dpysl2|Src|Dpysl3|Actr3	-4.3
Sex_SUB1_MCODE_2	GO Biological Processes	19	GO:0097435	supramolecular fiber organization	19_GO:0009987 cellular process	-5.2	12	7.8	20504	756	14	6	43	13	13383|17754|20779|22240|74117|235431	Dlg1|Map1a|Src|Dpysl3|Actr3|Coro2b	-4.3
Sex_SUB1_MCODE_2	GO Biological Processes	19	GO:0034329	cell junction assembly	19_GO:0009987 cellular process	-5.1	17	8.6	20504	442	14	5	36	13	11461|13383|20779|74117|235431	Actb|Dlg1|Src|Actr3|Coro2b	-4.2
Sex_SUB1_MCODE_2	GO Biological Processes	19	GO:0007015	actin filament organization	19_GO:0009987 cellular process	-5	16	8.5	20504	455	14	5	36	13	13383|20779|22240|74117|235431	Dlg1|Src|Dpysl3|Actr3|Coro2b	-4.2
Sex_SUB1_MCODE_2	GO Biological Processes	19	GO:0072527	pyrimidine-containing compound metabolic process	19_GO:0008152 metabolic process	-5	71	14	20504	62	14	3	21	11	12933|12934|22240	Crmp1|Dpysl2|Dpysl3	-4.2
Sex_SUB1_MCODE_2	Reactome Gene Sets	6	R-MMU-2682334	EPH-Ephrin signaling		-5	68	14	20504	65	14	3	21	11	11461|20779|74117	Actb|Src|Actr3	-4.1
Sex_SUB1_MCODE_2	GO Biological Processes	19	GO:0043393	regulation of protein binding	19_GO:0065007 biological regulation	-4.9	27	10	20504	218	14	4	29	12	11461|12933|20779|74117	Actb|Crmp1|Src|Actr3	-4.1
Sex_SUB1_MCODE_2	GO Biological Processes	19	GO:0007409	axonogenesis	19_GO:0032502 developmental process	-4.9	15	8.2	20504	487	14	5	36	13	11461|12933|12934|17754|74117	Actb|Crmp1|Dpysl2|Map1a|Actr3	-4.1
Sex_SUB1_MCODE_2	Reactome Gene Sets	6	R-MMU-2029480	Fcgamma receptor (FCGR) dependent phagocytosis		-4.7	57	13	20504	77	14	3	21	11	11461|20779|74117	Actb|Src|Actr3	-3.9
Sex_SUB1_MCODE_2	GO Biological Processes	19	GO:0061564	axon development	19_GO:0032502 developmental process	-4.7	14	7.8	20504	531	14	5	36	13	11461|12933|12934|17754|74117	Actb|Crmp1|Dpysl2|Map1a|Actr3	-3.9
Sex_SUB1_MCODE_2	GO Biological Processes	19	GO:0010975	regulation of neuron projection development	19_GO:0032502 developmental process	-4.7	13	7.7	20504	550	14	5	36	13	11771|12933|12934|22240|74117	Ap2a1|Crmp1|Dpysl2|Dpysl3|Actr3	-3.9
Sex_SUB1_MCODE_2	GO Biological Processes	19	GO:1903827	regulation of cellular protein localization	19_GO:0051179 localization	-4.6	13	7.5	20504	564	14	5	36	13	11461|13383|17754|20779|74117	Actb|Dlg1|Map1a|Src|Actr3	-3.8
Sex_SUB1_MCODE_2	GO Biological Processes	19	GO:1903829	positive regulation of cellular protein localization	19_GO:0051179 localization	-4.5	21	8.8	20504	278	14	4	29	12	13383|17754|20779|74117	Dlg1|Map1a|Src|Actr3	-3.8
Sex_SUB1_MCODE_2	GO Biological Processes	19	GO:0048667	cell morphogenesis involved in neuron differentiation	19_GO:0032502 developmental process	-4.3	11	6.9	20504	657	14	5	36	13	11461|12933|12934|17754|74117	Actb|Crmp1|Dpysl2|Map1a|Actr3	-3.6
Sex_SUB1_MCODE_2	GO Biological Processes	19	GO:1903076	regulation of protein localization to plasma membrane	19_GO:0051179 localization	-4.2	38	10	20504	115	14	3	21	11	11461|13383|74117	Actb|Dlg1|Actr3	-3.5
Sex_SUB1_MCODE_2	GO Biological Processes	19	GO:1902414	protein localization to cell junction	19_GO:0051179 localization	-4.2	37	10	20504	119	14	3	21	11	11461|13383|17754	Actb|Dlg1|Map1a	-3.5
Sex_SUB1_MCODE_2	GO Biological Processes	19	GO:0048812	neuron projection morphogenesis	19_GO:0032502 developmental process	-4.1	10	6.6	20504	710	14	5	36	13	11461|12933|12934|17754|74117	Actb|Crmp1|Dpysl2|Map1a|Actr3	-3.4
Sex_SUB1_MCODE_2	GO Biological Processes	19	GO:0034330	cell junction organization	19_GO:0009987 cellular process	-4	9.6	6.3	20504	766	14	5	36	13	11461|13383|20779|74117|235431	Actb|Dlg1|Src|Actr3|Coro2b	-3.3
Sex_SUB1_MCODE_2	GO Biological Processes	19	GO:1904375	regulation of protein localization to cell periphery	19_GO:0051179 localization	-4	31	9.4	20504	141	14	3	21	11	11461|13383|74117	Actb|Dlg1|Actr3	-3.3
Sex_SUB1_MCODE_2	GO Biological Processes	19	GO:1902903	regulation of supramolecular fiber organization	19_GO:0050789 regulation of biological process	-4	15	7.3	20504	389	14	4	29	12	13383|17754|74117|235431	Dlg1|Map1a|Actr3|Coro2b	-3.3
Sex_SUB1_MCODE_2	GO Biological Processes	19	GO:0051098	regulation of binding	19_GO:0065007 biological regulation	-3.9	15	7.2	20504	397	14	4	29	12	11461|12933|20779|74117	Actb|Crmp1|Src|Actr3	-3.3
Sex_SUB1_MCODE_2	GO Biological Processes	19	GO:0010977	negative regulation of neuron projection development	19_GO:0048519 negative regulation of biological process	-3.8	27	8.7	20504	162	14	3	21	11	12933|22240|74117	Crmp1|Dpysl3|Actr3	-3.2
Sex_SUB1_MCODE_2	GO Biological Processes	19	GO:0031346	positive regulation of cell projection organization	19_GO:0048518 positive regulation of biological process	-3.7	13	6.8	20504	441	14	4	29	12	11771|20779|22240|74117	Ap2a1|Src|Dpysl3|Actr3	-3.1
Sex_SUB1_MCODE_2	GO Biological Processes	19	GO:0051017	actin filament bundle assembly	19_GO:0009987 cellular process	-3.7	25	8.4	20504	175	14	3	21	11	20779|22240|235431	Src|Dpysl3|Coro2b	-3.1
Sex_SUB1_MCODE_2	GO Biological Processes	19	GO:0061572	actin filament bundle organization	19_GO:0009987 cellular process	-3.7	25	8.3	20504	178	14	3	21	11	20779|22240|235431	Src|Dpysl3|Coro2b	-3.1
Sex_SUB1_MCODE_2	GO Biological Processes	19	GO:1905475	regulation of protein localization to membrane	19_GO:0051179 localization	-3.5	22	7.8	20504	200	14	3	21	11	11461|13383|74117	Actb|Dlg1|Actr3	-2.9
Sex_SUB1_MCODE_2	GO Biological Processes	19	GO:0060491	regulation of cell projection assembly	19_GO:0050789 regulation of biological process	-3.5	22	7.7	20504	202	14	3	21	11	20779|22240|74117	Src|Dpysl3|Actr3	-2.9
Sex_SUB1_MCODE_2	GO Biological Processes	19	GO:0031345	negative regulation of cell projection organization	19_GO:0048519 negative regulation of biological process	-3.4	21	7.6	20504	211	14	3	21	11	12933|22240|74117	Crmp1|Dpysl3|Actr3	-2.9
Sex_SUB1_MCODE_2	GO Biological Processes	19	GO:0051493	regulation of cytoskeleton organization	19_GO:0050789 regulation of biological process	-3.4	11	6	20504	543	14	4	29	12	13383|17754|74117|235431	Dlg1|Map1a|Actr3|Coro2b	-2.9
Sex_SUB1_MCODE_2	GO Biological Processes	19	GO:0044089	positive regulation of cellular component biogenesis	19_GO:0048518 positive regulation of biological process	-3.4	11	6	20504	552	14	4	29	12	13383|20779|22240|74117	Dlg1|Src|Dpysl3|Actr3	-2.8
Sex_SUB1_MCODE_2	GO Biological Processes	19	GO:0010976	positive regulation of neuron projection development	19_GO:0048518 positive regulation of biological process	-3.4	20	7.3	20504	224	14	3	21	11	11771|22240|74117	Ap2a1|Dpysl3|Actr3	-2.8
Sex_SUB1_MCODE_2	GO Biological Processes	19	GO:0007163	establishment or maintenance of cell polarity	19_GO:0009987 cellular process	-3.4	19	7.3	20504	226	14	3	21	11	11461|13383|74117	Actb|Dlg1|Actr3	-2.8
Sex_SUB1_MCODE_2	GO Biological Processes	19	GO:0030100	regulation of endocytosis	19_GO:0051179 localization	-3.3	18	7.1	20504	238	14	3	21	11	11771|20779|72685	Ap2a1|Src|Dnajc6	-2.8
Sex_SUB1_MCODE_2	GO Biological Processes	19	GO:0031334	positive regulation of protein-containing complex assembly	19_GO:0048518 positive regulation of biological process	-3.3	18	7	20504	243	14	3	21	11	13383|20779|74117	Dlg1|Src|Actr3	-2.7
Sex_SUB1_MCODE_2	GO Biological Processes	19	GO:0060627	regulation of vesicle-mediated transport	19_GO:0051179 localization	-3.2	9.6	5.6	20504	612	14	4	29	12	11765|11771|20779|72685	Ap1g1|Ap2a1|Src|Dnajc6	-2.7
Sex_SUB1_MCODE_2	Reactome Gene Sets	6	R-MMU-5673001	RAF/MAP kinase cascade		-3.2	17	6.8	20504	259	14	3	21	11	11461|13383|20779	Actb|Dlg1|Src	-2.7
Sex_SUB1_MCODE_2	GO Biological Processes	19	GO:0006898	receptor-mediated endocytosis	19_GO:0051179 localization	-3.2	17	6.7	20504	265	14	3	21	11	11765|11771|72685	Ap1g1|Ap2a1|Dnajc6	-2.7
Sex_SUB1_MCODE_2	Reactome Gene Sets	6	R-MMU-5684996	MAPK1/MAPK3 signaling		-3.2	17	6.7	20504	265	14	3	21	11	11461|13383|20779	Actb|Dlg1|Src	-2.7
Sex_SUB1_MCODE_2	GO Biological Processes	19	GO:0110053	regulation of actin filament organization	19_GO:0050789 regulation of biological process	-3.1	16	6.5	20504	280	14	3	21	11	13383|74117|235431	Dlg1|Actr3|Coro2b	-2.6
Sex_SUB1_MCODE_2	KEGG Pathway	24	ko04144	Endocytosis		-3.1	15	6.4	20504	286	14	3	21	11	11771|20779|72685	Ap2a1|Src|Dnajc6	-2.6
Sex_SUB1_MCODE_2	KEGG Pathway	24	mmu04144	Endocytosis		-3.1	15	6.4	20504	287	14	3	21	11	11771|20779|72685	Ap2a1|Src|Dnajc6	-2.6
Sex_SUB1_MCODE_2	Reactome Gene Sets	6	R-MMU-5683057	MAPK family signaling cascades		-3.1	15	6.4	20504	288	14	3	21	11	11461|13383|20779	Actb|Dlg1|Src	-2.6
Sex_SUB1_MCODE_2	GO Biological Processes	19	GO:0072659	protein localization to plasma membrane	19_GO:0051179 localization	-3	15	6.2	20504	301	14	3	21	11	11461|13383|74117	Actb|Dlg1|Actr3	-2.5
Sex_SUB1_MCODE_2	Reactome Gene Sets	6	R-MMU-195258	RHO GTPase Effectors		-3	14	6.2	20504	304	14	3	21	11	11461|20779|74117	Actb|Src|Actr3	-2.5
Sex_SUB1_MCODE_2	GO Biological Processes	19	GO:0007162	negative regulation of cell adhesion	19_GO:0022610 biological adhesion	-3	14	6.1	20504	310	14	3	21	11	13383|20779|235431	Dlg1|Src|Coro2b	-2.5
Sex_SUB1_MCODE_2	GO Biological Processes	19	GO:1904951	positive regulation of establishment of protein localization	19_GO:0051179 localization	-2.9	13	5.9	20504	333	14	3	21	11	20779|74117|235431	Src|Actr3|Coro2b	-2.4
Sex_SUB1_MCODE_2	GO Biological Processes	19	GO:0022604	regulation of cell morphogenesis	19_GO:0032502 developmental process	-2.9	13	5.8	20504	337	14	3	21	11	13383|20779|74117	Dlg1|Src|Actr3	-2.4
Sex_SUB1_MCODE_2	GO Biological Processes	19	GO:0010639	negative regulation of organelle organization	19_GO:0048519 negative regulation of biological process	-2.8	12	5.6	20504	366	14	3	21	11	17754|20779|235431	Map1a|Src|Coro2b	-2.3
Sex_SUB1_MCODE_2	GO Biological Processes	19	GO:1990778	protein localization to cell periphery	19_GO:0051179 localization	-2.7	12	5.5	20504	369	14	3	21	11	11461|13383|74117	Actb|Dlg1|Actr3	-2.3
Sex_SUB1_MCODE_2	GO Biological Processes	19	GO:0032956	regulation of actin cytoskeleton organization	19_GO:0050789 regulation of biological process	-2.7	12	5.5	20504	369	14	3	21	11	13383|74117|235431	Dlg1|Actr3|Coro2b	-2.3
Sex_SUB1_MCODE_2	GO Biological Processes	19	GO:0048638	regulation of developmental growth	19_GO:0040007 growth	-2.6	11	5.2	20504	406	14	3	21	11	12934|13383|74117	Dpysl2|Dlg1|Actr3	-2.2
Sex_SUB1_MCODE_2	Reactome Gene Sets	6	R-MMU-9006934	Signaling by Receptor Tyrosine Kinases		-2.6	11	5.2	20504	406	14	3	21	11	11461|11771|20779	Actb|Ap2a1|Src	-2.2
Sex_SUB1_MCODE_2	GO Biological Processes	19	GO:0051656	establishment of organelle localization	19_GO:0051179 localization	-2.6	11	5.2	20504	415	14	3	21	11	12934|13383|74117	Dpysl2|Dlg1|Actr3	-2.2
Sex_SUB1_MCODE_2	GO Biological Processes	19	GO:0032970	regulation of actin filament-based process	19_GO:0050789 regulation of biological process	-2.6	11	5.2	20504	416	14	3	21	11	13383|74117|235431	Dlg1|Actr3|Coro2b	-2.2
Sex_SUB1_MCODE_2	GO Biological Processes	19	GO:0032535	regulation of cellular component size	19_GO:0065007 biological regulation	-2.6	11	5.1	20504	418	14	3	21	11	12934|13383|74117	Dpysl2|Dlg1|Actr3	-2.2
Sex_SUB1_MCODE_2	GO Biological Processes	19	GO:0044270	cellular nitrogen compound catabolic process	19_GO:0008152 metabolic process	-2.6	10	5.1	20504	421	14	3	21	11	12933|12934|22240	Crmp1|Dpysl2|Dpysl3	-2.2
Sex_SUB1_MCODE_2	GO Biological Processes	19	GO:0046700	heterocycle catabolic process	19_GO:0008152 metabolic process	-2.6	10	5.1	20504	422	14	3	21	11	12933|12934|22240	Crmp1|Dpysl2|Dpysl3	-2.2
Sex_SUB1_MCODE_2	GO Biological Processes	19	GO:0043254	regulation of protein-containing complex assembly	19_GO:0050789 regulation of biological process	-2.5	9.7	4.9	20504	452	14	3	21	11	13383|20779|74117	Dlg1|Src|Actr3	-2.1
Sex_SUB1_MCODE_2	GO Biological Processes	19	GO:0042391	regulation of membrane potential	19_GO:0065007 biological regulation	-2.5	9.4	4.8	20504	467	14	3	21	11	13383|20779|50997	Dlg1|Src|Mpp2	-2.1
Sex_SUB1_MCODE_2	GO Biological Processes	19	GO:1901361	organic cyclic compound catabolic process	19_GO:0008152 metabolic process	-2.4	9.3	4.8	20504	470	14	3	21	11	12933|12934|22240	Crmp1|Dpysl2|Dpysl3	-2.1
Sex_SUB1_MCODE_2	GO Biological Processes	19	GO:0010638	positive regulation of organelle organization	19_GO:0048518 positive regulation of biological process	-2.3	8.6	4.5	20504	513	14	3	21	11	13383|20779|74117	Dlg1|Src|Actr3	-2
Sex_SUB1_MCODE_2	GO Biological Processes	19	GO:0055086	nucleobase-containing small molecule metabolic process	19_GO:0008152 metabolic process	-2.3	8.5	4.5	20504	519	14	3	21	11	12933|12934|22240	Crmp1|Dpysl2|Dpysl3	-2
Sex_SUB1_MCODE_2	GO Biological Processes	19	GO:0003013	circulatory system process	19_GO:0032501 multicellular organismal process	-2.2	7.9	4.3	20504	558	14	3	21	11	13383|20779|235431	Dlg1|Src|Coro2b	-1.9
Sex_SUB1_MCODE_2	GO Biological Processes	19	GO:0051640	organelle localization	19_GO:0051179 localization	-2.2	7.9	4.3	20504	559	14	3	21	11	12934|13383|74117	Dpysl2|Dlg1|Actr3	-1.9
Sex_SUB1_MCODE_2	GO Biological Processes	19	GO:0030031	cell projection assembly	19_GO:0009987 cellular process	-2.2	7.8	4.3	20504	563	14	3	21	11	20779|22240|74117	Src|Dpysl3|Actr3	-1.9
Sex_SUB1_MCODE_2	GO Biological Processes	19	GO:0070201	regulation of establishment of protein localization	19_GO:0051179 localization	-2.2	7.6	4.2	20504	577	14	3	21	11	20779|74117|235431	Src|Actr3|Coro2b	-1.9
Sex_SUB1_MCODE_2	GO Biological Processes	19	GO:0090066	regulation of anatomical structure size	19_GO:0065007 biological regulation	-2.2	7.6	4.2	20504	581	14	3	21	11	12934|13383|74117	Dpysl2|Dlg1|Actr3	-1.9
Sex_SUB1_MCODE_2	GO Biological Processes	19	GO:0002009	morphogenesis of an epithelium	19_GO:0032502 developmental process	-2.2	7.5	4.2	20504	583	14	3	21	11	11461|13383|20779	Actb|Dlg1|Src	-1.9
Sex_SUB1_MCODE_2	GO Biological Processes	19	GO:0045859	regulation of protein kinase activity	19_GO:0008152 metabolic process	-2.1	7.3	4.1	20504	599	14	3	21	11	11461|13383|20779	Actb|Dlg1|Src	-1.9
Sex_SUB1_MCODE_2	GO Biological Processes	19	GO:0072657	protein localization to membrane	19_GO:0051179 localization	-2.1	7.3	4.1	20504	602	14	3	21	11	11461|13383|74117	Actb|Dlg1|Actr3	-1.9
Sex_SUB1_MCODE_2	GO Biological Processes	19	GO:0000226	microtubule cytoskeleton organization	19_GO:0009987 cellular process	-2.1	7.1	4	20504	620	14	3	21	11	12933|13383|17754	Crmp1|Dlg1|Map1a	-1.8
Sex_SUB1_MCODE_2	GO Biological Processes	19	GO:0044057	regulation of system process	19_GO:0032501 multicellular organismal process	-2.1	6.8	3.9	20504	645	14	3	21	11	13383|20779|235431	Dlg1|Src|Coro2b	-1.8
Sex_SUB1_MCODE_2	Reactome Gene Sets	6	R-MMU-1280218	Adaptive Immune System		-2.1	6.8	3.9	20504	646	14	3	21	11	11765|11771|20779	Ap1g1|Ap2a1|Src	-1.8
Sex_SUB1_MCODE_2	Reactome Gene Sets	6	R-MMU-194315	Signaling by Rho GTPases		-2	6.7	3.9	20504	652	14	3	21	11	11461|20779|74117	Actb|Src|Actr3	-1.8
Sex_SUB1_MCODE_2	Reactome Gene Sets	6	R-MMU-9716542	Signaling by Rho GTPases, Miro GTPases and RHOBTB3		-2	6.6	3.8	20504	667	14	3	21	11	11461|20779|74117	Actb|Src|Actr3	-1.8
Sex_SUB1_MCODE_2	GO Biological Processes	19	GO:0050804	modulation of chemical synaptic transmission	19_GO:0023052 signaling	-2	6.6	3.8	20504	668	14	3	21	11	17754|20779|50997	Map1a|Src|Mpp2	-1.8
Sex_SUB1_MCODE_2	GO Biological Processes	19	GO:0099177	regulation of trans-synaptic signaling	19_GO:0023052 signaling	-2	6.6	3.8	20504	669	14	3	21	11	17754|20779|50997	Map1a|Src|Mpp2	-1.8
Sex_SUB1_MCODE_2	GO Biological Processes	19	GO:0051668	localization within membrane	19_GO:0051179 localization	-2	6.6	3.8	20504	670	14	3	21	11	11461|13383|74117	Actb|Dlg1|Actr3	-1.8
Sex_SUB1_MCODE_3	Reactome Gene Sets	6	R-MMU-6807878	COPI-mediated anterograde transport		-5.8	110	18	20504	90	6	3	50	20	13426|76308|234663	Dync1i1|Rab1b|Dync1li2	-4.8
Sex_SUB1_MCODE_3	Reactome Gene Sets	6	R-MMU-8856688	Golgi-to-ER retrograde transport		-5.4	83	16	20504	124	6	3	50	20	13426|76308|234663	Dync1i1|Rab1b|Dync1li2	-4.4
Sex_SUB1_MCODE_3	Reactome Gene Sets	6	R-MMU-199977	ER to Golgi Anterograde Transport		-5.2	72	15	20504	142	6	3	50	20	13426|76308|234663	Dync1i1|Rab1b|Dync1li2	-4.3
Sex_SUB1_MCODE_3	Reactome Gene Sets	6	R-MMU-948021	Transport to the Golgi and subsequent modification		-5	60	13	20504	170	6	3	50	20	13426|76308|234663	Dync1i1|Rab1b|Dync1li2	-4.1
Sex_SUB1_MCODE_3	Reactome Gene Sets	6	R-MMU-6811442	Intra-Golgi and retrograde Golgi-to-ER traffic		-4.9	58	13	20504	177	6	3	50	20	13426|76308|234663	Dync1i1|Rab1b|Dync1li2	-4.1
Sex_SUB1_MCODE_3	Reactome Gene Sets	6	R-MMU-446203	Asparagine N-linked glycosylation		-4.4	40	11	20504	254	6	3	50	20	13426|76308|234663	Dync1i1|Rab1b|Dync1li2	-3.7
Sex_SUB1_MCODE_3	Reactome Gene Sets	6	R-MMU-68886	M Phase		-3.9	27	8.7	20504	380	6	3	50	20	13426|76308|234663	Dync1i1|Rab1b|Dync1li2	-3.3
Sex_SUB1_MCODE_3	Reactome Gene Sets	6	R-MMU-69278	Cell Cycle, Mitotic		-3.6	21	7.6	20504	496	6	3	50	20	13426|76308|234663	Dync1i1|Rab1b|Dync1li2	-3
Sex_SUB1_MCODE_3	Reactome Gene Sets	6	R-MMU-199991	Membrane Trafficking		-3.5	19	7.3	20504	533	6	3	50	20	13426|76308|234663	Dync1i1|Rab1b|Dync1li2	-2.9
Sex_SUB1_MCODE_3	Reactome Gene Sets	6	R-MMU-5653656	Vesicle-mediated transport		-3.4	18	7.1	20504	566	6	3	50	20	13426|76308|234663	Dync1i1|Rab1b|Dync1li2	-2.9
Sex_SUB1_MCODE_3	Reactome Gene Sets	6	R-MMU-1640170	Cell Cycle		-3.4	18	7	20504	579	6	3	50	20	13426|76308|234663	Dync1i1|Rab1b|Dync1li2	-2.8
Sex_SUB1_MCODE_4	KEGG Pathway	24	ko00190	Oxidative phosphorylation		-11	150	28	20504	134	5	5	100	18	17992|66694|66916|67130|69875	Ndufa4|Uqcrfs1|Ndufb7|Ndufa6|Ndufa11	-9
Sex_SUB1_MCODE_4	KEGG Pathway	24	mmu05012	Parkinson's disease		-11	140	27	20504	144	5	5	100	18	17992|66694|66916|67130|69875	Ndufa4|Uqcrfs1|Ndufb7|Ndufa6|Ndufa11	-8.9
Sex_SUB1_MCODE_4	KEGG Pathway	24	ko04932	Non-alcoholic fatty liver disease (NAFLD)		-11	140	26	20504	151	5	5	100	18	17992|66694|66916|67130|69875	Ndufa4|Uqcrfs1|Ndufb7|Ndufa6|Ndufa11	-8.8
Sex_SUB1_MCODE_4	KEGG Pathway	24	mmu04932	Non-alcoholic fatty liver disease (NAFLD)		-10	120	24	20504	172	5	5	100	18	17992|66694|66916|67130|69875	Ndufa4|Uqcrfs1|Ndufb7|Ndufa6|Ndufa11	-8.6
Sex_SUB1_MCODE_4	KEGG Pathway	24	mmu05010	Alzheimer's disease		-10	120	24	20504	175	5	5	100	18	17992|66694|66916|67130|69875	Ndufa4|Uqcrfs1|Ndufb7|Ndufa6|Ndufa11	-8.6
Sex_SUB1_MCODE_4	KEGG Pathway	24	ko05010	Alzheimer's disease		-10	120	24	20504	175	5	5	100	18	17992|66694|66916|67130|69875	Ndufa4|Uqcrfs1|Ndufb7|Ndufa6|Ndufa11	-8.6
Sex_SUB1_MCODE_4	CORUM	33	CORUM:382	Respiratory chain complex I, mitochondrial		-10	410	40	20504	40	5	4	80	18	17992|66916|67130|69875	Ndufa4|Ndufb7|Ndufa6|Ndufa11	-8.4
Sex_SUB1_MCODE_4	KEGG Pathway	24	mmu00190	Oxidative phosphorylation		-10	110	23	20504	190	5	5	100	18	17992|66694|66916|67130|69875	Ndufa4|Uqcrfs1|Ndufb7|Ndufa6|Ndufa11	-8.4
Sex_SUB1_MCODE_4	KEGG Pathway	24	mmu05016	Huntington's disease		-10	110	23	20504	192	5	5	100	18	17992|66694|66916|67130|69875	Ndufa4|Uqcrfs1|Ndufb7|Ndufa6|Ndufa11	-8.4
Sex_SUB1_MCODE_4	KEGG Pathway	24	ko05016	Huntington's disease		-10	110	23	20504	192	5	5	100	18	17992|66694|66916|67130|69875	Ndufa4|Uqcrfs1|Ndufb7|Ndufa6|Ndufa11	-8.4
Sex_SUB1_MCODE_4	WikiPathways	27	WP1248	Oxidative phosphorylation		-9.5	280	33	20504	59	5	4	80	18	17992|66916|67130|69875	Ndufa4|Ndufb7|Ndufa6|Ndufa11	-7.8
Sex_SUB1_MCODE_4	Reactome Gene Sets	6	R-MMU-611105	Respiratory electron transport		-8.7	170	26	20504	94	5	4	80	18	17992|66694|66916|67130	Ndufa4|Uqcrfs1|Ndufb7|Ndufa6	-7.1
Sex_SUB1_MCODE_4	WikiPathways	27	WP295	Electron transport chain		-8.6	170	26	20504	99	5	4	80	18	17992|66694|66916|67130	Ndufa4|Uqcrfs1|Ndufb7|Ndufa6	-7
Sex_SUB1_MCODE_4	Reactome Gene Sets	6	R-MMU-163200	Respiratory electron transport, ATP synthesis by chemiosmotic coupling, and heat production by uncoupling proteins.		-8.3	140	23	20504	118	5	4	80	18	17992|66694|66916|67130	Ndufa4|Uqcrfs1|Ndufb7|Ndufa6	-6.8
Sex_SUB1_MCODE_4	Reactome Gene Sets	6	R-MMU-1428517	The citric acid (TCA) cycle and respiratory electron transport		-7.7	97	20	20504	169	5	4	80	18	17992|66694|66916|67130	Ndufa4|Uqcrfs1|Ndufb7|Ndufa6	-6.2
Sex_SUB1_MCODE_4	CORUM	33	CORUM:381	Respiratory chain complex I, mitochondrial		-7.3	330	32	20504	37	5	3	60	22	17992|66916|67130	Ndufa4|Ndufb7|Ndufa6	-5.9
Sex_SUB1_MCODE_4	GO Biological Processes	19	GO:0010257	NADH dehydrogenase complex assembly	19_GO:0009987 cellular process	-6.7	220	25	20504	57	5	3	60	22	66916|67130|69875	Ndufb7|Ndufa6|Ndufa11	-5.5
[truncated: 13 more rows]

## Sheet: Sex Fully Connected
Name	Category	CategoryID	GO	Description	PARENT_GO	LogP	Enrichment	Z-score	#TotalGeneInLibrary	#GeneInGO	#GeneInHitList	#GeneInGOAndHitList	%InGO	STDV %InGO	GeneID	Hits	Log(q-value)
[truncated: 570 more rows]

[truncated: 13 more sheets: Gonad, Gonad Fully Connected, Tibolone, Tibolone Fully Connected, SG, SG Fully Connected, ST, ST Fully Connected, GT, GT Fully Connected, SGT, SGT Fully Connected, All]
