# Supplementary material for: Respirasome Proteins Are Regulated by Sex-Hormone Interactions in the Brain
Source: Int J Mol Sci. 2022 Nov 25;23(23):14754. doi: 10.3390/ijms232314754 (PMC9741126; doi:10.3390/ijms232314754)
Supplement: Supplementary file 1 [file ijms-23-14754-s001.zip › Supplementary File S3.xlsx]

## Sheet: Male Up
# background genes	# genes	category	chart color	description	FDR value	genes	network.SUID	nodes.SUID	p-value	PMID	term name	transferred FDR value	year
10283	91	GO Cellular Component		Cytoplasm	2.58e-18	Ckmt1|Ndufa11|Rpl8|Rps5|Psmd2|Snap47|Pdhx|Slc25a11|Psmb1|Gdi1|Myh9|Mpp2|Psmb6|Ddx39|Wasf1|Ddx5|Slc9a3r1|Dpysl2|Eif4a2|Ehd3|Csnk2b|Dpysl3|Rab1b|Prps2|Cops5|Acadl|Mpc2|Mgst3|Sh3glb2|Ola1|Mapre1|Src|Cmpk1|Stmn1|Pclo|Gnb1|Rufy3|Ran|Atp2a2|Arpc1a|Slc6a11|Psmc4|Etfa|Camkv|Lonp1|Coro2b|Uqcrfs1|Ogt|Grhpr|Hnrnpu|Cbr1|Cacna2d1|Pgp|Ppp3ca|Eef1a2|Ezr|Gfap|Mobp|Tmem65|Nap1l4|Mink1|Pgrmc1|Fdps|Sult4a1|Ank3|Ap1…	742	853|861|773|959|779|887|799|875|889|951|883|953|873|793|789|831|859|791|921|863|899|919|871|927|837|913|865|915|943|903|955|891|945|775|843|961|933|849|841|931|897|801|957|795|781|965|797|923|823|835|935|881|885|805|807|817|893|851|771|877|909|937|917|803|925|829|821|839|857|825|769|833|879|815|911|949|901|963|939|827|811|809|867|783|777|785|787|819|905|869|895	1.05e-21		GO:0005737	1.75884	0
2050	41	GO Cellular Component		Cell junction	1.97e-14	Rpl8|Snap47|Myh9|Mpp2|Wasf1|Dpysl2|Csnk2b|Dpysl3|Rab1b|Cops5|Mapre1|Src|Pclo|Rufy3|Atp2a2|Slc6a11|Psmc4|Camkv|Coro2b|Cacna2d1|Ppp3ca|Eef1a2|Ezr|Tmem65|Mink1|Pgrmc1|Ank3|Map1a|Mapt|Atp1a3|Shank2|Rpl18|Rab3a|Stxbp5l|Dbi|Myo5a|Tbc1d24|Sv2b|Eif4b|Actr3|Rpl31	742	773|887|883|953|789|791|899|919|871|837|955|891|843|933|841|897|801|795|965|881|805|807|817|771|909|937|925|821|839|857|769|833|815|901|809|867|785|787|819|869|895	3.21e-17		GO:0030054	1.37055	0
1583	35	GO Cellular Component		Neuron projection	2.97e-13	Snap47|Gdi1|Mpp2|Wasf1|Slc9a3r1|Dpysl2|Dpysl3|Src|Stmn1|Pclo|Gnb1|Rufy3|Slc6a11|Ogt|Hnrnpu|Ppp3ca|Nap1l4|Mink1|Pgrmc1|Negr1|Ank3|Map1a|Mapt|Atp1a3|Shank2|Rab3a|Crmp1|Thy1|Dync1i1|Ranbp1|Tpm3|Myo5a|Tbc1d24|Sv2b|Eif4b	742	887|951|953|789|859|791|919|891|775|843|961|933|897|923|835|805|877|909|937|847|925|821|839|857|769|815|911|963|939|827|811|867|785|787|819	8.46e-16		GO:0043005	1.25272	0
212	15	GO Cellular Component		Myelin sheath	2.81e-11	Ckmt1|Gdi1|Dpysl2|Ehd3|Gnb1|Uqcrfs1|Eef1a2|Ezr|Gfap|Mobp|Atp1a3|Mdh1|Thy1|Nme1|Slc25a12	742	853|951|791|863|961|797|807|817|893|851|857|825|963|783|777	9.15e-14		GO:0043209	1.05513	0
836	23	GO Cellular Component		Cell body	6.2e-10	Ckmt1|Snap47|Gdi1|Dpysl2|Dpysl3|Pclo|Gnb1|Rufy3|Ogt|Eef1a2|Ezr|Gfap|Nap1l4|Pgrmc1|Negr1|Map1a|Mapt|Atp1a3|Shank2|Crmp1|Thy1|Myo5a|Eif4b	742	853|887|951|791|919|843|961|933|923|807|817|893|877|937|847|821|839|857|769|911|963|867|819	3.03e-12		GO:0044297	0.920761	0
1411	30	GO Molecular Function		Protein-containing complex binding	2.52e-09	Myh9|Wasf1|Ddx5|Slc9a3r1|Csnk2b|Ola1|Src|Gnb1|Ran|Arpc1a|Coro2b|Uqcrfs1|Ogt|Hnrnpu|Ppp3ca|Ezr|Gfap|Nap1l4|Ank3|Ap1g1|Map1a|Mapt|Thy1|Dync1i1|Tpm3|Myo5a|Nme1|H3f3a|Ap2a1|Actr3	742	883|789|831|859|899|903|891|961|849|931|965|797|923|835|805|817|893|877|925|829|821|839|963|939|811|867|783|941|905|869	4.81e-13		GO:0044877	0.85986	0
1064	26	GO Biological Process		Cytoskeleton organization	1.06e-08	Myh9|Wasf1|Slc9a3r1|Dpysl2|Dpysl3|Mapre1|Src|Stmn1|Pclo|Rufy3|Ran|Arpc1a|Coro2b|Ezr|Gfap|Mink1|Ank3|Ap1g1|Map1a|Mapt|Crmp1|Thy1|Ranbp1|Tpm3|Myo5a|Actr3	742	883|789|859|791|919|955|891|775|843|933|849|931|965|817|893|909|925|829|821|839|911|963|827|811|867|869	1.21e-12		GO:0007010	0.797469	0
761	20	GO Cellular Component		Postsynapse	3.13e-08	Rpl8|Snap47|Mpp2|Wasf1|Csnk2b|Src|Pclo|Slc6a11|Camkv|Cacna2d1|Ppp3ca|Mink1|Ank3|Map1a|Mapt|Atp1a3|Shank2|Myo5a|Eif4b|Actr3	742	773|887|953|789|899|891|843|897|795|881|805|909|925|821|839|857|769|867|819|869	2.16e-10		GO:0098794	0.750446	0
2438	37	GO Biological Process		Regulation of cellular component organization	4.01e-08	Gdi1|Myh9|Wasf1|Dpysl2|Ehd3|Dpysl3|Rab1b|Mapre1|Src|Stmn1|Rufy3|Arpc1a|Psmc4|Camkv|Coro2b|Ogt|Hnrnpu|Ppp3ca|Ezr|Gfap|Pgrmc1|Negr1|Fdps|Gda|Map1a|Mapt|Cd47|Shank2|Rab3a|Crmp1|Thy1|Ranbp1|Nme1|H3f3a|Tbc1d24|Ap2a1|Actr3	742	951|883|789|791|863|919|871|955|891|775|933|931|801|795|965|923|835|805|817|893|937|847|917|929|821|839|947|769|815|911|963|827|783|941|785|905|869	9.15e-12		GO:0051128	0.739686	0
4035	44	GO Cellular Component		Intracellular non-membrane-bounded organelle	2.72e-07	Rpl8|Rps5|Myh9|Mpp2|Wasf1|Ddx5|Dpysl2|Csnk2b|Dpysl3|Cops5|Ola1|Mapre1|Src|Cmpk1|Stmn1|Pclo|Ran|Arpc1a|Lonp1|Coro2b|Ogt|Hnrnpu|Ppp3ca|Ezr|Gfap|Hist1h2bh|Ank3|Ap1g1|Map1a|Mapt|Shank2|Rpl18|Mrps36|Crmp1|Rps28|Dync1i1|Ranbp1|Tpm3|Dbi|Myo5a|Nme1|H3f3a|Actr3|Rpl31	742	773|959|883|953|789|831|791|899|919|837|903|955|891|945|775|843|849|931|781|965|923|835|805|817|893|813|925|829|821|839|769|833|879|911|949|939|827|811|809|867|783|941|869|895	2.21e-09		GO:0043232	0.656543	0
3573	40	GO Cellular Component		Cytosol	9.64e-07	Rpl8|Rps5|Psmd2|Snap47|Psmb1|Myh9|Psmb6|Dpysl2|Ehd3|Dpysl3|Cops5|Sh3glb2|Ola1|Src|Stmn1|Rufy3|Ran|Psmc4|Lonp1|Ogt|Grhpr|Ppp3ca|Ezr|Mobp|Fdps|Ap1g1|Map1a|Mapt|Mdh1|Rpl18|Rab3a|Crmp1|Rps28|Thy1|Ranbp1|Tpm3|Myo5a|Nme1|Eif4b|Rpl31	742	773|959|779|887|889|883|873|791|863|919|837|943|903|891|775|933|849|801|781|923|823|805|817|851|917|829|821|839|825|833|815|911|949|963|827|811|867|783|819|895	9.02e-09		GO:0005829	0.601592	0
1518	27	GO Biological Process		Establishment of localization in cell	1.73e-06	Snap47|Myh9|Ddx39|Wasf1|Ddx5|Slc9a3r1|Dpysl2|Ehd3|Rab1b|Pclo|Ran|Atp2a2|Slc6a11|Hnrnpu|Cacna2d1|Ppp3ca|Ezr|Ap1g1|Map1a|Mapt|Rab3a|Dync1i1|Ranbp1|Myo5a|Tbc1d24|Ap2a1|Actr3	742	887|883|793|789|831|859|791|863|871|843|849|841|897|835|881|805|817|829|821|839|815|939|827|867|785|905|869	4.95e-10		GO:0051649	0.576195	0
2806	36	GO Biological Process		Regulation of localization	5.65e-06	Gdi1|Slc9a3r1|Dpysl2|Ehd3|Csnk2b|Dpysl3|Mpc2|Src|Stmn1|Pclo|Rufy3|Ran|Atp2a2|Coro2b|Ogt|Hnrnpu|Cacna2d1|Ppp3ca|Ezr|Gfap|Mink1|Pgrmc1|Ank3|Ap1g1|Map1a|Mapt|Cd47|Shank2|Rab3a|Stxbp5l|Thy1|Dbi|Myo5a|Tbc1d24|Ap2a1|Actr3	742	951|859|791|863|899|919|865|891|775|843|933|849|841|965|923|835|881|805|817|893|909|937|925|829|821|839|947|769|815|901|963|809|867|785|905|869	2.09e-09		GO:0032879	0.524795	0
861	18	GO Cellular Component		Supramolecular fiber	6.26e-06	Myh9|Dpysl3|Mapre1|Src|Stmn1|Hnrnpu|Ppp3ca|Ezr|Gfap|Ank3|Map1a|Mapt|Shank2|Dync1i1|Tpm3|Dbi|Myo5a|Nme1	742	883|919|955|891|775|835|805|817|893|925|821|839|769|939|811|809|867|783	6.11e-08		GO:0099512	0.520343	0
775	17	GO Cellular Component		Perinuclear region of cytoplasm	7.05e-06	Snap47|Slc9a3r1|Eif4a2|Ehd3|Rab1b|Cops5|Src|Pclo|Atp2a2|Ezr|Mobp|Ap1g1|Rab3a|Dync1i1|Dbi|Nme1|Actr3	742	887|859|921|863|871|837|891|843|841|817|851|829|815|939|809|783|869	7.64e-08		GO:0048471	0.515181	0
354	12	GO Cellular Component		Cell projection membrane	7.74e-06	Mpp2|Slc9a3r1|Ehd3|Mapre1|Src|Gnb1|Arpc1a|Ezr|Mapt|Shank2|Thy1|Nme1	742	953|859|863|955|891|961|931|817|839|769|963|783	8.82e-08		GO:0031253	0.511126	0
438	13	GO Cellular Component		Cell leading edge	9.32e-06	Myh9|Mpp2|Wasf1|Slc9a3r1|Dpysl3|Src|Rufy3|Ezr|Mapt|Thy1|Myo5a|Nme1|Actr3	742	883|953|789|859|919|891|933|817|839|963|867|783|869	1.1e-07		GO:0031252	0.503058	0
2021	29	GO Molecular Function		Nucleotide binding	1.29e-05	Ckmt1|Myh9|Ddx39|Ddx5|Eif4a2|Ehd3|Rab1b|Prps2|Acadl|Ola1|Src|Cmpk1|Ran|Atp2a2|Psmc4|Etfa|Camkv|Lonp1|Grhpr|Hnrnpu|Eef1a2|Mink1|Atp1a3|Mdh1|Rab3a|Dbi|Myo5a|Nme1|Actr3	742	853|883|793|831|921|863|871|927|913|903|891|945|849|841|801|957|795|781|823|835|807|909|857|825|815|809|867|783|869	1.23e-08		GO:0000166	0.488941	0
607	16	GO Biological Process		Regulation of neuron projection development	1.78e-05	Gdi1|Dpysl2|Dpysl3|Rufy3|Ppp3ca|Gfap|Negr1|Mapt|Shank2|Crmp1|Thy1|Ranbp1|Nme1|Tbc1d24|Ap2a1|Actr3	742	951|791|919|933|805|893|847|839|769|911|963|827|783|785|905|869	1.65e-08		GO:0010975	0.474958	0
521	15	GO Biological Process		Modulation of chemical synaptic transmission	1.78e-05	Snap47|Mpp2|Csnk2b|Src|Atp2a2|Ppp3ca|Gfap|Map1a|Mapt|Shank2|N28178|Rab3a|Stxbp5l|Dbi|Tbc1d24	742	887|953|899|891|841|805|893|821|839|769|907|815|901|809|785	1.57e-08		GO:0050804	0.474958	0
733	17	GO Biological Process		Negative regulation of cellular component organization	2.43e-05	Gdi1|Dpysl3|Mapre1|Src|Stmn1|Rufy3|Coro2b|Hnrnpu|Ppp3ca|Gfap|Pgrmc1|Map1a|Mapt|Crmp1|Thy1|H3f3a|Actr3	742	951|919|955|891|775|933|965|835|805|893|937|821|839|911|963|941|869	3.49e-08		GO:0051129	0.461439	0
324	12	GO Biological Process		Establishment of organelle localization	2.43e-05	Myh9|Wasf1|Slc9a3r1|Dpysl2|Pclo|Ran|Ezr|Mapt|Rab3a|Dync1i1|Myo5a|Actr3	742	883|789|859|791|843|849|817|839|815|939|867|869	3.47e-08		GO:0051656	0.461439	0
399	12	GO Cellular Component		Distal axon	2.43e-05	Dpysl2|Dpysl3|Pclo|Rufy3|Mapt|Atp1a3|Shank2|Rab3a|Crmp1|Thy1|Tpm3|Tbc1d24	742	791|919|843|933|839|857|769|815|911|963|811|785	3.07e-07		GO:0150034	0.461439	0
1776	24	GO Cellular Component		Mitochondrion	6.99e-05	Ckmt1|Ndufa11|Pdhx|Slc25a11|Wasf1|Dpysl2|Rab1b|Acadl|Mpc2|Src|Etfa|Lonp1|Uqcrfs1|Ogt|Ppp3ca|Mobp|Tmem65|Pgrmc1|Fdps|Mdh1|Mrps36|Dbi|Nme1|Slc25a12	742	853|861|799|875|789|791|871|913|865|891|957|781|797|923|805|851|771|937|917|825|879|809|783|777	9.11e-07		GO:0005739	0.415552	0
1130	20	GO Biological Process		Vesicle-mediated transport	9.16e-05	Snap47|Gdi1|Myh9|Wasf1|Dpysl2|Ehd3|Rab1b|Cops5|Src|Pclo|Ezr|Ank3|Ap1g1|Cd47|Rab3a|Stxbp5l|Myo5a|Nme1|Tbc1d24|Ap2a1	742	887|951|883|789|791|863|871|837|891|843|817|925|829|947|815|901|867|783|785|905	1.47e-07		GO:0016192	0.40381	0
481	13	GO Biological Process		Cell junction organization	0.00017	Mpp2|Wasf1|Src|Pclo|Coro2b|Pgrmc1|Ank3|Mapt|Shank2|Rab3a|Thy1|Myo5a|Actr3	742	953|789|891|843|965|937|925|839|769|815|963|867|869	3.12e-07		GO:0034330	0.376955	0
1072	19	GO Biological Process		Plasma membrane bounded cell projection organization	0.00017	Myh9|Wasf1|Slc9a3r1|Dpysl2|Ehd3|Mapre1|Stmn1|Ezr|Gfap|Mink1|Ank3|Map1a|Mapt|Atp1a3|Shank2|Rab3a|Crmp1|Tbc1d24|Actr3	742	883|789|859|791|863|955|775|817|893|909|925|821|839|857|769|815|911|785|869	3.1e-07		GO:0120036	0.376955	0
322	11	GO Biological Process		Positive regulation of cellular protein localization	0.00017	Src|Rufy3|Ran|Ogt|Ezr|Pgrmc1|Ank3|Map1a|Mapt|Myo5a|Actr3	742	891|933|849|923|817|937|925|821|839|867|869	2.92e-07		GO:1903829	0.376955	0
187	8	GO Cellular Component		Cytoplasmic side of membrane	0.00018	Src|Gnb1|Atp2a2|Ppp3ca|Ezr|Gfap|Mapt|Rps28	742	891|961|841|805|817|893|839|949	2.7e-06		GO:0098562	0.374473	0
685	15	GO Molecular Function		Nucleoside-triphosphatase activity	0.00018	Myh9|Ddx39|Ddx5|Eif4a2|Rab1b|Ola1|Gnb1|Ran|Atp2a2|Psmc4|Lonp1|Eef1a2|Rab3a|Dync1i1|Myo5a	742	883|793|831|921|871|903|961|849|841|801|781|807|815|939|867	4.97e-07		GO:0017111	0.374473	0
978	18	GO Biological Process		Regulation of cellular component biogenesis	0.0002	Wasf1|Dpysl3|Rab1b|Mapre1|Src|Stmn1|Arpc1a|Psmc4|Coro2b|Hnrnpu|Ezr|Gda|Mapt|Cd47|Rab3a|Thy1|H3f3a|Actr3	742	789|919|871|955|891|775|931|801|965|835|817|929|839|947|815|963|941|869	3.89e-07		GO:0044087	0.369897	0
1779	27	Reactome Pathways		Metabolism	0.00025	Ckmt1|Ndufa11|Psmd2|Pdhx|Slc25a11|Psmb1|Psmb6|Csnk2b|Prps2|Acadl|Mgst3|Cmpk1|Gnb1|Ran|Slc6a11|Psmc4|Etfa|Uqcrfs1|Grhpr|Cbr1|Fdps|Sult4a1|Gda|Mdh1|Dbi|Nme1|Slc25a12	742	853|861|779|799|875|889|873|899|927|913|915|945|961|849|897|801|957|797|823|935|917|803|929|825|809|783|777	1.44e-08		MMU-1430728	0.360206	0
636	13	GO Cellular Component		Presynapse	0.00041	Snap47|Dpysl2|Cops5|Pclo|Slc6a11|Cacna2d1|Atp1a3|Shank2|Rab3a|Dbi|Myo5a|Tbc1d24|Sv2b	742	887|791|837|843|897|881|857|769|815|809|867|785|787	6.39e-06		GO:0098793	0.338722	0
722	15	GO Biological Process		Microtubule-based process	0.00044	Myh9|Wasf1|Slc9a3r1|Mapre1|Stmn1|Hnrnpu|Ezr|Ap1g1|Map1a|Mapt|Crmp1|Dync1i1|Ranbp1|Myo5a|Actr3	742	883|789|859|955|775|835|817|829|821|839|911|939|827|867|869	9.47e-07		GO:0007017	0.335655	0
2201	27	GO Biological Process		Cellular component biogenesis	0.00044	Ndufa11|Rps5|Snap47|Mpp2|Slc9a3r1|Ehd3|Dpysl3|Rab1b|Cops5|Mapre1|Src|Pclo|Ran|Lonp1|Coro2b|Ezr|Nap1l4|Hist1h2bh|Ank3|Mapt|Shank2|Rps28|Thy1|Myo5a|H3f3a|Eif4b|Actr3	742	861|959|887|953|859|863|919|871|837|955|891|843|849|781|965|817|877|813|925|839|769|949|963|867|941|819|869	1.03e-06		GO:0044085	0.335655	0
5224	45	GO Molecular Function		Catalytic activity	0.00048	Ckmt1|Pdhx|Psmb1|Myh9|Psmb6|Ddx39|Ddx5|Dpysl2|Eif4a2|Csnk2b|Dpysl3|Rab1b|Prps2|Cops5|Acadl|Mgst3|Ola1|Src|Cmpk1|Gnb1|Ran|Atp2a2|Psmc4|Etfa|Camkv|Lonp1|Uqcrfs1|Ogt|Grhpr|Cbr1|Pgp|Ppp3ca|Eef1a2|Mink1|Fdps|Sult4a1|Gda|Mdh1|Rab3a|Tmx2|Crmp1|Dync1i1|Myo5a|Nme1|Mpp6	742	853|799|889|883|873|793|831|791|921|899|919|871|927|837|913|915|903|891|945|961|849|841|801|957|795|781|797|923|823|935|885|805|807|909|917|803|929|825|815|845|911|939|867|783|855	1.84e-06		GO:0003824	0.331876	0
483	12	GO Molecular Function		Structural molecule activity	0.00054	Rpl8|Rps5|Mpp2|Pclo|Gfap|Mobp|Ank3|Shank2|Rpl18|Rps28|Actr3|Rpl31	742	773|959|953|843|893|851|925|769|833|949|869|895	2.16e-06		GO:0005198	0.326761	0
469	12	GO Biological Process		Supramolecular fiber organization	0.00061	Dpysl3|Mapre1|Src|Stmn1|Rufy3|Arpc1a|Ezr|Gfap|Mapt|Tpm3|Myo5a|Actr3	742	919|955|891|775|933|931|817|893|839|811|867|869	1.61e-06		GO:0097435	0.321467	0
32	4	GO Cellular Component		Polysomal ribosome	0.0011	Rpl8|Rpl18|Rps28|Rpl31	742	773|833|949|895	1.98e-05		GO:0042788	0.295861	0
1962	24	GO Molecular Function		Identical protein binding	0.0012	Ckmt1|Myh9|Ddx39|Dpysl2|Csnk2b|Dpysl3|Prps2|Acadl|Sh3glb2|Mapre1|Lonp1|Ogt|Grhpr|Hnrnpu|Ezr|Gfap|Pgrmc1|Sult4a1|Mapt|Crmp1|Dbi|Myo5a|Nme1|Slc25a12	742	853|883|793|791|899|919|927|913|943|955|781|923|823|835|817|893|937|803|839|911|809|867|783|777	5.11e-06		GO:0042802	0.292082	0
2277	26	GO Molecular Function		Enzyme binding	0.0014	Gdi1|Wasf1|Ddx5|Slc9a3r1|Dpysl2|Cops5|Mapre1|Src|Gnb1|Atp2a2|Lonp1|Hnrnpu|Ppp3ca|Eef1a2|Ezr|Gfap|Ap1g1|Mapt|Rab3a|Stxbp5l|Thy1|Ranbp1|Myo5a|Nme1|Ap2a1|Actr3	742	951|789|831|859|791|837|955|891|961|841|781|835|805|807|817|893|829|839|815|901|963|827|867|783|905|869	6.44e-06		GO:0019899	0.285387	0
528	12	GO Biological Process		Regulation of cell morphogenesis	0.0016	Gdi1|Myh9|Slc9a3r1|Dpysl2|Src|Rufy3|Ppp3ca|Ezr|Mapt|Thy1|Tbc1d24|Actr3	742	951|883|859|791|891|933|805|817|839|963|785|869	5.26e-06		GO:0022604	0.279588	0
440	11	GO Biological Process		Regulation of membrane potential	0.0017	Mpp2|Ehd3|Src|Atp2a2|Cacna2d1|Ppp3ca|Ank3|Mapt|Atp1a3|Shank2|Tbc1d24	742	953|863|891|841|881|805|925|839|857|769|785	5.57e-06		GO:0042391	0.276955	0
2973	29	GO Cellular Component		Organelle membrane	0.0017	Ckmt1|Ndufa11|Snap47|Slc25a11|Wasf1|Ehd3|Acadl|Mpc2|Mgst3|Src|Gnb1|Atp2a2|Camkv|Uqcrfs1|Ogt|Gfap|Tmem65|Pgrmc1|Ap1g1|Atp1a3|Shank2|Rab3a|Rps28|Nme1|Slc25a12|Tbc1d24|Sv2b|Ap2a1|Actr3	742	853|861|887|875|789|863|913|865|915|891|961|841|795|797|923|893|771|937|829|857|769|815|949|783|777|785|787|905|869	3.31e-05		GO:0031090	0.276955	0
1578	21	GO Biological Process		System process	0.0018	Mpp2|Slc9a3r1|Src|Gnb1|Atp2a2|Coro2b|Grhpr|Cacna2d1|Ppp3ca|Ezr|Pgrmc1|Ank3|Map1a|Mapt|Atp1a3|Shank2|N28178|Rab3a|Tpm3|Dbi|Myo5a	742	953|859|891|961|841|965|823|881|805|817|937|925|821|839|857|769|907|815|811|809|867	6.43e-06		GO:0003008	0.274473	0
1711	22	GO Biological Process		Positive regulation of molecular function	0.0018	Gdi1|Ehd3|Cops5|Mapre1|Src|Stmn1|Ran|Hnrnpu|Cacna2d1|Ppp3ca|Eef1a2|Mink1|Ank3|Rab3a|Stxbp5l|Thy1|Dync1i1|Ranbp1|Dbi|Nme1|Tbc1d24|Actr3	742	951|863|837|955|891|775|849|835|881|805|807|909|925|815|901|963|939|827|809|783|785|869	6.37e-06		GO:0044093	0.274473	0
364	10	GO Biological Process		Regulation of supramolecular fiber organization	0.0018	Wasf1|Mapre1|Stmn1|Arpc1a|Coro2b|Gda|Map1a|Mapt|Cd47|Actr3	742	789|955|775|931|965|929|821|839|947|869	6.86e-06		GO:1902903	0.274473	0
3720	35	GO Biological Process		Response to chemical	0.0019	Rpl8|Gdi1|Wasf1|Ddx5|Slc9a3r1|Dpysl2|Eif4a2|Csnk2b|Dpysl3|Mgst3|Src|Gnb1|Ran|Atp2a2|Slc6a11|Lonp1|Uqcrfs1|Ogt|Hnrnpu|Cacna2d1|Ppp3ca|Eef1a2|Ezr|Ank3|Mapt|Cd47|Atp1a3|Crmp1|Ranbp1|Myo5a|Nme1|Slc25a12|H3f3a|Tbc1d24|Actr3	742	773|951|789|831|859|791|921|899|919|915|891|961|849|841|897|781|797|923|835|881|805|807|817|925|839|947|857|911|827|867|783|777|941|785|869	7.61e-06		GO:0042221	0.272125	0
57	5	GO Biological Process		Long-term synaptic potentiation	0.002	Snap47|Mpp2|Gfap|Shank2|Dbi	742	887|953|893|769|809	8.52e-06		GO:0060291	0.269897	0
1096	17	GO Biological Process		Organonitrogen compound biosynthetic process	0.002	Ckmt1|Rpl8|Rps5|Pdhx|Eif4a2|Prps2|Mpc2|Cmpk1|Ogt|Eef1a2|Pgrmc1|Rpl18|Rps28|Nme1|Slc25a12|Eif4b|Rpl31	742	853|773|959|799|921|927|865|945|923|807|937|833|949|783|777|819|895	8.22e-06		GO:1901566	0.269897	0
556	14	Reactome Pathways		Metabolism of RNA	0.0021	Rpl8|Rps5|Psmd2|Psmb1|Psmb6|Ddx39|Ddx5|Eif4a2|Psmc4|Hnrnpu|Rpl18|Rps28|Eif4b|Rpl31	742	773|959|779|889|873|793|831|921|801|835|833|949|819|895	2.43e-07		MMU-8953854	0.267778	0
458	10	GO Cellular Component		Actin cytoskeleton	0.0024	Myh9|Dpysl3|Src|Arpc1a|Coro2b|Ezr|Crmp1|Tpm3|Myo5a|Actr3	742	883|919|891|931|965|817|911|811|867|869	4.69e-05		GO:0015629	0.261979	0
1131	16	GO Cellular Component		Organelle envelope	0.0024	Ckmt1|Ndufa11|Slc25a11|Wasf1|Acadl|Mpc2|Mgst3|Src|Ran|Uqcrfs1|Ogt|Tmem65|Pgrmc1|Ranbp1|Nme1|Slc25a12	742	853|861|875|789|913|865|915|891|849|797|923|771|937|827|783|777	4.71e-05		GO:0031967	0.261979	0
230	8	GO Biological Process		Regulation of protein binding	0.0025	Ckmt1|Mapre1|Src|Stmn1|Ran|Atp2a2|Crmp1|Actr3	742	853|955|891|775|849|841|911|869	1.17e-05		GO:0043393	0.260206	0
1280	17	GO Cellular Component		Catalytic complex	0.0027	Ndufa11|Psmd2|Pdhx|Psmb1|Psmb6|Ddx5|Prps2|Gnb1|Psmc4|Etfa|Uqcrfs1|Ogt|Grhpr|Hnrnpu|Ppp3ca|Mrps36|Dync1i1	742	861|779|799|889|873|831|927|961|801|957|797|923|823|835|805|879|939	5.78e-05		GO:1902494	0.256864	0
359	10	KEGG Pathways		Alzheimer disease	0.0028	Ndufa11|Psmd2|Psmb1|Psmb6|Csnk2b|Atp2a2|Psmc4|Uqcrfs1|Ppp3ca|Mapt	742	861|779|889|873|899|841|801|797|805|839	6.1e-06		mmu05010	0.255284	0
402	10	GO Biological Process		Regulation of cellular component size	0.003	Gdi1|Wasf1|Slc9a3r1|Dpysl2|Rufy3|Arpc1a|Ogt|Ezr|Mapt|Actr3	742	951|789|859|791|933|931|923|817|839|869	1.59e-05		GO:0032535	0.252288	0
30	4	GO Biological Process		Maintenance of synapse structure	0.003	Mpp2|Pclo|Shank2|Rab3a	742	953|843|769|815	1.57e-05		GO:0099558	0.252288	0
9	3	GO Biological Process		Regulation of cardiac muscle cell membrane potential	0.0033	Ehd3|Atp2a2|Atp1a3	742	863|841|857	1.85e-05		GO:0086036	0.248149	0
602	12	GO Biological Process		Regulation of system process	0.0034	Slc9a3r1|Ehd3|Src|Atp2a2|Coro2b|Cacna2d1|Ppp3ca|Tmem65|Fdps|Shank2|Slc25a12|Tbc1d24	742	859|863|891|841|965|881|805|771|917|769|777|785	1.9e-05		GO:0044057	0.246852	0
1609	23	Reactome Pathways		Metabolism of proteins	0.0036	Rpl8|Rps5|Psmd2|Psmb1|Psmb6|Ddx5|Eif4a2|Csnk2b|Rab1b|Cops5|Gnb1|Psmc4|Ogt|Negr1|Hist1h2bh|Rpl18|Mrps36|Rab3a|Rps28|Thy1|Dync1i1|Eif4b|Rpl31	742	773|959|779|889|873|831|921|899|871|837|961|801|923|847|813|833|879|815|949|963|939|819|895	6.24e-07		MMU-392499	0.24437	0
364	11	Reactome Pathways		M Phase	0.0036	Psmd2|Psmb1|Psmb6|Csnk2b|Rab1b|Mapre1|Ran|Psmc4|Hist1h2bh|Dync1i1|H3f3a	742	779|889|873|899|871|955|849|801|813|939|941	9.43e-07		MMU-68886	0.24437	0
182	7	GO Biological Process		Microtubule-based transport	0.0039	Wasf1|Slc9a3r1|Hnrnpu|Map1a|Mapt|Dync1i1|Myo5a	742	789|859|835|821|839|939|867	2.26e-05		GO:0099111	0.240894	0
1450	19	GO Biological Process		Small molecule metabolic process	0.004	Pdhx|Prps2|Acadl|Mpc2|Mgst3|Cmpk1|Ran|Etfa|Grhpr|Cbr1|Pgp|Fdps|Gda|Mdh1|Mrps36|Myo5a|Nme1|Slc25a12|Mpp6	742	799|927|913|865|915|945|849|957|823|935|885|917|929|825|879|867|783|777|855	2.38e-05		GO:0044281	0.239794	0
82	6	Reactome Pathways		Fcgamma receptor (FCGR) dependent phagocytosis	0.0046	Myh9|Wasf1|Src|Arpc1a|Myo5a|Actr3	742	883|789|891|931|867|869	2.76e-06		MMU-2029480	0.233724	0
127	7	Reactome Pathways		Beta-catenin independent WNT signaling	0.0046	Psmd2|Psmb1|Psmb6|Gnb1|Psmc4|Ppp3ca|Ap2a1	742	779|889|873|961|801|805|905	2.38e-06		MMU-3858494	0.233724	0
250	9	Reactome Pathways		Metabolism of amino acids and derivatives	0.0046	Ckmt1|Psmd2|Pdhx|Psmb1|Psmb6|Slc6a11|Psmc4|Grhpr|Slc25a12	742	853|779|799|889|873|897|801|823|777	2.46e-06		MMU-71291	0.233724	0
3859	33	GO Cellular Component		Endomembrane system	0.0049	Snap47|Gdi1|Slc9a3r1|Ehd3|Rab1b|Cops5|Mgst3|Mapre1|Src|Pclo|Rufy3|Ran|Atp2a2|Ogt|Cacna2d1|Ezr|Mink1|Pgrmc1|Ank3|Ap1g1|Atp1a3|Rpl18|Rab3a|Rps28|Stxbp5l|Thy1|Dync1i1|Ranbp1|Dbi|Myo5a|Sv2b|Ap2a1|Actr3	742	887|951|859|863|871|837|915|955|891|843|933|849|841|923|881|817|909|937|925|829|857|833|815|949|901|963|939|827|809|867|787|905|869	0.00011		GO:0012505	0.23098	0
414	9	GO Cellular Component		Postsynaptic density	0.0051	Rpl8|Snap47|Mpp2|Src|Pclo|Mink1|Map1a|Mapt|Shank2	742	773|887|953|891|843|909|821|839|769	0.00012		GO:0014069	0.229243	0
2	2	GO Cellular Component		Apical ectoplasmic specialization	0.0051	Atp2a2|Actr3	742	841|869	0.00012		GO:0061831	0.229243	0
349	9	GO Biological Process		Regulation of cation transmembrane transport	0.0052	Slc9a3r1|Ehd3|Cacna2d1|Mink1|Ank3|Shank2|Thy1|Dbi|Myo5a	742	859|863|881|909|925|769|963|809|867	3.28e-05		GO:1904062	0.2284	0
626	11	GO Cellular Component		Anchoring junction	0.0054	Myh9|Wasf1|Mapre1|Src|Atp2a2|Coro2b|Ppp3ca|Ezr|Tmem65|Ank3|Actr3	742	883|789|955|891|841|965|805|817|771|925|869	0.00013		GO:0070161	0.226761	0
104	5	GO Cellular Component		Oxidoreductase complex	0.0054	Ndufa11|Pdhx|Etfa|Uqcrfs1|Mrps36	742	861|799|957|797|879	0.00013		GO:1990204	0.226761	0
11	3	GO Molecular Function		Hydrolase activity, acting on carbon-nitrogen (but not peptide) bonds, in cyclic amides	0.0057	Dpysl2|Dpysl3|Crmp1	742	791|919|911	3.04e-05		GO:0016812	0.224413	0
263	8	GO Molecular Function		Molecular adaptor activity	0.0057	Snap47|Myh9|Slc9a3r1|Ank3|Ap1g1|Map1a|Shank2|Ap2a1	742	887|883|859|925|829|821|769|905	2.97e-05		GO:0060090	0.224413	0
202	7	GO Biological Process		Regulation of microtubule cytoskeleton organization	0.0063	Mapre1|Stmn1|Hnrnpu|Gda|Map1a|Mapt|Ranbp1	742	955|775|835|929|821|839|827	4.31e-05		GO:0070507	0.220066	0
40	4	GO Biological Process		Regulation of protein targeting to membrane	0.0064	Gdi1|Ogt|Ank3|Actr3	742	951|923|925|869	4.45e-05		GO:0090313	0.219382	0
646	11	GO Cellular Component		Cilium	0.0068	Slc9a3r1|Ehd3|Csnk2b|Mapre1|Gnb1|Ran|Ezr|Map1a|Mapt|Shank2|Myo5a	742	859|863|899|955|961|849|817|821|839|769|867	0.00017		GO:0005929	0.216749	0
111	5	GO Cellular Component		Filopodium	0.0068	Slc9a3r1|Rufy3|Ezr|Myo5a|Ap2a1	742	859|933|817|867|905	0.00017		GO:0030175	0.216749	0
368	9	GO Biological Process		Positive regulation of establishment of protein localization	0.007	Mpc2|Src|Rufy3|Ran|Coro2b|Ezr|Ank3|Stxbp5l|Actr3	742	865|891|933|849|965|817|925|901|869	4.9e-05		GO:1904951	0.21549	0
278	9	Reactome Pathways		Axon guidance	0.0071	Dpysl2|Csnk2b|Dpysl3|Src|Arpc1a|Ezr|Crmp1|Ap2a1|Actr3	742	791|899|919|891|931|817|911|905|869	5.68e-06		MMU-422475	0.214874	0
84	5	KEGG Pathways		Cardiac muscle contraction	0.0075	Atp2a2|Uqcrfs1|Cacna2d1|Atp1a3|Tpm3	742	841|797|881|857|811	4.97e-05		mmu04260	0.212494	0
778	13	GO Molecular Function		Protein domain specific binding	0.0083	Myh9|Mpp2|Ddx5|Slc9a3r1|Csnk2b|Dpysl3|Src|Ran|Ogt|Ezr|Mapt|Shank2|Myo5a	742	883|953|831|859|899|919|891|849|923|817|839|769|867	5.08e-05		GO:0019904	0.208092	0
219	7	GO Biological Process		Exocytosis	0.0094	Snap47|Myh9|Cops5|Pclo|Rab3a|Stxbp5l|Myo5a	742	887|883|837|843|815|901|867	7.05e-05		GO:0006887	0.202687	0
4475	37	GO Biological Process		Organonitrogen compound metabolic process	0.0094	Ckmt1|Rpl8|Rps5|Psmd2|Pdhx|Psmb1|Myh9|Psmb6|Eif4a2|Csnk2b|Prps2|Cops5|Acadl|Mpc2|Src|Cmpk1|Ran|Psmc4|Camkv|Lonp1|Ogt|Pgp|Ppp3ca|Eef1a2|Mink1|Pgrmc1|Gda|Mapt|Rpl18|Rps28|Thy1|Dbi|Nme1|Slc25a12|Mpp6|Eif4b|Rpl31	742	853|773|959|779|799|889|883|873|921|899|927|837|913|865|891|945|849|801|795|781|923|885|805|807|909|937|929|839|833|949|963|809|783|777|855|819|895	6.98e-05		GO:1901564	0.202687	0
93	5	GO Biological Process		Plasma membrane organization	0.0103	Myh9|Slc9a3r1|Atp2a2|Ank3|Rab3a	742	883|859|841|925|815	7.88e-05		GO:0007009	0.198716	0
16	3	GO Biological Process		Axo-dendritic protein transport	0.0103	Hnrnpu|Map1a|Myo5a	742	835|821|867	7.97e-05		GO:0099640	0.198716	0
600	11	GO Biological Process		Regulation of vesicle-mediated transport	0.0111	Src|Pclo|Atp2a2|Ppp3ca|Ezr|Ap1g1|Cd47|Rab3a|Stxbp5l|Myo5a|Ap2a1	742	891|843|841|805|817|829|947|815|901|867|905	9.02e-05		GO:0060627	0.195468	0
400	9	GO Biological Process		Endocytosis	0.0112	Myh9|Wasf1|Dpysl2|Ehd3|Ezr|Ap1g1|Nme1|Tbc1d24|Ap2a1	742	883|789|791|863|817|829|783|785|905	9.15e-05		GO:0006897	0.195078	0
97	5	GO Biological Process		Negative regulation of cell morphogenesis involved in differentiation	0.0115	Gdi1|Rufy3|Ppp3ca|Thy1|Actr3	742	951|933|805|963|869	9.53e-05		GO:0010771	0.19393	0
4668	36	GO Cellular Component		Cell periphery	0.0131	Snap47|Myh9|Mpp2|Slc9a3r1|Dpysl2|Ehd3|Csnk2b|Mapre1|Src|Pclo|Gnb1|Atp2a2|Arpc1a|Slc6a11|Camkv|Ogt|Cbr1|Cacna2d1|Ppp3ca|Ezr|Tmem65|Negr1|Ank3|Mapt|Cd47|Atp1a3|Shank2|Rab3a|Stxbp5l|Thy1|Tpm3|Dbi|Nme1|Mpp6|Tbc1d24|Ap2a1	742	887|883|953|859|791|863|899|955|891|843|961|841|931|897|795|923|935|881|805|817|771|847|925|839|947|857|769|815|901|963|811|809|783|855|785|905	0.00039		GO:0071944	0.188273	0
849	13	GO Biological Process		Cellular homeostasis	0.0141	Slc9a3r1|Gnb1|Atp2a2|Ogt|Cacna2d1|Ppp3ca|Mink1|Map1a|Atp1a3|Thy1|Dbi|Myo5a|Nme1	742	859|961|841|923|881|805|909|821|857|963|809|867|783	0.00012		GO:0019725	0.185078	0
326	8	GO Biological Process		Purine-containing compound metabolic process	0.0148	Pdhx|Prps2|Mpc2|Cmpk1|Ran|Gda|Nme1|Mpp6	742	799|927|865|945|849|929|783|855	0.00013		GO:0072521	0.182974	0
138	5	GO Cellular Component		Brush border	0.0151	Myh9|Slc9a3r1|Ezr|Shank2|Actr3	742	883|859|817|769|869	0.00046		GO:0005903	0.182102	0
984	14	GO Biological Process		Central nervous system development	0.0157	Dpysl2|Src|Stmn1|Ran|Slc6a11|Ppp3ca|Gfap|Atp1a3|Shank2|Tmx2|Dbi|Nme1|H3f3a|Actr3	742	791|891|775|849|897|805|893|857|769|845|809|783|941|869	0.00014		GO:0007417	0.18041	0
247	7	GO Biological Process		Protein localization to cell periphery	0.0163	Snap47|Slc9a3r1|Ehd3|Ezr|Ank3|Rab3a|Myo5a	742	887|859|863|817|925|815|867	0.00015		GO:1990778	0.178781	0
949	15	Reactome Pathways		Innate Immune System	0.0167	Psmd2|Psmb1|Myh9|Psmb6|Wasf1|Csnk2b|Src|Arpc1a|Psmc4|Ppp3ca|Pgrmc1|Cd47|Rab3a|Myo5a|Actr3	742	779|889|883|873|789|899|891|931|801|805|937|947|815|867|869	2.41e-05		MMU-168249	0.177728	0
335	8	GO Biological Process		Chemical synaptic transmission	0.0168	Snap47|Mpp2|Pclo|Ppp3ca|Mink1|Rab3a|Myo5a|Sv2b	742	887|953|843|805|909|815|867|787	0.00015		GO:0007268	0.177469	0
108	5	GO Biological Process		Negative regulation of small molecule metabolic process	0.0168	Acadl|Pgp|Dbi|Slc25a12|Ap2a1	742	913|885|809|777|905	0.00015		GO:0062014	0.177469	0
173	6	GO Biological Process		Negative regulation of establishment of protein localization	0.0168	Gdi1|Coro2b|Ogt|Ppp3ca|Mapt|Stxbp5l	742	951|965|923|805|839|901	0.00015		GO:1904950	0.177469	0
2007	20	GO Cellular Component		Vesicle	0.0181	Snap47|Ehd3|Cops5|Src|Pclo|Ran|Atp2a2|Camkv|Ogt|Ezr|Ap1g1|Cd47|Rab3a|Stxbp5l|Dync1i1|Dbi|Myo5a|Tbc1d24|Sv2b|Ap2a1	742	887|863|837|891|843|849|841|795|923|817|829|947|815|901|939|809|867|785|787|905	0.00057		GO:0031982	0.174232	0
81	4	GO Cellular Component		Actomyosin	0.0182	Myh9|Coro2b|Tpm3|Myo5a	742	883|965|811|867	0.00058		GO:0042641	0.173993	0
81	4	GO Cellular Component		Main axon	0.0182	Ank3|Map1a|Mapt|Thy1	742	925|821|839|963	0.00058		GO:0044304	0.173993	0
1415	16	GO Cellular Component		Whole membrane	0.0182	Snap47|Wasf1|Slc9a3r1|Ehd3|Rab1b|Src|Ezr|Gfap|Pgrmc1|Ap1g1|Mapt|Rab3a|Thy1|Nme1|Sv2b|Ap2a1	742	887|789|859|863|871|891|817|893|937|829|839|815|963|783|787|905	0.00059		GO:0098805	0.173993	0
255	7	GO Biological Process		Regulation of neurotransmitter levels	0.0183	Snap47|Pclo|Atp2a2|Slc6a11|Gfap|Rab3a|Stxbp5l	742	887|843|841|897|893|815|901	0.00018		GO:0001505	0.173755	0
112	5	GO Biological Process		Positive regulation of protein localization to membrane	0.0185	Ezr|Pgrmc1|Ank3|Myo5a|Actr3	742	817|937|925|867|869	0.00018		GO:1905477	0.173283	0
3	2	GO Biological Process		Regulation of plasma membrane repair	0.0195	Myh9|Rab3a	742	883|815	0.0002		GO:1905684	0.170997	0
36	4	Reactome Pathways		Recycling pathway of L1	0.0195	Dpysl2|Src|Ezr|Ap2a1	742	791|891|817|905	3.03e-05		MMU-437239	0.170997	0
84	4	GO Cellular Component		Photoreceptor outer segment	0.0198	Gnb1|Map1a|Shank2|Myo5a	742	961|821|769|867	0.00066		GO:0001750	0.170333	0
35	3	GO Cellular Component		Podosome	0.0198	Src|Tpm3|Actr3	742	891|811|869	0.00065		GO:0002102	0.170333	0
35	3	GO Cellular Component		Glial cell projection	0.0198	Ezr|Gfap|Mapt	742	817|893|839	0.00065		GO:0097386	0.170333	0
1048	14	GO Biological Process		Regulation of cellular component movement	0.0241	Slc9a3r1|Csnk2b|Dpysl3|Src|Stmn1|Rufy3|Atp2a2|Ppp3ca|Mink1|Mapt|Thy1|Myo5a|Tbc1d24|Actr3	742	859|899|919|891|775|933|841|805|909|839|963|867|785|869	0.00026		GO:0051270	0.161798	0
683	11	GO Biological Process		Cellular protein-containing complex assembly	0.0245	Ndufa11|Rps5|Snap47|Mapre1|Lonp1|Nap1l4|Hist1h2bh|Mapt|Rps28|H3f3a|Eif4b	742	861|959|887|955|781|877|813|839|949|941|819	0.00027		GO:0034622	0.161083	0
244	6	GO Cellular Component		Synaptic vesicle	0.0258	Snap47|Cops5|Rab3a|Dbi|Myo5a|Sv2b	742	887|837|815|809|867|787	0.00091		GO:0008021	0.158838	0
93	4	GO Cellular Component		Neuromuscular junction	0.0258	Pclo|Ank3|Stxbp5l|Tbc1d24	742	843|925|901|785	0.00095		GO:0031594	0.158838	0
161	5	GO Cellular Component		Sarcolemma	0.0258	Cacna2d1|Ppp3ca|Ezr|Ank3|Atp1a3	742	881|805|817|925|857	0.0009		GO:0042383	0.158838	0
92	4	GO Cellular Component		Terminal bouton	0.0258	Dpysl2|Pclo|Rab3a|Tbc1d24	742	791|843|815|785	0.00091		GO:0043195	0.158838	0
812	12	GO Biological Process		Response to hormone	0.0267	Ddx5|Csnk2b|Src|Ran|Atp2a2|Lonp1|Uqcrfs1|Ogt|Hnrnpu|Atp1a3|Myo5a|H3f3a	742	831|899|891|849|841|781|797|923|835|857|867|941	0.00031		GO:0009725	0.157349	0
27	3	GO Biological Process		Focal adhesion assembly	0.0273	Src|Coro2b|Thy1	742	891|965|963	0.00032		GO:0048041	0.156384	0
32	3	KEGG Pathways		Glyoxylate and dicarboxylate metabolism	0.0278	Grhpr|Pgp|Mdh1	742	823|885|825	0.00051		mmu00630	0.155596	0
9	2	GO Cellular Component		Cytosolic proteasome complex	0.0283	Psmd2|Psmc4	742	779|801	0.0011		GO:0031597	0.154821	0
9	2	GO Cellular Component		Anchored component of postsynaptic membrane	0.0283	Mpp2|Cacna2d1	742	953|881	0.0011		GO:0099025	0.154821	0
560	11	Reactome Pathways		Membrane Trafficking	0.0286	Gdi1|Rab1b|Cops5|Src|Arpc1a|Ap1g1|Rab3a|Dync1i1|Tbc1d24|Ap2a1|Actr3	742	951|871|837|891|931|829|815|939|785|905|869	4.93e-05		MMU-199991	0.154363	0
349	8	GO Molecular Function		Purine ribonucleoside binding	0.0301	Ehd3|Rab1b|Prps2|Ola1|Ran|Eef1a2|Rab3a|Nme1	742	863|871|927|903|849|807|815|783	0.0002		GO:0032550	0.152143	0
352	8	GO Molecular Function		Tubulin binding	0.031	Dpysl2|Mapre1|Stmn1|Ezr|Map1a|Mapt|Dync1i1|Nme1	742	791|955|775|817|821|839|939|783	0.00021		GO:0015631	0.150864	0
386	8	GO Biological Process		Axon development	0.0312	Dpysl2|Stmn1|Ank3|Map1a|Mapt|Rab3a|Crmp1|Tbc1d24	742	791|775|925|821|839|815|911|785	0.00039		GO:0061564	0.150585	0
10	2	GO Cellular Component		Arp2/3 protein complex	0.0325	Arpc1a|Actr3	742	931|869	0.0013		GO:0005885	0.148812	0
135	5	GO Biological Process		Spindle organization	0.0326	Myh9|Mapre1|Stmn1|Ezr|Ranbp1	742	883|955|775|817|827	0.00042		GO:0007051	0.148678	0
175	5	GO Cellular Component		Focal adhesion	0.0328	Wasf1|Mapre1|Src|Coro2b|Ezr	742	789|955|891|965|817	0.0013		GO:0005925	0.148413	0
272	7	GO Molecular Function		Cell adhesion molecule binding	0.0338	Myh9|Src|Ezr|Gfap|Ank3|Cd47|Thy1	742	883|891|817|893|925|947|963	0.00026		GO:0050839	0.147108	0
104	4	GO Cellular Component		Cortical cytoskeleton	0.035	Myh9|Mapre1|Pclo|Tpm3	742	883|955|843|811	0.0014		GO:0030863	0.145593	0
179	5	GO Cellular Component		Recycling endosome	0.0351	Ehd3|Ran|Ap1g1|Dync1i1|Myo5a	742	863|849|829|939|867	0.0014		GO:0055037	0.145469	0
31	3	GO Biological Process		Positive regulation of microtubule polymerization	0.0354	Mapre1|Gda|Mapt	742	955|929|839	0.00047		GO:0031116	0.1451	0
11	2	GO Cellular Component		Proteasome core complex, beta-subunit complex	0.0362	Psmb1|Psmb6	742	889|873	0.0015		GO:0019774	0.144129	0
32	3	GO Biological Process		Guanosine-containing compound metabolic process	0.0379	Ran|Nme1|Mpp6	742	849|783|855	0.00051		GO:1901068	0.142136	0
186	5	GO Cellular Component		Anchored component of membrane	0.0391	Mpp2|Cacna2d1|Negr1|Rab3a|Thy1	742	953|881|847|815|963	0.0017		GO:0031225	0.140782	0
113	4	GO Cellular Component		Schaffer collateral - CA1 synapse	0.0425	Mpp2|Csnk2b|Ppp3ca|Myo5a	742	953|899|805|867	0.0019		GO:0098685	0.137161	0
13	2	GO Cellular Component		Uropod	0.0439	Myh9|Ezr	742	883|817	0.002		GO:0001931	0.135754	0
83	4	GO Biological Process		Positive regulation of calcium ion transmembrane transport	0.0453	Ehd3|Cacna2d1|Thy1|Dbi	742	863|881|963|809	0.00063		GO:1904427	0.13439	0
759	11	GO Biological Process		Intracellular protein transport	0.0464	Ddx39|Ddx5|Rab1b|Ran|Hnrnpu|Ppp3ca|Ap1g1|Map1a|Rab3a|Myo5a|Ap2a1	742	793|831|871|849|835|805|829|821|815|867|905	0.00065		GO:0006886	0.133348	0
507	8	GO Cellular Component		Vesicle membrane	0.047	Snap47|Atp2a2|Camkv|Ap1g1|Rab3a|Tbc1d24|Sv2b|Ap2a1	742	887|841|795|829|815|785|787|905	0.0022		GO:0012506	0.13279	0
57	4	Reactome Pathways		Translation initiation complex formation	0.0491	Rps5|Eif4a2|Rps28|Eif4b	742	959|921|949|819	0.00016		MMU-72649	0.130892	0
152	5	GO Biological Process		Memory	0.0494	Pgrmc1|Map1a|Mapt|Atp1a3|Shank2	742	937|821|839|857|769	0.0007		GO:0007613	0.130627	0
30	3	GO Molecular Function		Spectrin binding	0.0498	Gnb1|Ank3|Dync1i1	742	961|925|939	0.00043		GO:0030507	0.130277	0

## Sheet: Female Up
# background genes	# genes	category	description	FDR value	genes	network.SUID	nodes.SUID	p-value	PMID	term name	transferred FDR value	year
1492	17	GO Cellular Component	Synapse	1.91e-05	Ywhaz|Napb|Prkar2a|Sncb|Dnajc6|Camk4|D3Bwg0562e|Dlg1|Pfn2|Pcbp2|Bcan|Actb|Rab7|Snca|Sept6|Hpca|Ncam1	468	515|549|567|499|575|551|501|577|505|571|531|521|559|555|569|581|557	7.77e-09		GO:0045202	0.471897	0
501	11	GO Cellular Component	Glutamatergic synapse	1.91e-05	Ywhaz|Napb|Prkar2a|Camk4|D3Bwg0562e|Dlg1|Pfn2|Bcan|Actb|Hpca|Ncam1	468	515|549|567|551|501|577|505|531|521|581|557	9.68e-09		GO:0098978	0.471897	0
761	12	GO Cellular Component	Postsynapse	5.53e-05	Ywhaz|Napb|Dnajc6|Camk4|D3Bwg0562e|Dlg1|Pfn2|Pcbp2|Actb|Snca|Hpca|Ncam1	468	515|549|575|551|501|577|505|571|521|555|581|557	6.75e-08		GO:0098794	0.425727	0
1776	17	GO Cellular Component	Mitochondrion	6.07e-05	Letm1|Ywhaz|Ndufa6|Iars2|Ndufa4|Aars|Ndufb7|Sncb|Phyhipl|Idh3g|Fam49b|Idh1|Snca|Atp6v1a|Hadhb|Atp5c1|Aldh1l1	468	507|515|561|565|579|543|529|499|547|509|495|497|555|517|513|545|541	9.89e-08		GO:0005739	0.421681	0
10283	40	GO Cellular Component	Cytoplasm	8.46e-05	Npepps|Phyhip|Letm1|Krt42|Ppp2r5e|Ywhaz|Ndufa6|Glo1|Pacs1|Iars2|Napb|F3|Alb|Ndufa4|Aars|Vps26b|Prkar2a|Ndufb7|Sncb|Dnajc6|Dync1li2|Phyhipl|Camk4|Idh3g|Dlg1|Fam49b|Pfn2|Pcbp2|Idh1|Actb|Cap1|Rab7|Snca|Atp6v1a|Hadhb|Atp5c1|Sept6|Hpca|Aldh1l1|Ncam1	468	583|537|507|511|525|515|561|589|563|565|549|539|585|579|543|519|567|529|499|575|535|547|551|509|577|495|505|571|497|521|553|559|555|517|513|545|569|581|541|557	1.72e-07		GO:0005737	0.407263	0
212	7	GO Cellular Component	Myelin sheath	0.00018	Napb|Alb|Dlg1|Actb|Atp6v1a|Atp5c1|Ncam1	468	549|585|577|521|517|545|557	4.45e-07		GO:0043209	0.374473	0
130	6	KEGG Pathways	Oxidative phosphorylation	0.00022	Atp6v1d|Ndufa6|Ndufa4|Ndufb7|Atp6v1a|Atp5c1	468	527|561|579|529|517|545	4.83e-07		mmu00190	0.365758	0
636	10	GO Cellular Component	Presynapse	0.00031	Napb|Sncb|Dnajc6|Dlg1|Pfn2|Actb|Rab7|Snca|Sept6|Ncam1	468	549|499|575|577|505|521|559|555|569|557	1.02e-06		GO:0098793	0.350864	0
3573	22	GO Cellular Component	Cytosol	0.00041	Npepps|Ppp2r5e|Ywhaz|Glo1|Iars2|Aars|Vps26b|Prkar2a|Sncb|Camk4|Dlg1|Pfn2|Pcbp2|Idh1|Actb|Cap1|Rab7|Snca|Atp6v1a|Hpca|Aldh1l1|Ncam1	468	583|525|515|589|565|543|519|567|499|551|577|505|571|497|521|553|559|555|517|581|541|557	1.49e-06		GO:0005829	0.338722	0
12596	42	GO Cellular Component	Intracellular	0.0014	Npepps|Phyhip|Letm1|Hnrnpa0|Krt42|Ppp2r5e|Atp6v1d|Ywhaz|Ndufa6|Glo1|Pacs1|Iars2|Napb|F3|Alb|Ndufa4|Aars|Vps26b|Prkar2a|Ndufb7|Sncb|Dnajc6|Dync1li2|Phyhipl|Camk4|Idh3g|Dlg1|Fam49b|Pfn2|Pcbp2|Idh1|Actb|Cap1|Rab7|Snca|Atp6v1a|Hadhb|Atp5c1|Sept6|Hpca|Aldh1l1|Ncam1	468	583|537|507|587|511|525|527|515|561|589|563|565|549|539|585|579|543|519|567|529|499|575|535|547|551|509|577|495|505|571|497|521|553|559|555|517|513|545|569|581|541|557	5.82e-06		GO:0005622	0.285387	0
11550	40	GO Cellular Component	Organelle	0.0017	Npepps|Letm1|Hnrnpa0|Krt42|Ppp2r5e|Atp6v1d|Ywhaz|Ndufa6|Glo1|Pacs1|Iars2|Napb|Alb|Ndufa4|Aars|Vps26b|Prkar2a|Ndufb7|Sncb|Dnajc6|Dync1li2|Phyhipl|Camk4|D3Bwg0562e|Idh3g|Dlg1|Fam49b|Fkbp2|Pfn2|Pcbp2|Idh1|Actb|Cap1|Rab7|Snca|Atp6v1a|Hadhb|Atp5c1|Sept6|Aldh1l1	468	583|507|587|511|525|527|515|561|589|563|565|549|585|579|543|519|567|529|499|575|535|547|551|501|509|577|495|523|505|571|497|521|553|559|555|517|513|545|569|541	7.53e-06		GO:0043226	0.276955	0
51	5	GO Biological Process	Synaptic vesicle endocytosis	0.0024	Napb|Sncb|Dnajc6|Actb|Snca	468	549|499|575|521|555	1.37e-07		GO:0048488	0.261979	0
15632	46	GO Cellular Component	Cellular anatomical entity	0.003	Npepps|Phyhip|Letm1|Hnrnpa0|Krt42|Ppp2r5e|Atp6v1d|Ywhaz|Ndufa6|Glo1|Pacs1|Iars2|Napb|F3|Alb|Ndufa4|Aars|Vps26b|Prkar2a|Ndufb7|Sncb|Dnajc6|Dync1li2|Phyhipl|Camk4|D3Bwg0562e|Diras2|Idh3g|Dlg1|Fam49b|Fkbp2|Pfn2|Pcbp2|Bcan|Idh1|Actb|Cap1|Rab7|Snca|Atp6v1a|Hadhb|Atp5c1|Sept6|Hpca|Aldh1l1|Ncam1	468	583|537|507|587|511|525|527|515|561|589|563|565|549|539|585|579|543|519|567|529|499|575|535|547|551|501|503|509|577|495|523|505|571|531|497|521|553|559|555|517|513|545|569|581|541|557	1.45e-05		GO:0110165	0.252288	0
2115	17	GO Biological Process	Cellular localization	0.0051	Letm1|Atp6v1d|Ywhaz|Pacs1|Napb|Alb|Vps26b|Sncb|Dnajc6|Dync1li2|Camk4|Dlg1|Actb|Rab7|Snca|Atp5c1|Sept6	468	507|527|515|563|549|585|519|499|575|535|551|577|521|559|555|545|569	1.17e-06		GO:0051641	0.229243	0
11084	38	GO Cellular Component	Intracellular organelle	0.0069	Npepps|Letm1|Hnrnpa0|Krt42|Ppp2r5e|Atp6v1d|Ywhaz|Ndufa6|Glo1|Pacs1|Iars2|Napb|Alb|Ndufa4|Aars|Vps26b|Prkar2a|Ndufb7|Sncb|Dnajc6|Dync1li2|Phyhipl|Camk4|Idh3g|Dlg1|Fam49b|Pfn2|Pcbp2|Idh1|Actb|Cap1|Rab7|Snca|Atp6v1a|Hadhb|Atp5c1|Sept6|Aldh1l1	468	583|507|587|511|525|527|515|561|589|563|565|549|585|579|543|519|567|529|499|575|535|547|551|509|577|495|505|571|497|521|553|559|555|517|513|545|569|541	3.67e-05		GO:0043229	0.216115	0
162	5	KEGG Pathways	Phagosome	0.0069	Atp6v1d|Dync1li2|Actb|Rab7|Atp6v1a	468	527|535|521|559|517	3.06e-05		mmu04145	0.216115	0
435	7	GO Cellular Component	Mitochondrial inner membrane	0.0078	Letm1|Ndufa6|Ndufa4|Ndufb7|Snca|Hadhb|Atp5c1	468	507|561|579|529|555|513|545	4.43e-05		GO:0005743	0.210791	0
791	9	GO Cellular Component	Axon	0.0079	Sncb|Dlg1|Pfn2|Bcan|Actb|Snca|Sept6|Hpca|Ncam1	468	499|577|505|531|521|555|569|581|557	4.82e-05		GO:0030424	0.210237	0
191	5	GO Cellular Component	Axon terminus	0.0101	Sncb|Pfn2|Actb|Snca|Sept6	468	499|505|521|555|569	6.56e-05		GO:0043679	0.199568	0
1083	10	GO Cellular Component	Membrane protein complex	0.0137	Atp6v1d|Ndufa6|Napb|Ndufa4|Vps26b|Ndufb7|Dlg1|Rab7|Atp6v1a|Atp5c1	468	527|561|549|579|519|529|577|559|517|545	9.87e-05		GO:0098796	0.186328	0
46	3	GO Cellular Component	Proton-transporting two-sector atpase complex	0.0203	Atp6v1d|Atp6v1a|Atp5c1	468	527|517|545	0.00017		GO:0016469	0.16925	0
47	3	GO Cellular Component	Mitochondrial respiratory chain complex i	0.0205	Ndufa6|Ndufa4|Ndufb7	468	561|579|529	0.00018		GO:0005747	0.168825	0
127	4	GO Cellular Component	Inner mitochondrial membrane protein complex	0.0205	Ndufa6|Ndufa4|Ndufb7|Atp5c1	468	561|579|529|545	0.00019		GO:0098800	0.168825	0
225	5	KEGG Pathways	Thermogenesis	0.0211	Ndufa6|Ndufa4|Ndufb7|Actb|Atp5c1	468	561|579|529|521|545	0.00014		mmu04714	0.167572	0
239	5	KEGG Pathways	Parkinson disease	0.0211	Ndufa6|Ndufa4|Ndufb7|Snca|Atp5c1	468	561|579|529|555|545	0.00018		mmu05012	0.167572	0
364	6	KEGG Pathways	Amyotrophic lateral sclerosis	0.0211	Ndufa6|Ndufa4|Ndufb7|Pfn2|Actb|Atp5c1	468	561|579|529|505|521|545	0.00014		mmu05014	0.167572	0
264	5	KEGG Pathways	Prion disease	0.0218	Ndufa6|Ndufa4|Ndufb7|Atp5c1|Ncam1	468	561|579|529|545|557	0.00029		mmu05020	0.166154	0
399	6	GO Cellular Component	Distal axon	0.023	Sncb|Pfn2|Actb|Snca|Sept6|Ncam1	468	499|505|521|555|569|557	0.00023		GO:0150034	0.163827	0
4895	22	GO Cellular Component	Protein-containing complex	0.0234	Hnrnpa0|Ppp2r5e|Atp6v1d|Ywhaz|Ndufa6|Napb|F3|Alb|Ndufa4|Vps26b|Prkar2a|Ndufb7|Dync1li2|Dlg1|Actb|Rab7|Snca|Atp6v1a|Hadhb|Atp5c1|Sept6|Aldh1l1	468	587|525|527|515|561|549|539|585|579|519|567|529|535|577|521|559|555|517|513|545|569|541	0.00025		GO:0032991	0.163078	0
414	6	GO Cellular Component	Postsynaptic density	0.0249	Ywhaz|Dnajc6|D3Bwg0562e|Dlg1|Pcbp2|Actb	468	515|575|501|577|571|521	0.00028		GO:0014069	0.16038	0
261	5	GO Cellular Component	Mitochondrial protein complex	0.0249	Ndufa6|Ndufa4|Ndufb7|Hadhb|Atp5c1	468	561|579|529|513|545	0.00027		GO:0098798	0.16038	0
113	5	GO Molecular Function	Proton transmembrane transporter activity	0.0297	Letm1|Atp6v1d|Ndufa4|Atp6v1a|Atp5c1	468	507|527|579|517|545	5.68e-06		GO:0015078	0.152724	0
167	6	Reactome Pathways	The citric acid (TCA) cycle and respiratory electron transport	0.0343	Ndufa6|Glo1|Ndufa4|Ndufb7|Idh3g|Atp5c1	468	561|589|579|529|509|545	1.97e-06		MMU-1428517	0.146471	0
14	2	GO Cellular Component	Proton-transporting two-sector atpase complex, catalytic domain	0.0405	Atp6v1a|Atp5c1	468	517|545	0.00054		GO:0033178	0.139254	0

## Sheet: Gonads
# background genes	# genes	category	chart color	description	FDR value	genes	network.SUID	nodes.SUID	p-value	PMID	term name	transferred FDR value	year
212	24	GO Cellular Component		Myelin sheath	6.03e-23	Gstm1|Sod2|Mdh2|Vdac2|Hspa9|Stip1|Hspd1|Fam213b|Plp1|Pkm|Igsf8|Tubb4b|Dlst|Ezr|Dlg1|Nefh|Hsp90aa1|Tufm|Actb|Akr1b3|Dld|Sucla2|Idh3a|Omg	786	885|881|995|989|951|829|837|841|839|991|937|993|961|953|915|957|921|843|875|821|933|859|963|867	2.45e-26		GO:0043209	2.22197	0
10283	89	GO Cellular Component		Cytoplasm	4.98e-18	Npepps|Capns1|Ogdh|Gstm5|Gstm1|Sod2|Dnajb6|Rpl10|Capza2|Lta4h|Rhot1|Pip4k2b|Mdh2|Ddx39|Wasf1|Hsp90b1|Ppa1|Hspa4|Vdac2|Clu|Twf2|Hsp90ab1|Hspa9|Nars|Ddb1|Stip1|Hspd1|Fh1|Nckap1|Ola1|Cmpk1|Fam213b|Rab35|Chchd6|Fkbp4|Cotl1|Pkm|Prkar2a|Myo6|Acaa2|Dhx9|Tubb4b|Ank2|Lrp1|Eef2|Grhpr|Pygm|Dlst|Ezr|Dlg1|Ppap2b|Fam49b|Pfn2|Rpl7|Rps7|Osbpl1a|Ndufs8|mt-Nd4|Tardbp|Aldh6a1|Hmgb1|Myl9|Actc1|Ap1g1|Nefh|Hsp90aa1|Tu…	786	909|813|817|857|885|881|855|983|919|939|981|849|995|971|979|869|975|901|989|1001|851|945|951|887|873|829|837|815|911|871|835|841|853|879|861|955|991|929|949|865|831|993|923|997|895|941|917|961|953|915|847|899|889|823|985|925|827|825|967|893|897|987|883|935|957|921|843|875|877|907|931|927|821|1005|999|947|969|933|891|905|959|913|845|859|1003|863|963|965|819	4.05e-21		GO:0005737	1.73028	0
1492	33	GO Cellular Component		Synapse	1.78e-12	Rpl10|Wasf1|Vdac2|Clu|Nckap1|Rab35|Prkar2a|Myo6|Igsf8|Ank2|Lrp1|Eef2|Dlg1|Pfn2|Rpl7|Rps7|Actc1|Kctd16|Nefh|Tufm|Fgf12|Actb|Rpl23|Aldoc|Ndufs7|Shank2|Rps19|Dmtn|Cntnap2|Dbi|Stxbp5|Kcnab2|Psma3	786	983|979|989|1001|911|853|929|949|937|923|997|895|915|889|823|985|883|973|957|843|977|875|877|931|1005|999|969|891|905|959|845|1003|863	3.74e-15		GO:0045202	1.17496	0
1776	33	GO Cellular Component		Mitochondrion	1.44e-10	Ogdh|Sod2|Rhot1|Mdh2|Wasf1|Hspa4|Vdac2|Clu|Hsp90ab1|Hspa9|Nars|Hspd1|Fh1|Rab35|Chchd6|Fkbp4|Pkm|Acaa2|Ank2|Dlst|Fam49b|Ndufs8|mt-Nd4|Aldh6a1|Nefh|Hsp90aa1|Tufm|Aldoc|Ndufs7|Dld|Dbi|Sucla2|Idh3a	786	817|881|981|995|979|901|989|1001|945|951|887|837|815|853|879|861|991|865|923|961|899|827|825|893|957|921|843|931|1005|933|959|859|963	4.7e-13		GO:0005739	0.984164	0
1779	33	Reactome Pathways		Metabolism	8.55e-09	Ogdh|Gstm5|Gstm1|Lta4h|Pip4k2b|Mdh2|Ppa1|Hsp90ab1|Fh1|Cmpk1|Pkm|Prkar2a|Acaa2|Lrp1|Grhpr|Pygm|Dlst|Ppap2b|Osbpl1a|Ndufs8|mt-Nd4|Aldh6a1|Hsp90aa1|Itpa|Aldoc|Akr1b3|Ndufs7|Dld|Dbi|Sucla2|Psma3|Idh3a|Cndp2	786	817|857|885|939|849|995|975|945|815|835|991|929|865|997|941|917|961|847|925|827|825|893|921|907|931|821|1005|933|959|859|863|963|965	4.92e-13		MMU-1430728	0.806803	0
2021	33	GO Molecular Function		Nucleotide binding	2.61e-08	Rhot1|Pip4k2b|Ddx39|Hsp90b1|Hspa4|Vdac2|Twf2|Hsp90ab1|Hspa9|Nars|Hspd1|Ola1|Cmpk1|Rab35|Fkbp4|Pkm|Prkar2a|Myo6|Dhx9|Tubb4b|Eef2|Grhpr|Pygm|Actc1|Hsp90aa1|Tufm|Actb|Itpa|Dld|Dbi|Sucla2|Idh3a|St13	786	981|849|971|869|901|989|851|945|951|887|837|871|835|853|861|991|929|949|831|993|895|941|917|883|921|843|875|907|933|959|859|963|819	1.52e-11		GO:0000166	0.758336	0
32	7	KEGG Pathways		Citrate cycle (TCA cycle)	1.48e-07	Ogdh|Mdh2|Fh1|Dlst|Dld|Sucla2|Idh3a	786	817|995|815|961|933|859|963	3.41e-10		mmu00020	0.682974	0
689	20	GO Biological Process		Cellular amide metabolic process	1.55e-07	Npepps|Ogdh|Gstm5|Gstm1|Sod2|Rpl10|Lta4h|Nars|Fh1|Acaa2|Eef2|Dlst|Ppap2b|Rpl7|Rps7|Tufm|Rpl23|Rps19|Dld|Sucla2	786	909|817|857|885|881|983|939|887|815|865|895|961|847|823|985|843|877|969|933|859	2.65e-11		GO:0043603	0.680967	0
947	21	GO Molecular Function		Cytoskeletal protein binding	7.25e-07	Capza2|Wasf1|Clu|Twf2|Hsp90ab1|Fkbp4|Cotl1|Myo6|Eef2|Ezr|Dlg1|Pfn2|Myl9|Actc1|Ap1g1|Hsp90aa1|Actb|Aldoc|Cap1|Dmtn|Stxbp5	786	919|979|1001|851|945|861|955|949|895|953|915|889|987|883|935|921|875|931|947|891|845	9.71e-10		GO:0008092	0.613966	0
223	12	GO Biological Process		Regulation of protein polymerization	9.64e-07	Capza2|Wasf1|Vdac2|Twf2|Nckap1|Fkbp4|Cotl1|Dlg1|Fam49b|Pfn2|Hsp90aa1|Dmtn	786	919|979|989|851|911|861|955|915|899|889|921|891	4.96e-10		GO:0032271	0.601592	0
2277	32	GO Molecular Function		Enzyme binding	9.91e-07	Gstm5|Gstm1|Sod2|Wasf1|Hsp90b1|Clu|Twf2|Hsp90ab1|Hspa9|Hspd1|Cotl1|Prkar2a|Dhx9|Ank2|Lrp1|Eef2|Ezr|Dlg1|Fam49b|Rps7|Ap1g1|Nefh|Hsp90aa1|Actb|Rpl23|Ndufs7|Cap1|Rps19|Cntnap2|Srsf1|Stxbp5|Psma3	786	857|885|881|979|869|1001|851|945|951|837|955|929|831|923|997|895|953|915|899|985|935|957|921|875|877|1005|947|969|905|913|845|863	1.52e-09		GO:0019899	0.600393	0
1411	24	GO Molecular Function		Protein-containing complex binding	3.96e-06	Capns1|Capza2|Wasf1|Hspa4|Clu|Twf2|Ddb1|Hspd1|Ola1|Cotl1|Prkar2a|Myo6|Dhx9|Lrp1|Eef2|Ezr|Ppap2b|Fam49b|Ap1g1|Nefh|Aldoc|Dmtn|Kcnab2|St13	786	813|919|979|901|1001|851|873|837|871|955|929|949|831|997|895|953|847|899|935|957|931|891|1003|819	8.74e-09		GO:0044877	0.54023	0
861	18	GO Cellular Component		Supramolecular fiber	6.26e-06	Dnajb6|Twf2|Nckap1|Fkbp4|Myo6|Tubb4b|Ank2|Pygm|Ezr|Dlg1|Rpl7|Myl9|Actc1|Nefh|Actb|Shank2|Dmtn|Dbi	786	855|851|911|861|949|993|923|917|953|915|823|987|883|957|875|999|891|959	4.41e-08		GO:0099512	0.520343	0
775	17	GO Cellular Component		Perinuclear region of cytoplasm	6.88e-06	Dnajb6|Hsp90b1|Clu|Twf2|Hsp90ab1|Fkbp4|Prkar2a|Myo6|Ank2|Ezr|Dlg1|Ap1g1|Hsp90aa1|Set|Akr1b3|Dmtn|Dbi	786	855|869|1001|851|945|861|929|949|923|953|915|935|921|927|821|891|959	5.6e-08		GO:0048471	0.516241	0
3066	36	GO Biological Process		Organelle organization	1.34e-05	Sod2|Dnajb6|Rpl10|Capza2|Rhot1|Wasf1|Hsp90b1|Hspa4|Twf2|Hsp90ab1|Ddb1|Hspd1|Nckap1|Chchd6|Myo6|Acaa2|Dhx9|Tubb4b|Ezr|Dlg1|Pfn2|Ndufs8|Tardbp|Hmgb1|Actc1|Ap1g1|Nefh|Hsp90aa1|Actb|Itpa|Set|Ndufs7|Shank2|Cap1|Rps19|Dmtn	786	881|855|983|919|981|979|869|901|851|945|873|837|911|879|949|865|831|993|953|915|889|827|967|897|883|935|957|921|875|907|927|1005|999|947|969|891	1.18e-08		GO:0006996	0.48729	0
176	10	GO Biological Process		Protein stabilization	1.34e-05	Clu|Hsp90ab1|Hspd1|Nckap1|Ank2|Ppap2b|Pfn2|Rps7|Hsp90aa1|Rpl23	786	1001|945|837|911|923|847|889|985|921|877	9.16e-09		GO:0050821	0.48729	0
2472	30	GO Cellular Component		Cell projection	1.83e-05	Gstm5|Wasf1|Clu|Twf2|Hsp90ab1|Nckap1|Rab35|Fkbp4|Pkm|Myo6|Igsf8|Lrp1|Ezr|Dlg1|Fam49b|Pfn2|Hmgb1|Actc1|Kctd16|Nefh|Hsp90aa1|Actb|Aldoc|Akr1b3|Ndufs7|Shank2|Dld|Dmtn|Cntnap2|Kcnab2	786	857|979|1001|851|945|911|853|861|991|949|937|997|953|915|899|889|897|883|973|957|921|875|931|821|1005|999|933|891|905|1003	1.59e-07		GO:0042995	0.473755	0
551	15	GO Biological Process		Actin filament-based process	2.23e-05	Dnajb6|Capza2|Wasf1|Hsp90b1|Twf2|Nckap1|Myo6|Ank2|Ezr|Dlg1|Pfn2|Actc1|Actb|Cap1|Dmtn	786	855|919|979|869|851|911|949|923|953|915|889|883|875|947|891	2.42e-08		GO:0030029	0.46517	0
146	9	GO Biological Process		Protein folding	2.36e-05	Dnajb6|Hsp90b1|Clu|Hsp90ab1|Hspa9|Hspd1|Fkbp4|Hsp90aa1|St13	786	855|869|1001|945|951|837|861|921|819	2.7e-08		GO:0006457	0.462709	0
754	17	GO Biological Process		Carboxylic acid metabolic process	3.02e-05	Ogdh|Gstm1|Lta4h|Mdh2|Nars|Fh1|Fam213b|Plp1|Pkm|Acaa2|Grhpr|Dlst|Aldh6a1|Aldoc|Dld|Sucla2|Idh3a	786	817|885|939|995|887|815|841|839|991|865|941|961|893|931|933|859|963	3.8e-08		GO:0019752	0.451999	0
2201	29	GO Biological Process		Cellular component biogenesis	3.5e-05	Sod2|Rpl10|Hsp90b1|Hspa4|Clu|Hsp90ab1|Hspa9|Nckap1|Fkbp4|Myo6|Dhx9|Ezr|Dlg1|Rpl7|Rps7|Ndufs8|Hmgb1|Actc1|Kctd16|Nefh|Hsp90aa1|Actb|Set|Ndufs7|Shank2|Rps19|Dmtn|Srsf1|St13	786	881|983|869|901|1001|945|951|911|861|949|831|953|915|823|985|827|897|883|973|957|921|875|927|1005|999|969|891|913|819	4.8e-08		GO:0044085	0.445593	0
3822	39	GO Biological Process		Regulation of biological quality	6.04e-05	Sod2|Capza2|Rhot1|Wasf1|Clu|Twf2|Hsp90ab1|Hspa9|Ddb1|Hspd1|Fh1|Nckap1|Cotl1|Myo6|Acaa2|Dhx9|Ank2|Lrp1|Pygm|Ezr|Dlg1|Ppap2b|Fam49b|Pfn2|Rps7|Tardbp|Hmgb1|Hsp90aa1|Fgf12|Rpl23|Akr1b3|Shank2|Rps19|Dld|Dmtn|Dbi|Stxbp5|Kcnab2|Omg	786	881|919|981|979|1001|851|945|951|873|837|815|911|955|949|865|831|923|997|917|953|915|847|899|889|985|967|897|921|977|877|821|999|969|933|891|959|845|1003|867	1.03e-07		GO:0065008	0.421896	0
917	18	GO Biological Process		Oxidation-reduction process	6.29e-05	Ogdh|Sod2|Mdh2|Fh1|Fam213b|Acaa2|Grhpr|Pygm|Dlst|Ndufs8|mt-Nd4|Aldh6a1|Akr1b3|Ndufs7|Dld|Sucla2|Kcnab2|Idh3a	786	817|881|995|815|841|865|941|917|961|827|825|893|821|1005|933|859|1003|963	1.11e-07		GO:0055114	0.420135	0
446	12	GO Cellular Component		Neuron to neuron synapse	7.29e-05	Myo6|Ank2|Dlg1|Rpl7|Nefh|Actb|Rpl23|Shank2|Rps19|Dmtn|Stxbp5|Kcnab2	786	949|923|915|823|957|875|877|999|969|891|845|1003	7.72e-07		GO:0098984	0.413727	0
141	8	GO Molecular Function		Heat shock protein binding	7.61e-05	Ogdh|Dnajb6|Hsp90ab1|Hspa9|Stip1|Fkbp4|Dlst|St13	786	817|855|945|951|829|861|961|819	3.03e-07		GO:0031072	0.411862	0
111	7	GO Cellular Component		Actin filament	8.02e-05	Twf2|Nckap1|Myo6|Ezr|Actc1|Actb|Dmtn	786	851|911|949|953|883|875|891	8.81e-07		GO:0005884	0.409583	0
647	14	GO Cellular Component		Mitochondrial membrane	9.37e-05	Ogdh|Sod2|Rhot1|Mdh2|Wasf1|Vdac2|Clu|Hspd1|Chchd6|Acaa2|Ndufs8|mt-Nd4|Tufm|Ndufs7	786	817|881|981|995|979|989|1001|837|879|865|827|825|843|1005	1.11e-06		GO:0031966	0.402826	0
855	17	GO Biological Process		Neuron development	0.0001	Ogdh|Sod2|Wasf1|Clu|Hsp90ab1|Nckap1|Rab35|Plp1|Myo6|Lrp1|Nefh|Hsp90aa1|Actb|Shank2|Cntnap2|Stxbp5|Omg	786	817|881|979|1001|945|911|853|839|949|997|957|921|875|999|905|845|867	2.21e-07		GO:0048666	0.4	0
949	19	Reactome Pathways		Innate Immune System	0.00012	Capza2|Lta4h|Wasf1|Hsp90b1|Clu|Hsp90ab1|Nckap1|Cotl1|Pkm|Dhx9|Tubb4b|Eef2|Hmgb1|Hsp90aa1|Actb|Aldoc|Cap1|Kcnab2|Psma3	786	919|939|979|869|1001|945|911|955|991|831|993|895|897|921|875|931|947|1003|863	3.44e-08		MMU-168249	0.392082	0
3674	37	GO Biological Process		Cell differentiation	0.00016	Ogdh|Sod2|Dnajb6|Wasf1|Clu|Twf2|Hsp90ab1|Hspa9|Nckap1|Rab35|Fkbp4|Plp1|Myo6|Ank2|Lrp1|Eef2|Ezr|Ppap2b|Rps7|Aldh6a1|Actc1|Ap1g1|Nefh|Hsp90aa1|Actb|Aldoc|Akr1b3|Shank2|Rps19|Dld|Dmtn|Cntnap2|Dbi|Srsf1|Stxbp5|Kcnab2|Omg	786	817|881|855|979|1001|851|945|951|911|853|861|839|949|923|997|895|953|847|985|893|883|935|957|921|875|931|821|999|969|933|891|905|959|913|845|1003|867	3.75e-07		GO:0030154	0.379588	0
39	5	KEGG Pathways		Pyruvate metabolism	0.00016	Mdh2|Fh1|Pkm|Grhpr|Dld	786	995|815|991|941|933	1.38e-06		mmu00620	0.379588	0
735	15	GO Molecular Function		Pyrophosphatase activity	0.0002	Rhot1|Ddx39|Ppa1|Hspa9|Ola1|Rab35|Myo6|Dhx9|Tubb4b|Eef2|Pfn2|Actc1|Hsp90aa1|Tufm|Itpa	786	981|971|975|951|871|853|949|831|993|895|889|883|921|843|907	9.02e-07		GO:0016462	0.369897	0
1962	25	GO Molecular Function		Identical protein binding	0.0002	Gstm5|Gstm1|Sod2|Dnajb6|Pip4k2b|Mdh2|Ddx39|Hsp90ab1|Plp1|Pkm|Prkar2a|Myo6|Grhpr|Ezr|Rpl7|Tardbp|Hsp90aa1|Actb|Itpa|Aldoc|S100a5|Rps19|Dbi|St13|Omg	786	857|885|881|855|849|995|971|945|839|991|929|949|941|953|823|967|921|875|907|931|943|969|959|819|867	9.85e-07		GO:0042802	0.369897	0
340	10	GO Cellular Component		Mitochondrial matrix	0.00024	Ogdh|Sod2|Mdh2|Vdac2|Hspa9|Hspd1|Acaa2|Dlst|Tufm|Dld	786	817|881|995|989|951|837|865|961|843|933	3.18e-06		GO:0005759	0.361979	0
354	10	GO Cellular Component		Cell projection membrane	0.00032	Hsp90ab1|Nckap1|Rab35|Myo6|Ezr|Dlg1|Hsp90aa1|Shank2|Dmtn|Cntnap2	786	945|911|853|949|953|915|921|999|891|905	4.5e-06		GO:0031253	0.349485	0
6	3	GO Cellular Component		Oxoglutarate dehydrogenase complex	0.00045	Ogdh|Dlst|Dld	786	817|961|933	6.71e-06		GO:0045252	0.334679	0
1083	18	GO Biological Process		Regulation of cellular localization	0.00047	Rhot1|Hsp90ab1|Myo6|Dhx9|Ank2|Lrp1|Ezr|Dlg1|Pfn2|Tardbp|Ap1g1|Nefh|Hsp90aa1|Actb|Dmtn|Dbi|Stxbp5|Kcnab2	786	981|945|949|831|923|997|953|915|889|967|935|957|921|875|891|959|845|1003	1.21e-06		GO:0060341	0.33279	0
4	3	GO Molecular Function		dATP binding	0.00053	Hsp90ab1|Hsp90aa1|St13	786	945|921|819	2.82e-06		GO:0032564	0.327572	0
213	8	KEGG Pathways		Salmonella infection	0.00053	Hsp90b1|Hsp90ab1|Nckap1|Myo6|Pfn2|Myl9|Hsp90aa1|Actb	786	869|945|911|949|889|987|921|875	5.85e-06		mmu05132	0.327572	0
395	12	Reactome Pathways		Cellular responses to stress	0.00054	Sod2|Dnajb6|Capza2|Hspa4|Hsp90ab1|Hspa9|Stip1|Fkbp4|Tubb4b|Hsp90aa1|Psma3|St13	786	881|855|919|901|945|951|829|861|993|921|863|819	2.21e-07		MMU-2262752	0.326761	0
135	7	GO Molecular Function		Ion channel binding	0.00055	Hsp90ab1|Ank2|Dlg1|Hsp90aa1|Fgf12|Cntnap2|Kcnab2	786	945|923|915|921|977|905|1003	3.05e-06		GO:0044325	0.325964	0
232	8	GO Cellular Component		Site of polarized growth	0.00067	Clu|Twf2|Hsp90ab1|Fkbp4|Cotl1|Lrp1|Hsp90aa1|Shank2	786	1001|851|945|861|955|997|921|999	1.07e-05		GO:0030427	0.317393	0
17	4	GO Biological Process		Chaperone-mediated protein complex assembly	0.00068	Hspa4|Clu|Hsp90ab1|Hsp90aa1	786	901|1001|945|921	1.95e-06		GO:0051131	0.316749	0
237	8	GO Cellular Component		Contractile fiber	0.00076	Dnajb6|Twf2|Ank2|Pygm|Rpl7|Myl9|Actc1|Dbi	786	855|851|923|917|823|987|883|959	1.24e-05		GO:0043292	0.311919	0
22	4	GO Molecular Function		Structural constituent of postsynapse	0.00081	Dlg1|Nefh|Actb|Shank2	786	915|957|875|999	4.8e-06		GO:0099186	0.309151	0
2742	29	GO Biological Process		Response to organic substance	0.0013	Gstm5|Sod2|Wasf1|Hsp90b1|Clu|Twf2|Hsp90ab1|Hspa9|Stip1|Hspd1|Rab35|Fkbp4|Pkm|Dhx9|Lrp1|Eef2|Pygm|Ezr|Fam49b|mt-Nd4|Hmgb1|Actc1|Nefh|Hsp90aa1|Tufm|Actb|Rpl23|Akr1b3|Dmtn	786	857|881|979|869|1001|851|945|951|829|837|853|861|991|831|997|895|917|953|899|825|897|883|957|921|843|875|877|821|891	4.56e-06		GO:0010033	0.288606	0
26	4	GO Molecular Function		Protein folding chaperone	0.0013	Dnajb6|Hsp90ab1|Hspa9|Hsp90aa1	786	855|945|951|921	8.69e-06		GO:0044183	0.288606	0
282	9	GO Biological Process		Purine nucleotide metabolic process	0.0014	Ogdh|Cmpk1|Pkm|Acaa2|Dlst|Itpa|Aldoc|Dld|Sucla2	786	817|835|991|865|961|907|931|933|859	5.37e-06		GO:0006163	0.285387	0
280	9	GO Biological Process		Sulfur compound metabolic process	0.0014	Ogdh|Gstm5|Gstm1|Sod2|Hspa9|Acaa2|Dlst|Dld|Sucla2	786	817|857|885|881|951|865|961|933|859	5.08e-06		GO:0006790	0.285387	0
146	7	GO Biological Process		Negative regulation of supramolecular fiber organization	0.0014	Capza2|Clu|Twf2|Fkbp4|Fam49b|Pfn2|Dmtn	786	919|1001|851|861|899|889|891	5e-06		GO:1902904	0.285387	0
483	11	GO Molecular Function		Structural molecule activity	0.0015	Rpl10|Plp1|Tubb4b|Dlg1|Rpl7|Rps7|Nefh|Actb|Rpl23|Shank2|Rps19	786	983|839|993|915|823|985|957|875|877|999|969	1.08e-05		GO:0005198	0.282391	0
1034	16	GO Molecular Function		RNA binding	0.0017	Ddx39|Hsp90b1|Hsp90ab1|Hspd1|Dhx9|Tubb4b|Eef2|Rpl7|Rps7|Tardbp|Hmgb1|Hsp90aa1|Tufm|Rpl23|Rps19|Srsf1	786	971|869|945|837|831|993|895|823|985|967|897|921|843|877|969|913	1.24e-05		GO:0003723	0.276955	0
1493	20	GO Biological Process		Cellular response to stress	0.0018	Npepps|Gstm5|Sod2|Hsp90b1|Hsp90ab1|Hspa9|Ddb1|Hspd1|Fh1|Chchd6|Myo6|Acaa2|Dhx9|Eef2|Hmgb1|Nefh|Hsp90aa1|Fgf12|Akr1b3|Omg	786	909|857|881|869|945|951|873|837|815|879|949|865|831|895|897|957|921|977|821|867	7.35e-06		GO:0033554	0.274473	0
138	6	GO Cellular Component		Brush border	0.002	Capza2|Hsp90ab1|Myo6|Ezr|Hsp90aa1|Shank2	786	919|945|949|953|921|999	4.14e-05		GO:0005903	0.269897	0
4279	36	GO Cellular Component		Intracellular organelle lumen	0.002	Ogdh|Sod2|Dnajb6|Lta4h|Pip4k2b|Mdh2|Ddx39|Hsp90b1|Vdac2|Clu|Hspa9|Ddb1|Hspd1|Ola1|Cmpk1|Fkbp4|Myo6|Acaa2|Dhx9|Dlst|Ezr|Rps7|Tardbp|Aldh6a1|Hmgb1|Tufm|Actb|Rpl23|Itpa|Set|Akr1b3|Rps19|Dld|Srsf1|Psma3|Cndp2	786	817|881|855|939|849|995|971|869|989|1001|951|873|837|871|835|861|949|865|831|961|953|985|967|893|897|843|875|877|907|927|821|969|933|913|863|965	3.9e-05		GO:0070013	0.269897	0
707	13	GO Molecular Function		Protein kinase binding	0.002	Gstm1|Twf2|Hsp90ab1|Prkar2a|Eef2|Ezr|Dlg1|Rps7|Nefh|Hsp90aa1|Actb|Rps19|Srsf1	786	885|851|945|929|895|953|915|985|957|921|875|969|913	1.54e-05		GO:0019901	0.269897	0
127	6	KEGG Pathways		Ribosome	0.002	Rpl10|Rpl7|Rps12|Rps7|Rpl23|Rps19	786	983|823|833|985|877|969	2.65e-05		mmu03010	0.269897	0
418	10	GO Molecular Function		Actin binding	0.0022	Capza2|Wasf1|Twf2|Cotl1|Myo6|Eef2|Ezr|Pfn2|Cap1|Dmtn	786	919|979|851|955|949|895|953|889|947|891	1.84e-05		GO:0003779	0.265758	0
364	9	KEGG Pathways		Amyotrophic lateral sclerosis	0.0025	Tubb4b|Pfn2|Ndufs8|mt-Nd4|Tardbp|Nefh|Actb|Ndufs7|Psma3	786	993|889|827|825|967|957|875|1005|863	3.84e-05		mmu05014	0.260206	0
2412	26	GO Biological Process		Cellular aromatic compound metabolic process	0.0026	Ogdh|Gstm5|Ddx39|Hsp90ab1|Nars|Ddb1|Hspd1|Fh1|Cmpk1|Pkm|Acaa2|Dhx9|Dlst|Rpl7|Rps7|Tardbp|Aldh6a1|Hmgb1|Hsp90aa1|Itpa|Aldoc|Akr1b3|Rps19|Dld|Srsf1|Sucla2	786	817|857|971|945|887|873|837|815|835|991|865|831|961|823|985|967|893|897|921|907|931|821|969|933|913|859	1.2e-05		GO:0006725	0.258503	0
913	15	GO Biological Process		Negative regulation of apoptotic process	0.0026	Sod2|Dnajb6|Rpl10|Hsp90b1|Hspa4|Vdac2|Clu|Hsp90ab1|Ddb1|Hspd1|Acaa2|Lrp1|Actc1|Set|Akr1b3	786	881|855|983|869|901|989|1001|945|873|837|865|997|883|927|821	1.2e-05		GO:0043066	0.258503	0
123	6	GO Molecular Function		Oxidoreductase activity, acting on the ch-oh group of donors, nad or nadp as acceptor	0.0026	Mdh2|Fam213b|Grhpr|Akr1b3|Kcnab2|Idh3a	786	995|841|941|821|1003|963	2.23e-05		GO:0016616	0.258503	0
212	7	KEGG Pathways		Regulation of actin cytoskeleton	0.0026	Pip4k2b|Wasf1|Nckap1|Ezr|Pfn2|Myl9|Actb	786	849|979|911|953|889|987|875	5.08e-05		mmu04810	0.258503	0
141	6	KEGG Pathways		Fluid shear stress and atherosclerosis	0.0026	Gstm5|Gstm1|Hsp90b1|Hsp90ab1|Hsp90aa1|Actb	786	857|885|869|945|921|875	4.64e-05		mmu05418	0.258503	0
342	9	GO Molecular Function		GTP binding	0.0028	Rhot1|Hsp90ab1|Ola1|Rab35|Fkbp4|Tubb4b|Eef2|Hsp90aa1|Tufm	786	981|945|871|853|861|993|895|921|843	2.39e-05		GO:0005525	0.255284	0
172	7	GO Biological Process		ATP metabolic process	0.0029	Ogdh|Ola1|Pkm|Ndufs8|mt-Nd4|Aldoc|Dld	786	817|871|991|827|825|931|933	1.4e-05		GO:0046034	0.25376	0
76	5	GO Molecular Function		Double-stranded rna binding	0.0032	Hsp90ab1|Hspd1|Dhx9|Tubb4b|Hmgb1	786	945|837|831|993|897	2.86e-05		GO:0003725	0.249485	0
608	12	GO Biological Process		Negative regulation of protein modification process	0.0033	Hspa4|Fh1|Prkar2a|Ezr|Dlg1|Ppap2b|Rps7|Tardbp|Actb|Rpl23|Dmtn|Dbi	786	901|815|929|953|915|847|985|967|875|877|891|959	1.7e-05		GO:0031400	0.248149	0
47	4	GO Cellular Component		Mitochondrial nucleoid	0.0033	Sod2|Vdac2|Hspa9|Tufm	786	881|989|951|843	7.38e-05		GO:0042645	0.248149	0
354	9	GO Molecular Function		Amide binding	0.0033	Npepps|Gstm5|Gstm1|Clu|Hsp90ab1|Hspd1|Fkbp4|Dld|Dbi	786	909|857|885|1001|945|837|861|933|959	3.11e-05		GO:0033218	0.248149	0
17	3	GO Cellular Component		Postsynaptic cytoskeleton	0.0037	Myo6|Nefh|Actb	786	949|957|875	8.8e-05		GO:0099571	0.24318	0
1890	22	GO Biological Process		Protein localization	0.0038	Dnajb6|Ddx39|Hsp90b1|Hspa4|Clu|Twf2|Hspa9|Hspd1|Nckap1|Rab35|Fkbp4|Myo6|Dhx9|Ank2|Ezr|Dlg1|Ap1g1|Hsp90aa1|Actb|Dmtn|Cntnap2|Stxbp5	786	855|971|869|901|1001|851|951|837|911|853|861|949|831|923|953|915|935|921|875|891|905|845	2.12e-05		GO:0008104	0.242022	0
255	8	GO Biological Process		Gliogenesis	0.0038	Clu|Plp1|Lrp1|Eef2|Ppap2b|Dbi|Srsf1|Omg	786	1001|839|997|895|847|959|913|867	2.07e-05		GO:0042063	0.242022	0
41	4	GO Molecular Function		Oxidoreductase activity, acting on the aldehyde or oxo group of donors, nad or nadp as acceptor	0.0042	Ogdh|Aldh6a1|Akr1b3|Dld	786	817|893|821|933	4.49e-05		GO:0016620	0.237675	0
104	5	GO Cellular Component		Cortical cytoskeleton	0.0049	Capza2|Cotl1|Actb|Cap1|Dmtn	786	919|955|875|947|891	0.00012		GO:0030863	0.23098	0
37	4	GO Biological Process		Regulation of lamellipodium assembly	0.005	Twf2|Nckap1|Hsp90aa1|Dmtn	786	851|911|921|891	3.09e-05		GO:0010591	0.230103	0
636	11	GO Cellular Component		Presynapse	0.005	Vdac2|Rab35|Myo6|Dlg1|Pfn2|Kctd16|Actb|Shank2|Dbi|Stxbp5|Kcnab2	786	989|853|949|915|889|973|875|999|959|845|1003	0.00012		GO:0098793	0.230103	0
199	7	GO Biological Process		Establishment or maintenance of cell polarity	0.0055	Hsp90ab1|Nckap1|Ezr|Dlg1|Hsp90aa1|Actb|Cap1	786	945|911|953|915|921|875|947	3.45e-05		GO:0007163	0.225964	0
1126	16	GO Biological Process		Response to abiotic stimulus	0.0055	Npepps|Sod2|Hsp90b1|Hspa4|Hsp90ab1|Ddb1|Hspd1|Myo6|Acaa2|Dhx9|Pygm|mt-Nd4|Hsp90aa1|Actb|Akr1b3|Cntnap2	786	909|881|869|901|945|873|837|949|865|831|917|825|921|875|821|905	3.46e-05		GO:0009628	0.225964	0
1280	16	GO Cellular Component		Catalytic complex	0.0059	Ogdh|Ddb1|Pkm|Prkar2a|Myo6|Dhx9|Grhpr|Dlst|Ndufs8|mt-Nd4|Actb|Ndufs7|Dld|Srsf1|Sucla2|Psma3	786	817|873|991|929|949|831|941|961|827|825|875|1005|933|913|859|863	0.00015		GO:1902494	0.222915	0
303	8	GO Molecular Function		Ubiquitin protein ligase binding	0.0061	Clu|Hsp90ab1|Hspa9|Hspd1|Prkar2a|Hsp90aa1|Rpl23|Psma3	786	1001|945|951|837|929|921|877|863	6.77e-05		GO:0031625	0.221467	0
3	2	GO Cellular Component		Schwann cell microvillus	0.007	Ezr|Akr1b3	786	953|821	0.00019		GO:0097454	0.21549	0
1156	16	GO Biological Process		Cellular nitrogen compound biosynthetic process	0.0072	Rpl10|Hsp90ab1|Nars|Fh1|Cmpk1|Pkm|Dhx9|Eef2|Rpl7|Rps7|Hsp90aa1|Tufm|Rpl23|Itpa|Rps19|Dld	786	983|945|887|815|835|991|831|895|823|985|921|843|877|907|969|933	4.72e-05		GO:0044271	0.214267	0
143	6	GO Biological Process		Receptor-mediated endocytosis	0.0076	Wasf1|Myo6|Lrp1|Ezr|Ap1g1|Cap1	786	979|949|997|953|935|947	5.01e-05		GO:0006898	0.211919	0
683	12	GO Biological Process		Cellular protein-containing complex assembly	0.0077	Rpl10|Hspa4|Clu|Hsp90ab1|Fkbp4|Dhx9|Ndufs8|Hsp90aa1|Set|Ndufs7|Rps19|Srsf1	786	983|901|1001|945|861|831|827|921|927|1005|969|913	5.17e-05		GO:0034622	0.211351	0
2799	27	GO Biological Process		Regulation of protein metabolic process	0.0082	Dnajb6|Rpl10|Hsp90b1|Hspa4|Clu|Hsp90ab1|Ddb1|Hspd1|Fh1|Prkar2a|Dhx9|Lrp1|Eef2|Ezr|Dlg1|Ppap2b|Pfn2|Rps7|Tardbp|Hmgb1|Hsp90aa1|Tufm|Actb|Rpl23|Dmtn|Dbi|Psma3	786	855|983|869|901|1001|945|873|837|815|929|831|997|895|953|915|847|889|985|967|897|921|843|875|877|891|959|863	5.62e-05		GO:0051246	0.208619	0
264	7	KEGG Pathways		Prion disease	0.0087	Vdac2|Stip1|Tubb4b|Ndufs8|mt-Nd4|Ndufs7|Psma3	786	989|829|993|827|825|1005|863	0.00019		mmu05020	0.206048	0
15	3	GO Biological Process		Protein refolding	0.0089	Hspa9|Hspd1|Hsp90aa1	786	951|837|921	6.34e-05		GO:0042026	0.205061	0
67	4	GO Cellular Component		T-tubule	0.0098	Prkar2a|Ank2|Ezr|Dlg1	786	929|923|953|915	0.00027		GO:0030315	0.200877	0
245	7	GO Molecular Function		Sulfur compound binding	0.0101	Ogdh|Gstm5|Gstm1|Hmgb1|Fgf12|Dld|Dbi	786	817|857|885|897|977|933|959	0.00012		GO:1901681	0.199568	0
68	4	GO Cellular Component		Clathrin-coated pit	0.0102	Hspd1|Rab35|Myo6|Lrp1	786	837|853|949|997	0.00028		GO:0005905	0.19914	0
4	2	GO Cellular Component		Neurofibrillary tangle	0.0102	Clu|Nefh	786	1001|957	0.00028		GO:0097418	0.19914	0
836	12	GO Cellular Component		Cell body	0.0116	Hsp90ab1|Fkbp4|Myo6|Lrp1|Ezr|Actc1|Nefh|Hsp90aa1|Ndufs7|Shank2|S100a5|Cntnap2	786	945|861|949|997|953|883|957|921|1005|999|943|905	0.00033		GO:0044297	0.193554	0
3382	30	GO Biological Process		Transport	0.0117	Rhot1|Ddx39|Wasf1|Hsp90b1|Hspa4|Vdac2|Clu|Hspa9|Hspd1|Rab35|Fkbp4|Myo6|Acaa2|Dhx9|Ank2|Lrp1|Ezr|Ppap2b|Osbpl1a|mt-Nd4|Hmgb1|Ap1g1|Hsp90aa1|Actb|Ndufs7|Cap1|Dmtn|Srsf1|Stxbp5|Kcnab2	786	981|971|979|869|901|989|1001|951|837|853|861|949|865|831|923|997|953|847|925|825|897|935|921|875|1005|947|891|913|845|1003	8.99e-05		GO:0006810	0.193181	0
17	3	GO Biological Process		Cellular response to interleukin-7	0.0117	Stip1|Hspd1|Hmgb1	786	829|837|897	8.8e-05		GO:0098761	0.193181	0
729	12	GO Biological Process		Regulation of cellular catabolic process	0.0121	Pip4k2b|Clu|Hsp90ab1|Dhx9|Lrp1|Ezr|Rps7|Tardbp|Hmgb1|Hsp90aa1|Rpl23|Dbi	786	849|1001|945|831|997|953|985|967|897|921|877|959	9.51e-05		GO:0031329	0.191721	0
100	5	GO Biological Process		Mitochondrial membrane organization	0.0125	Rhot1|Hspa4|Chchd6|Acaa2|Hsp90aa1	786	981|901|879|865|921	9.93e-05		GO:0007006	0.190309	0
984	14	GO Biological Process		Central nervous system development	0.0134	Ogdh|Clu|Hsp90ab1|Plp1|Lrp1|Ppap2b|mt-Nd4|Nefh|Hsp90aa1|Shank2|Cntnap2|Dbi|Srsf1|Omg	786	817|1001|945|839|997|847|825|957|921|999|905|959|913|867	0.00011		GO:0007417	0.18729	0
396	8	GO Cellular Component		Membrane raft	0.0135	Vdac2|Hspd1|Prkar2a|Eef2|Ezr|Dlg1|Ppap2b|Actb	786	989|837|929|895|953|915|847|875	0.0004		GO:0045121	0.186967	0
2007	20	GO Cellular Component		Vesicle	0.014	Hsp90b1|Hspa4|Vdac2|Clu|Hsp90ab1|Hspd1|Rab35|Myo6|Ank2|Lrp1|Ezr|Osbpl1a|Hmgb1|Ap1g1|Hsp90aa1|Dld|Dmtn|Cntnap2|Dbi|Stxbp5	786	869|901|989|1001|945|837|853|949|923|997|953|925|897|935|921|933|891|905|959|845	0.00043		GO:0031982	0.185387	0
331	8	GO Biological Process		Regulation of intracellular transport	0.0145	Rhot1|Hsp90ab1|Dhx9|Ezr|Tardbp|Nefh|Hsp90aa1|Dmtn	786	981|945|831|953|967|957|921|891	0.00012		GO:0032386	0.183863	0
55	4	GO Biological Process		Nucleoside diphosphate phosphorylation	0.015	Ogdh|Cmpk1|Pkm|Aldoc	786	817|835|991|931	0.00013		GO:0006165	0.182391	0
20	3	GO Biological Process		Glial cell proliferation	0.0153	Clu|Eef2|Dbi	786	1001|895|959	0.00014		GO:0014009	0.181531	0
109	5	GO Biological Process		Striated muscle contraction	0.0163	Ank2|Eef2|Actc1|Hsp90aa1|Srsf1	786	923|895|883|921|913	0.00015		GO:0006941	0.178781	0
175	6	GO Biological Process		Response to temperature stimulus	0.0163	Sod2|Hspa4|Hsp90ab1|Hspd1|Dhx9|Hsp90aa1	786	881|901|945|837|831|921	0.00015		GO:0009266	0.178781	0
34	3	KEGG Pathways		Propanoate metabolism	0.0198	Aldh6a1|Dld|Sucla2	786	893|933|859	0.00057		mmu00640	0.170333	0
237	6	GO Cellular Component		Actin-based cell projection	0.0214	Twf2|Myo6|Ezr|Dlg1|Actc1|Akr1b3	786	851|949|953|915|883|821	0.00071		GO:0098858	0.166959	0
89	4	KEGG Pathways		Drug metabolism - other enzymes	0.0214	Gstm5|Gstm1|Cmpk1|Itpa	786	857|885|835|907	0.00075		mmu00983	0.166959	0
153	5	KEGG Pathways		Necroptosis	0.0214	Vdac2|Hsp90ab1|Pygm|Hmgb1|Hsp90aa1	786	989|945|917|897|921	0.00066		mmu04217	0.166959	0
154	5	KEGG Pathways		Tight junction	0.0214	Hspa4|Ezr|Dlg1|Myl9|Actb	786	901|953|915|987|875	0.00068		mmu04530	0.166959	0
90	4	KEGG Pathways		IL-17 signaling pathway	0.0214	Hsp90b1|Hsp90ab1|Hsp90aa1|Srsf1	786	869|945|921|913	0.00078		mmu04657	0.166959	0
24	3	GO Biological Process		Central nervous system myelination	0.0223	Clu|Plp1|Omg	786	1001|839|867	0.00022		GO:0022010	0.16517	0
669	10	GO Cellular Component		Ribonucleoprotein complex	0.0233	Rpl10|Dhx9|Eef2|Rpl7|Rps7|Tardbp|Actb|Rpl23|Rps19|Srsf1	786	983|831|895|823|985|967|875|877|969|913	0.00079		GO:1990904	0.163264	0
27	3	GO Molecular Function		NADH dehydrogenase (ubiquinone) activity	0.0237	Ndufs8|mt-Nd4|Ndufs7	786	827|825|1005	0.0003		GO:0008137	0.162525	0
122	5	GO Biological Process		Positive regulation of protein polymerization	0.024	Wasf1|Nckap1|Dlg1|Pfn2|Hsp90aa1	786	979|911|915|889|921	0.00024		GO:0032273	0.161979	0
8	2	GO Cellular Component		Paranodal junction	0.0244	Akr1b3|Cntnap2	786	821|905	0.00084		GO:0033010	0.161261	0
67	4	GO Biological Process		Apoptotic mitochondrial changes	0.026	Sod2|Rhot1|Hspd1|Acaa2	786	881|981|837|865	0.00027		GO:0008637	0.158503	0
4668	34	GO Cellular Component		Cell periphery	0.0323	Capns1|Capza2|Pip4k2b|Hsp90b1|Clu|Hsp90ab1|Hspd1|Nckap1|Rab35|Plp1|Cotl1|Prkar2a|Myo6|Igsf8|Ank2|Lrp1|Eef2|Dlst|Ezr|Dlg1|Ppap2b|Hmgb1|Kctd16|Hsp90aa1|Actb|Ndufs7|Shank2|Cap1|Dmtn|Cntnap2|Dbi|Stxbp5|Kcnab2|Omg	786	813|919|849|869|1001|945|837|911|853|839|955|929|949|937|923|997|895|961|953|915|847|897|973|921|875|1005|999|947|891|905|959|845|1003|867	0.0012		GO:0071944	0.14908	0
294	7	GO Biological Process		Response to hypoxia	0.0325	Npepps|Sod2|Hsp90b1|Hspd1|Acaa2|Pygm|mt-Nd4	786	909|881|869|837|865|917|825	0.00036		GO:0001666	0.148812	0
975	13	GO Biological Process		Response to organonitrogen compound	0.0328	Hsp90b1|Hsp90ab1|Hspd1|Pkm|Lrp1|Eef2|Pygm|Ezr|Hsp90aa1|Actb|Rpl23|Akr1b3|Dmtn	786	869|945|837|991|997|895|917|953|921|875|877|821|891	0.00037		GO:0010243	0.148413	0
266	6	GO Cellular Component		Basolateral plasma membrane	0.0333	Hsp90ab1|Lrp1|Ezr|Dlg1|Ppap2b|Hsp90aa1	786	945|997|953|915|847|921	0.0013		GO:0016323	0.147756	0
10	2	GO Cellular Component		SCAR complex	0.0333	Wasf1|Nckap1	786	979|911	0.0012		GO:0031209	0.147756	0
10	2	GO Cellular Component		Juxtaparanode region of axon	0.0333	Cntnap2|Kcnab2	786	905|1003	0.0012		GO:0044224	0.147756	0
135	5	GO Biological Process		Response to ethanol	0.0334	Sod2|Eef2|mt-Nd4|Actc1|Tufm	786	881|895|825|883|843	0.00038		GO:0045471	0.147625	0
135	5	GO Biological Process		Response to organophosphorus	0.0334	Hsp90b1|Hspd1|Pygm|Ezr|Dmtn	786	869|837|917|953|891	0.00038		GO:0046683	0.147625	0
74	4	GO Biological Process		Positive regulation of response to wounding	0.0335	Lrp1|Ppap2b|Hmgb1|Dmtn	786	997|847|897|891	0.00038		GO:1903036	0.147496	0
31	3	GO Biological Process		Actin filament capping	0.0368	Capza2|Twf2|Dmtn	786	919|851|891	0.00044		GO:0051693	0.143415	0
1273	15	GO Biological Process		Regulation of response to stress	0.0383	Sod2|Clu|Hsp90ab1|Hspd1|Fh1|Dhx9|Lrp1|Ezr|Dlg1|Ppap2b|Hmgb1|Ap1g1|Rps19|Dmtn|Omg	786	881|1001|945|837|815|831|997|953|915|847|897|935|969|891|867	0.00047		GO:0080134	0.14168	0
6	2	GO Molecular Function		Ubiquitin ligase inhibitor activity	0.0385	Rps7|Rpl23	786	985|877	0.00052		GO:1990948	0.141454	0
79	4	GO Biological Process		Respiratory electron transport chain	0.0393	Sod2|Ndufs8|mt-Nd4|Dld	786	881|827|825|933	0.00049		GO:0022904	0.140561	0
146	5	GO Biological Process		Positive regulation of response to biotic stimulus	0.0425	Hspd1|Dhx9|Hmgb1|Ap1g1|Rps19	786	837|831|897|935|969	0.00054		GO:0002833	0.137161	0

## Sheet: Gonadectomy
# background genes	# genes	category	chart color	description	FDR value	genes	network.SUID	nodes.SUID	p-value	PMID	term name	transferred FDR value	year
1492	36	GO Cellular Component		Synapse	1.96e-18	Amph|Ap2m1|Syn2|Ap2b1|Stx7|Ap3d1|Eif3a|Cops5|Nbea|Sh3gl2|Slc2a3|Ppp1ca|Pacsin1|Camk4|Pebp1|Ppp3ca|Gdi2|Gabrg2|Ptprs|Rtn3|Mapk1|Ywhae|Flot2|Syngap1|Bcan|Snap91|Slc12a5|Prkcg|Epb4.1l1|Capzb|Slc4a10|Srcin1|Clta|Camk2b|Atp2b4|Anks1b	5024	5053|5183|5091|5201|5111|5085|5055|5103|5145|5099|5095|5081|5195|5127|5119|5147|5177|5135|5087|5083|5197|5115|5117|5073|5155|5065|5067|5093|5139|5051|5173|5191|5109|5167|5157|5137	7.97e-22		GO:0045202	1.77077	0
11084	66	GO Cellular Component		Intracellular organelle	3.12e-08	Uba1|Amph|Dusp3|Hmox2|Reep5|Ap2m1|Nutf2|Syn2|Ap2b1|Snx3|Stx7|Sar1a|Ap3d1|Atp6v1d|Wdr37|Ehd3|Prdx5|Eif3a|Psmd13|Cct8|Cops5|Mapre1|Nbea|Sh3gl2|Slc2a3|Me3|Aars|Acat1|Pccb|Skp1a|Ppp1ca|Pacsin1|Phyhipl|Camk4|Pebp1|Ppp3ca|Lmnb2|Gdi2|Gabrg2|Ptprs|Rtn3|Mapk1|Ywhae|Tmem65|Flot2|Npm1|Hnrnph1|Psma5|Tagln3|Snap91|Prkcg|Epb4.1l1|Cds2|Capzb|Srcin1|Clta|Camk2b|Oxct1|Hnrnpc|Ppia|Atp2b4|Slc25a12|Ap2a1|Pafah1b2|Rp…	5024	5159|5053|5171|5107|5101|5183|5193|5091|5201|5151|5111|5153|5085|5165|5141|5061|5125|5055|5075|5129|5103|5071|5145|5099|5095|5187|5143|5069|5063|5113|5081|5195|5133|5127|5119|5147|5089|5177|5135|5087|5083|5197|5115|5199|5117|5181|5079|5149|5161|5065|5093|5139|5179|5051|5191|5109|5167|5123|5077|5185|5157|5189|5169|5121|5175|5137	7.62e-11		GO:0043229	0.750585	0
485	15	GO Cellular Component		Cytoplasmic vesicle membrane	4.98e-08	Amph|Ap2m1|Syn2|Ap2b1|Stx7|Sar1a|Sh3gl2|Slc2a3|Pacsin1|Gabrg2|Ptprs|Flot2|Snap91|Clta|Ap2a1	5024	5053|5183|5091|5201|5111|5153|5099|5095|5195|5135|5087|5117|5065|5109|5169	1.62e-10		GO:0030659	0.730277	0
446	14	GO Cellular Component		Neuron to neuron synapse	1.11e-07	Syn2|Eif3a|Sh3gl2|Pacsin1|Ptprs|Mapk1|Syngap1|Snap91|Prkcg|Epb4.1l1|Capzb|Srcin1|Camk2b|Anks1b	5024	5091|5055|5099|5195|5087|5197|5073|5065|5093|5139|5051|5191|5167|5137	5.89e-10		GO:0098984	0.695468	0
1080	20	GO Cellular Component		Somatodendritic compartment	1.16e-07	Sh3gl2|Slc2a3|Ppp1ca|Pebp1|Ppp3ca|Ptprs|Mapk1|Flot2|Syngap1|Bcan|Snap91|Slc12a5|Prkcg|Capzb|Slc4a10|Srcin1|Camk2b|Dpp6|Gnao1|Anks1b	5024	5099|5095|5081|5119|5147|5087|5197|5117|5073|5155|5065|5067|5093|5051|5173|5191|5167|5097|5131|5137	7.07e-10		GO:0036477	0.693554	0
244	10	GO Cellular Component		Synaptic vesicle	1.85e-06	Amph|Syn2|Stx7|Cops5|Sh3gl2|Slc2a3|Pebp1|Ptprs|Snap91|Clta	5024	5053|5091|5111|5103|5099|5095|5119|5087|5065|5109	1.86e-08		GO:0008021	0.573283	0
19	5	GO Cellular Component		Clathrin coat of coated pit	1.85e-06	Ap2m1|Ap2b1|Snap91|Clta|Ap2a1	5024	5183|5201|5065|5109|5169	1.81e-08		GO:0030132	0.573283	0
978	20	GO Biological Process		Regulation of protein localization	2.25e-06	Ap2m1|Nutf2|Ap2b1|Snx3|Stx7|Sar1a|Cct8|Pacsin1|Camk4|Ppp3ca|Mapk1|Ywhae|Npm1|Snap91|Srcin1|Camk2b|Oxct1|Dpp6|Ppia|Atp2b4	5024	5183|5193|5201|5151|5111|5153|5129|5195|5127|5147|5197|5115|5181|5065|5191|5167|5123|5097|5185|5157	1.29e-10		GO:0032880	0.564782	0
212	9	GO Cellular Component		Myelin sheath	5.14e-06	Syn2|Ehd3|Pacsin1|Pebp1|Gdi2|Tagln3|Gnao1|Ppia|Slc25a12	5024	5091|5061|5195|5119|5177|5161|5131|5185|5189	7.53e-08		GO:0043209	0.528904	0
1130	20	GO Biological Process		Vesicle-mediated transport	5.41e-06	Amph|Ap2m1|Syn2|Ap2b1|Snx3|Stx7|Sar1a|Ap3d1|Ehd3|Cops5|Nbea|Sh3gl2|Pacsin1|Gdi2|Rtn3|Mapk1|Snap91|Srcin1|Clta|Ap2a1	5024	5053|5183|5091|5201|5151|5111|5153|5085|5061|5103|5145|5099|5195|5177|5083|5197|5065|5191|5109|5169	1.53e-09		GO:0016192	0.52668	0
1310	19	GO Cellular Component		Plasma membrane region	6.53e-06	Ap2m1|Ap2b1|Ehd3|Mapre1|Nbea|Slc2a3|Pacsin1|Gabrg2|Ptprs|Mapk1|Flot2|Snap91|Slc12a5|Prkcg|Epb4.1l1|Slc4a10|Clta|Atp2b4|Ap2a1	5024	5183|5201|5061|5071|5145|5095|5195|5135|5087|5197|5117|5065|5067|5093|5139|5173|5109|5157|5169	9.84e-08		GO:0098590	0.518509	0
2277	28	GO Molecular Function		Enzyme binding	6.63e-06	Dusp3|Nutf2|Snx3|Eif3a|Cops5|Mapre1|Nbea|Sh3gl2|Slc2a3|Acat1|Ppp1ca|Pebp1|Ppp3ca|Gdi2|Fam49a|Mapk1|Ywhae|Flot2|Npm1|Syngap1|Snap91|Slc12a5|Srcin1|Clta|Camk2b|Hnrnpc|Atp2b4|Ap2a1	5024	5171|5193|5151|5055|5103|5071|5145|5099|5095|5069|5081|5119|5147|5177|5057|5197|5115|5117|5181|5073|5065|5067|5191|5109|5167|5077|5157|5169	1.27e-09		GO:0019899	0.517849	0
3573	32	GO Cellular Component		Cytosol	7.69e-06	Uba1|Dusp3|Nutf2|Snx3|Ehd3|Prdx5|Eif3a|Psmd13|Cct8|Cops5|Nbea|Sh3gl2|Aars|Skp1a|Ppp1ca|Pacsin1|Camk4|Ppp3ca|Ptprs|Mapk1|Ywhae|Npm1|Hnrnph1|Psma5|Snap91|Prkcg|Camk2b|Hnrnpc|Ppia|Pafah1b2|Rps27|Anks1b	5024	5159|5171|5193|5151|5061|5125|5055|5075|5129|5103|5145|5099|5143|5113|5081|5195|5127|5147|5087|5197|5115|5181|5079|5149|5065|5093|5167|5077|5185|5121|5175|5137	1.19e-07		GO:0005829	0.511407	0
113	7	GO Cellular Component		Schaffer collateral - CA1 synapse	1.15e-05	Syn2|Sh3gl2|Ppp3ca|Ptprs|Snap91|Capzb|Anks1b	5024	5091|5099|5147|5087|5065|5051|5137	2.03e-07		GO:0098685	0.49393	0
336	12	Reactome Pathways		Neuronal System	1.26e-05	Ap2m1|Syn2|Ap2b1|Camk4|Gabrg2|Ptprs|Rtn3|Flot2|Prkcg|Epb4.1l1|Camk2b|Ap2a1	5024	5183|5091|5201|5127|5135|5087|5083|5117|5093|5139|5167|5169	2.79e-09		MMU-112316	0.489963	0
230	11	Reactome Pathways		Signaling by WNT	1.26e-05	Ap2m1|Ap2b1|Snx3|Psmd13|Skp1a|Ppp3ca|Psma5|Prkcg|Clta|Gnao1|Ap2a1	5024	5183|5201|5151|5075|5113|5147|5149|5093|5109|5131|5169	7.24e-10		MMU-195721	0.489963	0
2115	26	GO Biological Process		Cellular localization	1.38e-05	Amph|Ap2m1|Nutf2|Syn2|Ap2b1|Snx3|Stx7|Sar1a|Ap3d1|Atp6v1d|Ehd3|Mapre1|Nbea|Sh3gl2|Skp1a|Pacsin1|Camk4|Ppp3ca|Ywhae|Flot2|Npm1|Syngap1|Snap91|Clta|Dpp6|Ap2a1	5024	5053|5183|5193|5091|5201|5151|5111|5153|5085|5165|5061|5071|5145|5099|5113|5195|5127|5147|5115|5117|5181|5073|5065|5109|5097|5169	6.31e-09		GO:0051641	0.486012	0
560	14	Reactome Pathways		Membrane Trafficking	1.45e-05	Amph|Ap2m1|Sptbn2|Ap2b1|Cops5|Sh3gl2|Pacsin1|Gdi2|Ywhae|Snap91|Capzb|Clta|Ap2a1|Pafah1b2	5024	5053|5183|5059|5201|5103|5099|5195|5177|5115|5065|5051|5109|5169|5121	1e-08		MMU-199991	0.483863	0
13	4	GO Cellular Component		Presynaptic endocytic zone	1.67e-05	Amph|Pacsin1|Snap91|Clta	5024	5053|5195|5065|5109	3.12e-07		GO:0098833	0.477728	0
195	8	GO Cellular Component		Endocytic vesicle	2.48e-05	Ap2m1|Ap2b1|Snx3|Stx7|Ehd3|Flot2|Snap91|Ap2a1	5024	5183|5201|5151|5111|5061|5117|5065|5169	5.35e-07		GO:0030139	0.460555	0
1621	22	Reactome Pathways		Immune System	2.75e-05	Uba1|Dusp3|Hmox2|Ap2m1|Sptbn2|Ap2b1|Atp6v1d|Psmd13|Cct8|Sh3gl2|Slc2a3|Skp1a|Ppp3ca|Gdi2|Mapk1|Psma5|Capzb|Clta|Camk2b|Ppia|Ap2a1|Pafah1b2	5024	5159|5171|5107|5183|5059|5201|5165|5075|5129|5099|5095|5113|5147|5177|5197|5149|5051|5109|5167|5185|5169|5121	2.37e-08		MMU-168256	0.456067	0
3822	34	GO Biological Process		Regulation of biological quality	6.23e-05	Hmox2|Ap2m1|Syn2|Ap2b1|Ap3d1|Ehd3|Prdx5|Cct8|Sh3gl2|Aars|Skp1a|Pacsin1|Pebp1|Ppp3ca|Gabrg2|Ptprs|Fam49a|Mapk1|Ywhae|Flot2|Npm1|Syngap1|Snap91|Slc12a5|Prkcg|Cds2|Capzb|Slc4a10|Srcin1|Camk2b|Oxct1|Hnrnpc|Dpp6|Atp2b4	5024	5107|5183|5091|5201|5085|5061|5125|5129|5099|5143|5113|5195|5119|5147|5135|5087|5057|5197|5115|5117|5181|5073|5065|5067|5093|5179|5051|5173|5191|5167|5123|5077|5097|5157	4.33e-08		GO:0065008	0.420551	0
137	8	GO Biological Process		Vesicle-mediated transport in synapse	6.23e-05	Amph|Ap2m1|Syn2|Ap2b1|Ap3d1|Sh3gl2|Pacsin1|Snap91	5024	5053|5183|5091|5201|5085|5099|5195|5065	4.03e-08		GO:0099003	0.420551	0
63	6	KEGG Pathways		Long-term potentiation	6.66e-05	Ppp1ca|Camk4|Ppp3ca|Mapk1|Prkcg|Camk2b	5024	5081|5127|5147|5197|5093|5167	1.47e-07		mmu04720	0.417653	0
667	14	Reactome Pathways		Transport of small molecules	7.68e-05	Hmox2|Ap2m1|Ap2b1|Atp6v1d|Psmd13|Slc2a3|Skp1a|Psma5|Slc12a5|Slc4a10|Clta|Camk2b|Atp2b4|Ap2a1	5024	5107|5183|5201|5165|5075|5095|5113|5149|5067|5173|5109|5167|5157|5169	8.4e-08		MMU-382551	0.411464	0
2417	26	Reactome Pathways		Signal Transduction	8.25e-05	Dusp3|Reep5|Ap2m1|Sptbn2|Ap2b1|Snx3|Atp6v1d|Psmd13|Mapre1|Sh3gl2|Skp1a|Ppp1ca|Camk4|Pebp1|Ppp3ca|Mapk1|Ywhae|Hnrnph1|Syngap1|Psma5|Prkcg|Clta|Camk2b|Gnao1|Ap2a1|Rps27	5024	5171|5101|5183|5059|5201|5151|5165|5075|5071|5099|5113|5081|5127|5119|5147|5197|5115|5079|5073|5149|5093|5109|5167|5131|5169|5175	9.49e-08		MMU-162582	0.408355	0
791	13	GO Cellular Component		Axon	0.00015	Amph|Ap3d1|Pacsin1|Pebp1|Gabrg2|Ptprs|Mapk1|Ywhae|Bcan|Snap91|Prkcg|Slc4a10|Srcin1	5024	5053|5085|5195|5119|5135|5087|5197|5115|5155|5065|5093|5173|5191	3.75e-06		GO:0030424	0.382391	0
4895	35	GO Cellular Component		Protein-containing complex	0.0002	Ap2m1|Nutf2|Syn2|Ap2b1|Snx3|Stx7|Sar1a|Ap3d1|Atp6v1d|Wdr37|Eif3a|Psmd13|Cct8|Cops5|Skp1a|Ppp1ca|Ppp3ca|Gabrg2|Mapk1|Ywhae|Flot2|Npm1|Hnrnph1|Psma5|Snap91|Epb4.1l1|Capzb|Clta|Camk2b|Hnrnpc|Dpp6|Gnao1|Ppia|Ap2a1|Rps27	5024	5183|5193|5091|5201|5151|5111|5153|5085|5165|5141|5055|5075|5129|5103|5113|5081|5147|5135|5197|5115|5117|5181|5079|5149|5065|5139|5051|5109|5167|5077|5097|5131|5185|5169|5175	5.43e-06		GO:0032991	0.369897	0
2358	25	GO Biological Process		Nervous system development	0.00021	Snx3|Sh3gl2|Aars|Acat1|Pacsin1|Pebp1|Ppp3ca|Gabrg2|Ptprs|Mapk1|Ywhae|Syngap1|Bcan|Snap91|Slc12a5|Prkcg|Capzb|Slc4a10|Srcin1|Camk2b|Oxct1|Ppia|Atp2b4|Ap2a1|Pafah1b2	5024	5151|5099|5143|5069|5195|5119|5147|5135|5087|5197|5115|5073|5155|5065|5067|5093|5051|5173|5191|5167|5123|5185|5157|5169|5121	2.44e-07		GO:0007399	0.367778	0
208	7	GO Cellular Component		Perikaryon	0.00035	Slc2a3|Ppp1ca|Ptprs|Mapk1|Slc12a5|Slc4a10|Camk2b	5024	5095|5081|5087|5197|5067|5173|5167	1e-05		GO:0043204	0.345593	0
12	3	GO Cellular Component		Photoreceptor ribbon synapse	0.00059	Amph|Sh3gl2|Pacsin1	5024	5053|5099|5195	1.79e-05		GO:0098684	0.322915	0
249	8	KEGG Pathways		Endocytosis	0.00061	Amph|Ap2m1|Ap2b1|Snx3|Ehd3|Sh3gl2|Capzb|Ap2a1	5024	5053|5183|5201|5151|5061|5099|5051|5169	3.13e-06		mmu04144	0.321467	0
58	5	KEGG Pathways		Endocrine and other factor-regulated calcium reabsorption	0.00061	Ap2m1|Ap2b1|Prkcg|Atp2b4|Ap2a1	5024	5183|5201|5093|5157|5169	2.69e-06		mmu04961	0.321467	0
53	5	GO Biological Process		Vesicle budding from membrane	0.0011	Ap2m1|Snx3|Sar1a|Ap3d1|Snap91	5024	5183|5151|5153|5085|5065	1.78e-06		GO:0006900	0.295861	0
2438	24	GO Biological Process		Regulation of cellular component organization	0.0011	Dusp3|Ap2m1|Ap2b1|Snx3|Sar1a|Ehd3|Cct8|Mapre1|Sh3gl2|Pacsin1|Pebp1|Ppp3ca|Ptprs|Fam49a|Mapk1|Npm1|Syngap1|Gda|Snap91|Capzb|Srcin1|Camk2b|Hnrnpc|Ap2a1	5024	5171|5183|5201|5151|5153|5061|5129|5071|5099|5195|5119|5147|5087|5057|5197|5181|5073|5105|5065|5051|5191|5167|5077|5169	1.76e-06		GO:0051128	0.295861	0
24	3	GO Cellular Component		Presynaptic cytosol	0.0036	Sh3gl2|Prkcg|Anks1b	5024	5099|5093|5137	0.00011		GO:0099523	0.24437	0
3	2	GO Cellular Component		Presynaptic endosome	0.0037	Ap3d1|Snap91	5024	5085|5065	0.00012		GO:0098830	0.24318	0
600	11	GO Biological Process		Regulation of vesicle-mediated transport	0.0039	Ap2m1|Ap2b1|Snx3|Sar1a|Sh3gl2|Pacsin1|Ppp3ca|Mapk1|Snap91|Prkcg|Ap2a1	5024	5183|5201|5151|5153|5099|5195|5147|5197|5065|5093|5169	8.34e-06		GO:0060627	0.240894	0
4054	28	GO Cellular Component		Non-membrane-bounded organelle	0.0048	Uba1|Amph|Atp6v1d|Eif3a|Cct8|Cops5|Mapre1|Skp1a|Ppp1ca|Pacsin1|Camk4|Ppp3ca|Lmnb2|Mapk1|Ywhae|Flot2|Npm1|Syngap1|Epb4.1l1|Capzb|Srcin1|Clta|Camk2b|Hnrnpc|Atp2b4|Pafah1b2|Rps27|Anks1b	5024	5159|5053|5165|5055|5129|5103|5071|5113|5081|5195|5127|5147|5089|5197|5115|5117|5181|5073|5139|5051|5191|5109|5167|5077|5157|5121|5175|5137	0.00016		GO:0043228	0.231876	0
759	12	GO Biological Process		Intracellular protein transport	0.0058	Ap2m1|Nutf2|Ap2b1|Stx7|Sar1a|Ap3d1|Nbea|Ppp3ca|Ywhae|Npm1|Clta|Ap2a1	5024	5183|5193|5201|5111|5153|5085|5145|5147|5115|5181|5109|5169	1.35e-05		GO:0006886	0.223657	0
4954	34	GO Biological Process		Cellular component organization or biogenesis	0.0082	Reep5|Ap2m1|Ap2b1|Snx3|Stx7|Sar1a|Ap3d1|Atp6v1d|Ehd3|Eif3a|Psmd13|Cct8|Cops5|Mapre1|Sh3gl2|Skp1a|Pacsin1|Gabrg2|Ptprs|Fam49a|Rtn3|Flot2|Npm1|Syngap1|Bcan|Snap91|Slc12a5|Epb4.1l1|Cds2|Capzb|Clta|Camk2b|Ppia|Rps27	5024	5101|5183|5201|5151|5111|5153|5085|5165|5061|5055|5075|5129|5103|5071|5099|5113|5195|5135|5087|5057|5083|5117|5181|5073|5155|5065|5067|5139|5179|5051|5109|5167|5185|5175	2.06e-05		GO:0071840	0.208619	0
519	10	Reactome Pathways		Neutrophil degranulation	0.0085	Hmox2|Atp6v1d|Psmd13|Cct8|Slc2a3|Gdi2|Mapk1|Psma5|Ppia|Pafah1b2	5024	5107|5165|5075|5129|5095|5177|5197|5149|5185|5121	1.46e-05		MMU-6798695	0.207058	0
40	4	Reactome Pathways		PLC beta mediated events	0.0093	Camk4|Mapk1|Prkcg|Gnao1	5024	5127|5197|5093|5131	1.66e-05		MMU-112043	0.203152	0
94	5	GO Biological Process		Hippocampus development	0.0094	Pebp1|Ptprs|Ywhae|Bcan|Atp2b4	5024	5119|5087|5115|5155|5157	2.48e-05		GO:0021766	0.202687	0
418	9	Reactome Pathways		Signaling by Receptor Tyrosine Kinases	0.0094	Dusp3|Ap2m1|Ap2b1|Atp6v1d|Sh3gl2|Mapk1|Hnrnph1|Clta|Ap2a1	5024	5171|5183|5201|5165|5099|5197|5079|5109|5169	1.73e-05		MMU-9006934	0.202687	0
814	12	GO Biological Process		Head development	0.0097	Aars|Acat1|Pebp1|Ppp3ca|Ptprs|Mapk1|Ywhae|Bcan|Slc4a10|Oxct1|Atp2b4|Pafah1b2	5024	5143|5069|5119|5147|5087|5197|5115|5155|5173|5123|5157|5121	2.67e-05		GO:0060322	0.201323	0
626	9	GO Cellular Component		Anchoring junction	0.0106	Uba1|Mapre1|Ppp1ca|Ppp3ca|Mapk1|Tmem65|Flot2|Prkcg|Capzb	5024	5159|5071|5081|5147|5197|5199|5117|5093|5051	0.00035		GO:0070161	0.197469	0
8	2	GO Cellular Component		Basal dendrite	0.0153	Sh3gl2|Slc4a10	5024	5099|5173	0.00053		GO:0097441	0.181531	0
368	8	GO Biological Process		Positive regulation of establishment of protein localization	0.0168	Nutf2|Sar1a|Cct8|Camk4|Mapk1|Ywhae|Oxct1|Ppia	5024	5193|5153|5129|5127|5197|5115|5123|5185	4.89e-05		GO:1904951	0.177469	0
45	3	GO Cellular Component		Presynaptic active zone membrane	0.0179	Flot2|Snap91|Atp2b4	5024	5117|5065|5157	0.00063		GO:0048787	0.174715	0
9	2	GO Cellular Component		Extrinsic component of synaptic vesicle membrane	0.0182	Amph|Syn2	5024	5053|5091	0.00064		GO:0098850	0.173993	0
114	5	GO Biological Process		Regulation of protein localization to plasma membrane	0.0195	Ap2m1|Stx7|Camk2b|Dpp6|Atp2b4	5024	5183|5111|5167|5097|5157	6e-05		GO:1903076	0.170997	0
96	4	KEGG Pathways		Aldosterone synthesis and secretion	0.0208	Camk4|Prkcg|Camk2b|Atp2b4	5024	5127|5093|5167|5157	0.00041		mmu04925	0.168194	0
118	5	GO Biological Process		Regulation of receptor-mediated endocytosis	0.0218	Ap2m1|Sh3gl2|Pacsin1|Snap91|Ap2a1	5024	5183|5099|5195|5065|5169	7.02e-05		GO:0048259	0.166154	0
390	8	GO Biological Process		Synaptic signaling	0.022	Syn2|Camk4|Ppp3ca|Gabrg2|Snap91|Slc12a5|Prkcg|Anks1b	5024	5091|5127|5147|5135|5065|5067|5093|5137	7.28e-05		GO:0099536	0.165758	0
266	7	Reactome Pathways		RAF/MAP kinase cascade	0.023	Sptbn2|Psmd13|Pebp1|Mapk1|Syngap1|Psma5|Camk2b	5024	5059|5075|5119|5197|5073|5149|5167	4.64e-05		MMU-5673001	0.163827	0
862	10	GO Cellular Component		Endosome	0.0236	Uba1|Snx3|Stx7|Ap3d1|Ehd3|Sh3gl2|Pacsin1|Mapk1|Flot2|Snap91	5024	5159|5151|5111|5085|5061|5099|5195|5197|5117|5065	0.00086		GO:0005768	0.162709	0
1066	13	GO Biological Process		Nervous system process	0.0238	Amph|Aars|Camk4|Ppp3ca|Gabrg2|Mapk1|Syngap1|Slc12a5|Prkcg|Slc4a10|N28178|Camk2b|Dpp6	5024	5053|5143|5127|5147|5135|5197|5073|5067|5093|5173|5163|5167|5097	8.25e-05		GO:0050877	0.162342	0
62	4	GO Biological Process		Regulation of postsynaptic membrane neurotransmitter receptor levels	0.0238	Ap2m1|Ap2b1|Ywhae|Flot2	5024	5183|5201|5115|5117	8.3e-05		GO:0099072	0.162342	0
438	7	GO Cellular Component		Cell leading edge	0.024	Amph|Pacsin1|Gabrg2|Flot2|Slc12a5|Capzb|Srcin1	5024	5053|5195|5135|5117|5067|5051|5191	0.00091		GO:0031252	0.161979	0
1776	15	GO Cellular Component		Mitochondrion	0.0302	Uba1|Ap2m1|Prdx5|Me3|Aars|Acat1|Pccb|Phyhipl|Pebp1|Ppp3ca|Mapk1|Ywhae|Tmem65|Oxct1|Slc25a12	5024	5159|5183|5125|5187|5143|5069|5063|5133|5119|5147|5197|5115|5199|5123|5189	0.0012		GO:0005739	0.151999	0
116	4	KEGG Pathways		Neurotrophin signaling pathway	0.031	Camk4|Mapk1|Ywhae|Camk2b	5024	5127|5197|5115|5167	0.00082		mmu04722	0.150864	0
395	8	Reactome Pathways		Cellular responses to stress	0.0338	Atp6v1d|Prdx5|Psmd13|Mapk1|Ywhae|Psma5|Capzb|Camk2b	5024	5165|5125|5075|5197|5115|5149|5051|5167	7.94e-05		MMU-2262752	0.147108	0
21	3	Reactome Pathways		Synaptic adhesion-like molecules	0.0338	Ptprs|Rtn3|Flot2	5024	5087|5083|5117	7.78e-05		MMU-8849932	0.147108	0
12	2	KEGG Pathways		Synthesis and degradation of ketone bodies	0.0343	Acat1|Oxct1	5024	5069|5123	0.0011		mmu00072	0.146471	0
124	5	Reactome Pathways		Fc epsilon receptor (FCERI) signaling	0.0356	Psmd13|Skp1a|Ppp3ca|Mapk1|Psma5	5024	5075|5113|5147|5197|5149	8.8e-05		MMU-2454202	0.144855	0
140	4	KEGG Pathways		Spinocerebellar ataxia	0.0407	Sptbn2|Psmd13|Psma5|Prkcg	5024	5059|5075|5149|5093	0.0016		mmu05017	0.139041	0
775	9	GO Cellular Component		Perinuclear region of cytoplasm	0.0408	Stx7|Ehd3|Prdx5|Cops5|Sh3gl2|Pacsin1|Flot2|Prkcg|Capzb	5024	5111|5061|5125|5103|5099|5195|5117|5093|5051	0.0016		GO:0048471	0.138934	0
143	4	KEGG Pathways		Adrenergic signaling in cardiomyocytes	0.0415	Ppp1ca|Mapk1|Camk2b|Atp2b4	5024	5081|5197|5167|5157	0.0017		mmu04261	0.138195	0
242	5	GO Cellular Component		Intrinsic component of synaptic membrane	0.043	Slc2a3|Gabrg2|Ptprs|Flot2|Atp2b4	5024	5095|5135|5087|5117|5157	0.0017		GO:0099240	0.136653	0

## Sheet: Tibolone Up
# background genes	# genes	category	chart color	description	FDR value	genes	network.SUID	nodes.SUID	p-value	PMID	term name	transferred FDR value	year
1492	30	GO Cellular Component		Synapse	2.76e-16	Flot1|Calb2|Slc1a3|Ppp2r1a|Vamp2|Actn1|Cyp46a1|Dpysl3|Cops5|Grin1|Rps3a1|Map4|Camkv|Lrp1|Ywhag|Eef1a2|Gdi2|Dlg1|Ngef|Camk2g|Snap91|Rtn4|Clta|Shank3|Myo5a|Atp2b4|Slc8a2|Slc3a2|Ncam1|Apoe	128	159|197|207|165|171|161|253|237|213|205|261|233|243|267|175|239|255|185|223|217|179|251|215|225|157|247|271|169|219|167	1.63e-19		GO:0045202	1.55591	0
501	14	GO Cellular Component		Glutamatergic synapse	2.14e-08	Flot1|Ppp2r1a|Actn1|Grin1|Camkv|Dlg1|Ngef|Rtn4|Clta|Shank3|Myo5a|Atp2b4|Ncam1|Apoe	128	159|165|161|205|243|185|223|251|215|225|157|247|219|167	7.56e-11		GO:0098978	0.766959	0
636	14	GO Cellular Component		Presynapse	2.94e-07	Flot1|Calb2|Vamp2|Cyp46a1|Cops5|Grin1|Ywhag|Dlg1|Snap91|Clta|Myo5a|Atp2b4|Slc8a2|Ncam1	128	159|197|171|253|213|205|175|185|179|215|157|247|271|219	1.56e-09		GO:0098793	0.653165	0
4895	34	GO Cellular Component		Protein-containing complex	1.26e-06	Flot1|Ppp5c|U2af2|Slc1a3|Trim28|Ppp2r1a|Vamp2|Ryr2|Dpysl3|Cops5|Grin1|Csde1|Rps3a1|Hnrnpa1|Lrp1|Eef1a2|Pfkm|Dlg1|Asna1|Camk2g|Snap91|Rtn4|Clta|Tpm1|Rps28|Rbmx|Gps1|Rpl13a|Myo5a|Hnrnpm|Tomm70a|Farsb|Slc3a2|Apoe	128	159|177|265|207|229|165|171|163|237|213|205|259|261|227|267|239|241|185|191|217|179|251|215|189|195|209|231|263|157|187|257|245|169|167	8.2e-09		GO:0032991	0.589963	0
753	14	GO Cellular Component		Dendrite	1.81e-06	Ppp5c|Calb2|Slc1a3|Ppp2r1a|Actn1|Cyp46a1|Grin1|Lrp1|Dlg1|Rtn4|Shank3|Myo5a|Slc8a2|Apoe	128	177|197|207|165|161|253|205|267|185|251|225|157|271|167	1.28e-08		GO:0030425	0.574232	0
778	15	GO Molecular Function		Protein domain specific binding	7.01e-06	U2af2|Trim28|Actn1|Dpysl3|Ywhag|Dlg1|Snap91|Shank3|Pdcd6ip|Tpm1|Rbmx|Myo5a|Atp2b4|Hnrnpm|Ncam1	128	265|229|161|237|175|185|179|225|201|189|209|157|247|187|219	2.17e-09		GO:0019904	0.515428	0
212	8	GO Cellular Component		Myelin sheath	1.47e-05	Ywhag|Eef1a2|Gdi2|Dlg1|Tagln3|Rtn4|Pdcd6ip|Ncam1	128	175|239|255|185|249|251|201|219	1.39e-07		GO:0043209	0.483268	0
399	10	GO Cellular Component		Distal axon	1.47e-05	Calb2|Twf2|Dpysl3|Grin1|Lrp1|Ngef|Snap91|Rtn4|Slc8a2|Ncam1	128	197|235|237|205|267|223|179|251|271|219	1.39e-07		GO:0150034	0.483268	0
1310	16	GO Cellular Component		Plasma membrane region	2.77e-05	Flot1|Calb2|Slc1a3|Grin1|Lrp1|Pfkm|Dlg1|Snap91|Rtn4|Clta|Shank3|Tpm1|Atp2b4|Slc8a2|Slc3a2|Ncam1	128	159|197|207|205|267|241|185|179|251|215|225|189|247|271|169|219	3.11e-07		GO:0098590	0.455752	0
836	13	GO Cellular Component		Cell body	2.97e-05	Ppp5c|Slc1a3|Dpysl3|Grin1|Lrp1|Eef1a2|Snap91|Rtn4|Myo5a|Slc8a2|Slc3a2|Ncam1|Apoe	128	177|207|237|205|267|239|179|251|157|271|169|219|167	3.5e-07		GO:0044297	0.452724	0
4054	28	GO Cellular Component		Non-membrane-bounded organelle	4.44e-05	Flot1|Calb2|Trim28|Ppp2r1a|Actn1|Ryr2|Twf2|Dpysl3|Cops5|Csde1|Rps3a1|Map4|Lrp1|Tubb2a|Dlg1|Asna1|Cap1|Clta|Shank3|Oxr1|Pdcd6ip|Tpm1|Rps28|Rbmx|Rpl13a|Myo5a|Atp2b4|Slc8a2	128	159|197|229|165|161|163|235|237|213|259|261|233|267|173|185|191|221|215|225|273|201|189|195|209|263|157|247|271	5.49e-07		GO:0043228	0.435262	0
191	8	GO Molecular Function		Calmodulin binding	9.7e-05	Vamp2|Ryr2|Grin1|Camkv|Camk2g|Myo5a|Atp2b4|Slc8a2	128	171|163|205|243|217|157|247|271	6.41e-08		GO:0005516	0.401323	0
2277	22	GO Molecular Function		Enzyme binding	9.7e-05	Flot1|U2af2|Por|Trim28|Ryr2|Twf2|Cops5|Grin1|Lrp1|Ywhag|Eef1a2|Pfkm|Gdi2|Dlg1|Ngef|Snap91|Rtn4|Cap1|Clta|Myo5a|Atp2b4|Ncam1	128	159|265|211|229|163|235|213|205|267|175|239|241|255|185|223|179|251|221|215|157|247|219	6e-08		GO:0019899	0.401323	0
3573	25	GO Cellular Component		Cytosol	0.00016	Ppp5c|Calb2|Por|Ppp2r1a|Dpysl3|Cops5|Csde1|Rps3a1|Map4|Ywhag|Pfkm|Dlg1|Ngef|Snap91|Cap1|Acp1|Pdcd6ip|Tpm1|Rps28|Gps1|Rpl13a|Myo5a|Slc3a2|Ncam1|Apoe	128	177|197|211|165|237|213|259|261|233|175|241|185|223|179|221|193|201|189|195|231|263|157|169|219|167	2.6e-06		GO:0005829	0.379588	0
458	9	GO Cellular Component		Actin cytoskeleton	0.00023	Flot1|Calb2|Actn1|Twf2|Dpysl3|Cap1|Pdcd6ip|Tpm1|Myo5a	128	159|197|161|235|237|221|201|189|157	4.41e-06		GO:0015629	0.363827	0
1890	19	GO Biological Process		Protein localization	0.00055	Flot1|Vamp2|Cyp46a1|Ryr2|Twf2|Grin1|Gpr158|Ywhag|Gdi2|Dlg1|Asna1|Snap91|Rtn4|Clta|Shank3|Pdcd6ip|Myo5a|Tomm70a|Apoe	128	159|171|253|163|235|205|155|175|255|185|191|179|251|215|225|201|157|257|167	3.64e-07		GO:0008104	0.325964	0
1983	20	GO Biological Process		Cellular component assembly	0.00055	Flot1|Ppp2r1a|Vamp2|Actn1|Dpysl3|Grin1|Csde1|Pfkm|Dlg1|Snap91|Rtn4|Clta|Shank3|Pdcd6ip|Tpm1|Rps28|Rbmx|Myo5a|Farsb|Apoe	128	159|165|171|161|237|205|259|241|185|179|251|215|225|201|189|195|209|157|245|167	1.52e-07		GO:0022607	0.325964	0
978	14	GO Biological Process		Regulation of protein localization	0.00055	Trim28|Vamp2|Lrp1|Pfkm|Dlg1|Camk2g|Snap91|Rtn4|Shank3|Myo5a|Atp2b4|Hnrnpm|Tomm70a|Apoe	128	229|171|267|241|185|217|179|251|225|157|247|187|257|167	3.08e-07		GO:0032880	0.325964	0
602	12	GO Biological Process		Regulation of system process	0.00055	Ryr2|Grin1|Dlg1|Camk2g|Rtn4|Shank3|Tpm1|Atp2b4|Slc8a2|Tomm70a|Ncam1|Apoe	128	163|205|185|217|251|225|189|247|271|257|219|167	7.84e-08		GO:0044057	0.325964	0
978	15	GO Biological Process		Regulation of cellular component biogenesis	0.00055	Flot1|Trim28|Twf2|Dpysl3|Grin1|Map4|Lrp1|Dlg1|Snap91|Shank3|Pdcd6ip|Tpm1|Rpl13a|Ncam1|Apoe	128	159|229|235|237|205|233|267|185|179|225|201|189|263|219|167	4.39e-08		GO:0044087	0.325964	0
221	8	GO Biological Process		Regulation of synaptic plasticity	0.00055	Calb2|Vamp2|Cyp46a1|Grin1|Ywhag|Shank3|Slc8a2|Apoe	128	197|171|253|205|175|225|271|167	1.89e-07		GO:0048167	0.325964	0
414	8	GO Cellular Component		Postsynaptic density	0.00086	Grin1|Map4|Dlg1|Camk2g|Snap91|Rtn4|Shank3|Slc8a2	128	205|233|185|217|179|251|225|271	1.77e-05		GO:0014069	0.30655	0
947	13	GO Molecular Function		Cytoskeletal protein binding	0.0009	Ppp5c|Vamp2|Actn1|Twf2|Dpysl3|Map4|Ywhag|Dlg1|Cap1|Shank3|Tpm1|Myo5a|Apoe	128	177|171|161|235|237|233|175|185|221|225|189|157|167	1.39e-06		GO:0008092	0.304576	0
528	10	GO Biological Process		Regulation of cell morphogenesis	0.00091	Twf2|Grin1|Lrp1|Dlg1|Ngef|Snap91|Rtn4|Shank3|Tpm1|Apoe	128	235|205|267|185|223|179|251|225|189|167	1.69e-06		GO:0022604	0.304096	0
861	11	GO Cellular Component		Supramolecular fiber	0.00092	Actn1|Ryr2|Twf2|Dpysl3|Map4|Tubb2a|Dlg1|Tpm1|Myo5a|Atp2b4|Slc8a2	128	161|163|235|237|233|173|185|189|157|247|271	1.97e-05		GO:0099512	0.303621	0
3522	25	GO Biological Process		Establishment of localization	0.001	Flot1|Slc1a3|Slc25a11|Vamp2|Ryr2|Cops5|Grin1|Map4|Hnrnpa1|Lrp1|Ywhag|Gdi2|Dlg1|Asna1|Camk2g|Snap91|Cap1|Clta|Pdcd6ip|Myo5a|Atp2b4|Slc8a2|Tomm70a|Slc3a2|Apoe	128	159|207|269|171|163|213|205|233|227|267|175|255|185|191|217|179|221|215|201|157|247|271|257|169|167	1.99e-06		GO:0051234	0.3	0
143	6	KEGG Pathways		Adrenergic signaling in cardiomyocytes	0.001	Ppp2r1a|Ryr2|Camk2g|Tpm1|Atp2b4|Slc8a2	128	165|163|217|189|247|271	3.14e-06		mmu04261	0.3	0
207	6	GO Cellular Component		Presynaptic membrane	0.0011	Grin1|Dlg1|Snap91|Clta|Atp2b4|Ncam1	128	205|185|179|215|247|219	2.42e-05		GO:0042734	0.295861	0
7	3	GO Molecular Function		Clathrin heavy chain binding	0.0012	Lrp1|Snap91|Clta	128	267|179|215	2.25e-06		GO:0032050	0.292082	0
73	5	GO Molecular Function		Calcium-dependent protein binding	0.0012	Vamp2|Pdcd6ip|Myo5a|Atp2b4|Hnrnpm	128	171|201|157|247|187	2.25e-06		GO:0048306	0.292082	0
595	9	GO Cellular Component		Side of membrane	0.0013	Flot1|Ryr2|Lrp1|Dlg1|Shank3|Acp1|Rps28|Ncam1|Apoe	128	159|163|267|185|225|193|195|219|167	3.41e-05		GO:0098552	0.288606	0
1064	13	GO Biological Process		Response to nitrogen compound	0.0019	Flot1|Ppp5c|Slc1a3|Por|Vamp2|Ryr2|Grin1|Lrp1|Ywhag|Myo5a|Atp2b4|Slc3a2|Ncam1	128	159|177|207|211|171|163|205|267|175|157|247|169|219	4.94e-06		GO:1901698	0.272125	0
72	4	GO Cellular Component		Excitatory synapse	0.0021	Calb2|Grin1|Snap91|Shank3	128	197|205|179|225	5.43e-05		GO:0060076	0.267778	0
1660	16	GO Biological Process		Generation of neurons	0.0022	Flot1|Slc1a3|Twf2|Dpysl3|Grin1|Map4|Lrp1|Ywhag|Tubb2a|Ngef|Camk2g|Snap91|Rtn4|Shank3|Ncam1|Apoe	128	159|207|235|237|205|233|267|175|173|223|217|179|251|225|219|167	6.73e-06		GO:0048699	0.265758	0
2535	20	GO Biological Process		Cellular response to chemical stimulus	0.0022	Flot1|Ppp5c|Por|Vamp2|Cyp46a1|Ryr2|Twf2|Dpysl3|Grin1|Hnrnpa1|Lrp1|Ywhag|Rtn4|Oxr1|Tpm1|Rbmx|Rpl13a|Myo5a|Atp2b4|Apoe	128	159|177|211|171|253|163|235|237|205|227|267|175|251|273|189|209|263|157|247|167	7.1e-06		GO:0070887	0.265758	0
244	6	GO Cellular Component		Synaptic vesicle	0.0022	Vamp2|Cops5|Grin1|Snap91|Clta|Myo5a	128	171|213|205|179|215|157	5.91e-05		GO:0008021	0.265758	0
2007	16	GO Cellular Component		Vesicle	0.0024	Flot1|Vamp2|Actn1|Ryr2|Cops5|Grin1|Camkv|Lrp1|Ywhag|Snap91|Clta|Pdcd6ip|Rbmx|Myo5a|Slc3a2|Apoe	128	159|171|161|163|213|205|243|267|175|179|215|201|209|157|169|167	6.91e-05		GO:0031982	0.261979	0
483	9	GO Molecular Function		Structural molecule activity	0.0024	Actn1|Rps3a1|Tubb2a|Dlg1|Clta|Shank3|Tpm1|Rps28|Rpl13a	128	161|261|173|185|215|225|189|195|263	6.72e-06		GO:0005198	0.261979	0
2973	20	GO Cellular Component		Organelle membrane	0.0025	Slc1a3|Por|Slc25a11|Vamp2|Actn1|Cyp46a1|Ryr2|Grin1|Csde1|Camkv|Dlg1|Camk2g|Snap91|Rtn4|Clta|Shank3|Rps28|Slc8a2|Tomm70a|Slc3a2	128	207|211|269|171|161|253|163|205|259|243|185|217|179|251|215|225|195|271|257|169	7.31e-05		GO:0031090	0.260206	0
1711	16	GO Biological Process		Positive regulation of molecular function	0.0028	Flot1|Por|Trim28|Ryr2|Cops5|Grin1|Lrp1|Eef1a2|Gdi2|Dlg1|Ngef|Shank3|Tpm1|Atp2b4|Slc8a2|Apoe	128	159|211|229|163|213|205|267|239|255|185|223|225|189|247|271|167	9.84e-06		GO:0044093	0.255284	0
388	8	GO Biological Process		Regulation of developmental growth	0.0029	Por|Twf2|Lrp1|Dlg1|Rtn4|Tomm70a|Ncam1|Apoe	128	211|235|267|185|251|257|219|167	1.12e-05		GO:0048638	0.25376	0
29	3	GO Cellular Component		COP9 signalosome	0.0029	Flot1|Cops5|Gps1	128	159|213|231	8.91e-05		GO:0008180	0.25376	0
161	5	GO Cellular Component		Sarcolemma	0.0029	Flot1|Ryr2|Dlg1|Acp1|Atp2b4	128	159|163|185|193|247	8.79e-05		GO:0042383	0.25376	0
81	4	GO Cellular Component		Actomyosin	0.0029	Actn1|Pdcd6ip|Tpm1|Myo5a	128	161|201|189|157	8.42e-05		GO:0042641	0.25376	0
266	6	GO Cellular Component		Basolateral plasma membrane	0.003	Flot1|Slc1a3|Lrp1|Dlg1|Atp2b4|Slc8a2	128	159|207|267|185|247|271	9.42e-05		GO:0016323	0.252288	0
189	6	GO Biological Process		Positive regulation of synaptic transmission	0.0036	Flot1|Slc1a3|Vamp2|Grin1|Shank3|Slc8a2	128	159|207|171|205|225|271	1.47e-05		GO:0050806	0.24437	0
849	11	GO Biological Process		Cellular homeostasis	0.004	Calb2|Ryr2|Grin1|Lrp1|Pfkm|Rtn4|Shank3|Myo5a|Atp2b4|Slc8a2|Apoe	128	197|163|205|267|241|251|225|157|247|271|167	1.73e-05		GO:0019725	0.239794	0
114	5	GO Biological Process		Regulation of protein localization to plasma membrane	0.004	Lrp1|Dlg1|Camk2g|Myo5a|Atp2b4	128	267|185|217|157|247	1.79e-05		GO:1903076	0.239794	0
303	7	GO Biological Process		Synapse organization	0.0042	Actn1|Dlg1|Ngef|Shank3|Myo5a|Slc8a2|Apoe	128	161|185|223|225|157|271|167	2.04e-05		GO:0050808	0.237675	0
2678	20	GO Molecular Function		Anion binding	0.0052	Ppp5c|Slc1a3|Por|Vamp2|Ryr2|Twf2|Dpysl3|Grin1|Camkv|Eef1a2|Pfkm|Tubb2a|Asna1|Camk2g|Snap91|Myo5a|Atp2b4|Farsb|Ncam1|Apoe	128	177|207|211|171|163|235|237|205|243|239|241|173|191|217|179|157|247|245|219|167	1.61e-05		GO:0043168	0.2284	0
212	6	GO Biological Process		Negative regulation of cell projection organization	0.0053	Dpysl3|Map4|Lrp1|Ngef|Rtn4|Apoe	128	237|233|267|223|251|167	2.76e-05		GO:0031345	0.227572	0
102	4	GO Cellular Component		Melanosome	0.0058	Flot1|Pdcd6ip|Myo5a|Slc3a2	128	159|201|157|169	0.0002		GO:0042470	0.223657	0
104	4	GO Cellular Component		Cortical cytoskeleton	0.0059	Flot1|Calb2|Actn1|Cap1	128	159|197|161|221	0.00021		GO:0030863	0.222915	0
1034	12	GO Molecular Function		RNA binding	0.0059	Ppp5c|U2af2|Actn1|Csde1|Rps3a1|Hnrnpa1|Eef1a2|Rbmx|Rpl13a|Hnrnpm|Farsb|Slc3a2	128	177|265|161|259|261|227|239|209|263|187|245|169	2.02e-05		GO:0003723	0.222915	0
3066	21	GO Biological Process		Organelle organization	0.0061	Ppp5c|Trim28|Ppp2r1a|Vamp2|Actn1|Twf2|Dpysl3|Csde1|Map4|Tubb2a|Dlg1|Asna1|Snap91|Rtn4|Cap1|Shank3|Pdcd6ip|Tpm1|Rps28|Myo5a|Tomm70a	128	177|229|165|171|161|235|237|259|233|173|185|191|179|251|221|225|201|189|195|157|257	3.39e-05		GO:0006996	0.221467	0
603	9	GO Biological Process		Membrane organization	0.0067	Flot1|Vamp2|Dlg1|Asna1|Snap91|Rtn4|Shank3|Pdcd6ip|Apoe	128	159|171|185|191|179|251|225|201|167	3.78e-05		GO:0061024	0.217393	0
2	2	GO Biological Process		Positive regulation of collateral sprouting of injured axon	0.0073	Lrp1|Rtn4	128	267|251	4.33e-05		GO:0048694	0.213668	0
247	6	GO Biological Process		Protein localization to cell periphery	0.009	Flot1|Vamp2|Grin1|Gpr158|Dlg1|Myo5a	128	159|171|205|155|185|157	6.32e-05		GO:1990778	0.204576	0
485	7	GO Cellular Component		Cytoplasmic vesicle membrane	0.009	Vamp2|Actn1|Ryr2|Grin1|Camkv|Snap91|Clta	128	171|161|163|205|243|179|215	0.00036		GO:0030659	0.204576	0
26	3	GO Biological Process		Regulation of vascular associated smooth muscle cell migration	0.0092	Lrp1|Tpm1|Myo5a	128	267|189|157	6.6e-05		GO:1904752	0.203621	0
64	4	GO Molecular Function		Glutamate receptor binding	0.0094	Flot1|Grin1|Dlg1|Shank3	128	159|205|185|225	3.51e-05		GO:0035254	0.202687	0
224	5	GO Cellular Component		Integral component of synaptic membrane	0.0096	Grin1|Rtn4|Atp2b4|Slc8a2|Ncam1	128	205|251|247|271|219	0.00039		GO:0099699	0.201773	0
227	5	GO Cellular Component		Myofibril	0.0098	Actn1|Ryr2|Twf2|Tpm1|Atp2b4	128	161|163|235|189|247	0.00042		GO:0030016	0.200877	0
503	7	GO Cellular Component		Plasma membrane protein complex	0.01	Flot1|Vamp2|Grin1|Dlg1|Snap91|Clta|Slc3a2	128	159|171|205|185|179|215|169	0.00045		GO:0098797	0.2	0
669	8	GO Cellular Component		Ribonucleoprotein complex	0.0103	U2af2|Rps3a1|Hnrnpa1|Rps28|Rbmx|Rpl13a|Myo5a|Hnrnpm	128	265|261|227|195|209|263|157|187	0.00047		GO:1990904	0.198716	0
22	3	GO Molecular Function		Structural constituent of postsynapse	0.0104	Actn1|Dlg1|Shank3	128	161|185|225	4.19e-05		GO:0099186	0.198297	0
1962	16	GO Molecular Function		Identical protein binding	0.0122	Ppp5c|Vamp2|Actn1|Ryr2|Dpysl3|Ywhag|Pfkm|Camk2g|Rtn4|Shank3|Pdcd6ip|Tpm1|Rbmx|Myo5a|Ncam1|Apoe	128	177|171|161|163|237|175|241|217|251|225|201|189|209|157|219|167	5.27e-05		GO:0042802	0.191364	0
4	2	GO Biological Process		Positive regulation of dendritic spine maintenance	0.014	Grin1|Apoe	128	205|167	0.00011		GO:1902952	0.185387	0
400	7	GO Biological Process		Endocytosis	0.0145	Flot1|Vamp2|Lrp1|Snap91|Cap1|Clta|Apoe	128	159|171|267|179|221|215|167	0.00011		GO:0006897	0.183863	0
275	6	GO Biological Process		Regulation of synapse organization	0.0145	Grin1|Camkv|Ngef|Snap91|Shank3|Apoe	128	205|243|223|179|225|167	0.00011		GO:0050807	0.183863	0
1048	11	GO Biological Process		Regulation of cellular component movement	0.0145	Actn1|Ryr2|Dpysl3|Grin1|Lrp1|Dlg1|Rtn4|Tpm1|Myo5a|Atp2b4|Apoe	128	161|163|237|205|267|185|251|189|157|247|167	0.00011		GO:0051270	0.183863	0
1311	11	GO Cellular Component		Endoplasmic reticulum	0.0153	Ryr2|Grin1|Rps3a1|Dlg1|Asna1|Camk2g|Rtn4|Pdcd6ip|Rps28|Myo5a|Apoe	128	163|205|261|185|191|217|251|201|195|157|167	0.00076		GO:0005783	0.181531	0
278	7	Reactome Pathways		Axon guidance	0.0173	Dpysl3|Grin1|Tubb2a|Ngef|Clta|Shank3|Ncam1	128	237|205|173|223|215|225|219	1.18e-05		MMU-422475	0.176195	0
21	3	Reactome Pathways		Unblocking of NMDA receptors, glutamate binding and activation	0.0173	Grin1|Dlg1|Camk2g	128	205|185|217	3.69e-05		MMU-438066	0.176195	0
594	9	Reactome Pathways		Vesicle-mediated transport	0.0173	Vamp2|Cops5|Lrp1|Tubb2a|Gdi2|Snap91|Clta|Gps1|Apoe	128	171|213|267|173|255|179|215|231|167	3.37e-05		MMU-5653656	0.176195	0
5	2	GO Biological Process		AMPA glutamate receptor clustering	0.0177	Shank3|Apoe	128	225|167	0.00015		GO:0097113	0.175203	0
5	2	GO Biological Process		Positive regulation of schwann cell migration	0.0177	Grin1|Lrp1	128	205|267	0.00015		GO:1900149	0.175203	0
437	7	GO Biological Process		Regulation of protein-containing complex assembly	0.021	Twf2|Dlg1|Snap91|Tpm1|Rpl13a|Ncam1|Apoe	128	235|185|179|189|263|219|167	0.00019		GO:0043254	0.167778	0
6	2	GO Biological Process		Positive regulation of amyloid-beta clearance	0.0214	Lrp1|Apoe	128	267|167	0.0002		GO:1900223	0.166959	0
199	5	GO Biological Process		Establishment or maintenance of cell polarity	0.0234	Map4|Dlg1|Snap91|Cap1|Pdcd6ip	128	233|185|179|221|201	0.00023		GO:0007163	0.163078	0
1762	14	GO Biological Process		Positive regulation of cell communication	0.0234	Flot1|Ppp5c|Slc1a3|Por|Ppp2r1a|Vamp2|Grin1|Lrp1|Pfkm|Rtn4|Shank3|Slc8a2|Ncam1|Apoe	128	159|177|207|211|165|171|205|267|241|251|225|271|219|167	0.00023		GO:0010647	0.163078	0
2244	16	GO Biological Process		Anatomical structure morphogenesis	0.0249	Flot1|Slc1a3|Trim28|Actn1|Ryr2|Lrp1|Dlg1|Snap91|Rtn4|Cap1|Shank3|Tpm1|Rpl13a|Myo5a|Ncam1|Apoe	128	159|207|229|161|163|267|185|179|251|221|225|189|263|157|219|167	0.00025		GO:0009653	0.16038	0
110	4	Reactome Pathways		Nonsense Mediated Decay (NMD) enhanced by the Exon Junction Complex (EJC)	0.0249	Ppp2r1a|Rps3a1|Rps28|Rpl13a	128	165|261|195|263	0.00026		MMU-975957	0.16038	0
4672	25	GO Biological Process		Negative regulation of cellular process	0.0267	Ppp5c|U2af2|Por|Trim28|Actn1|Ryr2|Twf2|Dpysl3|Cops5|Grin1|Rps3a1|Map4|Lrp1|Dlg1|Ngef|Tagln3|Rtn4|Shank3|Oxr1|Tpm1|Rpl13a|Atp2b4|Tomm70a|Ncam1|Apoe	128	177|265|211|229|161|163|235|237|213|205|261|233|267|185|223|249|251|225|273|189|263|247|257|219|167	0.00028		GO:0048523	0.157349	0
45	3	GO Biological Process		Regulation of monooxygenase activity	0.0274	Por|Atp2b4|Apoe	128	211|247|167	0.0003		GO:0032768	0.156225	0
1382	12	GO Biological Process		Movement of cell or subcellular component	0.028	Flot1|Ryr2|Map4|Lrp1|Tubb2a|Rtn4|Cap1|Tpm1|Rpl13a|Myo5a|Atp2b4|Ncam1	128	159|163|233|267|173|251|221|189|263|157|247|219	0.00031		GO:0006928	0.155284	0
117	4	GO Biological Process		Response to alkaloid	0.0284	Ppp5c|Ryr2|Grin1|Ncam1	128	177|163|205|219	0.00033		GO:0043279	0.154668	0
8	2	GO Biological Process		Cellular response to epinephrine stimulus	0.0284	Ryr2|Atp2b4	128	163|247	0.00032		GO:0071872	0.154668	0
8	2	GO Biological Process		Calcium ion export	0.0284	Atp2b4|Slc8a2	128	247|271	0.00032		GO:1901660	0.154668	0
8	2	GO Biological Process		Protein localization to membrane raft	0.0284	Flot1|Cyp46a1	128	159|253	0.00032		GO:1903044	0.154668	0
667	8	Reactome Pathways		Transport of small molecules	0.0336	Slc1a3|Ryr2|Camk2g|Clta|Atp2b4|Slc8a2|Slc3a2|Apoe	128	207|163|217|215|247|271|169|167	0.00046		MMU-382551	0.147366	0
352	6	GO Biological Process		Positive regulation of protein transport	0.0342	Trim28|Vamp2|Lrp1|Pfkm|Hnrnpm|Tomm70a	128	229|171|267|241|187|257	0.00041		GO:0051222	0.146597	0
10	2	GO Biological Process		Cholesterol catabolic process	0.0372	Cyp46a1|Apoe	128	253|167	0.00047		GO:0006707	0.142946	0
489	6	GO Cellular Component		Cell-cell junction	0.0385	Flot1|Calb2|Actn1|Dlg1|Pdcd6ip|Ncam1	128	159|197|161|185|201|219	0.0022		GO:0005911	0.141454	0
680	8	GO Biological Process		Behavior	0.0388	Slc1a3|Grin1|Shank3|Oxr1|Myo5a|Slc8a2|Ncam1|Apoe	128	207|205|225|273|157|271|219|167	0.00052		GO:0007610	0.141117	0
242	5	GO Biological Process		Regulation of muscle system process	0.0403	Ryr2|Dlg1|Camk2g|Atp2b4|Tomm70a	128	163|185|217|247|257	0.00055		GO:0090257	0.139469	0
96	3	GO Cellular Component		Presynaptic active zone	0.0428	Flot1|Snap91|Atp2b4	128	159|179|247	0.0025		GO:0048786	0.136856	0
59	3	GO Biological Process		Regulation of action potential	0.0439	Ryr2|Dlg1|Slc8a2	128	163|185|271	0.00064		GO:0098900	0.135754	0
250	5	GO Biological Process		Negative regulation of neuron death	0.0439	Ppp5c|Grin1|Lrp1|Oxr1|Apoe	128	177|205|267|273|167	0.00064		GO:1901215	0.135754	0
254	5	GO Biological Process		Regulation of ion transmembrane transporter activity	0.0453	Vamp2|Ryr2|Dlg1|Shank3|Myo5a	128	171|163|185|225|157	0.00069		GO:0032412	0.13439	0
388	6	GO Biological Process		Regulation of actin filament-based process	0.0453	Ryr2|Twf2|Lrp1|Dlg1|Shank3|Tpm1	128	163|235|267|185|225|189	0.00069		GO:0032970	0.13439	0
713	8	GO Biological Process		Regulation of secretion by cell	0.0461	Vamp2|Lrp1|Pfkm|Rtn4|Pdcd6ip|Myo5a|Ncam1|Apoe	128	171|267|241|251|201|157|219|167	0.0007		GO:1903530	0.13363	0
395	6	GO Biological Process		Response to oxidative stress	0.0477	Ppp5c|Camk2g|Oxr1|Tpm1|Hnrnpm|Apoe	128	177|217|273|189|187|167	0.00075		GO:0006979	0.132148	0
13	2	GO Biological Process		Auditory behavior	0.0477	Slc1a3|Shank3	128	207|225	0.00074		GO:0031223	0.132148	0
13	2	GO Biological Process		Peptidyl-serine dephosphorylation	0.0477	Ppp5c|Ppp2r1a	128	177|165	0.00074		GO:0070262	0.132148	0
556	7	GO Biological Process		Response to inorganic substance	0.0482	Ppp5c|Slc1a3|Ryr2|Hnrnpa1|Eef1a2|Atp2b4|Ncam1	128	177|207|163|227|239|247|219	0.0008		GO:0010035	0.131695	0
792	9	GO Molecular Function		Kinase binding	0.0493	Ryr2|Twf2|Ywhag|Eef1a2|Pfkm|Dlg1|Snap91|Myo5a|Atp2b4	128	163|235|175|239|241|185|179|157|247	0.00029		GO:0019900	0.130715	0

## Sheet: Tibolone Down
# background genes	# genes	category	chart color	description	FDR value	genes	network.SUID	nodes.SUID	p-value	PMID	term name	transferred FDR value	year
10283	96	GO Cellular Component		Cytoplasm	3.11e-18	Capns1|Ykt6|Ogdh|Rpl8|Gstm5|Reep5|Ctnnb1|Ap2m1|Rhoa|Nutf2|Pgam1|Gltp|Ndufs2|Ppp1cb|Cenpv|Mdh2|Atp6v1e1|Ddx39|Cdc37|Snx3|Arf5|Psmc5|Psma6|Cap2|Dbn1|Vdac2|Glud1|Clu|Ndufb4|Krt5|Impact|Nars|Hsd17b10|Atp5b|Psmd13|Csrp1|Rgs7|Ola1|Snap25|Mapre1|Ahcyl1|Cmpk1|Gnb1|Ndufa4|Slc2a3|Rpl28|Ipo5|Uqcrc2|Carkd|Vps35|Apoa1|Pkm|Myo6|Atcay|Fkbp1a|Acaa2|Ppp1r9b|Sfxn5|Dnajc6|Atp6v0a1|Hnrnpu|Cacna2d1|Pura|Gabrg2|Synpr|…	1114	1143|1175|1149|1337|1205|1275|1217|1325|1179|1243|1211|1307|1259|1285|1187|1343|1173|1313|1311|1213|1321|1249|1299|1349|1145|1323|1253|1351|1189|1345|1335|1237|1153|1231|1161|1193|1147|1225|1295|1163|1341|1181|1157|1165|1269|1271|1327|1255|1331|1265|1151|1329|1297|1279|1167|1215|1227|1293|1169|1199|1277|1245|1203|1195|1197|1317|1191|1171|1319|1261|1301|1183|1235|1241|1283|1233|1281|1305|1287|1221…	1.27e-21		GO:0005737	1.75072	0
212	18	GO Cellular Component		Myelin sheath	4.03e-14	Pgam1|Mdh2|Vdac2|Atp5b|Snap25|Gnb1|Uqcrc2|Pkm|Cox5b|Atp1a2|Nefh|Tufm|Mdh1|Calm1|Atp5c1|Sucla2|Cycs|Idh3a	1114	1211|1343|1323|1231|1295|1157|1255|1329|1235|1283|1305|1185|1289|1263|1201|1209|1333|1309	4.32e-17		GO:0043209	1.33947	0
1492	37	GO Cellular Component		Synapse	4.03e-14	Rpl8|Grm3|Ctnnb1|Ap2m1|Rhoa|Psmc5|Cap2|Dbn1|Vdac2|Clu|Rgs7|Snap25|Slc2a3|Vps35|Myo6|Atcay|Fkbp1a|Ppp1r9b|Dnajc6|Atp6v0a1|Cacna2d1|Pura|Gabrg2|Synpr|Eif2s1|Syngap1|Atp1a2|Actc1|Nefh|Tufm|Rpl23|Ywhaq|Calm1|Dmtn|Cntnap2|Rpl12|Eif4b	1114	1337|1257|1217|1325|1179|1249|1349|1145|1323|1351|1147|1295|1269|1265|1297|1279|1167|1227|1169|1199|1245|1203|1195|1197|1171|1159|1283|1233|1305|1185|1229|1207|1263|1239|1251|1219|1291	3.28e-17		GO:0045202	1.33947	0
1776	37	GO Cellular Component		Mitochondrion	3.11e-12	Ykt6|Ogdh|Ap2m1|Rhoa|Ndufs2|Mdh2|Atp6v1e1|Vdac2|Glud1|Clu|Ndufb4|Krt5|Nars|Hsd17b10|Atp5b|Ndufa4|Uqcrc2|Carkd|Vps35|Pkm|Atcay|Acaa2|Sfxn5|Suclg1|Prdx6|Cox6b1|Cox5b|Aldh6a1|Nefh|Tufm|Mdh1|Calm1|Atp5c1|Rps15a|Sucla2|Cycs|Idh3a	1114	1175|1149|1325|1179|1259|1343|1173|1323|1253|1351|1189|1345|1237|1153|1231|1165|1255|1331|1265|1329|1279|1215|1293|1317|1319|1301|1235|1241|1305|1185|1289|1263|1201|1141|1209|1333|1309	7.6e-15		GO:0005739	1.15072	0
761	24	GO Cellular Component		Postsynapse	7.38e-11	Rpl8|Grm3|Ctnnb1|Ap2m1|Rhoa|Psmc5|Cap2|Dbn1|Rgs7|Snap25|Vps35|Myo6|Ppp1r9b|Dnajc6|Cacna2d1|Pura|Gabrg2|Syngap1|Atp1a2|Nefh|Rpl23|Dmtn|Rpl12|Eif4b	1114	1337|1257|1217|1325|1179|1249|1349|1145|1147|1295|1265|1297|1227|1169|1245|1203|1195|1159|1283|1305|1229|1239|1219|1291	2.7e-13		GO:0098794	1.01319	0
3573	49	GO Cellular Component		Cytosol	1.37e-10	Capns1|Ykt6|Rpl8|Gstm5|Ctnnb1|Rhoa|Nutf2|Pgam1|Gltp|Ppp1cb|Cenpv|Atp6v1e1|Cdc37|Snx3|Psmc5|Psma6|Dbn1|Clu|Nars|Psmd13|Rgs7|Ola1|Snap25|Ahcyl1|Rpl28|Carkd|Vps35|Apoa1|Pkm|Myo6|Fkbp1a|Atp6v0a1|Suclg1|Eif2s1|Prdx6|Osbpl1a|Rpl15|Ap1g1|Rpl23|Rps6|Mdh1|Ywhaq|Calm1|Dmtn|Rpl12|Rps15a|Cycs|Eif4b|Hnrnpl	1114	1143|1175|1337|1205|1217|1179|1243|1211|1307|1285|1187|1173|1311|1213|1249|1299|1145|1351|1237|1161|1147|1225|1295|1341|1271|1331|1265|1151|1329|1297|1167|1199|1317|1171|1319|1261|1183|1281|1229|1347|1289|1207|1263|1239|1219|1141|1333|1291|1303	5.58e-13		GO:0005829	0.986328	0
122	12	KEGG Pathways		Carbon metabolism	8.96e-10	Ogdh|Pgam1|Mdh2|Glud1|Ogdhl|Idh3b|Pkm|Suclg1|Aldh6a1|Mdh1|Sucla2|Idh3a	1114	1149|1211|1343|1253|1155|1273|1329|1317|1241|1289|1209|1309	1.97e-12		mmu01200	0.904769	0
4895	56	GO Cellular Component		Protein-containing complex	1.47e-09	Ykt6|Ogdh|Rpl8|Ctnnb1|Ap2m1|Nutf2|Ndufs2|Ppp1cb|Atp6v1e1|Cdc37|Snx3|Psmc5|Psma6|Vdac2|Clu|Ndufb4|Impact|Hsd17b10|Atp5b|Psmd13|Rgs7|Snap25|Gnb1|Ndufa4|Rpl28|Uqcrc2|Vps35|Apoa1|Pkm|Myo6|Fkbp1a|Atp6v0a1|Hnrnpu|Cacna2d1|Pura|Gabrg2|Suclg1|Eif2s1|Cox6b1|Rpl15|Atp1a2|Ap1g1|Ganab|Rpl23|Rps6|Ywhaq|Calm1|Cntnap2|Atp5c1|Rpl12|Rps15a|Sucla2|Scn2b|Eif4b|Myl6|Hnrnpl	1114	1175|1149|1337|1217|1325|1243|1259|1285|1173|1311|1213|1249|1299|1323|1351|1189|1335|1153|1231|1161|1147|1295|1157|1165|1271|1255|1265|1151|1329|1297|1167|1199|1277|1245|1203|1195|1317|1171|1301|1183|1283|1281|1221|1229|1347|1207|1263|1251|1201|1219|1141|1209|1339|1291|1247|1303	7.17e-12		GO:0032991	0.883268	0
32	8	KEGG Pathways		Citrate cycle (TCA cycle)	3.23e-09	Ogdh|Mdh2|Ogdhl|Idh3b|Suclg1|Mdh1|Sucla2|Idh3a	1114	1149|1343|1155|1273|1317|1289|1209|1309	1.42e-11		mmu00020	0.84908	0
167	14	Reactome Pathways		The citric acid (TCA) cycle and respiratory electron transport	3.39e-09	Ogdh|Ndufs2|Mdh2|Ndufb4|Atp5b|Idh3b|Ndufa4|Uqcrc2|Suclg1|Cox6b1|Atp5c1|Sucla2|Cycs|Idh3a	1114	1149|1259|1343|1189|1231|1273|1165|1255|1317|1301|1201|1209|1333|1309	1.95e-13		MMU-1428517	0.84698	0
697	21	GO Cellular Component		Mitochondrial envelope	4.17e-09	Ogdh|Ndufs2|Mdh2|Vdac2|Glud1|Clu|Ndufb4|Hsd17b10|Atp5b|Ndufa4|Uqcrc2|Atcay|Acaa2|Sfxn5|Suclg1|Cox6b1|Cox5b|Tufm|Calm1|Atp5c1|Cycs	1114	1149|1259|1343|1323|1253|1351|1189|1153|1231|1165|1255|1279|1215|1293|1317|1301|1235|1185|1263|1201|1333	2.38e-11		GO:0005740	0.837986	0
1083	25	GO Cellular Component		Membrane protein complex	7.74e-09	Ykt6|Ctnnb1|Ap2m1|Ndufs2|Atp6v1e1|Snx3|Vdac2|Ndufb4|Atp5b|Snap25|Gnb1|Ndufa4|Uqcrc2|Vps35|Fkbp1a|Atp6v0a1|Cacna2d1|Gabrg2|Cox6b1|Atp1a2|Ap1g1|Calm1|Cntnap2|Atp5c1|Scn2b	1114	1175|1217|1325|1259|1173|1213|1323|1189|1231|1295|1157|1165|1255|1265|1167|1199|1245|1195|1301|1283|1281|1263|1251|1201|1339	5.98e-11		GO:0098796	0.811126	0
1536	29	KEGG Pathways		Metabolic pathways	2.14e-08	Ogdh|Gstm5|Pgam1|Ndufs2|Mdh2|Atp6v1e1|Glud1|Ogdhl|Ndufb4|Hsd17b10|Atp5b|Idh3b|Ahcyl1|Cmpk1|Ndufa4|Uqcrc2|Pkm|Acaa2|Atp6v0a1|Suclg1|Ppap2b|Prdx6|Cox6b1|Aldh6a1|Ganab|Mdh1|Atp5c1|Sucla2|Idh3a	1114	1149|1205|1211|1259|1343|1173|1253|1155|1189|1153|1231|1273|1341|1181|1165|1255|1329|1215|1199|1317|1191|1319|1301|1241|1221|1289|1201|1209|1309	1.41e-10		mmu01100	0.766959	0
319	16	GO Biological Process		Generation of precursor metabolites and energy	4.93e-08	Ogdh|Pgam1|Ndufs2|Ppp1cb|Mdh2|Atp5b|Ndufa4|Pkm|Suclg1|Cox6b1|Cox5b|Mdh1|Atp5c1|Sucla2|Cycs|Idh3a	1114	1149|1211|1259|1285|1343|1231|1165|1329|1317|1301|1235|1289|1201|1209|1333|1309	5.64e-12		GO:0006091	0.730715	0
2472	36	GO Cellular Component		Cell projection	6.43e-08	Ykt6|Grm3|Gstm5|Ctnnb1|Rhoa|Atp6v1e1|Cdc37|Dbn1|Clu|Rgs7|Snap25|Mapre1|Gnb1|Slc2a3|Rpl28|Vps35|Pkm|Myo6|Atcay|Fkbp1a|Ppp1r9b|Hnrnpu|Pura|Ncam2|Gabrg2|Synpr|Eif2s1|Syngap1|Atp1a2|Actc1|Nefh|Rps6|Calm1|Dmtn|Cntnap2|Eif4b	1114	1175|1257|1205|1217|1179|1173|1311|1145|1351|1147|1295|1163|1157|1269|1271|1265|1329|1297|1279|1167|1227|1277|1203|1267|1195|1197|1171|1159|1283|1233|1305|1347|1263|1239|1251|1291	5.76e-10		GO:0042995	0.719179	0
449	16	GO Cellular Component		Postsynaptic specialization	7.66e-08	Rpl8|Grm3|Ctnnb1|Cap2|Dbn1|Vps35|Myo6|Ppp1r9b|Dnajc6|Pura|Gabrg2|Syngap1|Nefh|Rpl23|Dmtn|Rpl12	1114	1337|1257|1217|1349|1145|1265|1297|1227|1169|1203|1195|1159|1305|1229|1239|1219	7.17e-10		GO:0099572	0.711577	0
264	13	KEGG Pathways		Prion disease	8.83e-08	Ndufs2|Psmc5|Psma6|Vdac2|Ndufb4|Atp5b|Psmd13|Ndufa4|Uqcrc2|Ncam2|Eif2s1|Cox6b1|Atp5c1	1114	1259|1249|1299|1323|1189|1231|1161|1165|1255|1267|1171|1301|1201	7.78e-10		mmu05020	0.705404	0
1080	23	GO Cellular Component		Somatodendritic compartment	1.82e-07	Ykt6|Grm3|Ctnnb1|Rhoa|Dbn1|Clu|Rgs7|Snap25|Gnb1|Slc2a3|Rpl28|Vps35|Myo6|Atcay|Ppp1r9b|Hnrnpu|Pura|Syngap1|Atp1a2|Nefh|Rps6|Cntnap2|Eif4b	1114	1175|1257|1217|1179|1145|1351|1147|1295|1157|1269|1271|1265|1297|1279|1227|1277|1203|1159|1283|1305|1347|1251|1291	1.85e-09		GO:0036477	0.673993	0
1779	32	Reactome Pathways		Metabolism	3.49e-07	Ogdh|Gstm5|Pgam1|Ndufs2|Mdh2|Psmc5|Psma6|Glud1|Ndufb4|Hsd17b10|Atp5b|Psmd13|Idh3b|Cmpk1|Gnb1|Ndufa4|Slc2a3|Uqcrc2|Carkd|Apoa1|Pkm|Acaa2|Suclg1|Ppap2b|Osbpl1a|Cox6b1|Aldh6a1|Mdh1|Atp5c1|Sucla2|Cycs|Idh3a	1114	1149|1205|1211|1259|1343|1249|1299|1253|1189|1153|1231|1161|1273|1181|1157|1165|1269|1255|1331|1151|1329|1215|1317|1191|1261|1301|1241|1289|1201|1209|1333|1309	4.02e-11		MMU-1430728	0.645717	0
6764	64	GO Molecular Function		Protein binding	7.76e-07	Ogdh|Grm3|Gstm5|Ctnnb1|Ap2m1|Rhoa|Nutf2|Pgam1|Gltp|Ndufs2|Ppp1cb|Mdh2|Atp6v1e1|Ddx39|Cdc37|Snx3|Psmc5|Psma6|Cap2|Dbn1|Glud1|Clu|Krt5|Impact|Nars|Hsd17b10|Atp5b|Csrp1|Rgs7|Snap25|Mapre1|Ahcyl1|Gnb1|Slc2a3|Ipo5|Vps35|Apoa1|Pkm|Myo6|Atcay|Fkbp1a|Ppp1r9b|Dnajc6|Atp6v0a1|Hnrnpu|Pura|Ncam2|Synpr|Tceal5|Ppap2b|Prdx6|Syngap1|Atp1a2|Actc1|Ap1g1|Nefh|Rpl23|Rps6|Ywhaq|Calm1|Dmtn|Cntnap2|Hdhd2|Cycs	1114	1149|1257|1205|1217|1325|1179|1243|1211|1307|1259|1285|1343|1173|1313|1311|1213|1249|1299|1349|1145|1253|1351|1345|1335|1237|1153|1231|1193|1147|1295|1163|1341|1157|1269|1327|1265|1151|1329|1297|1279|1167|1227|1169|1199|1277|1203|1267|1197|1223|1191|1319|1159|1283|1233|1281|1305|1229|1347|1207|1263|1239|1251|1177|1333	2.97e-10		GO:0005515	0.611014	0
130	9	KEGG Pathways		Oxidative phosphorylation	1.48e-06	Ndufs2|Atp6v1e1|Ndufb4|Atp5b|Ndufa4|Uqcrc2|Atp6v0a1|Cox6b1|Atp5c1	1114	1259|1173|1189|1231|1165|1255|1199|1301|1201	2.28e-08		mmu00190	0.582974	0
2973	37	GO Cellular Component		Organelle membrane	1.78e-06	Ykt6|Ogdh|Ctnnb1|Ap2m1|Nutf2|Ndufs2|Mdh2|Snx3|Vdac2|Glud1|Clu|Ndufb4|Hsd17b10|Atp5b|Gnb1|Ndufa4|Slc2a3|Uqcrc2|Vps35|Myo6|Atcay|Fkbp1a|Acaa2|Sfxn5|Atp6v0a1|Gabrg2|Synpr|Suclg1|Ppap2b|Cox6b1|Cox5b|Atp1a2|Ap1g1|Tufm|Calm1|Dmtn|Atp5c1	1114	1175|1149|1217|1325|1243|1259|1343|1213|1323|1253|1351|1189|1153|1231|1157|1165|1269|1255|1265|1297|1279|1167|1215|1293|1199|1195|1197|1317|1191|1301|1235|1283|1281|1185|1263|1239|1201	2.18e-08		GO:0031090	0.574958	0
636	16	GO Cellular Component		Presynapse	6.21e-06	Grm3|Ctnnb1|Ap2m1|Vdac2|Rgs7|Snap25|Slc2a3|Vps35|Myo6|Atcay|Fkbp1a|Dnajc6|Atp6v0a1|Cacna2d1|Synpr|Calm1	1114	1257|1217|1325|1323|1147|1295|1269|1265|1297|1279|1167|1169|1199|1245|1197|1263	8.33e-08		GO:0098793	0.520691	0
172	11	GO Biological Process		ATP metabolic process	7.42e-06	Ogdh|Pgam1|Ndufs2|Atp5b|Ola1|Pkm|Cox6b1|Cox5b|Atp1a2|Atp5c1|Cycs	1114	1149|1211|1259|1231|1225|1329|1301|1235|1283|1201|1333	1.27e-09		GO:0046034	0.51296	0
4646	50	GO Biological Process		Localization	9.79e-06	Ykt6|Ogdh|Ctnnb1|Ap2m1|Rhoa|Nutf2|Gltp|Cenpv|Atp6v1e1|Ddx39|Snx3|Arf5|Dbn1|Vdac2|Clu|Nars|Atp5b|Snap25|Mapre1|Ahcyl1|Ndufa4|Slc2a3|Ipo5|Uqcrc2|Vps35|Apoa1|Myo6|Atcay|Fkbp1a|Acaa2|Ppp1r9b|Sfxn5|Dnajc6|Atp6v0a1|Hnrnpu|Cacna2d1|Pura|Gabrg2|Ppap2b|Osbpl1a|Cox5b|Syngap1|Atp1a2|Ap1g1|Ywhaq|Calm1|Dmtn|Cntnap2|Atp5c1|Scn2b	1114	1175|1149|1217|1325|1179|1243|1307|1187|1173|1313|1213|1321|1145|1323|1351|1237|1231|1295|1163|1341|1165|1269|1327|1255|1265|1151|1297|1279|1167|1215|1227|1293|1169|1199|1277|1245|1203|1195|1191|1261|1235|1159|1283|1281|1207|1263|1239|1251|1201|1339	2.24e-09		GO:0051179	0.500922	0
69	8	GO Biological Process		Aerobic respiration	1.18e-05	Ogdh|Mdh2|Suclg1|Cox5b|Mdh1|Sucla2|Cycs|Idh3a	1114	1149|1343|1317|1235|1289|1209|1333|1309	3.36e-09		GO:0009060	0.492812	0
501	14	GO Cellular Component		Glutamatergic synapse	1.22e-05	Grm3|Ap2m1|Rhoa|Dbn1|Rgs7|Snap25|Slc2a3|Vps35|Myo6|Cacna2d1|Pura|Gabrg2|Syngap1|Actc1	1114	1257|1325|1179|1145|1147|1295|1269|1265|1297|1245|1203|1195|1159|1233	1.69e-07		GO:0098978	0.491364	0
6445	60	GO Biological Process		Cellular metabolic process	1.28e-05	Ogdh|Rpl8|Gstm5|Ctnnb1|Ap2m1|Rhoa|Pgam1|Ndufs2|Ppp1cb|Mdh2|Ddx39|Snx3|Psmc5|Psma6|Glud1|Nars|Hsd17b10|Atp5b|Psmd13|Snap25|Ahcyl1|Cmpk1|Ndufa4|Rpl28|Uqcrc2|Carkd|Vps35|Apoa1|Pkm|Myo6|Atcay|Fkbp1a|Acaa2|Ppp1r9b|Dnajc6|Hnrnpu|Pura|Suclg1|Ppap2b|Eif2s1|Prdx6|Cox6b1|Rpl15|Cox5b|Aldh6a1|Eef1g|Ganab|Tufm|Rpl23|Rps6|Mdh1|Atp5c1|Hdhd2|Rpl12|Rps15a|Sucla2|Cycs|Idh3a|Eif4b|Hnrnpl	1114	1149|1337|1205|1217|1325|1179|1211|1259|1285|1343|1313|1213|1249|1299|1253|1237|1153|1231|1161|1295|1341|1181|1165|1271|1255|1331|1265|1151|1329|1297|1279|1167|1215|1227|1169|1277|1203|1317|1191|1171|1319|1301|1183|1235|1241|1287|1221|1185|1229|1347|1289|1201|1177|1219|1141|1209|1333|1309|1291|1303	4.39e-09		GO:0044237	0.489279	0
689	18	GO Biological Process		Cellular amide metabolic process	1.66e-05	Ogdh|Rpl8|Gstm5|Nars|Rpl28|Acaa2|Suclg1|Ppap2b|Eif2s1|Rpl15|Eef1g|Tufm|Rpl23|Rps6|Rpl12|Rps15a|Sucla2|Eif4b	1114	1149|1337|1205|1237|1271|1215|1317|1191|1171|1183|1287|1185|1229|1347|1219|1141|1209|1291	6.65e-09		GO:0043603	0.477989	0
107	9	Reactome Pathways		L13a-mediated translational silencing of Ceruloplasmin expression	2.01e-05	Rpl8|Rpl28|Eif2s1|Rpl15|Rpl23|Rps6|Rpl12|Rps15a|Eif4b	1114	1337|1271|1171|1183|1229|1347|1219|1141|1291	4.64e-09		MMU-156827	0.46968	0
2115	31	GO Biological Process		Cellular localization	2.36e-05	Ykt6|Ctnnb1|Ap2m1|Nutf2|Ddx39|Snx3|Arf5|Dbn1|Atp5b|Snap25|Mapre1|Ahcyl1|Ipo5|Uqcrc2|Vps35|Myo6|Atcay|Fkbp1a|Ppp1r9b|Dnajc6|Hnrnpu|Cacna2d1|Pura|Cox5b|Syngap1|Ap1g1|Ywhaq|Calm1|Dmtn|Cntnap2|Atp5c1	1114	1175|1217|1325|1243|1313|1213|1321|1145|1231|1295|1163|1341|1327|1255|1265|1297|1279|1167|1227|1169|1277|1245|1203|1235|1159|1281|1207|1263|1239|1251|1201	1.2e-08		GO:0051641	0.462709	0
7623	62	GO Cellular Component		Membrane	3.18e-05	Capns1|Ykt6|Ogdh|Grm3|Reep5|Ctnnb1|Ap2m1|Rhoa|Nutf2|Gltp|Ndufs2|Ppp1cb|Mdh2|Atp6v1e1|Cdc37|Snx3|Arf5|Cap2|Dbn1|Vdac2|Glud1|Clu|Ndufb4|Krt5|Hsd17b10|Atp5b|Rgs7|Snap25|Mapre1|Ahcyl1|Gnb1|Ndufa4|Slc2a3|Uqcrc2|Vps35|Myo6|Atcay|Fkbp1a|Acaa2|Ppp1r9b|Sfxn5|Atp6v0a1|Cacna2d1|Ncam2|Gabrg2|Synpr|Suclg1|Ppap2b|Osbpl1a|Cox6b1|Rpl15|Cox5b|Syngap1|Atp1a2|Ap1g1|Tufm|Calm1|Dmtn|Cntnap2|Atp5c1|Cycs|Scn2b	1114	1143|1175|1149|1257|1275|1217|1325|1179|1243|1307|1259|1285|1343|1173|1311|1213|1321|1349|1145|1323|1253|1351|1189|1345|1153|1231|1147|1295|1163|1341|1157|1165|1269|1255|1265|1297|1279|1167|1215|1227|1293|1199|1245|1267|1195|1197|1317|1191|1261|1301|1183|1235|1159|1283|1281|1185|1263|1239|1251|1201|1333|1339	4.53e-07		GO:0016020	0.449757	0
1310	21	GO Cellular Component		Plasma membrane region	7.49e-05	Grm3|Ctnnb1|Ap2m1|Rhoa|Atp6v1e1|Cdc37|Dbn1|Rgs7|Snap25|Mapre1|Ahcyl1|Gnb1|Slc2a3|Myo6|Ppp1r9b|Cacna2d1|Gabrg2|Ppap2b|Atp1a2|Dmtn|Cntnap2	1114	1257|1217|1325|1179|1173|1311|1145|1147|1295|1163|1341|1157|1269|1297|1227|1245|1195|1191|1283|1239|1251	1.13e-06		GO:0098590	0.412552	0
917	19	GO Biological Process		Oxidation-reduction process	9.23e-05	Ogdh|Ndufs2|Ppp1cb|Mdh2|Glud1|Ndufb4|Hsd17b10|Ndufa4|Uqcrc2|Apoa1|Acaa2|Suclg1|Prdx6|Cox5b|Aldh6a1|Mdh1|Sucla2|Cycs|Idh3a	1114	1149|1259|1285|1343|1253|1189|1153|1165|1255|1151|1215|1317|1319|1235|1241|1289|1209|1333|1309	8.96e-08		GO:0055114	0.40348	0
2277	31	GO Molecular Function		Enzyme binding	0.00011	Gstm5|Ctnnb1|Nutf2|Pgam1|Ndufs2|Ppp1cb|Atp6v1e1|Cdc37|Snx3|Cap2|Glud1|Clu|Mapre1|Gnb1|Slc2a3|Ipo5|Apoa1|Fkbp1a|Ppp1r9b|Atp6v0a1|Hnrnpu|Prdx6|Syngap1|Ap1g1|Nefh|Rpl23|Rps6|Calm1|Cntnap2|Hdhd2|Cycs	1114	1205|1217|1243|1211|1259|1285|1173|1311|1213|1349|1253|1351|1163|1157|1269|1327|1151|1167|1227|1199|1277|1319|1159|1281|1305|1229|1347|1263|1251|1177|1333	6.49e-08		GO:0019899	0.395861	0
282	11	GO Biological Process		Purine nucleotide metabolic process	0.00014	Ogdh|Rhoa|Pgam1|Atp5b|Cmpk1|Pkm|Acaa2|Suclg1|Cox5b|Atp5c1|Sucla2	1114	1149|1179|1211|1231|1181|1329|1215|1317|1235|1201|1209	1.64e-07		GO:0006163	0.385387	0
836	16	GO Cellular Component		Cell body	0.00019	Ykt6|Dbn1|Snap25|Gnb1|Slc2a3|Rpl28|Vps35|Myo6|Ppp1r9b|Pura|Atp1a2|Actc1|Nefh|Rps6|Cntnap2|Eif4b	1114	1175|1145|1295|1157|1269|1271|1265|1297|1227|1203|1283|1233|1305|1347|1251|1291	2.88e-06		GO:0044297	0.372125	0
1096	20	GO Biological Process		Organonitrogen compound biosynthetic process	0.00021	Rpl8|Snx3|Glud1|Nars|Atp5b|Cmpk1|Rpl28|Apoa1|Pkm|Eif2s1|Rpl15|Cox5b|Eef1g|Tufm|Rpl23|Rps6|Atp5c1|Rpl12|Rps15a|Eif4b	1114	1337|1213|1253|1237|1231|1181|1271|1151|1329|1171|1183|1235|1287|1185|1229|1347|1201|1219|1141|1291	2.92e-07		GO:1901566	0.367778	0
89	7	GO Biological Process		Dicarboxylic acid metabolic process	0.00026	Ogdh|Mdh2|Glud1|Suclg1|Mdh1|Sucla2|Idh3a	1114	1149|1343|1253|1317|1289|1209|1309	3.95e-07		GO:0043648	0.358503	0
669	14	GO Cellular Component		Ribonucleoprotein complex	0.0003	Rpl8|Psma6|Impact|Hsd17b10|Rpl28|Hnrnpu|Eif2s1|Rpl15|Rpl23|Rps6|Rpl12|Rps15a|Eif4b|Hnrnpl	1114	1337|1299|1335|1153|1271|1277|1171|1183|1229|1347|1219|1141|1291|1303	4.74e-06		GO:1990904	0.352288	0
116	8	Reactome Pathways		Respiratory electron transport, ATP synthesis by chemiosmotic coupling, and heat production by uncoupling proteins.	0.00032	Ndufs2|Ndufb4|Atp5b|Ndufa4|Uqcrc2|Cox6b1|Atp5c1|Cycs	1114	1259|1189|1231|1165|1255|1301|1201|1333	1.46e-07		MMU-163200	0.349485	0
4054	39	GO Cellular Component		Non-membrane-bounded organelle	0.00039	Rpl8|Ctnnb1|Rhoa|Ppp1cb|Cenpv|Psma6|Cap2|Dbn1|Vdac2|Clu|Krt5|Hsd17b10|Atp5b|Csrp1|Ola1|Snap25|Mapre1|Cmpk1|Rpl28|Myo6|Fkbp1a|Ppp1r9b|Hnrnpu|Pura|Eif2s1|Rpl15|Syngap1|Actc1|Ap1g1|Nefh|Tufm|Rpl23|Rps6|Calm1|Dmtn|Rpl12|Rps15a|Myl6|Hnrnpl	1114	1337|1217|1179|1285|1187|1299|1349|1145|1323|1351|1345|1153|1231|1193|1225|1295|1163|1181|1271|1297|1167|1227|1277|1203|1171|1183|1159|1233|1281|1305|1185|1229|1347|1263|1239|1219|1141|1247|1303	6.58e-06		GO:0043228	0.340894	0
2805	33	GO Biological Process		Cellular nitrogen compound metabolic process	0.0004	Ogdh|Rpl8|Gstm5|Rhoa|Pgam1|Ddx39|Snx3|Nars|Hsd17b10|Atp5b|Ahcyl1|Cmpk1|Rpl28|Carkd|Pkm|Acaa2|Hnrnpu|Suclg1|Ppap2b|Eif2s1|Rpl15|Cox5b|Aldh6a1|Eef1g|Tufm|Rpl23|Rps6|Atp5c1|Rpl12|Rps15a|Sucla2|Eif4b|Hnrnpl	1114	1149|1337|1205|1179|1211|1313|1213|1237|1153|1231|1341|1181|1271|1331|1329|1215|1277|1317|1191|1171|1183|1235|1241|1287|1185|1229|1347|1201|1219|1141|1209|1291|1303	6.34e-07		GO:0034641	0.339794	0
1862	26	GO Biological Process		Regulation of transport	0.0004	Ctnnb1|Ap2m1|Rhoa|Nutf2|Snx3|Dbn1|Glud1|Clu|Rgs7|Snap25|Ahcyl1|Ipo5|Vps35|Apoa1|Myo6|Fkbp1a|Acaa2|Dnajc6|Cacna2d1|Atp1a2|Ap1g1|Nefh|Ywhaq|Calm1|Dmtn|Scn2b	1114	1217|1325|1179|1243|1213|1145|1253|1351|1147|1295|1341|1327|1265|1151|1297|1167|1215|1169|1245|1283|1281|1305|1207|1263|1239|1339	6.32e-07		GO:0051049	0.339794	0
340	10	GO Cellular Component		Mitochondrial matrix	0.00041	Ogdh|Mdh2|Vdac2|Glud1|Hsd17b10|Atp5b|Uqcrc2|Acaa2|Suclg1|Tufm	1114	1149|1343|1323|1253|1153|1231|1255|1215|1317|1185	7.08e-06		GO:0005759	0.338722	0
5224	49	GO Molecular Function		Catalytic activity	0.00046	Capns1|Ykt6|Ogdh|Gstm5|Rhoa|Pgam1|Ndufs2|Ppp1cb|Cenpv|Mdh2|Atp6v1e1|Ddx39|Psmc5|Psma6|Glud1|Ndufb4|Nars|Hsd17b10|Atp5b|Psmd13|Ola1|Cmpk1|Gnb1|Ndufa4|Uqcrc2|Carkd|Pkm|Myo6|Atcay|Fkbp1a|Acaa2|Ppp1r9b|Dnajc6|Suclg1|Ppap2b|Prdx6|Cox5b|Aldh6a1|Atp1a2|Actc1|Ganab|Tufm|Mdh1|Atp5c1|Hdhd2|Sucla2|Cycs|Idh3a|Myl6	1114	1143|1175|1149|1205|1179|1211|1259|1285|1187|1343|1173|1313|1249|1299|1253|1189|1237|1153|1231|1161|1225|1181|1157|1165|1255|1331|1329|1297|1279|1167|1215|1227|1169|1317|1191|1319|1235|1241|1283|1233|1221|1185|1289|1201|1177|1209|1333|1309|1247	3.53e-07		GO:0003824	0.333724	0
135	8	GO Molecular Function		Ion channel binding	0.00046	Ctnnb1|Ap2m1|Snap25|Fkbp1a|Ppp1r9b|Ywhaq|Calm1|Cntnap2	1114	1217|1325|1295|1167|1227|1207|1263|1251	4.38e-07		GO:0044325	0.333724	0
55	5	GO Cellular Component		Cytosolic large ribosomal subunit	0.00057	Rpl8|Rpl28|Rpl15|Rpl23|Rpl12	1114	1337|1271|1183|1229|1219	1.01e-05		GO:0022625	0.324413	0
354	10	GO Cellular Component		Cell projection membrane	0.00057	Ctnnb1|Rhoa|Cdc37|Mapre1|Gnb1|Myo6|Ppp1r9b|Gabrg2|Dmtn|Cntnap2	1114	1217|1179|1311|1163|1157|1297|1227|1195|1239|1251	9.97e-06		GO:0031253	0.324413	0
1160	18	GO Cellular Component		Supramolecular complex	0.00062	Ctnnb1|Cenpv|Psma6|Krt5|Csrp1|Mapre1|Rpl28|Myo6|Fkbp1a|Hnrnpu|Eif2s1|Rpl15|Actc1|Nefh|Rps6|Calm1|Dmtn|Hnrnpl	1114	1217|1187|1299|1345|1193|1163|1271|1297|1167|1277|1171|1183|1233|1305|1347|1263|1239|1303	1.14e-05		GO:0099080	0.320761	0
1060	19	GO Molecular Function		Transporter activity	0.00069	Nutf2|Gltp|Atp6v1e1|Vdac2|Atp5b|Snap25|Ndufa4|Slc2a3|Ipo5|Apoa1|Sfxn5|Atp6v0a1|Cacna2d1|Gabrg2|Osbpl1a|Cox5b|Atp1a2|Atp5c1|Scn2b	1114	1243|1307|1173|1323|1231|1295|1165|1269|1327|1151|1293|1199|1245|1195|1261|1235|1283|1201|1339	7.88e-07		GO:0005215	0.316115	0
2198	28	GO Biological Process		Macromolecule localization	0.00071	Ykt6|Ctnnb1|Ap2m1|Nutf2|Gltp|Ddx39|Snx3|Arf5|Dbn1|Clu|Snap25|Mapre1|Ahcyl1|Ipo5|Uqcrc2|Vps35|Apoa1|Myo6|Ppp1r9b|Hnrnpu|Pura|Osbpl1a|Syngap1|Ap1g1|Ywhaq|Calm1|Dmtn|Cntnap2	1114	1175|1217|1325|1243|1307|1313|1213|1321|1145|1351|1295|1163|1341|1327|1255|1265|1151|1297|1227|1277|1203|1261|1159|1281|1207|1263|1239|1251	1.29e-06		GO:0033036	0.314874	0
556	14	Reactome Pathways		Metabolism of RNA	0.00076	Rpl8|Ddx39|Psmc5|Psma6|Psmd13|Rpl28|Hnrnpu|Rpl15|Rpl23|Rps6|Rpl12|Rps15a|Eif4b|Hnrnpl	1114	1337|1313|1249|1299|1161|1271|1277|1183|1229|1347|1219|1141|1291|1303	5.72e-07		MMU-8953854	0.311919	0
1450	22	GO Biological Process		Small molecule metabolic process	0.00078	Ogdh|Rhoa|Pgam1|Mdh2|Glud1|Nars|Atp5b|Ahcyl1|Cmpk1|Carkd|Apoa1|Pkm|Atcay|Acaa2|Suclg1|Ppap2b|Cox5b|Aldh6a1|Mdh1|Atp5c1|Sucla2|Idh3a	1114	1149|1179|1211|1343|1253|1237|1231|1341|1181|1331|1151|1329|1279|1215|1317|1191|1235|1241|1289|1201|1209|1309	1.47e-06		GO:0044281	0.310791	0
4475	43	GO Biological Process		Organonitrogen compound metabolic process	0.00082	Capns1|Ogdh|Rpl8|Gstm5|Ctnnb1|Rhoa|Pgam1|Ppp1cb|Mdh2|Snx3|Psmc5|Psma6|Glud1|Nars|Atp5b|Psmd13|Cmpk1|Rpl28|Uqcrc2|Carkd|Vps35|Apoa1|Pkm|Fkbp1a|Acaa2|Ppp1r9b|Dnajc6|Suclg1|Ppap2b|Eif2s1|Rpl15|Cox5b|Aldh6a1|Eef1g|Ganab|Tufm|Rpl23|Rps6|Atp5c1|Rpl12|Rps15a|Sucla2|Eif4b	1114	1143|1149|1337|1205|1217|1179|1211|1285|1343|1213|1249|1299|1253|1237|1231|1161|1181|1271|1255|1331|1265|1151|1329|1167|1215|1227|1169|1317|1191|1171|1183|1235|1241|1287|1221|1185|1229|1347|1201|1219|1141|1209|1291	1.64e-06		GO:1901564	0.308619	0
1872	23	GO Cellular Component		Cytoplasmic vesicle	0.0013	Ykt6|Ap2m1|Rhoa|Atp6v1e1|Snx3|Psmc5|Vdac2|Clu|Snap25|Slc2a3|Vps35|Apoa1|Myo6|Atp6v0a1|Gabrg2|Synpr|Osbpl1a|Atp1a2|Ap1g1|Ganab|Calm1|Dmtn|Cntnap2	1114	1175|1325|1179|1173|1213|1249|1323|1351|1295|1269|1265|1151|1297|1199|1195|1197|1261|1283|1281|1221|1263|1239|1251	2.56e-05		GO:0031410	0.288606	0
775	14	GO Cellular Component		Perinuclear region of cytoplasm	0.0013	Ctnnb1|Arf5|Dbn1|Clu|Snap25|Vps35|Myo6|Atcay|Atp6v0a1|Prdx6|Ap1g1|Rps6|Dmtn|Hnrnpl	1114	1217|1321|1145|1351|1295|1265|1297|1279|1199|1319|1281|1347|1239|1303	2.39e-05		GO:0048471	0.288606	0
1166	19	GO Biological Process		Intracellular transport	0.0014	Ykt6|Ap2m1|Nutf2|Ddx39|Snx3|Arf5|Atp5b|Snap25|Ahcyl1|Ipo5|Uqcrc2|Vps35|Myo6|Hnrnpu|Pura|Cox5b|Ap1g1|Ywhaq|Atp5c1	1114	1175|1325|1243|1313|1213|1321|1231|1295|1341|1327|1255|1265|1297|1277|1203|1235|1281|1207|1201	3.14e-06		GO:0046907	0.285387	0
791	14	GO Cellular Component		Axon	0.0014	Grm3|Rhoa|Dbn1|Clu|Snap25|Myo6|Atcay|Fkbp1a|Ppp1r9b|Ncam2|Gabrg2|Nefh|Calm1|Cntnap2	1114	1257|1179|1145|1351|1295|1297|1279|1167|1227|1267|1195|1305|1263|1251	2.98e-05		GO:0030424	0.285387	0
1798	24	GO Biological Process		Phosphorus metabolic process	0.0017	Ogdh|Rhoa|Pgam1|Ndufs2|Ppp1cb|Atp5b|Cmpk1|Carkd|Apoa1|Pkm|Atcay|Acaa2|Ppp1r9b|Dnajc6|Suclg1|Ppap2b|Eif2s1|Prdx6|Cox6b1|Cox5b|Atp5c1|Hdhd2|Sucla2|Cycs	1114	1149|1179|1211|1259|1285|1231|1181|1331|1151|1329|1279|1215|1227|1169|1317|1191|1171|1319|1301|1235|1201|1177|1209|1333	4.11e-06		GO:0006793	0.276955	0
127	6	KEGG Pathways		Ribosome	0.0018	Rpl8|Rpl28|Rpl15|Rpl23|Rps6|Rps15a	1114	1337|1271|1183|1229|1347|1141	4.36e-05		mmu03010	0.274473	0
75	5	GO Cellular Component		Polysome	0.0019	Rpl8|Psma6|Impact|Rps6|Eif4b	1114	1337|1299|1335|1347|1291	4.12e-05		GO:0005844	0.272125	0
85	6	GO Biological Process		Oxidative phosphorylation	0.002	Ndufs2|Atp5b|Cox6b1|Cox5b|Atp5c1|Cycs	1114	1259|1231|1301|1235|1201|1333	4.99e-06		GO:0006119	0.269897	0
86	6	GO Biological Process		Nucleoside triphosphate metabolic process	0.0021	Rhoa|Atp5b|Cmpk1|Pkm|Cox5b|Atp5c1	1114	1179|1231|1181|1329|1235|1201	5.31e-06		GO:0009141	0.267778	0
134	7	GO Biological Process		Proton transmembrane transport	0.0021	Atp6v1e1|Atp5b|Ndufa4|Atp6v0a1|Cox5b|Atp1a2|Atp5c1	1114	1173|1231|1165|1199|1235|1283|1201	5.25e-06		GO:1902600	0.267778	0
261	8	GO Cellular Component		Mitochondrial protein complex	0.0021	Ndufs2|Ndufb4|Hsd17b10|Atp5b|Ndufa4|Uqcrc2|Suclg1|Atp5c1	1114	1259|1189|1153|1231|1165|1255|1317|1201	4.6e-05		GO:0098798	0.267778	0
77	5	GO Cellular Component		Respiratory chain complex	0.0021	Ndufs2|Ndufb4|Ndufa4|Uqcrc2|Cox6b1	1114	1259|1189|1165|1255|1301	4.64e-05		GO:0098803	0.267778	0
230	9	Reactome Pathways		Signaling by WNT	0.0023	Ctnnb1|Ap2m1|Rhoa|Snx3|Psmc5|Psma6|Psmd13|Gnb1|Vps35	1114	1217|1325|1179|1213|1249|1299|1161|1157|1265	2.25e-06		MMU-195721	0.263827	0
947	17	GO Molecular Function		Cytoskeletal protein binding	0.0024	Rhoa|Cap2|Dbn1|Clu|Impact|Csrp1|Snap25|Mapre1|Gnb1|Myo6|Atcay|Ppp1r9b|Hnrnpu|Actc1|Ap1g1|Calm1|Dmtn	1114	1179|1349|1145|1351|1335|1193|1295|1163|1157|1297|1279|1227|1277|1233|1281|1263|1239	3.17e-06		GO:0008092	0.261979	0
438	10	GO Cellular Component		Cell leading edge	0.0025	Ctnnb1|Rhoa|Cdc37|Dbn1|Snap25|Myo6|Ppp1r9b|Gabrg2|Actc1|Cntnap2	1114	1217|1179|1311|1145|1295|1297|1227|1195|1233|1251	5.84e-05		GO:0031252	0.260206	0
13	3	GO Cellular Component		Tricarboxylic acid cycle enzyme complex	0.0025	Ogdh|Suclg1|Sucla2	1114	1149|1317|1209	5.7e-05		GO:0045239	0.260206	0
84	5	KEGG Pathways		Cardiac muscle contraction	0.0026	Uqcrc2|Cacna2d1|Cox6b1|Atp1a2|Actc1	1114	1255|1245|1301|1283|1233	6.88e-05		mmu04260	0.258503	0
14	3	GO Cellular Component		Proton-transporting two-sector atpase complex, catalytic domain	0.0029	Atp6v1e1|Atp5b|Atp5c1	1114	1173|1231|1201	6.89e-05		GO:0033178	0.25376	0
483	12	GO Molecular Function		Structural molecule activity	0.0029	Rpl8|Nutf2|Psmd13|Csrp1|Rpl28|Rpl15|Nefh|Rpl23|Rps6|Rpl12|Rps15a|Myl6	1114	1337|1243|1161|1193|1271|1183|1305|1229|1347|1219|1141|1247	4.45e-06		GO:0005198	0.25376	0
207	7	GO Cellular Component		Sarcomere	0.0032	Ctnnb1|Psma6|Csrp1|Fkbp1a|Rpl15|Actc1|Calm1	1114	1217|1299|1193|1167|1183|1233|1263	7.72e-05		GO:0030017	0.249485	0
4769	43	GO Biological Process		Cellular component organization	0.0033	Ykt6|Reep5|Ctnnb1|Ap2m1|Rhoa|Gltp|Cenpv|Snx3|Cap2|Dbn1|Clu|Ndufb4|Impact|Hsd17b10|Psmd13|Csrp1|Snap25|Mapre1|Uqcrc2|Vps35|Apoa1|Myo6|Atcay|Fkbp1a|Acaa2|Ppp1r9b|Dnajc6|Hnrnpu|Pura|Ncam2|Gabrg2|Eif2s1|Prdx6|Syngap1|Actc1|Ap1g1|Nefh|Rpl23|Calm1|Dmtn|Cntnap2|Rpl12|Eif4b	1114	1175|1275|1217|1325|1179|1307|1187|1213|1349|1145|1351|1189|1335|1153|1161|1193|1295|1163|1255|1265|1151|1297|1279|1167|1215|1227|1169|1277|1203|1267|1195|1171|1319|1159|1233|1281|1305|1229|1263|1239|1251|1219|1291	9.05e-06		GO:0016043	0.248149	0
3859	35	GO Cellular Component		Endomembrane system	0.0035	Ykt6|Reep5|Ctnnb1|Ap2m1|Rhoa|Nutf2|Atp6v1e1|Snx3|Arf5|Vdac2|Clu|Ndufb4|Hsd17b10|Rgs7|Snap25|Mapre1|Ahcyl1|Slc2a3|Carkd|Vps35|Myo6|Fkbp1a|Atp6v0a1|Cacna2d1|Synpr|Ppap2b|Osbpl1a|Atp1a2|Ap1g1|Eef1g|Ganab|Rps6|Calm1|Dmtn|Cntnap2	1114	1175|1275|1217|1325|1179|1243|1173|1213|1321|1323|1351|1189|1153|1147|1295|1163|1341|1269|1331|1265|1297|1167|1199|1245|1197|1191|1261|1283|1281|1287|1221|1347|1263|1239|1251	8.68e-05		GO:0012505	0.245593	0
464	10	GO Cellular Component		Synaptic membrane	0.0036	Grm3|Ctnnb1|Dbn1|Rgs7|Snap25|Slc2a3|Ppp1r9b|Cacna2d1|Gabrg2|Cntnap2	1114	1257|1217|1145|1147|1295|1269|1227|1245|1195|1251	9.32e-05		GO:0097060	0.24437	0
47	4	GO Cellular Component		Mitochondrial nucleoid	0.0039	Vdac2|Hsd17b10|Atp5b|Tufm	1114	1323|1153|1231|1185	0.0001		GO:0042645	0.240894	0
295	8	GO Cellular Component		Transmembrane transporter complex	0.0039	Snap25|Fkbp1a|Cacna2d1|Gabrg2|Atp1a2|Calm1|Cntnap2|Scn2b	1114	1295|1167|1245|1195|1283|1263|1251|1339	0.00011		GO:1902495	0.240894	0
17	3	GO Cellular Component		Postsynaptic cytoskeleton	0.0041	Dbn1|Myo6|Nefh	1114	1145|1297|1305	0.00011		GO:0099571	0.238722	0
27	4	GO Biological Process		NADH metabolic process	0.0043	Ogdh|Mdh2|Mdh1|Idh3a	1114	1149|1343|1289|1309	1.41e-05		GO:0006734	0.236653	0
1280	17	GO Cellular Component		Catalytic complex	0.0048	Ogdh|Ndufs2|Ppp1cb|Psmc5|Psma6|Ndufb4|Hsd17b10|Psmd13|Gnb1|Ndufa4|Uqcrc2|Pkm|Myo6|Hnrnpu|Suclg1|Calm1|Sucla2	1114	1149|1259|1285|1249|1299|1189|1153|1161|1157|1165|1255|1329|1297|1277|1317|1263|1209	0.00014		GO:1902494	0.231876	0
19	3	GO Cellular Component		Respiratory chain complex iv	0.0052	Ndufa4|Uqcrc2|Cox6b1	1114	1165|1255|1301	0.00015		GO:0045277	0.2284	0
1836	23	GO Biological Process		Organic substance transport	0.0056	Ykt6|Ap2m1|Nutf2|Gltp|Ddx39|Snx3|Arf5|Clu|Snap25|Ahcyl1|Slc2a3|Ipo5|Uqcrc2|Vps35|Apoa1|Myo6|Sfxn5|Hnrnpu|Pura|Osbpl1a|Ap1g1|Ywhaq|Dmtn	1114	1175|1325|1243|1307|1313|1213|1321|1351|1295|1341|1269|1327|1255|1265|1151|1297|1293|1277|1203|1261|1281|1207|1239	1.89e-05		GO:0071702	0.225181	0
469	11	GO Biological Process		Supramolecular fiber organization	0.0056	Rhoa|Cap2|Dbn1|Csrp1|Mapre1|Myo6|Fkbp1a|Ppp1r9b|Actc1|Nefh|Dmtn	1114	1179|1349|1145|1193|1163|1297|1167|1227|1233|1305|1239	1.92e-05		GO:0097435	0.225181	0
1983	24	GO Biological Process		Cellular component assembly	0.0059	Ctnnb1|Ap2m1|Rhoa|Cenpv|Clu|Ndufb4|Hsd17b10|Psmd13|Csrp1|Snap25|Mapre1|Vps35|Apoa1|Myo6|Fkbp1a|Ppp1r9b|Gabrg2|Eif2s1|Prdx6|Actc1|Nefh|Dmtn|Rpl12|Eif4b	1114	1217|1325|1179|1187|1351|1189|1153|1161|1193|1295|1163|1265|1151|1297|1167|1227|1195|1171|1319|1233|1305|1239|1219|1291	2.1e-05		GO:0022607	0.222915	0
104	5	GO Cellular Component		Cortical cytoskeleton	0.0059	Cap2|Dbn1|Mapre1|Ppp1r9b|Dmtn	1114	1349|1145|1163|1227|1239	0.00018		GO:0030863	0.222915	0
503	10	GO Cellular Component		Plasma membrane protein complex	0.0059	Ctnnb1|Ap2m1|Snap25|Gnb1|Fkbp1a|Cacna2d1|Atp1a2|Calm1|Cntnap2|Scn2b	1114	1217|1325|1295|1157|1167|1245|1283|1263|1251|1339	0.00018		GO:0098797	0.222915	0
237	7	GO Cellular Component		Actin-based cell projection	0.0059	Ctnnb1|Atp6v1e1|Dbn1|Snap25|Myo6|Ppp1r9b|Actc1	1114	1217|1173|1145|1295|1297|1227|1233	0.00017		GO:0098858	0.222915	0
104	5	GO Cellular Component		Oxidoreductase complex	0.0059	Ogdh|Ndufs2|Ndufb4|Ndufa4|Uqcrc2	1114	1149|1259|1189|1165|1255	0.00018		GO:1990204	0.222915	0
3	2	GO Cellular Component		succinate-CoA ligase complex	0.0071	Suclg1|Sucla2	1114	1317|1209	0.00022		GO:0042709	0.214874	0
22	3	KEGG Pathways		Proximal tubule bicarbonate reclamation	0.0074	Glud1|Atp1a2|Mdh1	1114	1253|1283|1289	0.00023		mmu04964	0.213077	0
1411	20	GO Molecular Function		Protein-containing complex binding	0.0075	Capns1|Ctnnb1|Dbn1|Clu|Impact|Ola1|Gnb1|Ndufa4|Uqcrc2|Apoa1|Myo6|Fkbp1a|Ppp1r9b|Hnrnpu|Suclg1|Ppap2b|Eif2s1|Ap1g1|Nefh|Dmtn	1114	1143|1217|1145|1351|1335|1225|1157|1165|1255|1151|1297|1167|1227|1277|1317|1191|1171|1281|1305|1239	1.3e-05		GO:0044877	0.212494	0
33	4	GO Biological Process		ATP biosynthetic process	0.0078	Atp5b|Pkm|Cox5b|Atp5c1	1114	1231|1329|1235|1201	2.9e-05		GO:0006754	0.210791	0
901	15	GO Biological Process		Ion transmembrane transport	0.0081	Atp6v1e1|Vdac2|Atp5b|Snap25|Ndufa4|Slc2a3|Fkbp1a|Sfxn5|Atp6v0a1|Cacna2d1|Gabrg2|Cox5b|Atp1a2|Atp5c1|Scn2b	1114	1173|1323|1231|1295|1165|1269|1167|1293|1199|1245|1195|1235|1283|1201|1339	3.04e-05		GO:0034220	0.209151	0
62	5	GO Molecular Function		NAD binding	0.0083	Ndufs2|Glud1|Hsd17b10|Mdh1|Idh3a	1114	1259|1253|1153|1289|1309	1.74e-05		GO:0051287	0.208092	0
183	6	GO Cellular Component		Leading edge membrane	0.0088	Rhoa|Cdc37|Myo6|Ppp1r9b|Gabrg2|Cntnap2	1114	1179|1311|1297|1227|1195|1251	0.0003		GO:0031256	0.205552	0
2263	26	GO Molecular Function		Hydrolase activity	0.0093	Capns1|Rhoa|Pgam1|Ppp1cb|Atp6v1e1|Ddx39|Psmc5|Psma6|Atp5b|Psmd13|Ola1|Gnb1|Uqcrc2|Myo6|Atcay|Acaa2|Dnajc6|Ppap2b|Prdx6|Aldh6a1|Atp1a2|Actc1|Ganab|Tufm|Hdhd2|Myl6	1114	1143|1179|1211|1285|1173|1313|1249|1299|1231|1161|1225|1157|1255|1297|1279|1215|1169|1191|1319|1241|1283|1233|1221|1185|1177|1247	2.15e-05		GO:0016787	0.203152	0
2406	27	GO Molecular Function		Small molecule binding	0.0093	Ogdh|Rhoa|Ndufs2|Ddx39|Arf5|Psmc5|Vdac2|Glud1|Nars|Hsd17b10|Atp5b|Ola1|Cmpk1|Slc2a3|Carkd|Apoa1|Pkm|Myo6|Hnrnpu|Suclg1|Osbpl1a|Atp1a2|Actc1|Tufm|Mdh1|Sucla2|Idh3a	1114	1149|1179|1259|1313|1321|1249|1323|1253|1237|1153|1231|1225|1181|1269|1331|1151|1329|1297|1277|1317|1261|1283|1233|1185|1289|1209|1309	2.16e-05		GO:0036094	0.203152	0
184	7	GO Biological Process		Mitochondrial transport	0.0097	Atp5b|Uqcrc2|Vps35|Acaa2|Sfxn5|Cox5b|Atp5c1	1114	1231|1255|1265|1215|1293|1235|1201	3.76e-05		GO:0006839	0.201323	0
4	2	GO Cellular Component		Neurofibrillary tangle	0.0097	Clu|Nefh	1114	1351|1305	0.00034		GO:0097418	0.201323	0
458	9	GO Cellular Component		Actin cytoskeleton	0.0117	Cap2|Dbn1|Csrp1|Snap25|Myo6|Ppp1r9b|Actc1|Dmtn|Myl6	1114	1349|1145|1193|1295|1297|1227|1233|1239|1247	0.00041		GO:0015629	0.193181	0
1034	16	GO Molecular Function		RNA binding	0.0121	Rpl8|Ddx39|Psma6|Hsd17b10|Ahcyl1|Hnrnpu|Pura|Eif2s1|Rpl15|Eef1g|Tufm|Rpl23|Rps6|Rpl12|Eif4b|Hnrnpl	1114	1337|1313|1299|1153|1341|1277|1203|1171|1183|1287|1185|1229|1347|1219|1291|1303	3.85e-05		GO:0003723	0.191721	0
710	13	GO Molecular Function		Oxidoreductase activity	0.0121	Ogdh|Ndufs2|Mdh2|Glud1|Ndufb4|Hsd17b10|Ndufa4|Prdx6|Cox5b|Aldh6a1|Mdh1|Cycs|Idh3a	1114	1149|1259|1343|1253|1189|1153|1165|1319|1235|1241|1289|1333|1309	4.18e-05		GO:0016491	0.191721	0
195	7	GO Biological Process		Protein-containing complex localization	0.0131	Ap2m1|Ddx39|Snap25|Vps35|Myo6|Hnrnpu|Pura	1114	1325|1313|1295|1265|1297|1277|1203	5.37e-05		GO:0031503	0.188273	0
39	4	GO Biological Process		Neurotransmitter receptor transport	0.0131	Ap2m1|Snap25|Vps35|Myo6	1114	1325|1295|1265|1297	5.29e-05		GO:0099637	0.188273	0
5	2	GO Cellular Component		Mitochondrial proton-transporting atp synthase complex, catalytic sector f(1)	0.0131	Atp5b|Atp5c1	1114	1231|1201	0.00047		GO:0000275	0.188273	0
202	6	GO Cellular Component		Lamellipodium	0.0136	Ctnnb1|Rhoa|Dbn1|Snap25|Ppp1r9b|Actc1	1114	1217|1179|1145|1295|1227|1233	0.0005		GO:0030027	0.186646	0
134	6	GO Biological Process		Negative regulation of protein-containing complex assembly	0.0137	Vdac2|Clu|Impact|Mapre1|Vps35|Dmtn	1114	1323|1351|1335|1163|1265|1239	5.81e-05		GO:0031333	0.186328	0
438	10	GO Biological Process		Regulation of cellular amide metabolic process	0.0137	Rhoa|Pgam1|Clu|Impact|Pura|Eif2s1|Eef1g|Tufm|Eif4b|Hnrnpl	1114	1179|1211|1351|1335|1203|1171|1287|1185|1291|1303	5.84e-05		GO:0034248	0.186328	0
28	4	Reactome Pathways		Mitochondrial biogenesis	0.014	Glud1|Atp5b|Atp5c1|Cycs	1114	1253|1231|1201|1333	1.61e-05		MMU-1592230	0.185387	0
1083	16	GO Biological Process		Regulation of cellular localization	0.0151	Ctnnb1|Ap2m1|Nutf2|Snx3|Dbn1|Ipo5|Vps35|Myo6|Fkbp1a|Ppp1r9b|Hnrnpu|Cacna2d1|Ap1g1|Nefh|Calm1|Dmtn	1114	1217|1325|1243|1213|1145|1327|1265|1297|1167|1227|1277|1245|1281|1305|1263|1239	6.62e-05		GO:0060341	0.182102	0
137	6	GO Biological Process		Vesicle-mediated transport in synapse	0.0151	Ctnnb1|Ap2m1|Snap25|Vps35|Myo6|Dnajc6	1114	1217|1325|1295|1265|1297|1169	6.54e-05		GO:0099003	0.182102	0
86	5	GO Biological Process		Actin filament-based movement	0.017	Myo6|Cacna2d1|Actc1|Scn2b|Myl6	1114	1297|1245|1233|1339|1247	7.65e-05		GO:0030048	0.176955	0
4279	35	GO Cellular Component		Intracellular organelle lumen	0.0174	Ogdh|Ctnnb1|Nutf2|Ndufs2|Ppp1cb|Cenpv|Mdh2|Ddx39|Psmc5|Psma6|Vdac2|Glud1|Clu|Hsd17b10|Atp5b|Csrp1|Ola1|Cmpk1|Uqcrc2|Myo6|Acaa2|Ppp1r9b|Atp6v0a1|Hnrnpu|Pura|Ncam2|Suclg1|Aldh6a1|Tufm|Rpl23|Rps6|Calm1|Rpl12|Cycs|Hnrnpl	1114	1149|1217|1243|1259|1285|1187|1343|1313|1249|1299|1323|1253|1351|1153|1231|1193|1225|1181|1255|1297|1215|1227|1199|1277|1203|1267|1317|1241|1185|1229|1347|1263|1219|1333|1303	0.00067		GO:0070013	0.175945	0
759	13	GO Biological Process		Intracellular protein transport	0.0175	Ap2m1|Nutf2|Ddx39|Arf5|Ahcyl1|Ipo5|Uqcrc2|Vps35|Myo6|Hnrnpu|Pura|Ap1g1|Ywhaq	1114	1325|1243|1313|1321|1341|1327|1255|1265|1297|1277|1203|1281|1207	8.13e-05		GO:0006886	0.175696	0
143	6	GO Biological Process		Receptor-mediated endocytosis	0.0175	Ap2m1|Atp5b|Snap25|Myo6|Dnajc6|Ap1g1	1114	1325|1231|1295|1297|1169|1281	8.21e-05		GO:0006898	0.175696	0
551	11	GO Biological Process		Actin filament-based process	0.0175	Rhoa|Cap2|Dbn1|Csrp1|Myo6|Ppp1r9b|Cacna2d1|Actc1|Dmtn|Scn2b|Myl6	1114	1179|1349|1145|1193|1297|1227|1245|1233|1239|1339|1247	8.01e-05		GO:0030029	0.175696	0
216	6	GO Cellular Component		Neuron spine	0.0178	Grm3|Rhoa|Dbn1|Ppp1r9b|Atp1a2|Cntnap2	1114	1257|1179|1145|1227|1283|1251	0.0007		GO:0044309	0.174958	0
3066	30	GO Biological Process		Organelle organization	0.018	Reep5|Ctnnb1|Ap2m1|Rhoa|Cenpv|Snx3|Cap2|Dbn1|Ndufb4|Hsd17b10|Psmd13|Csrp1|Snap25|Mapre1|Uqcrc2|Vps35|Myo6|Atcay|Acaa2|Ppp1r9b|Hnrnpu|Pura|Eif2s1|Syngap1|Actc1|Ap1g1|Nefh|Calm1|Dmtn|Rpl12	1114	1275|1217|1325|1179|1187|1213|1349|1145|1189|1153|1161|1193|1295|1163|1255|1265|1297|1279|1215|1227|1277|1203|1171|1159|1233|1281|1305|1263|1239|1219	8.85e-05		GO:0006996	0.174473	0
396	8	GO Cellular Component		Membrane raft	0.0182	Ctnnb1|Vdac2|Atp5b|Rgs7|Snap25|Slc2a3|Ppap2b|Atp1a2	1114	1217|1323|1231|1147|1295|1269|1191|1283	0.00073		GO:0045121	0.173993	0
667	13	Reactome Pathways		Transport of small molecules	0.0183	Ap2m1|Atp6v1e1|Psmc5|Psma6|Psmd13|Gnb1|Slc2a3|Apoa1|Atp6v0a1|Eif2s1|Atp1a2|Hba-a2|Dmtn	1114	1325|1173|1249|1299|1161|1157|1269|1151|1199|1171|1283|1315|1239	2.22e-05		MMU-382551	0.173755	0
77	4	KEGG Pathways		Biosynthesis of amino acids	0.0188	Pgam1|Idh3b|Pkm|Idh3a	1114	1211|1273|1329|1309	0.00062		mmu01230	0.172584	0
1609	21	Reactome Pathways		Metabolism of proteins	0.0189	Ykt6|Rpl8|Rhoa|Snx3|Arf5|Psmc5|Psma6|Vdac2|Psmd13|Rgs7|Gnb1|Rpl28|Apoa1|Eif2s1|Rpl15|Eef1g|Rpl23|Rps6|Rpl12|Rps15a|Eif4b	1114	1175|1337|1179|1213|1321|1249|1299|1323|1161|1147|1157|1271|1151|1171|1183|1287|1229|1347|1219|1141|1291	2.58e-05		MMU-392499	0.172354	0
7	2	GO Cellular Component		Spherical high-density lipoprotein particle	0.0196	Clu|Apoa1	1114	1351|1151	0.0008		GO:0034366	0.170774	0
507	9	GO Cellular Component		Vesicle membrane	0.0204	Ykt6|Ap2m1|Slc2a3|Myo6|Atp6v0a1|Gabrg2|Synpr|Ap1g1|Calm1	1114	1175|1325|1269|1297|1199|1195|1197|1281|1263	0.00084		GO:0012506	0.169037	0
224	6	GO Cellular Component		Growth cone	0.0204	Dbn1|Clu|Snap25|Atcay|Ppp1r9b|Calm1	1114	1145|1351|1295|1279|1227|1263	0.00084		GO:0030426	0.169037	0
225	6	GO Cellular Component		Ribonucleoprotein granule	0.0206	Psma6|Rpl28|Hnrnpu|Eif2s1|Rps6|Hnrnpl	1114	1299|1271|1277|1171|1347|1303	0.00086		GO:0035770	0.168613	0
34	3	KEGG Pathways		Propanoate metabolism	0.0208	Suclg1|Aldh6a1|Sucla2	1114	1317|1241|1209	0.00073		mmu00640	0.168194	0
143	5	KEGG Pathways		Retrograde endocannabinoid signaling	0.0208	Ndufs2|Ndufb4|Gnb1|Ndufa4|Gabrg2	1114	1259|1189|1157|1165|1195	0.00073		mmu04723	0.168194	0
37	3	GO Cellular Component		Spindle midzone	0.0218	Cenpv|Mapre1|Hnrnpu	1114	1187|1163|1277	0.00092		GO:0051233	0.166154	0
481	10	GO Biological Process		Posttranscriptional regulation of gene expression	0.0242	Rhoa|Cdc37|Impact|Hnrnpu|Pura|Eif2s1|Eef1g|Tufm|Eif4b|Hnrnpl	1114	1179|1311|1335|1277|1203|1171|1287|1185|1291|1303	0.00012		GO:0010608	0.161618	0
91	4	GO Cellular Component		Ruffle membrane	0.0257	Rhoa|Cdc37|Myo6|Ppp1r9b	1114	1179|1311|1297|1227	0.0011		GO:0032587	0.159007	0
800	13	GO Biological Process		Oxoacid metabolic process	0.0259	Ogdh|Pgam1|Mdh2|Glud1|Nars|Pkm|Atcay|Acaa2|Suclg1|Aldh6a1|Mdh1|Sucla2|Idh3a	1114	1149|1211|1343|1253|1237|1329|1279|1215|1317|1241|1289|1209|1309	0.00014		GO:0043436	0.15867	0
39	3	KEGG Pathways		Pyruvate metabolism	0.0269	Mdh2|Pkm|Mdh1	1114	1343|1329|1289	0.0011		mmu00620	0.157025	0
697	12	GO Biological Process		Neuron projection development	0.0279	Ctnnb1|Rhoa|Dbn1|Clu|Impact|Myo6|Atcay|Ppp1r9b|Ncam2|Syngap1|Nefh|Cntnap2	1114	1217|1179|1145|1351|1335|1297|1279|1227|1267|1159|1305|1251	0.00015		GO:0031175	0.15544	0
1415	16	GO Cellular Component		Whole membrane	0.0281	Ctnnb1|Ap2m1|Nutf2|Snx3|Vdac2|Atp5b|Rgs7|Snap25|Slc2a3|Vps35|Atp6v0a1|Synpr|Ppap2b|Atp1a2|Ap1g1|Calm1	1114	1217|1325|1243|1213|1323|1231|1147|1295|1269|1265|1199|1197|1191|1283|1281|1263	0.0012		GO:0098805	0.155129	0
1164	16	GO Biological Process		Protein-containing complex subunit organization	0.0282	Ap2m1|Cenpv|Clu|Ndufb4|Hsd17b10|Psmd13|Snap25|Mapre1|Apoa1|Fkbp1a|Ppp1r9b|Dnajc6|Rpl23|Dmtn|Rpl12|Eif4b	1114	1325|1187|1351|1189|1153|1161|1295|1163|1151|1167|1227|1169|1229|1239|1219|1291	0.00015		GO:0043933	0.154975	0
49	4	GO Molecular Function		ATPase-coupled cation transmembrane transporter activity	0.0284	Atp6v1e1|Atp5b|Atp6v0a1|Atp1a2	1114	1173|1231|1199|1283	0.00012		GO:0019829	0.154668	0
95	5	GO Molecular Function		Translation regulator activity, nucleic acid binding	0.0284	Pura|Eif2s1|Eef1g|Tufm|Eif4b	1114	1203|1171|1287|1185|1291	0.00012		GO:0090079	0.154668	0
244	6	GO Cellular Component		Synaptic vesicle	0.0289	Vdac2|Snap25|Slc2a3|Atp6v0a1|Synpr|Calm1	1114	1323|1295|1269|1199|1197|1263	0.0013		GO:0008021	0.15391	0
96	4	GO Cellular Component		Presynaptic active zone	0.0302	Grm3|Ctnnb1|Snap25|Cacna2d1	1114	1257|1217|1295|1245	0.0014		GO:0048786	0.151999	0
603	11	GO Biological Process		Membrane organization	0.0321	Ykt6|Ap2m1|Rhoa|Gltp|Snx3|Clu|Snap25|Apoa1|Acaa2|Calm1|Cntnap2	1114	1175|1325|1179|1307|1213|1351|1295|1151|1215|1263|1251	0.00017		GO:0061024	0.149349	0
55	4	GO Biological Process		Nucleoside diphosphate phosphorylation	0.0332	Ogdh|Pgam1|Cmpk1|Pkm	1114	1149|1211|1181|1329	0.00018		GO:0006165	0.147886	0
1064	15	GO Biological Process		Response to nitrogen compound	0.0335	Gstm5|Ctnnb1|Rhoa|Impact|Ahcyl1|Ipo5|Pkm|Fkbp1a|Ppp1r9b|Cacna2d1|Gabrg2|Rpl23|Calm1|Dmtn|Hnrnpl	1114	1205|1217|1179|1335|1341|1327|1329|1167|1227|1245|1195|1229|1263|1239|1303	0.00019		GO:1901698	0.147496	0
249	6	KEGG Pathways		Endocytosis	0.0342	Ap2m1|Rhoa|Snx3|Arf5|Vps35|Dnajc6	1114	1325|1179|1213|1321|1265|1169	0.0014		mmu04144	0.146597	0
243	7	GO Biological Process		Actin filament organization	0.0348	Rhoa|Cap2|Dbn1|Myo6|Ppp1r9b|Actc1|Dmtn	1114	1179|1349|1145|1297|1227|1233|1239	0.0002		GO:0007015	0.145842	0
414	9	GO Biological Process		Regulation of metal ion transport	0.0348	Ctnnb1|Rhoa|Rgs7|Ahcyl1|Fkbp1a|Cacna2d1|Atp1a2|Calm1|Scn2b	1114	1217|1179|1147|1341|1167|1245|1283|1263|1339	0.0002		GO:0010959	0.145842	0
1075	15	GO Biological Process		Cellular response to endogenous stimulus	0.0349	Rpl8|Ctnnb1|Rhoa|Dbn1|Impact|Ahcyl1|Ipo5|Pkm|Ppp1r9b|Hnrnpu|Cacna2d1|Gabrg2|Atp1a2|Rpl23|Dmtn	1114	1337|1217|1179|1145|1335|1341|1327|1329|1227|1277|1245|1195|1283|1229|1239	0.00021		GO:0071495	0.145717	0
618	11	GO Biological Process		Protein localization to organelle	0.0351	Ap2m1|Nutf2|Snap25|Mapre1|Ipo5|Uqcrc2|Vps35|Myo6|Ppp1r9b|Hnrnpu|Calm1	1114	1325|1243|1295|1163|1327|1255|1265|1297|1227|1277|1263	0.00021		GO:0033365	0.145469	0
4668	36	GO Cellular Component		Cell periphery	0.0356	Capns1|Ykt6|Grm3|Ctnnb1|Ap2m1|Rhoa|Ppp1cb|Atp6v1e1|Cdc37|Arf5|Cap2|Dbn1|Clu|Krt5|Atp5b|Rgs7|Snap25|Mapre1|Ahcyl1|Gnb1|Slc2a3|Myo6|Fkbp1a|Ppp1r9b|Atp6v0a1|Cacna2d1|Ncam2|Gabrg2|Suclg1|Ppap2b|Syngap1|Atp1a2|Calm1|Dmtn|Cntnap2|Scn2b	1114	1143|1175|1257|1217|1325|1179|1285|1173|1311|1321|1349|1145|1351|1345|1231|1147|1295|1163|1341|1157|1269|1297|1167|1227|1199|1245|1267|1195|1317|1191|1159|1283|1263|1239|1251|1339	0.0016		GO:0071944	0.144855	0
4858	40	GO Molecular Function		Organic cyclic compound binding	0.0362	Ogdh|Rpl8|Rhoa|Ndufs2|Ddx39|Arf5|Psmc5|Psma6|Vdac2|Glud1|Nars|Hsd17b10|Atp5b|Ola1|Ahcyl1|Cmpk1|Carkd|Apoa1|Pkm|Myo6|Fkbp1a|Hnrnpu|Pura|Suclg1|Eif2s1|Osbpl1a|Rpl15|Atp1a2|Actc1|Eef1g|Tufm|Rpl23|Rps6|Mdh1|Rpl12|Sucla2|Cycs|Idh3a|Eif4b|Hnrnpl	1114	1149|1337|1179|1259|1313|1321|1249|1299|1323|1253|1237|1153|1231|1225|1341|1181|1331|1151|1329|1297|1167|1277|1203|1317|1171|1261|1183|1283|1233|1287|1185|1229|1347|1289|1219|1209|1333|1309|1291|1303	0.00019		GO:0097159	0.144129	0
3720	33	GO Biological Process		Response to chemical	0.0372	Rpl8|Gstm5|Ctnnb1|Rhoa|Dbn1|Glud1|Clu|Impact|Atp5b|Ahcyl1|Gnb1|Ipo5|Uqcrc2|Apoa1|Pkm|Myo6|Fkbp1a|Acaa2|Ppp1r9b|Hnrnpu|Cacna2d1|Gabrg2|Eif2s1|Prdx6|Atp1a2|Actc1|Nefh|Tufm|Rpl23|Calm1|Dmtn|Scn2b|Hnrnpl	1114	1337|1205|1217|1179|1145|1253|1351|1335|1231|1341|1157|1327|1255|1151|1329|1297|1167|1215|1227|1277|1245|1195|1171|1319|1283|1233|1305|1185|1229|1263|1239|1339|1303	0.00023		GO:0042221	0.142946	0
733	12	GO Biological Process		Negative regulation of cellular component organization	0.0372	Rhoa|Dbn1|Vdac2|Clu|Impact|Mapre1|Vps35|Apoa1|Acaa2|Hnrnpu|Syngap1|Dmtn	1114	1179|1145|1323|1351|1335|1163|1265|1151|1215|1277|1159|1239	0.00023		GO:0051129	0.142946	0
46	3	KEGG Pathways		Proteasome	0.0379	Psmc5|Psma6|Psmd13	1114	1249|1299|1161	0.0017		mmu03050	0.142136	0
47	3	GO Cellular Component		Mitochondrial respiratory chain complex i	0.0385	Ndufs2|Ndufb4|Ndufa4	1114	1259|1189|1165	0.0018		GO:0005747	0.141454	0
336	8	GO Biological Process		Muscle tissue development	0.0396	Ctnnb1|Rhoa|Psma6|Csrp1|Fkbp1a|Hnrnpu|Actc1|Myl6	1114	1217|1179|1299|1193|1167|1277|1233|1247	0.00025		GO:0060537	0.14023	0
2060	20	GO Cellular Component		Cytoskeleton	0.04	Ctnnb1|Rhoa|Cenpv|Cap2|Dbn1|Clu|Krt5|Csrp1|Ola1|Snap25|Mapre1|Myo6|Ppp1r9b|Hnrnpu|Actc1|Ap1g1|Nefh|Calm1|Dmtn|Myl6	1114	1217|1179|1187|1349|1145|1351|1345|1193|1225|1295|1163|1297|1227|1277|1233|1281|1305|1263|1239|1247	0.0019		GO:0005856	0.139794	0
735	12	GO Molecular Function		Pyrophosphatase activity	0.0405	Rhoa|Ddx39|Psmc5|Atp5b|Ola1|Gnb1|Myo6|Atcay|Atp1a2|Actc1|Tufm|Myl6	1114	1179|1313|1249|1231|1225|1157|1297|1279|1283|1233|1185|1247	0.00024		GO:0016462	0.139254	0
524	10	GO Molecular Function		Inorganic cation transmembrane transporter activity	0.0405	Atp6v1e1|Atp5b|Snap25|Ndufa4|Atp6v0a1|Cacna2d1|Cox5b|Atp1a2|Atp5c1|Scn2b	1114	1173|1231|1295|1165|1199|1245|1235|1283|1201|1339	0.00024		GO:0022890	0.139254	0
3	2	GO Molecular Function		L-malate dehydrogenase activity	0.0405	Mdh2|Mdh1	1114	1343|1289	0.00022		GO:0030060	0.139254	0
12	2	GO Cellular Component		Mitochondrial respiratory chain complex iv	0.041	Ndufa4|Uqcrc2	1114	1165|1255	0.002		GO:0005751	0.138722	0
12	2	GO Cellular Component		Anchored component of presynaptic membrane	0.041	Snap25|Cacna2d1	1114	1295|1245	0.002		GO:0099026	0.138722	0
437	9	GO Biological Process		Regulation of protein-containing complex assembly	0.0447	Rhoa|Psmc5|Dbn1|Vdac2|Clu|Impact|Mapre1|Vps35|Dmtn	1114	1179|1249|1145|1323|1351|1335|1163|1265|1239	0.00029		GO:0043254	0.134969	0
50	3	KEGG Pathways		Cysteine and methionine metabolism	0.0453	Mdh2|Ahcyl1|Mdh1	1114	1343|1341|1289	0.0021		mmu00270	0.13439	0
13	2	GO Cellular Component		Postsynaptic actin cytoskeleton	0.0464	Dbn1|Myo6	1114	1145|1297	0.0023		GO:0098871	0.133348	0
52	3	GO Cellular Component		Spindle microtubule	0.0467	Mapre1|Hnrnpu|Calm1	1114	1163|1277|1263	0.0023		GO:0005876	0.133068	0
187	5	GO Cellular Component		Cytoplasmic side of membrane	0.0467	Rhoa|Snap25|Gnb1|Fkbp1a|Ppp1r9b	1114	1179|1295|1157|1167|1227	0.0023		GO:0098562	0.133068	0
189	5	GO Cellular Component		Transport vesicle membrane	0.0481	Slc2a3|Atp6v0a1|Synpr|Ap1g1|Calm1	1114	1269|1199|1197|1281|1263	0.0024		GO:0030658	0.131785	0

## Sheet: Sex-Gonad
# background genes	# genes	category	description	FDR value	p-value	term name
10283	91	GO Cellular Component	Cytoplasm	2.58e-18	1.05e-21	GO:0005737
2050	41	GO Cellular Component	Cell junction	1.97e-14	3.21e-17	GO:0030054
1583	35	GO Cellular Component	Neuron projection	2.97e-13	8.46e-16	GO:0043005
212	15	GO Cellular Component	Myelin sheath	2.81e-11	9.15e-14	GO:0043209
836	23	GO Cellular Component	Cell body	6.2e-10	3.03e-12	GO:0044297
1411	30	GO Molecular Function	Protein-containing complex binding	2.52e-09	4.81e-13	GO:0044877
1064	26	GO Biological Process	Cytoskeleton organization	1.06e-08	1.21e-12	GO:0007010
761	20	GO Cellular Component	Postsynapse	3.13e-08	2.16e-10	GO:0098794
2438	37	GO Biological Process	Regulation of cellular component organization	4.01e-08	9.15e-12	GO:0051128
4035	44	GO Cellular Component	Intracellular non-membrane-bounded organelle	2.72e-07	2.21e-09	GO:0043232
3573	40	GO Cellular Component	Cytosol	9.64e-07	9.02e-09	GO:0005829
1518	27	GO Biological Process	Establishment of localization in cell	1.73e-06	4.95e-10	GO:0051649
2806	36	GO Biological Process	Regulation of localization	5.65e-06	2.09e-09	GO:0032879
861	18	GO Cellular Component	Supramolecular fiber	6.26e-06	6.11e-08	GO:0099512
775	17	GO Cellular Component	Perinuclear region of cytoplasm	7.05e-06	7.64e-08	GO:0048471
354	12	GO Cellular Component	Cell projection membrane	7.74e-06	8.82e-08	GO:0031253
438	13	GO Cellular Component	Cell leading edge	9.32e-06	1.1e-07	GO:0031252
2021	29	GO Molecular Function	Nucleotide binding	1.29e-05	1.23e-08	GO:0000166
607	16	GO Biological Process	Regulation of neuron projection development	1.78e-05	1.65e-08	GO:0010975
521	15	GO Biological Process	Modulation of chemical synaptic transmission	1.78e-05	1.57e-08	GO:0050804
1492	17	GO Cellular Component	Synapse	1.91e-05	7.77e-09	GO:0045202
501	11	GO Cellular Component	Glutamatergic synapse	1.91e-05	9.68e-09	GO:0098978
733	17	GO Biological Process	Negative regulation of cellular component organization	2.43e-05	3.49e-08	GO:0051129
324	12	GO Biological Process	Establishment of organelle localization	2.43e-05	3.47e-08	GO:0051656
399	12	GO Cellular Component	Distal axon	2.43e-05	3.07e-07	GO:0150034
761	12	GO Cellular Component	Postsynapse	5.53e-05	6.75e-08	GO:0098794
1776	17	GO Cellular Component	Mitochondrion	6.07e-05	9.89e-08	GO:0005739
1776	24	GO Cellular Component	Mitochondrion	6.99e-05	9.11e-07	GO:0005739
10283	40	GO Cellular Component	Cytoplasm	8.46e-05	1.72e-07	GO:0005737
1130	20	GO Biological Process	Vesicle-mediated transport	9.16e-05	1.47e-07	GO:0016192
481	13	GO Biological Process	Cell junction organization	0.00017	3.12e-07	GO:0034330
1072	19	GO Biological Process	Plasma membrane bounded cell projection organization	0.00017	3.1e-07	GO:0120036
322	11	GO Biological Process	Positive regulation of cellular protein localization	0.00017	2.92e-07	GO:1903829
212	7	GO Cellular Component	Myelin sheath	0.00018	4.45e-07	GO:0043209
187	8	GO Cellular Component	Cytoplasmic side of membrane	0.00018	2.7e-06	GO:0098562
685	15	GO Molecular Function	Nucleoside-triphosphatase activity	0.00018	4.97e-07	GO:0017111
978	18	GO Biological Process	Regulation of cellular component biogenesis	0.0002	3.89e-07	GO:0044087
130	6	KEGG Pathways	Oxidative phosphorylation	0.00022	4.83e-07	mmu00190
1779	27	Reactome Pathways	Metabolism	0.00025	1.44e-08	MMU-1430728
636	10	GO Cellular Component	Presynapse	0.00031	1.02e-06	GO:0098793
3573	22	GO Cellular Component	Cytosol	0.00041	1.49e-06	GO:0005829
636	13	GO Cellular Component	Presynapse	0.00041	6.39e-06	GO:0098793
722	15	GO Biological Process	Microtubule-based process	0.00044	9.47e-07	GO:0007017
2201	27	GO Biological Process	Cellular component biogenesis	0.00044	1.03e-06	GO:0044085
5224	45	GO Molecular Function	Catalytic activity	0.00048	1.84e-06	GO:0003824
483	12	GO Molecular Function	Structural molecule activity	0.00054	2.16e-06	GO:0005198
469	12	GO Biological Process	Supramolecular fiber organization	0.00061	1.61e-06	GO:0097435
32	4	GO Cellular Component	Polysomal ribosome	0.0011	1.98e-05	GO:0042788
1962	24	GO Molecular Function	Identical protein binding	0.0012	5.11e-06	GO:0042802
12596	42	GO Cellular Component	Intracellular	0.0014	5.82e-06	GO:0005622
2277	26	GO Molecular Function	Enzyme binding	0.0014	6.44e-06	GO:0019899
528	12	GO Biological Process	Regulation of cell morphogenesis	0.0016	5.26e-06	GO:0022604
11550	40	GO Cellular Component	Organelle	0.0017	7.53e-06	GO:0043226
440	11	GO Biological Process	Regulation of membrane potential	0.0017	5.57e-06	GO:0042391
2973	29	GO Cellular Component	Organelle membrane	0.0017	3.31e-05	GO:0031090
1578	21	GO Biological Process	System process	0.0018	6.43e-06	GO:0003008
1711	22	GO Biological Process	Positive regulation of molecular function	0.0018	6.37e-06	GO:0044093
364	10	GO Biological Process	Regulation of supramolecular fiber organization	0.0018	6.86e-06	GO:1902903
3720	35	GO Biological Process	Response to chemical	0.0019	7.61e-06	GO:0042221
57	5	GO Biological Process	Long-term synaptic potentiation	0.002	8.52e-06	GO:0060291
1096	17	GO Biological Process	Organonitrogen compound biosynthetic process	0.002	8.22e-06	GO:1901566
556	14	Reactome Pathways	Metabolism of RNA	0.0021	2.43e-07	MMU-8953854
51	5	GO Biological Process	Synaptic vesicle endocytosis	0.0024	1.37e-07	GO:0048488
458	10	GO Cellular Component	Actin cytoskeleton	0.0024	4.69e-05	GO:0015629
1131	16	GO Cellular Component	Organelle envelope	0.0024	4.71e-05	GO:0031967
230	8	GO Biological Process	Regulation of protein binding	0.0025	1.17e-05	GO:0043393
1280	17	GO Cellular Component	Catalytic complex	0.0027	5.78e-05	GO:1902494
359	10	KEGG Pathways	Alzheimer disease	0.0028	6.1e-06	mmu05010
15632	46	GO Cellular Component	Cellular anatomical entity	0.003	1.45e-05	GO:0110165
402	10	GO Biological Process	Regulation of cellular component size	0.003	1.59e-05	GO:0032535
30	4	GO Biological Process	Maintenance of synapse structure	0.003	1.57e-05	GO:0099558
9	3	GO Biological Process	Regulation of cardiac muscle cell membrane potential	0.0033	1.85e-05	GO:0086036
602	12	GO Biological Process	Regulation of system process	0.0034	1.9e-05	GO:0044057
1609	23	Reactome Pathways	Metabolism of proteins	0.0036	6.24e-07	MMU-392499
364	11	Reactome Pathways	M Phase	0.0036	9.43e-07	MMU-68886
182	7	GO Biological Process	Microtubule-based transport	0.0039	2.26e-05	GO:0099111
1450	19	GO Biological Process	Small molecule metabolic process	0.004	2.38e-05	GO:0044281
82	6	Reactome Pathways	Fcgamma receptor (FCGR) dependent phagocytosis	0.0046	2.76e-06	MMU-2029480
127	7	Reactome Pathways	Beta-catenin independent WNT signaling	0.0046	2.38e-06	MMU-3858494
250	9	Reactome Pathways	Metabolism of amino acids and derivatives	0.0046	2.46e-06	MMU-71291
3859	33	GO Cellular Component	Endomembrane system	0.0049	0.00011	GO:0012505
2115	17	GO Biological Process	Cellular localization	0.0051	1.17e-06	GO:0051641
414	9	GO Cellular Component	Postsynaptic density	0.0051	0.00012	GO:0014069
2	2	GO Cellular Component	Apical ectoplasmic specialization	0.0051	0.00012	GO:0061831
349	9	GO Biological Process	Regulation of cation transmembrane transport	0.0052	3.28e-05	GO:1904062
626	11	GO Cellular Component	Anchoring junction	0.0054	0.00013	GO:0070161
104	5	GO Cellular Component	Oxidoreductase complex	0.0054	0.00013	GO:1990204
11	3	GO Molecular Function	Hydrolase activity, acting on carbon-nitrogen (but not peptide) bonds, in cyclic amides	0.0057	3.04e-05	GO:0016812
263	8	GO Molecular Function	Molecular adaptor activity	0.0057	2.97e-05	GO:0060090
202	7	GO Biological Process	Regulation of microtubule cytoskeleton organization	0.0063	4.31e-05	GO:0070507
40	4	GO Biological Process	Regulation of protein targeting to membrane	0.0064	4.45e-05	GO:0090313
646	11	GO Cellular Component	Cilium	0.0068	0.00017	GO:0005929
111	5	GO Cellular Component	Filopodium	0.0068	0.00017	GO:0030175
11084	38	GO Cellular Component	Intracellular organelle	0.0069	3.67e-05	GO:0043229
162	5	KEGG Pathways	Phagosome	0.0069	3.06e-05	mmu04145
368	9	GO Biological Process	Positive regulation of establishment of protein localization	0.007	4.9e-05	GO:1904951
278	9	Reactome Pathways	Axon guidance	0.0071	5.68e-06	MMU-422475
84	5	KEGG Pathways	Cardiac muscle contraction	0.0075	4.97e-05	mmu04260
435	7	GO Cellular Component	Mitochondrial inner membrane	0.0078	4.43e-05	GO:0005743
791	9	GO Cellular Component	Axon	0.0079	4.82e-05	GO:0030424
778	13	GO Molecular Function	Protein domain specific binding	0.0083	5.08e-05	GO:0019904
219	7	GO Biological Process	Exocytosis	0.0094	7.05e-05	GO:0006887
4475	37	GO Biological Process	Organonitrogen compound metabolic process	0.0094	6.98e-05	GO:1901564
191	5	GO Cellular Component	Axon terminus	0.0101	6.56e-05	GO:0043679
93	5	GO Biological Process	Plasma membrane organization	0.0103	7.88e-05	GO:0007009
16	3	GO Biological Process	Axo-dendritic protein transport	0.0103	7.97e-05	GO:0099640
600	11	GO Biological Process	Regulation of vesicle-mediated transport	0.0111	9.02e-05	GO:0060627
400	9	GO Biological Process	Endocytosis	0.0112	9.15e-05	GO:0006897
97	5	GO Biological Process	Negative regulation of cell morphogenesis involved in differentiation	0.0115	9.53e-05	GO:0010771
4668	36	GO Cellular Component	Cell periphery	0.0131	0.00039	GO:0071944
1083	10	GO Cellular Component	Membrane protein complex	0.0137	9.87e-05	GO:0098796
849	13	GO Biological Process	Cellular homeostasis	0.0141	0.00012	GO:0019725
326	8	GO Biological Process	Purine-containing compound metabolic process	0.0148	0.00013	GO:0072521
138	5	GO Cellular Component	Brush border	0.0151	0.00046	GO:0005903
984	14	GO Biological Process	Central nervous system development	0.0157	0.00014	GO:0007417
247	7	GO Biological Process	Protein localization to cell periphery	0.0163	0.00015	GO:1990778
949	15	Reactome Pathways	Innate Immune System	0.0167	2.41e-05	MMU-168249
335	8	GO Biological Process	Chemical synaptic transmission	0.0168	0.00015	GO:0007268
108	5	GO Biological Process	Negative regulation of small molecule metabolic process	0.0168	0.00015	GO:0062014
173	6	GO Biological Process	Negative regulation of establishment of protein localization	0.0168	0.00015	GO:1904950
2007	20	GO Cellular Component	Vesicle	0.0181	0.00057	GO:0031982
81	4	GO Cellular Component	Actomyosin	0.0182	0.00058	GO:0042641
81	4	GO Cellular Component	Main axon	0.0182	0.00058	GO:0044304
1415	16	GO Cellular Component	Whole membrane	0.0182	0.00059	GO:0098805
255	7	GO Biological Process	Regulation of neurotransmitter levels	0.0183	0.00018	GO:0001505
112	5	GO Biological Process	Positive regulation of protein localization to membrane	0.0185	0.00018	GO:1905477
3	2	GO Biological Process	Regulation of plasma membrane repair	0.0195	0.0002	GO:1905684
36	4	Reactome Pathways	Recycling pathway of L1	0.0195	3.03e-05	MMU-437239
84	4	GO Cellular Component	Photoreceptor outer segment	0.0198	0.00066	GO:0001750
35	3	GO Cellular Component	Podosome	0.0198	0.00065	GO:0002102
35	3	GO Cellular Component	Glial cell projection	0.0198	0.00065	GO:0097386
46	3	GO Cellular Component	Proton-transporting two-sector atpase complex	0.0203	0.00017	GO:0016469
47	3	GO Cellular Component	Mitochondrial respiratory chain complex i	0.0205	0.00018	GO:0005747
127	4	GO Cellular Component	Inner mitochondrial membrane protein complex	0.0205	0.00019	GO:0098800
225	5	KEGG Pathways	Thermogenesis	0.0211	0.00014	mmu04714
239	5	KEGG Pathways	Parkinson disease	0.0211	0.00018	mmu05012
364	6	KEGG Pathways	Amyotrophic lateral sclerosis	0.0211	0.00014	mmu05014
264	5	KEGG Pathways	Prion disease	0.0218	0.00029	mmu05020
399	6	GO Cellular Component	Distal axon	0.023	0.00023	GO:0150034
4895	22	GO Cellular Component	Protein-containing complex	0.0234	0.00025	GO:0032991
1048	14	GO Biological Process	Regulation of cellular component movement	0.0241	0.00026	GO:0051270
683	11	GO Biological Process	Cellular protein-containing complex assembly	0.0245	0.00027	GO:0034622
414	6	GO Cellular Component	Postsynaptic density	0.0249	0.00028	GO:0014069
261	5	GO Cellular Component	Mitochondrial protein complex	0.0249	0.00027	GO:0098798
244	6	GO Cellular Component	Synaptic vesicle	0.0258	0.00091	GO:0008021
93	4	GO Cellular Component	Neuromuscular junction	0.0258	0.00095	GO:0031594
161	5	GO Cellular Component	Sarcolemma	0.0258	0.0009	GO:0042383
92	4	GO Cellular Component	Terminal bouton	0.0258	0.00091	GO:0043195
812	12	GO Biological Process	Response to hormone	0.0267	0.00031	GO:0009725
27	3	GO Biological Process	Focal adhesion assembly	0.0273	0.00032	GO:0048041
32	3	KEGG Pathways	Glyoxylate and dicarboxylate metabolism	0.0278	0.00051	mmu00630
9	2	GO Cellular Component	Cytosolic proteasome complex	0.0283	0.0011	GO:0031597
9	2	GO Cellular Component	Anchored component of postsynaptic membrane	0.0283	0.0011	GO:0099025
560	11	Reactome Pathways	Membrane Trafficking	0.0286	4.93e-05	MMU-199991
113	5	GO Molecular Function	Proton transmembrane transporter activity	0.0297	5.68e-06	GO:0015078
349	8	GO Molecular Function	Purine ribonucleoside binding	0.0301	0.0002	GO:0032550
352	8	GO Molecular Function	Tubulin binding	0.031	0.00021	GO:0015631
386	8	GO Biological Process	Axon development	0.0312	0.00039	GO:0061564
10	2	GO Cellular Component	Arp2/3 protein complex	0.0325	0.0013	GO:0005885
135	5	GO Biological Process	Spindle organization	0.0326	0.00042	GO:0007051
175	5	GO Cellular Component	Focal adhesion	0.0328	0.0013	GO:0005925
272	7	GO Molecular Function	Cell adhesion molecule binding	0.0338	0.00026	GO:0050839
167	6	Reactome Pathways	The citric acid (TCA) cycle and respiratory electron transport	0.0343	1.97e-06	MMU-1428517
104	4	GO Cellular Component	Cortical cytoskeleton	0.035	0.0014	GO:0030863
179	5	GO Cellular Component	Recycling endosome	0.0351	0.0014	GO:0055037
31	3	GO Biological Process	Positive regulation of microtubule polymerization	0.0354	0.00047	GO:0031116
11	2	GO Cellular Component	Proteasome core complex, beta-subunit complex	0.0362	0.0015	GO:0019774
32	3	GO Biological Process	Guanosine-containing compound metabolic process	0.0379	0.00051	GO:1901068
186	5	GO Cellular Component	Anchored component of membrane	0.0391	0.0017	GO:0031225
14	2	GO Cellular Component	Proton-transporting two-sector atpase complex, catalytic domain	0.0405	0.00054	GO:0033178
113	4	GO Cellular Component	Schaffer collateral - CA1 synapse	0.0425	0.0019	GO:0098685
13	2	GO Cellular Component	Uropod	0.0439	0.002	GO:0001931
83	4	GO Biological Process	Positive regulation of calcium ion transmembrane transport	0.0453	0.00063	GO:1904427
759	11	GO Biological Process	Intracellular protein transport	0.0464	0.00065	GO:0006886
507	8	GO Cellular Component	Vesicle membrane	0.047	0.0022	GO:0012506
57	4	Reactome Pathways	Translation initiation complex formation	0.0491	0.00016	MMU-72649
152	5	GO Biological Process	Memory	0.0494	0.0007	GO:0007613
30	3	GO Molecular Function	Spectrin binding	0.0498	0.00043	GO:0030507

## Sheet: Sex-Tibolone
# background genes	# genes	category	chart color	description	FDR value	genes	network.SUID	nodes.SUID	p-value	PMID	term name	transferred FDR value	year
10283	120	GO Cellular Component		Cytoplasm	1.22e-23	Flot1|Ddt|Capns1|Uba1|Map2k1|Ctsb|Arpc2|Acat2|Syngr1|Bcas1|Cacybp|Ndufa2|Psmb1|Lta4h|Slc25a5|Myh9|Rhot1|Cenpv|Fis1|Scrn1|Cdc37|Stx7|Mcu|Gnb2l1|Grb2|Psmc1|Cap2|Ndufs6|Esd|Ehd3|Hspa9|Rab1b|Atp5b|Psmd13|Nptx1|Acadl|Fh1|Iars2|Sec22b|Ndufs5|Kras|Slc6a11|Slc2a3|Rpl28|Ndufc2|Erlin2|Snx1|Brsk1|Ndufa7|Maob|Aldh5a1|Ppp1r9b|Atp8a1|Mpst|Agap2|Ogt|Dync1li2|Hibch|Nceh1|Mbp|Camk4|Eif5a|Spr|Cbr1|Atp5k|Plcxd3|Hep…	2434	2465|2583|2467|2685|2533|2671|2505|2537|2463|2573|2643|2707|2577|2637|2681|2579|2687|2521|2491|2635|2679|2513|2719|2545|2705|2589|2717|2569|2699|2593|2651|2585|2561|2477|2503|2535|2469|2495|2601|2675|2499|2567|2625|2627|2597|2669|2605|2509|2721|2695|2547|2559|2689|2539|2551|2527|2541|2653|2485|2575|2649|2483|2543|2507|2473|2565|2501|2703|2587|2667|2611|2531|2481|2713|2683|2619|2715|2549|2529|2609…	4.95e-27		GO:0005737	2.29136	0
1492	46	GO Cellular Component		Synapse	7.48e-18	Flot1|Map2k1|Arpc2|Syngr1|Bcas1|Stx7|Cap2|Grm2|Rab1b|Nptx1|Scn2a1|Sec22b|Slc6a11|Slc2a3|Snx1|Brsk1|Ppp1r9b|Atp8a1|Mpst|Camk4|Eif5a|Plcxd3|Adam22|Gnai2|Dlg1|Synpr|Mapk1|Actn2|Mink1|Rpl26|Slc4a10|Vdac1|Rtn4|Rpl7a|Pip5k1c|Fus|Shank3|Plcb1|Gls|Dbi|Kcnab2|Rab1|Pacsin2|Ncam1|Pde2a|Iqsec1	2434	2465|2533|2505|2463|2573|2513|2717|2691|2585|2503|2621|2601|2567|2625|2605|2509|2559|2689|2539|2649|2483|2565|2657|2667|2611|2531|2713|2619|2549|2529|2553|2645|2693|2471|2479|2591|2523|2511|2557|2665|2723|2519|2659|2639|2493|2515	6.09e-21		GO:0045202	1.71261	0
1776	42	GO Cellular Component		Mitochondrion	2.16e-12	Uba1|Map2k1|Ctsb|Acat2|Ndufa2|Slc25a5|Rhot1|Fis1|Mcu|Gnb2l1|Ndufs6|Hspa9|Rab1b|Atp5b|Nptx1|Acadl|Fh1|Iars2|Ndufs5|Kras|Ndufc2|Ndufa7|Maob|Aldh5a1|Mpst|Ogt|Hibch|Spr|Atp5k|Idh3g|Mapk1|Tmem65|Vdac1|Idh2|Mrps36|Gpd2|Gls|Dbi|Nme1|Pde2a|Aldh7a1|Ndufa12	2434	2685|2533|2671|2537|2707|2681|2687|2491|2719|2545|2569|2651|2585|2561|2503|2535|2469|2495|2675|2499|2597|2721|2695|2547|2539|2527|2653|2543|2473|2703|2713|2715|2645|2641|2581|2571|2557|2665|2697|2493|2623|2525	5.28e-15		GO:0005739	1.16655	0
2472	49	GO Cellular Component		Cell projection	3.81e-12	Flot1|Map2k1|Arpc2|Cacybp|Myh9|Cdc37|Gnb2l1|Alcam|Grm2|Ehd3|Nptx1|Scn2a1|Slc6a11|Slc2a3|Rpl28|Snx1|Brsk1|Ppp1r9b|Mpst|Ogt|Mbp|Eif5a|Cbr1|Hepacam|Adam22|Gnai2|Dlg1|Synpr|Mapk1|Actn2|Mink1|Rpl26|Aqp4|Ap3b2|Dpysl5|Slc4a10|Rtn4|Pip5k1c|Fus|Shank3|Kif2a|Gnao1|Nme1|Kcnab2|Nap1l1|Pacsin2|Ncam1|Pde2a|Cct4	2434	2465|2533|2505|2643|2579|2679|2545|2661|2691|2593|2503|2621|2567|2625|2627|2605|2509|2559|2539|2527|2575|2483|2507|2501|2657|2667|2611|2531|2713|2619|2549|2529|2461|2663|2615|2553|2693|2479|2591|2523|2517|2655|2697|2723|2617|2659|2639|2493|2647	1.09e-14		GO:0042995	1.14191	0
359	19	KEGG Pathways		Alzheimer disease	5.17e-10	Map2k1|Ndufa2|Psmb1|Slc25a5|Mcu|Psmc1|Ndufs6|Atp5b|Psmd13|Ndufs5|Kras|Ndufc2|Ndufa7|Mapk1|Csnk2a1|Vdac1|Rtn4|Plcb1|Ndufa12	2434	2533|2707|2577|2681|2719|2589|2569|2561|2477|2675|2499|2597|2721|2713|2631|2645|2693|2511|2525	1.14e-12		mmu05010	0.928651	0
3573	54	GO Cellular Component		Cytosol	2.33e-09	Capns1|Uba1|Map2k1|Acat2|Bcas1|Cacybp|Psmb1|Lta4h|Myh9|Cenpv|Cdc37|Gnb2l1|Grb2|Psmc1|Esd|Ehd3|Psmd13|Fh1|Iars2|Rpl28|Erlin2|Snx1|Mpst|Agap2|Ogt|Camk4|Spr|Gnai2|Dlg1|Mapk1|Rhob|Rpl26|Lsamp|Dpysl5|Ap1g1|Csnk2a1|Itpa|Rps8|Rpl7a|Pip5k1c|Idh2|Plcb1|Rps28|Gls|Nme1|Gpd1l|Kcnab2|Rab1|Pacsin2|Ncam1|Pde2a|Aldh7a1|Cct4|Ndufa12	2434	2467|2685|2533|2537|2573|2643|2577|2637|2579|2521|2679|2545|2705|2589|2699|2593|2477|2469|2495|2627|2669|2605|2539|2551|2527|2649|2543|2667|2611|2713|2683|2529|2609|2615|2633|2631|2599|2711|2471|2479|2641|2511|2487|2557|2697|2563|2723|2519|2659|2639|2493|2623|2647|2525	1.52e-11		GO:0005829	0.863264	0
1779	39	Reactome Pathways		Metabolism	1.23e-08	Acat2|Ndufa2|Psmb1|Lta4h|Psmc1|Ndufs6|Esd|Atp5b|Psmd13|Acadl|Fh1|Ggt7|Ndufs5|Slc6a11|Slc2a3|Ndufc2|Ndufa7|Maob|Mpst|Hibch|Spr|Cbr1|Atp5k|Idh3g|Gnai2|Sult4a1|Csnk2a1|Itpa|Vdac1|Pip5k1c|Idh2|Plcb1|Gpd2|Gls|Dbi|Nme1|Gpd1l|Aldh7a1|Ndufa12	2434	2537|2707|2577|2637|2589|2569|2699|2561|2477|2535|2469|2709|2675|2567|2625|2597|2721|2695|2539|2653|2543|2507|2473|2703|2667|2677|2631|2599|2645|2479|2641|2511|2571|2557|2665|2697|2563|2623|2525	7.1e-13		MMU-1430728	0.791009	0
2973	47	GO Cellular Component		Organelle membrane	1.94e-08	Uba1|Syngr1|Ndufa2|Slc25a5|Rhot1|Fis1|Scrn1|Stx7|Mcu|Grb2|Ndufs6|Ehd3|Atp5b|Acadl|Sec22b|Ndufs5|Slc2a3|Ndufc2|Erlin2|Snx1|Ndufa7|Maob|Atp8a1|Mpst|Ogt|Eif5a|Atp5k|Dlg1|Synpr|Rhob|Tmem65|Aqp4|Ap3b2|Ap1g1|Vdac1|Rtn4|Pip5k1c|Idh2|Shank3|Plcb1|Gpd2|Rps28|Nme1|Rab1|Pacsin2|Pde2a|Ndufa12	2434	2685|2463|2707|2681|2687|2491|2635|2513|2719|2705|2569|2593|2561|2535|2601|2675|2625|2597|2669|2605|2721|2695|2689|2539|2527|2483|2473|2611|2531|2683|2715|2461|2663|2633|2645|2693|2479|2641|2523|2511|2571|2487|2697|2519|2659|2493|2525	1.42e-10		GO:0031090	0.77122	0
4895	62	GO Cellular Component		Protein-containing complex	3.89e-08	Flot1|Arpc2|Cacybp|Ndufa2|Psmb1|Slc25a5|Myh9|Fis1|Cdc37|Stx7|Mcu|Gnb2l1|Grb2|Psmc1|Ndufs6|Alcam|Atp5b|Psmd13|Fh1|Scn2a1|Sec22b|Ndufs5|Rpl28|Ndufc2|Erlin2|Snx1|Ndufa7|Ogt|Dync1li2|Hist1h1c|Mbp|Eif5a|Atp5k|Gnai2|Dlg1|Asna1|Mapk1|Rpl26|Aqp4|Hist1h1b|Ap3b2|Dpysl5|Myl9|Ap1g1|Csnk2a1|Rps8|Vdac1|Rtn4|Rpl7a|Fus|Mrps36|Plcb1|Gpd2|Rps28|Kif2a|Gnao1|Dbi|Gpd1l|Srsf1|Kcnab2|Cct4|Ndufa12	2434	2465|2505|2643|2707|2577|2681|2579|2491|2679|2513|2719|2545|2705|2589|2569|2661|2561|2477|2469|2621|2601|2675|2627|2597|2669|2605|2721|2527|2541|2555|2575|2483|2473|2667|2611|2481|2713|2529|2461|2673|2663|2615|2701|2633|2631|2711|2645|2693|2471|2591|2581|2511|2571|2487|2517|2655|2665|2563|2607|2723|2647|2525	3.48e-10		GO:0032991	0.741005	0
1962	38	GO Molecular Function		Identical protein binding	1.01e-07	Bcas1|Cacybp|Myh9|Fis1|Mcu|Gnb2l1|Grb2|Cap2|Esd|Alcam|Acadl|Kras|Snx1|Maob|Aldh5a1|Mpst|Ogt|Dync1li2|Spr|Mapk1|Actn2|Aqp4|Sult4a1|Serpina1e|Csnk2a1|Itpa|Vdac1|Rtn4|Fus|Shank3|Plcb1|Gls|Dbi|Nme1|Gpd1l|Pacsin2|Ncam1|Pde2a	2434	2573|2643|2579|2491|2719|2545|2705|2717|2699|2661|2535|2499|2605|2695|2547|2539|2527|2541|2543|2713|2619|2461|2677|2603|2631|2599|2645|2693|2591|2523|2511|2557|2665|2697|2563|2659|2639|2493	5.83e-11		GO:0042802	0.699568	0
435	17	GO Cellular Component		Mitochondrial inner membrane	1.65e-07	Ndufa2|Slc25a5|Mcu|Ndufs6|Atp5b|Ndufs5|Ndufc2|Ndufa7|Maob|Mpst|Atp5k|Tmem65|Vdac1|Idh2|Gpd2|Pde2a|Ndufa12	2434	2707|2681|2719|2569|2561|2675|2597|2721|2695|2539|2473|2715|2645|2641|2571|2493|2525	1.68e-09		GO:0005743	0.678252	0
2021	38	GO Molecular Function		Nucleotide binding	1.78e-07	Uba1|Map2k1|Myh9|Rhot1|Psmc1|Ehd3|Hspa9|Rab1b|Atp5b|Acadl|Iars2|Kras|Brsk1|Maob|Aldh5a1|Atp8a1|Agap2|Dync1li2|Camk4|Idh3g|Gnai2|Asna1|Mapk1|Rhob|Mink1|Csnk2a1|Itpa|Vdac1|Pip5k1c|Idh2|Kif2a|Gnao1|Dbi|Nme1|Gpd1l|Rab1|Pde2a|Cct4	2434	2685|2533|2579|2687|2589|2593|2651|2585|2561|2535|2495|2499|2509|2695|2547|2689|2551|2541|2649|2703|2667|2481|2713|2683|2549|2631|2599|2645|2479|2641|2517|2655|2665|2697|2563|2519|2493|2647	1.36e-10		GO:0000166	0.674958	0
501	18	GO Cellular Component		Glutamatergic synapse	1.82e-07	Flot1|Map2k1|Arpc2|Nptx1|Scn2a1|Slc2a3|Camk4|Plcxd3|Adam22|Dlg1|Actn2|Rtn4|Pip5k1c|Shank3|Plcb1|Pacsin2|Ncam1|Iqsec1	2434	2465|2533|2505|2503|2621|2625|2649|2565|2657|2611|2619|2693|2479|2523|2511|2659|2639|2515	1.93e-09		GO:0098978	0.673993	0
3822	55	GO Biological Process		Regulation of biological quality	5.23e-07	Flot1|Map2k1|Ctsb|Arpc2|Syngr1|Slc25a5|Myh9|Rhot1|Fis1|Cdc37|Mcu|Gnb2l1|Grb2|Grm2|Ehd3|Hspa9|Atp5b|Nptx1|Acadl|Fh1|Iars2|Scn2a1|Kras|Slc6a11|Ndufc2|Brsk1|Maob|Aldh5a1|Atp8a1|Ogt|Mbp|Eif5a|Adam22|Gnai2|Dlg1|Mapk1|Actn2|Mink1|Aqp4|Hist1h1b|Slc4a10|Rtn4|Pip5k1c|Fus|Shank3|Plcb1|Gls|Dbi|Nme1|Gpd1l|Kcnab2|Rab1|Pde2a|Cct4|Iqsec1	2434	2465|2533|2671|2505|2463|2681|2579|2687|2491|2679|2719|2545|2705|2691|2593|2651|2561|2503|2535|2469|2495|2621|2499|2567|2597|2509|2695|2547|2689|2527|2575|2483|2657|2667|2611|2713|2619|2549|2461|2673|2553|2693|2479|2591|2523|2511|2557|2665|2697|2563|2723|2519|2493|2647|2515	5.97e-11		GO:0065008	0.62815	0
1080	25	GO Cellular Component		Somatodendritic compartment	6.67e-07	Map2k1|Arpc2|Gnb2l1|Alcam|Grm2|Slc2a3|Rpl28|Snx1|Ppp1r9b|Ogt|Mbp|Eif5a|Gnai2|Dlg1|Mapk1|Mink1|Dpysl5|Slc4a10|Rtn4|Fus|Shank3|Gnao1|Rab1|Ncam1|Pde2a	2434	2533|2505|2545|2661|2691|2625|2627|2605|2559|2527|2575|2483|2667|2611|2713|2549|2615|2553|2693|2591|2523|2655|2519|2639|2493	7.33e-09		GO:0036477	0.617587	0
2115	39	GO Biological Process		Cellular localization	7.37e-07	Flot1|Map2k1|Syngr1|Myh9|Rhot1|Fis1|Stx7|Ehd3|Hspa9|Rab1b|Atp5b|Nptx1|Sec22b|Slc6a11|Snx1|Brsk1|Ppp1r9b|Agap2|Ogt|Dync1li2|Camk4|Eif5a|Atp5k|Hepacam|Adam22|Dlg1|Asna1|Rhob|Actn2|Hist1h1b|Ap3b2|Anp32a|Ap1g1|Rtn4|Shank3|Plcb1|Srsf3|Rab1|Pacsin2	2434	2465|2533|2463|2579|2687|2491|2513|2593|2651|2585|2561|2503|2601|2567|2605|2509|2559|2551|2527|2541|2649|2483|2473|2501|2657|2611|2481|2683|2619|2673|2663|2595|2633|2693|2523|2511|2497|2519|2659	1.26e-10		GO:0051641	0.613253	0
212	12	GO Cellular Component		Myelin sheath	8.64e-07	Slc25a5|Ehd3|Hspa9|Atp5b|Mbp|Dlg1|Vdac1|Rtn4|Plcb1|Gnao1|Nme1|Ncam1	2434	2681|2593|2651|2561|2575|2611|2645|2693|2511|2655|2697|2639	1.01e-08		GO:0043209	0.606349	0
1872	33	GO Cellular Component		Cytoplasmic vesicle	1.23e-06	Flot1|Uba1|Map2k1|Ctsb|Arpc2|Syngr1|Stx7|Grb2|Esd|Ehd3|Nptx1|Sec22b|Slc2a3|Snx1|Brsk1|Atp8a1|Agap2|Ogt|Dync1li2|Synpr|Mapk1|Rhob|Aqp4|Ap3b2|Ap1g1|Vdac1|Pip5k1c|Dbi|Nap1l1|Rab1|Pacsin2|Cct4|Iqsec1	2434	2465|2685|2533|2671|2505|2463|2513|2705|2699|2593|2503|2601|2625|2605|2509|2689|2551|2527|2541|2531|2713|2683|2461|2663|2633|2645|2479|2665|2617|2519|2659|2647|2515	1.51e-08		GO:0031410	0.591009	0
104	9	GO Cellular Component		Oxidoreductase complex	1.93e-06	Ndufa2|Ndufs6|Ndufs5|Ndufc2|Ndufa7|Mrps36|Gpd2|Gpd1l|Ndufa12	2434	2707|2569|2675|2597|2721|2581|2571|2563|2525	2.52e-08		GO:1990204	0.571444	0
414	15	GO Cellular Component		Postsynaptic density	2.91e-06	Map2k1|Bcas1|Cap2|Snx1|Ppp1r9b|Adam22|Dlg1|Mapk1|Actn2|Mink1|Rtn4|Pip5k1c|Shank3|Kcnab2|Iqsec1	2434	2533|2573|2717|2605|2559|2657|2611|2713|2619|2549|2693|2479|2523|2723|2515	4.26e-08		GO:0014069	0.553611	0
791	20	GO Cellular Component		Axon	4.59e-06	Map2k1|Arpc2|Alcam|Grm2|Scn2a1|Brsk1|Ppp1r9b|Mbp|Hepacam|Adam22|Dlg1|Mapk1|Mink1|Rpl26|Ap3b2|Slc4a10|Rtn4|Kcnab2|Ncam1|Pde2a	2434	2533|2505|2661|2691|2621|2509|2559|2575|2501|2657|2611|2713|2549|2529|2663|2553|2693|2723|2639|2493	7.1e-08		GO:0030424	0.533819	0
4054	50	GO Cellular Component		Non-membrane-bounded organelle	7.45e-06	Flot1|Uba1|Map2k1|Ctsb|Arpc2|Acat2|Slc25a5|Myh9|Cenpv|Gnb2l1|Grb2|Cap2|Hspa9|Atp5b|Fh1|Rpl28|Snx1|Brsk1|Ndufa7|Ppp1r9b|Ogt|Dync1li2|Hist1h1c|Camk4|Idh3g|Wdr47|Gnai2|Dlg1|Asna1|Mapk1|Actn2|Rpl26|Hist1h1b|Myl9|Ap1g1|Csnk2a1|Rps8|Vdac1|Rpl7a|Shank3|Mrps36|Plcb1|Rps28|Kif2a|Dbi|Nme1|Kcnab2|Pacsin2|Cct4|Iqsec1	2434	2465|2685|2533|2671|2505|2537|2681|2579|2521|2545|2705|2717|2651|2561|2469|2627|2605|2509|2721|2559|2527|2541|2555|2649|2703|2587|2667|2611|2481|2713|2619|2529|2673|2701|2633|2631|2711|2645|2471|2523|2581|2511|2487|2517|2665|2697|2723|2659|2647|2515	1.3e-07		GO:0043228	0.512784	0
1083	23	GO Cellular Component		Membrane protein complex	8.2e-06	Flot1|Ndufa2|Stx7|Mcu|Grb2|Ndufs6|Alcam|Atp5b|Scn2a1|Sec22b|Ndufs5|Ndufc2|Snx1|Ndufa7|Atp5k|Gnai2|Dlg1|Ap3b2|Ap1g1|Vdac1|Gnao1|Kcnab2|Ndufa12	2434	2465|2707|2513|2719|2705|2569|2661|2561|2621|2601|2675|2597|2605|2721|2473|2667|2611|2663|2633|2645|2655|2723|2525	1.47e-07		GO:0098796	0.508619	0
576	19	GO Biological Process		Regulation of cellular protein localization	8.99e-06	Map2k1|Arpc2|Fis1|Stx7|Gnb2l1|Ppp1r9b|Ogt|Camk4|Dlg1|Mapk1|Actn2|Csnk2a1|Rtn4|Pip5k1c|Shank3|Gpd1l|Kcnab2|Cct4|Iqsec1	2434	2533|2505|2491|2513|2545|2559|2527|2649|2611|2713|2619|2631|2693|2479|2523|2563|2723|2647|2515	2.57e-09		GO:1903827	0.504624	0
626	17	GO Cellular Component		Anchoring junction	1.55e-05	Flot1|Uba1|Map2k1|Arpc2|Myh9|Grb2|Scn2a1|Ppp1r9b|Hepacam|Dlg1|Mapk1|Actn2|Tmem65|Aqp4|Pip5k1c|Pacsin2|Ncam1	2434	2465|2685|2533|2505|2579|2705|2621|2559|2501|2611|2713|2619|2715|2461|2479|2659|2639	2.84e-07		GO:0070161	0.480967	0
1310	25	GO Cellular Component		Plasma membrane region	1.55e-05	Flot1|Ctsb|Arpc2|Myh9|Cdc37|Grm2|Ehd3|Scn2a1|Slc6a11|Slc2a3|Ppp1r9b|Adam22|Dlg1|Mapk1|Rhob|Actn2|Aqp4|Slc4a10|Rtn4|Pip5k1c|Shank3|Nme1|Pacsin2|Ncam1|Pde2a	2434	2465|2671|2505|2579|2679|2691|2593|2621|2567|2625|2559|2657|2611|2713|2683|2619|2461|2553|2693|2479|2523|2697|2659|2639|2493	2.84e-07		GO:0098590	0.480967	0
2438	39	GO Biological Process		Regulation of cellular component organization	1.79e-05	Flot1|Map2k1|Arpc2|Slc25a5|Myh9|Rhot1|Cenpv|Fis1|Cdc37|Mcu|Gnb2l1|Grb2|Ehd3|Rab1b|Nptx1|Fh1|Sec22b|Brsk1|Ppp1r9b|Atp8a1|Ogt|Hist1h1c|Eif5a|Dlg1|Mapk1|Actn2|Hist1h1b|Csnk2a1|Vdac1|Rtn4|Pip5k1c|Shank3|Plcb1|Nme1|Pacsin2|Ncam1|Pde2a|Cct4|Iqsec1	2434	2465|2533|2505|2681|2579|2687|2521|2491|2679|2719|2545|2705|2593|2585|2503|2469|2601|2509|2559|2689|2527|2555|2483|2611|2713|2619|2673|2631|2645|2693|2479|2523|2511|2697|2659|2639|2493|2647|2515	7.14e-09		GO:0051128	0.474715	0
1862	33	GO Biological Process		Regulation of transport	2.59e-05	Flot1|Map2k1|Arpc2|Acat2|Slc25a5|Rhot1|Fis1|Mcu|Gnb2l1|Ehd3|Scn2a1|Maob|Atp8a1|Ogt|Camk4|Gnai2|Dlg1|Mapk1|Actn2|Mink1|Ap1g1|Rtn4|Pip5k1c|Idh2|Shank3|Plcb1|Gnao1|Dbi|Gpd1l|Kcnab2|Pacsin2|Ncam1|Iqsec1	2434	2465|2533|2505|2537|2681|2687|2491|2719|2545|2593|2621|2695|2689|2527|2649|2667|2611|2713|2619|2549|2633|2693|2479|2641|2523|2511|2655|2665|2563|2723|2659|2639|2515	1.32e-08		GO:0051049	0.45867	0
4954	59	GO Biological Process		Cellular component organization or biogenesis	2.59e-05	Flot1|Map2k1|Arpc2|Syngr1|Ndufa2|Slc25a5|Myh9|Rhot1|Cenpv|Fis1|Stx7|Mcu|Grb2|Cap2|Ndufs6|Alcam|Ehd3|Hspa9|Rab1b|Psmd13|Nptx1|Sec22b|Ndufs5|Kras|Ndufc2|Snx1|Brsk1|Ppp1r9b|Atp8a1|Agap2|Ogt|Dync1li2|Hist1h1c|Mbp|Dlg1|Asna1|Actn2|Mink1|Rpl26|Aqp4|Hist1h1b|Dpysl5|Ap1g1|Itpa|Rps8|Rtn4|Rpl7a|Pip5k1c|Fus|Shank3|Rps28|Gls|Kif2a|Srsf1|Nap1l1|Rab1|Pacsin2|Ncam1|Iqsec1	2434	2465|2533|2505|2463|2707|2681|2579|2687|2521|2491|2513|2719|2705|2717|2569|2661|2593|2651|2585|2477|2503|2601|2675|2499|2597|2605|2509|2559|2689|2551|2527|2541|2555|2575|2611|2481|2619|2549|2529|2461|2673|2615|2633|2599|2711|2693|2471|2479|2591|2523|2487|2557|2517|2607|2617|2519|2659|2639|2515	1.47e-08		GO:0071840	0.45867	0
1411	27	GO Molecular Function		Protein-containing complex binding	3.3e-05	Capns1|Map2k1|Ctsb|Arpc2|Myh9|Fis1|Stx7|Gnb2l1|Grb2|Kras|Snx1|Ppp1r9b|Ogt|Hist1h1c|Eif5a|Atp5k|Gnai2|Actn2|Hist1h1b|Ap1g1|Csnk2a1|Vdac1|Rtn4|Shank3|Gnao1|Nme1|Kcnab2	2434	2467|2533|2671|2505|2579|2491|2513|2545|2705|2499|2605|2559|2527|2555|2483|2473|2667|2619|2673|2633|2631|2645|2693|2523|2655|2697|2723	8.21e-08		GO:0044877	0.448149	0
4531	52	GO Cellular Component		Plasma membrane	3.38e-05	Flot1|Capns1|Map2k1|Ctsb|Arpc2|Myh9|Cdc37|Stx7|Gnb2l1|Grb2|Cap2|Alcam|Grm2|Ehd3|Atp5b|Nptx1|Scn2a1|Ggt7|Kras|Slc6a11|Slc2a3|Erlin2|Ppp1r9b|Atp8a1|Ogt|Mbp|Cbr1|Adam22|Gnai2|Dlg1|Mapk1|Rhob|Actn2|Tmem65|Lsamp|Aqp4|Csnk2a1|Slc4a10|Vdac1|Rtn4|Pip5k1c|Shank3|Plcb1|Lancl1|Gnao1|Dbi|Nme1|Gpd1l|Kcnab2|Pacsin2|Ncam1|Pde2a	2434	2465|2467|2533|2671|2505|2579|2679|2513|2545|2705|2717|2661|2691|2593|2561|2503|2621|2709|2499|2567|2625|2669|2559|2689|2527|2575|2507|2657|2667|2611|2713|2683|2619|2715|2609|2461|2631|2553|2645|2693|2479|2523|2511|2613|2655|2665|2697|2563|2723|2659|2639|2493	6.46e-07		GO:0005886	0.447108	0
2263	35	GO Molecular Function		Hydrolase activity	4.63e-05	Capns1|Ctsb|Psmb1|Lta4h|Myh9|Rhot1|Scrn1|Psmc1|Esd|Hspa9|Rab1b|Atp5b|Psmd13|Iars2|Ggt7|Kras|Atp8a1|Agap2|Dync1li2|Hibch|Nceh1|Plcxd3|Adam22|Gnai2|Asna1|Rhob|Dpysl5|Itpa|Plcb1|Gls|Kif2a|Gnao1|Nme1|Rab1|Pde2a	2434	2467|2671|2577|2637|2579|2687|2635|2589|2699|2651|2585|2561|2477|2495|2709|2499|2689|2551|2541|2653|2485|2565|2657|2667|2481|2683|2615|2599|2511|2557|2517|2655|2697|2519|2493	1.24e-07		GO:0016787	0.433442	0
413	13	GO Cellular Component		Membrane region	7.47e-05	Flot1|Slc25a5|Atp5b|Kras|Slc2a3|Erlin2|Eif5a|Gnai2|Dlg1|Mapk1|Vdac1|Pacsin2|Pde2a	2434	2465|2681|2561|2499|2625|2669|2483|2667|2611|2713|2645|2659|2493	1.64e-06		GO:0098589	0.412668	0
225	10	KEGG Pathways		Thermogenesis	8.43e-05	Ndufa2|Grb2|Ndufs6|Atp5b|Ndufs5|Kras|Ndufc2|Ndufa7|Atp5k|Ndufa12	2434	2707|2705|2569|2561|2675|2499|2597|2721|2473|2525	1.49e-06		mmu04714	0.407417	0
32	5	GO Cellular Component		Postsynaptic density, intracellular component	0.00011	Snx1|Dlg1|Actn2|Shank3|Iqsec1	2434	2605|2611|2619|2523|2515	2.59e-06		GO:0099092	0.395861	0
244	10	GO Cellular Component		Synaptic vesicle	0.00013	Syngr1|Stx7|Sec22b|Slc2a3|Brsk1|Atp8a1|Synpr|Vdac1|Dbi|Iqsec1	2434	2463|2513|2601|2625|2509|2689|2531|2645|2665|2515	2.98e-06		GO:0008021	0.388606	0
521	16	GO Biological Process		Modulation of chemical synaptic transmission	0.00014	Flot1|Syngr1|Rhot1|Grm2|Nptx1|Kras|Brsk1|Ppp1r9b|Gnai2|Mapk1|Slc4a10|Shank3|Plcb1|Dbi|Pacsin2|Ncam1	2434	2465|2463|2687|2691|2503|2499|2509|2559|2667|2713|2553|2523|2511|2665|2659|2639	1.32e-07		GO:0050804	0.385387	0
102	7	GO Cellular Component		Melanosome	0.00017	Flot1|Ctsb|Syngr1|Sec22b|Nap1l1|Rab1|Cct4	2434	2465|2671|2463|2601|2617|2519|2647	4.06e-06		GO:0042470	0.376955	0
5629	61	GO Biological Process		Developmental process	0.00021	Flot1|Map2k1|Ctsb|Bcas1|Cacybp|Ndufa2|Myh9|Fis1|Gnb2l1|Grb2|Cap2|Ndufs6|Alcam|Hspa9|Atp5b|Nptx1|Scn2a1|Kras|Slc6a11|Snx1|Brsk1|Aldh5a1|Ppp1r9b|Mpst|Agap2|Mbp|Camk4|Eif5a|Spr|Adam22|Wdr47|Dlg1|Mapk1|Rhob|Actn2|Tmem65|Mink1|Hist1h1b|Dpysl5|Ap1g1|Csnk2a1|Slc4a10|Vdac1|Rtn4|Pip5k1c|Idh2|Shank3|Plcb1|Gpd2|Kif2a|Gnao1|Dbi|Nme1|Srsf1|Kcnab2|Nap1l1|Rab1|Pacsin2|Ncam1|Pde2a|Iqsec1	2434	2465|2533|2671|2573|2643|2707|2579|2491|2545|2705|2717|2569|2661|2651|2561|2503|2621|2499|2567|2605|2509|2547|2559|2539|2551|2575|2649|2483|2543|2657|2587|2611|2713|2683|2619|2715|2549|2673|2615|2633|2631|2553|2645|2693|2479|2641|2523|2511|2571|2517|2655|2665|2697|2607|2723|2617|2519|2659|2639|2493|2515	2.55e-07		GO:0032502	0.367778	0
1450	26	GO Biological Process		Small molecule metabolic process	0.00034	Acat2|Lta4h|Ndufs6|Esd|Atp5b|Acadl|Fh1|Iars2|Erlin2|Aldh5a1|Mpst|Hibch|Nceh1|Spr|Cbr1|Atp5k|Idh3g|Mapk1|Itpa|Idh2|Mrps36|Plcb1|Gpd2|Gls|Nme1|Pde2a	2434	2537|2637|2569|2699|2561|2535|2469|2495|2669|2547|2539|2653|2485|2543|2507|2473|2703|2713|2599|2641|2581|2511|2571|2557|2697|2493	5.12e-07		GO:0044281	0.346852	0
4279	47	GO Cellular Component		Intracellular organelle lumen	0.00038	Uba1|Ctsb|Acat2|Cacybp|Psmb1|Lta4h|Slc25a5|Cenpv|Gnb2l1|Grb2|Psmc1|Hspa9|Atp5b|Acadl|Iars2|Ndufs5|Brsk1|Ndufa7|Ppp1r9b|Agap2|Ogt|Hist1h1c|Camk4|Spr|Idh3g|Gnai2|Asna1|Mapk1|Rpl26|Hist1h1b|Anp32a|Csnk2a1|Itpa|Vdac1|Rpl7a|Pip5k1c|Fus|Mrps36|Plcb1|Gls|Kif2a|Srsf3|Srsf1|Pacsin2|Pde2a|Cct4|Iqsec1	2434	2685|2671|2537|2643|2577|2637|2681|2521|2545|2705|2589|2651|2561|2535|2495|2675|2509|2721|2559|2551|2527|2555|2649|2543|2703|2667|2481|2713|2529|2673|2595|2631|2599|2645|2471|2479|2591|2581|2511|2557|2517|2497|2607|2659|2493|2647|2515	1.05e-05		GO:0070013	0.342022	0
167	8	KEGG Pathways		cGMP-PKG signaling pathway	0.00047	Map2k1|Slc25a5|Gnai2|Mapk1|Myl9|Vdac1|Plcb1|Pde2a	2434	2533|2681|2667|2713|2701|2645|2511|2493	1.03e-05		mmu04022	0.33279	0
122	7	KEGG Pathways		Carbon metabolism	0.00051	Acat2|Ogdhl|Esd|Fh1|Hibch|Idh3g|Idh2	2434	2537|2475|2699|2469|2653|2703|2641	1.23e-05		mmu01200	0.329243	0
84	6	KEGG Pathways		Gap junction	0.00062	Map2k1|Grb2|Kras|Gnai2|Mapk1|Plcb1	2434	2533|2705|2499|2667|2713|2511	1.64e-05		mmu04540	0.320761	0
735	17	GO Molecular Function		Pyrophosphatase activity	0.00071	Myh9|Rhot1|Psmc1|Hspa9|Rab1b|Atp5b|Kras|Atp8a1|Agap2|Dync1li2|Gnai2|Asna1|Rhob|Itpa|Kif2a|Gnao1|Rab1	2434	2579|2687|2589|2651|2585|2561|2499|2689|2551|2541|2667|2481|2683|2599|2517|2655|2519	2.43e-06		GO:0016462	0.314874	0
187	8	GO Cellular Component		Cytoplasmic side of membrane	0.00075	Kras|Ppp1r9b|Gnai2|Dlg1|Shank3|Rps28|Gnao1|Kcnab2	2434	2499|2559|2667|2611|2523|2487|2655|2723	2.25e-05		GO:0098562	0.312494	0
91	6	GO Cellular Component		Ruffle membrane	0.00082	Arpc2|Cdc37|Ppp1r9b|Pip5k1c|Nme1|Pacsin2	2434	2505|2679|2559|2479|2697|2659	2.51e-05		GO:0032587	0.308619	0
464	12	GO Cellular Component		Synaptic membrane	0.00091	Grm2|Scn2a1|Slc6a11|Slc2a3|Ppp1r9b|Adam22|Dlg1|Actn2|Rtn4|Pip5k1c|Ncam1|Pde2a	2434	2691|2621|2567|2625|2559|2657|2611|2619|2693|2479|2639|2493	2.83e-05		GO:0097060	0.304096	0
2277	32	GO Molecular Function		Enzyme binding	0.00097	Flot1|Ddt|Map2k1|Arpc2|Cacybp|Slc25a5|Cdc37|Gnb2l1|Grb2|Cap2|Hspa9|Slc2a3|Erlin2|Brsk1|Ppp1r9b|Agap2|Mbp|Dlg1|Mapk1|Hist1h1b|Serpina1e|Ap1g1|Vdac1|Rtn4|Plcb1|Kif2a|Nme1|Srsf3|Srsf1|Nap1l1|Ncam1|Iqsec1	2434	2465|2583|2533|2505|2643|2681|2679|2545|2705|2717|2651|2625|2669|2509|2559|2551|2575|2611|2713|2673|2603|2633|2645|2693|2511|2517|2697|2497|2607|2617|2639|2515	3.91e-06		GO:0019899	0.301323	0
200	9	GO Molecular Function		Protein-macromolecule adaptor activity	0.001	Map2k1|Myh9|Stx7|Gnb2l1|Grb2|Sec22b|Actn2|Ap1g1|Shank3	2434	2533|2579|2513|2545|2705|2601|2619|2633|2523	4.6e-06		GO:0030674	0.3	0
140	7	KEGG Pathways		Spinocerebellar ataxia	0.001	Psmb1|Slc25a5|Mcu|Psmc1|Psmd13|Vdac1|Plcb1	2434	2577|2681|2719|2589|2477|2645|2511	2.87e-05		mmu05017	0.3	0
99	6	GO Cellular Component		Cytosolic ribosome	0.0013	Gnb2l1|Rpl28|Rpl26|Rps8|Rpl7a|Rps28	2434	2545|2627|2529|2711|2471|2487	3.94e-05		GO:0022626	0.288606	0
39	5	GO Molecular Function		Oxidoreductase activity, acting on nad(p)h, quinone or similar compound as acceptor	0.0013	Ndufa2|Ndufc2|Ndufa7|Cbr1|Ndufa12	2434	2707|2597|2721|2507|2525	6.24e-06		GO:0016655	0.288606	0
304	11	GO Biological Process		Learning or memory	0.0014	Scn2a1|Kras|Brsk1|Ppp1r9b|Atp8a1|Camk4|Vdac1|Shank3|Plcb1|Dbi|Ncam1	2434	2621|2499|2509|2559|2689|2649|2645|2523|2511|2665|2639	3e-06		GO:0007611	0.285387	0
917	19	GO Biological Process		Oxidation-reduction process	0.0014	Acat2|Ndufa2|Ndufs6|Acadl|Fh1|Ndufs5|Ndufc2|Ndufa7|Maob|Aldh5a1|Spr|Cbr1|Idh3g|Idh2|Gpd2|Gpd1l|Kcnab2|Aldh7a1|Ndufa12	2434	2537|2707|2569|2535|2469|2675|2597|2721|2695|2547|2543|2507|2703|2641|2571|2563|2723|2623|2525	2.88e-06		GO:0055114	0.285387	0
4475	50	GO Biological Process		Organonitrogen compound metabolic process	0.0014	Capns1|Uba1|Map2k1|Ctsb|Psmb1|Lta4h|Myh9|Scrn1|Gnb2l1|Psmc1|Hspa9|Atp5b|Psmd13|Acadl|Fh1|Iars2|Ggt7|Rpl28|Erlin2|Brsk1|Ndufa7|Aldh5a1|Ppp1r9b|Mpst|Ogt|Hibch|Hist1h1c|Nceh1|Mbp|Camk4|Eif5a|Spr|Atp5k|Adam22|Dlg1|Mapk1|Mink1|Rpl26|Csnk2a1|Itpa|Rps8|Slc4a10|Idh2|Shank3|Rps28|Gls|Dbi|Nme1|Pde2a|Aldh7a1	2434	2467|2685|2533|2671|2577|2637|2579|2635|2545|2589|2651|2561|2477|2535|2469|2495|2709|2627|2669|2509|2721|2547|2559|2539|2527|2653|2555|2485|2575|2649|2483|2543|2473|2657|2611|2713|2549|2529|2631|2599|2711|2553|2641|2523|2487|2557|2665|2697|2493|2623	2.74e-06		GO:1901564	0.285387	0
1402	24	GO Biological Process		Intracellular signal transduction	0.0015	Flot1|Map2k1|Arpc2|Fis1|Mcu|Gnb2l1|Grb2|Rab1b|Scn2a1|Kras|Brsk1|Ppp1r9b|Ogt|Mbp|Camk4|Gnai2|Mapk1|Rhob|Mink1|Rpl26|Shank3|Plcb1|Rab1|Pde2a	2434	2465|2533|2505|2491|2719|2545|2705|2585|2621|2499|2509|2559|2527|2575|2649|2667|2713|2683|2549|2529|2523|2511|2519|2493	3.34e-06		GO:0035556	0.282391	0
3720	44	GO Biological Process		Response to chemical	0.0015	Flot1|Map2k1|Ctsb|Arpc2|Syngr1|Cacybp|Slc25a5|Fis1|Gnb2l1|Grb2|Esd|Alcam|Hspa9|Atp5b|Nptx1|Scn2a1|Kras|Slc6a11|Erlin2|Maob|Ppp1r9b|Ogt|Dync1li2|Nceh1|Mbp|Eif5a|Spr|Gnai2|Mapk1|Rhob|Actn2|Aqp4|Serpina1e|Dpysl5|Csnk2a1|Rtn4|Pip5k1c|Fus|Plcb1|Gnao1|Nme1|Srsf3|Ncam1|Pde2a	2434	2465|2533|2671|2505|2463|2643|2681|2491|2545|2705|2699|2661|2651|2561|2503|2621|2499|2567|2669|2695|2559|2527|2541|2485|2575|2483|2543|2667|2713|2683|2619|2461|2603|2615|2631|2693|2479|2591|2511|2655|2697|2497|2639|2493	3.45e-06		GO:0042221	0.282391	0
340	10	GO Cellular Component		Mitochondrial matrix	0.0015	Slc25a5|Hspa9|Atp5b|Acadl|Iars2|Ndufa7|Vdac1|Mrps36|Gls|Pde2a	2434	2681|2651|2561|2535|2495|2721|2645|2581|2557|2493	4.79e-05		GO:0005759	0.282391	0
111	6	KEGG Pathways		Glutamatergic synapse	0.0015	Grm2|Gnai2|Mapk1|Shank3|Plcb1|Gls	2434	2691|2667|2713|2523|2511|2557	7.22e-05		mmu04724	0.282391	0
522	14	GO Biological Process		Cell part morphogenesis	0.0016	Flot1|Map2k1|Fis1|Ndufs6|Alcam|Nptx1|Snx1|Brsk1|Mink1|Dpysl5|Pip5k1c|Shank3|Pacsin2|Ncam1	2434	2465|2533|2491|2569|2661|2503|2605|2509|2549|2615|2479|2523|2659|2639	3.94e-06		GO:0032990	0.279588	0
69	5	KEGG Pathways		Central carbon metabolism in cancer	0.0016	Map2k1|Kras|Mapk1|Idh2|Gls	2434	2533|2499|2713|2641|2557	8.02e-05		mmu05230	0.279588	0
1130	21	GO Biological Process		Vesicle-mediated transport	0.0017	Flot1|Syngr1|Myh9|Scrn1|Stx7|Grb2|Ehd3|Rab1b|Atp5b|Sec22b|Snx1|Brsk1|Agap2|Mapk1|Rhob|Ap3b2|Ap1g1|Pip5k1c|Nme1|Rab1|Pacsin2	2434	2465|2463|2579|2635|2513|2705|2593|2585|2561|2601|2605|2509|2551|2713|2683|2663|2633|2479|2697|2519|2659	4.38e-06		GO:0016192	0.276955	0
603	15	GO Biological Process		Membrane organization	0.0017	Flot1|Syngr1|Slc25a5|Myh9|Rhot1|Stx7|Sec22b|Atp8a1|Mbp|Dlg1|Asna1|Rtn4|Shank3|Rab1|Pacsin2	2434	2465|2463|2681|2579|2687|2513|2601|2689|2575|2611|2481|2693|2523|2519|2659	4.26e-06		GO:0061024	0.276955	0
1983	29	GO Biological Process		Cellular component assembly	0.0021	Flot1|Arpc2|Ndufa2|Cenpv|Stx7|Mcu|Ndufs6|Ehd3|Hspa9|Rab1b|Psmd13|Ndufs5|Ndufc2|Ppp1r9b|Hist1h1c|Dlg1|Actn2|Aqp4|Hist1h1b|Rtn4|Fus|Shank3|Rps28|Gls|Kif2a|Srsf1|Nap1l1|Rab1|Pacsin2	2434	2465|2505|2707|2521|2513|2719|2569|2593|2651|2585|2477|2675|2597|2559|2555|2611|2619|2461|2673|2693|2591|2523|2487|2557|2517|2607|2617|2519|2659	5.87e-06		GO:0022607	0.267778	0
1578	25	GO Biological Process		System process	0.0025	Map2k1|Ndufs6|Scn2a1|Kras|Brsk1|Ppp1r9b|Atp8a1|Mbp|Camk4|Gnai2|Dlg1|Mapk1|Actn2|Aqp4|Slc4a10|Vdac1|Shank3|Plcb1|Gls|Dbi|Gpd1l|Srsf1|Kcnab2|Ncam1|Pde2a	2434	2533|2569|2621|2499|2509|2559|2689|2575|2649|2667|2611|2713|2619|2461|2553|2645|2523|2511|2557|2665|2563|2607|2723|2639|2493	7.71e-06		GO:0003008	0.260206	0
70	5	GO Cellular Component		Cortical actin cytoskeleton	0.0025	Flot1|Myh9|Cap2|Ppp1r9b|Actn2	2434	2465|2579|2717|2559|2619	8.55e-05		GO:0030864	0.260206	0
123	7	GO Molecular Function		Oxidoreductase activity, acting on the ch-oh group of donors, nad or nadp as acceptor	0.0026	Spr|Cbr1|Idh3g|Idh2|Gpd2|Gpd1l|Kcnab2	2434	2543|2507|2703|2641|2571|2563|2723	1.3e-05		GO:0016616	0.258503	0
3227	39	GO Biological Process		Regulation of signaling	0.003	Flot1|Ddt|Map2k1|Syngr1|Slc25a5|Rhot1|Fis1|Cdc37|Mcu|Gnb2l1|Grb2|Grm2|Ehd3|Nptx1|Kras|Ndufc2|Snx1|Brsk1|Maob|Ppp1r9b|Agap2|Ogt|Gnai2|Dlg1|Mapk1|Tmem65|Mink1|Rpl26|Csnk2a1|Slc4a10|Rtn4|Shank3|Plcb1|Dbi|Gpd1l|Pacsin2|Ncam1|Pde2a|Iqsec1	2434	2465|2583|2533|2463|2681|2687|2491|2679|2719|2545|2705|2691|2593|2503|2499|2597|2605|2509|2695|2559|2551|2527|2667|2611|2713|2715|2549|2529|2631|2553|2693|2523|2511|2665|2563|2659|2639|2493|2515	9.62e-06		GO:0023051	0.252288	0
365	11	GO Molecular Function		Guanyl ribonucleotide binding	0.0031	Rhot1|Ehd3|Rab1b|Kras|Agap2|Gnai2|Rhob|Gnao1|Nme1|Rab1|Pde2a	2434	2687|2593|2585|2499|2551|2667|2683|2655|2697|2519|2493	1.59e-05		GO:0032561	0.250864	0
13	3	GO Cellular Component		Uropod	0.0032	Flot1|Myh9|Pip5k1c	2434	2465|2579|2479	0.00011		GO:0001931	0.249485	0
40	4	GO Cellular Component		Immunological synapse	0.0038	Myh9|Stx7|Alcam|Dlg1	2434	2579|2513|2661|2611	0.00014		GO:0001772	0.242022	0
1634	25	GO Biological Process		Homeostatic process	0.004	Map2k1|Rhot1|Fis1|Mcu|Gnb2l1|Grm2|Hspa9|Atp5b|Acadl|Fh1|Kras|Ogt|Mbp|Eif5a|Mapk1|Mink1|Aqp4|Slc4a10|Rtn4|Shank3|Plcb1|Gls|Dbi|Nme1|Gpd1l	2434	2533|2687|2491|2719|2545|2691|2651|2561|2535|2469|2499|2527|2575|2483|2713|2549|2461|2553|2693|2523|2511|2557|2665|2697|2563	1.39e-05		GO:0042592	0.239794	0
212	7	KEGG Pathways		Regulation of actin cytoskeleton	0.0046	Map2k1|Arpc2|Myh9|Kras|Mapk1|Myl9|Pip5k1c	2434	2533|2505|2579|2499|2713|2701|2479	0.00035		mmu04810	0.233724	0
1776	26	GO Biological Process		Phosphate-containing compound metabolic process	0.0054	Map2k1|Ndufs6|Hspa9|Atp5b|Ndufc2|Brsk1|Ndufa7|Ppp1r9b|Nceh1|Mbp|Camk4|Atp5k|Mapk1|Mink1|Csnk2a1|Itpa|Pip5k1c|Idh2|Shank3|Plcb1|Gpd2|Dbi|Nme1|Gpd1l|Pde2a|Ndufa12	2434	2533|2569|2651|2561|2597|2509|2721|2559|2485|2575|2649|2473|2713|2549|2631|2599|2479|2641|2523|2511|2571|2665|2697|2563|2493|2525	1.94e-05		GO:0006796	0.226761	0
133	7	GO Biological Process		Cellular respiration	0.0057	Ndufs6|Fh1|Ndufc2|Ndufa7|Idh3g|Idh2|Ndufa12	2434	2569|2469|2597|2721|2703|2641|2525	2.1e-05		GO:0045333	0.224413	0
278	11	Reactome Pathways		Axon guidance	0.0057	Map2k1|Arpc2|Grb2|Kras|Mapk1|Rhob|Dpysl5|Csnk2a1|Pip5k1c|Shank3|Ncam1	2434	2533|2505|2705|2499|2713|2683|2615|2631|2479|2523|2639	1.3e-06		MMU-422475	0.224413	0
1680	25	GO Biological Process		Catabolic process	0.0059	Uba1|Ctsb|Acat2|Psmb1|Lta4h|Fis1|Psmc1|Esd|Rab1b|Psmd13|Acadl|Ggt7|Erlin2|Maob|Aldh5a1|Hibch|Nceh1|Plcxd3|Itpa|Plcb1|Gpd2|Gls|Gpd1l|Rab1|Pde2a	2434	2685|2671|2537|2577|2637|2491|2589|2699|2585|2477|2535|2709|2669|2695|2547|2653|2485|2565|2599|2511|2571|2557|2563|2519|2493	2.21e-05		GO:0009056	0.222915	0
89	6	GO Biological Process		Dicarboxylic acid metabolic process	0.0059	Fh1|Aldh5a1|Idh3g|Idh2|Mrps36|Gls	2434	2469|2547|2703|2641|2581|2557	2.23e-05		GO:0043648	0.222915	0
4672	49	GO Biological Process		Negative regulation of cellular process	0.0059	Ddt|Map2k1|Ctsb|Cacybp|Slc25a5|Myh9|Cenpv|Gnb2l1|Psmc1|Hspa9|Atp5b|Acadl|Fh1|Sec22b|Kras|Ndufc2|Erlin2|Snx1|Brsk1|Maob|Ppp1r9b|Agap2|Ogt|Hist1h1c|Mbp|Eif5a|Hepacam|Gnai2|Dlg1|Mapk1|Rhob|Actn2|Rpl26|Aqp4|Hist1h1b|Serpina1e|Csnk2a1|Vdac1|Rtn4|Fus|Idh2|Shank3|Plcb1|Dbi|Nme1|Gpd1l|Pacsin2|Ncam1|Pde2a	2434	2583|2533|2671|2643|2681|2579|2521|2545|2589|2651|2561|2535|2469|2601|2499|2597|2669|2605|2509|2695|2559|2551|2527|2555|2575|2483|2501|2667|2611|2713|2683|2619|2529|2461|2673|2603|2631|2645|2693|2591|2641|2523|2511|2665|2697|2563|2659|2639|2493	2.2e-05		GO:0048523	0.222915	0
46	4	GO Cellular Component		Integral component of synaptic vesicle membrane	0.006	Syngr1|Stx7|Atp8a1|Synpr	2434	2463|2513|2689|2531	0.00022		GO:0030285	0.222185	0
1273	21	GO Biological Process		Regulation of response to stress	0.0063	Ddt|Map2k1|Myh9|Cdc37|Gnb2l1|Fh1|Ggt7|Kras|Ndufc2|Ogt|Dlg1|Mapk1|Mink1|Rpl26|Ap1g1|Rtn4|Fus|Shank3|Plcb1|Lancl1|Pde2a	2434	2583|2533|2579|2679|2545|2469|2709|2499|2597|2527|2611|2713|2549|2529|2633|2693|2591|2523|2511|2613|2493	2.57e-05		GO:0080134	0.220066	0
138	7	GO Biological Process		Regulation of mitochondrion organization	0.0064	Slc25a5|Rhot1|Fis1|Cdc37|Mcu|Vdac1|Pde2a	2434	2681|2687|2491|2679|2719|2645|2493	2.63e-05		GO:0010821	0.219382	0
47	4	GO Cellular Component		Mitochondrial nucleoid	0.0064	Slc25a5|Hspa9|Atp5b|Vdac1	2434	2681|2651|2561|2645	0.00024		GO:0042645	0.219382	0
1280	19	GO Cellular Component		Catalytic complex	0.0065	Cacybp|Ndufa2|Psmb1|Psmc1|Ndufs6|Psmd13|Ndufs5|Ndufc2|Ndufa7|Ogt|Dync1li2|Gnai2|Csnk2a1|Mrps36|Gpd2|Gnao1|Gpd1l|Srsf1|Ndufa12	2434	2643|2707|2577|2589|2569|2477|2675|2597|2721|2527|2541|2667|2631|2581|2571|2655|2563|2607|2525	0.00025		GO:1902494	0.218709	0
775	14	GO Cellular Component		Perinuclear region of cytoplasm	0.0068	Map2k1|Ctsb|Stx7|Gnb2l1|Ehd3|Rab1b|Snx1|Dlg1|Anp32a|Ap1g1|Fus|Dbi|Nme1|Pde2a	2434	2533|2671|2513|2545|2593|2585|2605|2611|2595|2633|2591|2665|2697|2493	0.00026		GO:0048471	0.216749	0
167	6	KEGG Pathways		Cellular senescence	0.007	Map2k1|Slc25a5|Mcu|Kras|Mapk1|Vdac1	2434	2533|2681|2719|2499|2713|2645	0.0006		mmu04218	0.21549	0
350	9	GO Cellular Component		Early endosome	0.0077	Flot1|Map2k1|Stx7|Ehd3|Snx1|Mapk1|Rhob|Rab1|Pacsin2	2434	2465|2533|2513|2593|2605|2713|2683|2519|2659	0.00031		GO:0005769	0.211351	0
208	7	GO Cellular Component		Perikaryon	0.0077	Map2k1|Arpc2|Gnb2l1|Slc2a3|Mapk1|Slc4a10|Fus	2434	2533|2505|2545|2625|2713|2553|2591	0.00031		GO:0043204	0.211351	0
551	13	GO Biological Process		Actin filament-based process	0.0078	Arpc2|Myh9|Mcu|Cap2|Kras|Ppp1r9b|Agap2|Dlg1|Actn2|Mink1|Gpd1l|Pacsin2|Iqsec1	2434	2505|2579|2719|2717|2499|2559|2551|2611|2619|2549|2563|2659|2515	3.3e-05		GO:0030029	0.210791	0
722	15	GO Biological Process		Regulation of ion transport	0.0079	Ehd3|Scn2a1|Maob|Atp8a1|Gnai2|Dlg1|Actn2|Mink1|Rtn4|Shank3|Plcb1|Gnao1|Dbi|Gpd1l|Kcnab2	2434	2593|2621|2695|2689|2667|2611|2619|2549|2693|2523|2511|2655|2665|2563|2723	3.38e-05		GO:0043269	0.210237	0
1096	19	GO Biological Process		Organonitrogen compound biosynthetic process	0.0079	Gnb2l1|Atp5b|Fh1|Iars2|Ggt7|Rpl28|Ndufa7|Ogt|Eif5a|Spr|Atp5k|Rpl26|Rps8|Slc4a10|Idh2|Rps28|Gls|Nme1|Aldh7a1	2434	2545|2561|2469|2495|2709|2627|2721|2527|2483|2543|2473|2529|2711|2553|2641|2487|2557|2697|2623	3.38e-05		GO:1901566	0.210237	0
947	17	GO Molecular Function		Cytoskeletal protein binding	0.0081	Arpc2|Cacybp|Myh9|Cap2|Brsk1|Ppp1r9b|Dlg1|Actn2|Dpysl5|Myl9|Ap1g1|Pip5k1c|Fus|Shank3|Kif2a|Nme1|Pacsin2	2434	2505|2643|2579|2717|2509|2559|2611|2619|2615|2701|2633|2479|2591|2523|2517|2697|2659	5.98e-05		GO:0008092	0.209151	0
64	5	GO Molecular Function		Glutamate receptor binding	0.0081	Flot1|Arpc2|Dlg1|Fus|Shank3	2434	2465|2505|2611|2591|2523	5.73e-05		GO:0035254	0.209151	0
3	2	GO Cellular Component		glycerol-3-phosphate dehydrogenase complex	0.0085	Gpd2|Gpd1l	2434	2571|2563	0.00035		GO:0009331	0.207058	0
66	4	KEGG Pathways		Mitophagy - animal	0.0088	Rhot1|Fis1|Kras|Csnk2a1	2434	2687|2491|2499|2631	0.00081		mmu04137	0.205552	0
1675	24	GO Biological Process		Positive regulation of protein metabolic process	0.0125	Flot1|Ddt|Map2k1|Myh9|Fis1|Gnb2l1|Psmc1|Rab1b|Sec22b|Kras|Snx1|Agap2|Ogt|Mbp|Eif5a|Gnai2|Dlg1|Mapk1|Mink1|Rpl26|Hist1h1b|Csnk2a1|Plcb1|Rab1	2434	2465|2583|2533|2579|2491|2545|2589|2585|2601|2499|2605|2551|2527|2575|2483|2667|2611|2713|2549|2529|2673|2631|2511|2519	6e-05		GO:0051247	0.190309	0
1048	18	GO Biological Process		Regulation of cellular component movement	0.0128	Ddt|Map2k1|Arpc2|Rhot1|Mcu|Gnb2l1|Atp5b|Atp8a1|Gnai2|Dlg1|Mapk1|Rhob|Mink1|Rtn4|Idh2|Plcb1|Kif2a|Iqsec1	2434	2583|2533|2505|2687|2719|2545|2561|2689|2667|2611|2713|2683|2549|2693|2641|2511|2517|2515	6.24e-05		GO:0051270	0.189279	0
137	5	KEGG Pathways		Autophagy - animal	0.0133	Map2k1|Ctsb|Kras|Mapk1|Rab1	2434	2533|2671|2499|2713|2519	0.0016		mmu04140	0.187615	0
287	9	GO Biological Process		Aging	0.0138	Map2k1|Cacybp|Grb2|Ndufs6|Ppp1r9b|Eif5a|Mapk1|Gnao1|Ncam1	2434	2533|2643|2705|2569|2559|2483|2713|2655|2639	7.2e-05		GO:0007568	0.186012	0
1064	18	GO Biological Process		Response to nitrogen compound	0.0142	Flot1|Arpc2|Cacybp|Fis1|Grb2|Erlin2|Ppp1r9b|Ogt|Gnai2|Mapk1|Actn2|Serpina1e|Plcb1|Gnao1|Nme1|Srsf3|Ncam1|Pde2a	2434	2465|2505|2643|2491|2705|2669|2559|2527|2667|2713|2619|2603|2511|2655|2697|2497|2639|2493	7.54e-05		GO:1901698	0.184771	0
602	13	GO Biological Process		Regulation of system process	0.0148	Map2k1|Acat2|Ehd3|Nptx1|Gnai2|Dlg1|Tmem65|Rtn4|Shank3|Gls|Gnao1|Gpd1l|Ncam1	2434	2533|2537|2593|2503|2667|2611|2715|2693|2523|2557|2655|2563|2639	7.95e-05		GO:0044057	0.182974	0
40	5	Reactome Pathways		PLC beta mediated events	0.0154	Camk4|Gnai2|Mapk1|Plcb1|Gnao1	2434	2649|2667|2713|2511|2655	6.98e-06		MMU-112043	0.181248	0
336	11	Reactome Pathways		Neuronal System	0.0154	Flot1|Slc6a11|Aldh5a1|Camk4|Gnai2|Dlg1|Actn2|Shank3|Plcb1|Gls|Kcnab2	2434	2465|2567|2547|2649|2667|2611|2619|2523|2511|2557|2723	7.52e-06		MMU-112316	0.181248	0
266	10	Reactome Pathways		RAF/MAP kinase cascade	0.0154	Map2k1|Psmb1|Grb2|Psmc1|Psmd13|Kras|Dlg1|Mapk1|Actn2|Ncam1	2434	2533|2577|2705|2589|2477|2499|2611|2713|2619|2639	6.22e-06		MMU-5673001	0.181248	0
170	6	GO Cellular Component		Mitochondrial outer membrane	0.0155	Rhot1|Fis1|Maob|Vdac1|Nme1|Pde2a	2434	2687|2491|2695|2645|2697|2493	0.00066		GO:0005741	0.180967	0
39	3	KEGG Pathways		Pyruvate metabolism	0.0155	Acat2|Fh1|Aldh7a1	2434	2537|2469|2623	0.002		mmu00620	0.180967	0
213	6	KEGG Pathways		Salmonella infection	0.0155	Map2k1|Arpc2|Dync1li2|Mapk1|Rhob|Myl9	2434	2533|2505|2541|2713|2683|2701	0.002		mmu05132	0.180967	0
1836	25	GO Biological Process		Organic substance transport	0.0165	Flot1|Syngr1|Slc25a5|Myh9|Fis1|Stx7|Grm2|Ehd3|Hspa9|Rab1b|Sec22b|Slc6a11|Slc2a3|Snx1|Atp8a1|Eif5a|Asna1|Rhob|Aqp4|Ap3b2|Ap1g1|Slc4a10|Srsf3|Srsf1|Rab1	2434	2465|2463|2681|2579|2491|2513|2691|2593|2651|2585|2601|2567|2625|2605|2689|2483|2481|2683|2461|2663|2633|2553|2497|2607|2519	9.25e-05		GO:0071702	0.178252	0
1730	24	GO Biological Process		Cell development	0.0174	Flot1|Map2k1|Myh9|Alcam|Nptx1|Kras|Snx1|Brsk1|Ppp1r9b|Spr|Adam22|Mapk1|Actn2|Mink1|Dpysl5|Slc4a10|Rtn4|Pip5k1c|Shank3|Plcb1|Rab1|Ncam1|Pde2a|Iqsec1	2434	2465|2533|2579|2661|2503|2499|2605|2509|2559|2543|2657|2713|2619|2549|2615|2553|2693|2479|2523|2511|2519|2639|2493|2515	9.87e-05		GO:0048468	0.175945	0
21	4	Reactome Pathways		Signal transduction by L1	0.0184	Map2k1|Mapk1|Csnk2a1|Ncam1	2434	2533|2713|2631|2639	1.38e-05		MMU-445144	0.173518	0
132	6	GO Molecular Function		Channel regulator activity	0.0204	Stx7|Gnb2l1|Grm2|Dlg1|Gpd1l|Kcnab2	2434	2513|2545|2691|2611|2563|2723	0.00018		GO:0016247	0.169037	0
46	3	KEGG Pathways		Proteasome	0.0208	Psmb1|Psmc1|Psmd13	2434	2577|2589|2477	0.0031		mmu03050	0.168194	0
47	3	KEGG Pathways		Cocaine addiction	0.0217	Grm2|Maob|Gnai2	2434	2691|2695|2667	0.0033		mmu05030	0.166354	0
135	6	GO Molecular Function		Ion channel binding	0.0224	Ppp1r9b|Dlg1|Actn2|Vdac1|Gpd1l|Kcnab2	2434	2559|2611|2619|2645|2563|2723	0.0002		GO:0044325	0.164975	0
17	3	GO Molecular Function		LRR domain binding	0.0237	Scn2a1|Kras|Ncam1	2434	2621|2499|2639	0.00022		GO:0030275	0.162525	0
507	10	GO Cellular Component		Vesicle membrane	0.0239	Syngr1|Stx7|Grb2|Sec22b|Slc2a3|Atp8a1|Synpr|Ap3b2|Ap1g1|Pacsin2	2434	2463|2513|2705|2601|2625|2689|2531|2663|2633|2659	0.0011		GO:0012506	0.16216	0
72	4	GO Cellular Component		Small ribosomal subunit	0.0244	Gnb2l1|Rps8|Mrps36|Rps28	2434	2545|2711|2581|2487	0.0011		GO:0015935	0.161261	0
184	7	GO Biological Process		Mitochondrial transport	0.0245	Slc25a5|Rhot1|Fis1|Mcu|Atp5b|Nptx1|Atp5k	2434	2681|2687|2491|2719|2561|2503|2473	0.00015		GO:0006839	0.161083	0
249	6	KEGG Pathways		Endocytosis	0.0261	Arpc2|Ehd3|Snx1|Agap2|Pip5k1c|Iqsec1	2434	2505|2593|2605|2551|2479|2515	0.0043		mmu04144	0.158336	0
176	5	KEGG Pathways		Axon guidance	0.0275	Kras|Gnai2|Mapk1|Dpysl5|Myl9	2434	2499|2667|2713|2615|2701	0.0046		mmu04360	0.156067	0
83	5	GO Biological Process		Cellular response to monosaccharide stimulus	0.0278	Gnb2l1|Ogt|Aqp4|Plcb1|Nme1	2434	2545|2527|2461|2511|2697	0.00018		GO:0071326	0.155596	0
16	3	GO Biological Process		Locomotory exploration behavior	0.0281	Lsamp|Slc4a10|Shank3	2434	2609|2553|2523	0.00019		GO:0035641	0.155129	0
16	3	GO Biological Process		Regulation of golgi organization	0.0281	Map2k1|Ehd3|Mapk1	2434	2533|2593|2713	0.00019		GO:1903358	0.155129	0
778	14	GO Molecular Function		Protein domain specific binding	0.0283	Cacybp|Myh9|Gnb2l1|Grb2|Scn2a1|Kras|Ogt|Dlg1|Actn2|Shank3|Lancl1|Srsf1|Ncam1|Pde2a	2434	2643|2579|2545|2705|2621|2499|2527|2611|2619|2523|2613|2607|2639|2493	0.00027		GO:0019904	0.154821	0
17	3	GO Biological Process		Mitochondrial electron transport, nadh to ubiquinone	0.0303	Ndufs6|Ndufc2|Ndufa7	2434	2569|2597|2721	0.00022		GO:0006120	0.151856	0
46	4	GO Biological Process		Mitochondrial respiratory chain complex i assembly	0.0308	Ndufa2|Ndufs6|Ndufs5|Ndufc2	2434	2707|2569|2675|2597	0.00022		GO:0032981	0.151145	0
1609	24	Reactome Pathways		Metabolism of proteins	0.0308	Uba1|Psmb1|Rhot1|Psmc1|Rab1b|Psmd13|Sec22b|Rpl28|Ogt|Dync1li2|Eif5a|Gnai2|Rpl26|Rps12|Lsamp|Csnk2a1|Rps8|Vdac1|Rpl7a|Mrps36|Rps28|Gnao1|Rab1|Cct4	2434	2685|2577|2687|2589|2585|2477|2601|2627|2527|2541|2483|2667|2529|2489|2609|2631|2711|2645|2471|2581|2487|2655|2519|2647	3.19e-05		MMU-392499	0.151145	0
556	13	Reactome Pathways		Metabolism of RNA	0.0308	Psmb1|Psmc1|Psmd13|Rpl28|Rpl26|Rps12|Anp32a|Rps8|Rpl7a|Fus|Rps28|Srsf3|Srsf1	2434	2577|2589|2477|2627|2529|2489|2595|2711|2471|2591|2487|2497|2607	3.61e-05		MMU-8953854	0.151145	0
141	6	GO Biological Process		Regulation of protein localization to cell periphery	0.0337	Map2k1|Stx7|Gnb2l1|Ppp1r9b|Dlg1|Csnk2a1	2434	2533|2513|2545|2559|2611|2631	0.00025		GO:1904375	0.147237	0
81	4	GO Cellular Component		Main axon	0.0345	Scn2a1|Mbp|Dlg1|Kcnab2	2434	2621|2575|2611|2723	0.0017		GO:0044304	0.146218	0
683	13	GO Biological Process		Cellular protein-containing complex assembly	0.0353	Arpc2|Ndufa2|Cenpv|Ndufs6|Psmd13|Ndufs5|Ndufc2|Hist1h1c|Hist1h1b|Rtn4|Rps28|Srsf1|Nap1l1	2434	2505|2707|2521|2569|2477|2675|2597|2555|2673|2693|2487|2607|2617	0.00027		GO:0034622	0.145223	0
191	5	KEGG Pathways		NOD-like receptor signaling pathway	0.0358	Ctsb|Mcu|Mapk1|Vdac1|Plcb1	2434	2671|2719|2713|2645|2511	0.0064		mmu04621	0.144612	0
60	3	KEGG Pathways		Legionellosis	0.0358	Rab1b|Sec22b|Rab1	2434	2585|2601|2519	0.0063		mmu05134	0.144612	0
121	4	KEGG Pathways		Osteoclast differentiation	0.0365	Map2k1|Grb2|Camk4|Mapk1	2434	2533|2705|2649|2713	0.0067		mmu04380	0.143771	0
707	13	GO Molecular Function		Protein kinase binding	0.0366	Map2k1|Cdc37|Gnb2l1|Grb2|Brsk1|Agap2|Dlg1|Mapk1|Vdac1|Kif2a|Nme1|Srsf1|Iqsec1	2434	2533|2679|2545|2705|2509|2551|2611|2713|2645|2517|2697|2607|2515	0.00037		GO:0019901	0.143652	0
984	16	GO Biological Process		Central nervous system development	0.0379	Map2k1|Kras|Slc6a11|Aldh5a1|Ppp1r9b|Mpst|Mapk1|Csnk2a1|Slc4a10|Rtn4|Shank3|Plcb1|Dbi|Nme1|Srsf1|Ncam1	2434	2533|2499|2567|2547|2559|2539|2713|2631|2553|2693|2523|2511|2665|2697|2607|2639	0.0003		GO:0007417	0.142136	0
19	3	GO Biological Process		Regulation of rac protein signal transduction	0.0379	Kras|Ogt|Rtn4	2434	2499|2527|2693	0.00029		GO:0035020	0.142136	0
19	3	GO Biological Process		Neurotransmitter receptor localization to postsynaptic specialization membrane	0.0379	Nptx1|Adam22|Dlg1	2434	2503|2657|2611	0.00029		GO:0099645	0.142136	0
20	2	KEGG Pathways		2-Oxocarboxylic acid metabolism	0.0392	Idh3g|Idh2	2434	2703|2641	0.0075		mmu01210	0.140671	0
606	12	GO Biological Process		Positive regulation of organelle organization	0.04	Arpc2|Fis1|Cdc37|Mcu|Grb2|Ogt|Dlg1|Mapk1|Actn2|Hist1h1b|Plcb1|Cct4	2434	2505|2491|2679|2719|2705|2527|2611|2713|2619|2673|2511|2647	0.00033		GO:0010638	0.139794	0
1661	22	GO Biological Process		Regulation of cell death	0.044	Map2k1|Ctsb|Cacybp|Slc25a5|Fis1|Gnb2l1|Psmc1|Hspa9|Kras|Ndufc2|Agap2|Ogt|Eif5a|Gnai2|Rhob|Rpl26|Anp32a|Csnk2a1|Lancl1|Nme1|Ncam1|Pde2a	2434	2533|2671|2643|2681|2491|2545|2589|2651|2499|2597|2551|2527|2483|2667|2683|2529|2595|2631|2613|2697|2639|2493	0.00038		GO:0010941	0.135655	0
10	2	GO Cellular Component		Myosin ii complex	0.0457	Myh9|Myl9	2434	2579|2701	0.0022		GO:0016460	0.134008	0
812	14	GO Biological Process		Response to hormone	0.0475	Map2k1|Ctsb|Cacybp|Grb2|Kras|Maob|Ppp1r9b|Ogt|Eif5a|Mapk1|Actn2|Serpina1e|Plcb1|Srsf3	2434	2533|2671|2643|2705|2499|2695|2559|2527|2483|2713|2619|2603|2511|2497	0.00041		GO:0009725	0.132331	0
449	10	GO Biological Process		Peptide metabolic process	0.049	Lta4h|Gnb2l1|Iars2|Ggt7|Rpl28|Ndufa7|Eif5a|Rpl26|Rps8|Rps28	2434	2637|2545|2495|2709|2627|2721|2483|2529|2711|2487	0.00043		GO:0006518	0.13098	0
71	3	KEGG Pathways		Renin secretion	0.049	Ctsb|Gnai2|Plcb1	2434	2671|2667|2511	0.0098		mmu04924	0.13098	0
221	7	GO Biological Process		Regulation of synaptic plasticity	0.0496	Syngr1|Kras|Brsk1|Mapk1|Slc4a10|Shank3|Dbi	2434	2463|2499|2509|2713|2553|2523|2665	0.00044		GO:0048167	0.130452	0

## Sheet: Gonad-Tibolone
# background genes	# genes	category	chart color	description	FDR value	genes	network.SUID	nodes.SUID	p-value	PMID	term name	transferred FDR value	year
1492	63	GO Cellular Component		Synapse	1.49e-27	Amph|Grm3|Ndrg2|App|Rps9|Syngr3|Ppp2r1a|Syngr1|Atp6v0d1|Canx|Rab10|Cap2|Nefm|Grm2|Bin1|Rps14|Rab1b|Prkar1b|Arl8a|Snap25|Sec22b|Cdk5|Rab35|Add2|Slc6a11|Pin1|Bsn|Atcay|Igsf8|Ina|Eif5a|Atp1b2|Rpl10a|Ppp3ca|Prkar1a|Rab2a|Abi2|Sipa1l1|Dlg1|Map1b|Camk2g|Wdr7|Pgrmc1|Homer1|Ctbp1|Rplp0|Aak1|Erc2|Rab18|Cttn|Cltc|Pip5k1c|Shank2|Clta|Rpl12|Abi1|Atp2b4|Sv2b|Rab11a|Slc3a2|Anks1b|Kctd12|Iqsec1	4202	4237|4411|4261|4245|4417|4457|4243|4233|4379|4357|4543|4549|4323|4515|4235|4247|4397|4363|4453|4479|4421|4311|4335|4337|4367|4497|4377|4461|4467|4407|4281|4537|4319|4499|4531|4493|4489|4271|4431|4381|4321|4429|4293|4527|4401|4231|4297|4535|4403|4409|4517|4275|4551|4463|4345|4279|4349|4511|4455|4253|4485|4385|4313	6.05e-31		GO:0045202	2.68268	0
10283	145	GO Cellular Component		Cytoplasm	9.46e-27	Cox5a|Hars|Cct3|Npepps|Tubb5|Rtcb|Uba1|Ppp5c|Amph|Ogdh|Dusp3|Ndrg2|App|Rps9|Syngr3|Ppp2r1a|Nutf2|Syngr1|Atp6v0d1|Slc25a11|Ppp1cb|Capza2|Qdpr|Slc25a5|Slc25a22|Mdh2|Ddx39|Canx|Gnb2l1|Rab10|Slc9a3r1|Ahsa1|Wdr37|Cap2|Ndufs6|Esd|Nefm|Bin1|Rps14|Rab1b|Prdx5|Hsd17b10|Dpysl4|Prkar1b|Acadl|Arl8a|Fh1|Ola1|Snap25|Fahd2a|Mapre1|Gmps|Sec22b|Cdk5|Rab35|Add2|Slc6a11|Pin1|Ptgs2|Bsn|Atcay|Acaa2|Rap2b|Lap3|Aldh5a1…	4202	4303|4447|4291|4419|4249|4359|4509|4257|4237|4255|4353|4261|4245|4417|4457|4243|4387|4233|4379|4391|4465|4437|4277|4503|4325|4541|4505|4357|4347|4543|4439|4283|4333|4549|4369|4529|4323|4235|4247|4397|4327|4259|4285|4363|4339|4453|4239|4355|4479|4477|4263|4523|4421|4311|4335|4337|4367|4497|4449|4377|4461|4343|4389|4317|4351|4399|4407|4553|4533|4513|4471|4331|4481|4281|4537|4319|4299|4251|4413|4499…	7.7e-30		GO:0005737	2.60241	0
1583	50	GO Cellular Component		Neuron projection	2.05e-16	Ppp5c|Amph|Grm3|Ndrg2|App|Ppp2r1a|Atp6v0d1|Qdpr|Canx|Gnb2l1|Slc9a3r1|Nefm|Grm2|Bin1|Arl8a|Snap25|Cdk5|Slc6a11|Pin1|Ptgs2|Bsn|Atcay|Igsf8|Cldn11|Eif5a|Ppp3ca|Hepacam|Abi2|Sipa1l1|Dlg1|Map1b|Camk2g|Pgrmc1|Negr1|Cpne6|Homer1|Rplp0|Usp9x|Aak1|Erc2|Cttn|Rps6|Shank2|Abi1|Atp2b4|Nap1l1|Sv2b|Clasp2|Rab11a|Anks1b	4202	4257|4237|4411|4261|4245|4243|4379|4277|4357|4347|4439|4323|4515|4235|4453|4479|4311|4367|4497|4449|4377|4461|4467|4533|4281|4499|4287|4489|4271|4431|4381|4321|4293|4451|4395|4527|4231|4495|4297|4535|4409|4545|4551|4279|4349|4443|4511|4491|4455|4485	8.33e-19		GO:0043005	1.56882	0
501	30	GO Cellular Component		Glutamatergic synapse	5.89e-16	Amph|Grm3|Ndrg2|Ppp2r1a|Canx|Bin1|Prkar1b|Snap25|Cdk5|Add2|Pin1|Bsn|Ina|Ppp3ca|Prkar1a|Abi2|Sipa1l1|Dlg1|Homer1|Ctbp1|Erc2|Cttn|Pip5k1c|Shank2|Clta|Abi1|Atp2b4|Rab11a|Anks1b|Iqsec1	4202	4237|4411|4261|4243|4357|4235|4363|4479|4311|4337|4497|4377|4407|4499|4531|4489|4271|4431|4527|4401|4535|4409|4275|4551|4463|4279|4349|4455|4485|4313	2.69e-18		GO:0098978	1.52299	0
446	24	GO Cellular Component		Neuron to neuron synapse	1.24e-11	Grm3|Cap2|Nefm|Rps14|Prkar1b|Cdk5|Add2|Bsn|Atp1b2|Rpl10a|Sipa1l1|Dlg1|Map1b|Camk2g|Homer1|Rplp0|Erc2|Cttn|Pip5k1c|Shank2|Rpl12|Abi1|Anks1b|Iqsec1	4202	4411|4549|4323|4247|4363|4311|4337|4377|4537|4319|4271|4431|4381|4321|4527|4231|4535|4409|4275|4551|4345|4279|4485|4313	8.09e-14		GO:0098984	1.09066	0
483	25	GO Molecular Function		Structural molecule activity	9.36e-11	Tubb5|Rps9|Nutf2|Nefm|Rps14|Add2|Bsn|Ina|Rpl21|Cldn11|Rpl10a|Dlg1|Gfap|Homer1|Rplp0|Erc2|Cltc|Rps6|Shank2|Clta|Tpm1|Arpc4|Dsp|Rpl12|Myl6	4202	4249|4417|4387|4323|4247|4337|4377|4407|4553|4533|4319|4431|4383|4527|4231|4535|4517|4545|4551|4463|4435|4539|4441|4345|4393	5.37e-14		GO:0005198	1.00287	0
212	17	GO Cellular Component		Myelin sheath	1.7e-10	Cox5a|Cct3|Slc25a5|Mdh2|Canx|Nefm|Snap25|Igsf8|Ina|Cldn11|Eef1a1|Dlg1|Gfap|Cox5b|Cltc|Atp6v1a|Ppia	4202	4303|4291|4503|4541|4357|4323|4479|4467|4407|4533|4513|4431|4383|4371|4517|4361|4373	1.17e-12		GO:0043209	0.976955	0
3573	64	GO Cellular Component		Cytosol	2.45e-10	Hars|Cct3|Npepps|Tubb5|Rtcb|Uba1|Ppp5c|Dusp3|Rps9|Ppp2r1a|Nutf2|Ppp1cb|Qdpr|Gnb2l1|Ahsa1|Esd|Bin1|Rps14|Prdx5|Dpysl4|Prkar1b|Fh1|Ola1|Snap25|Gmps|Cdk5|Pin1|Rap2b|Lap3|Usp5|Rpl21|Eef1a1|Rpl10a|Fasn|Ppp3ca|Prkar1a|Abi2|Dlg1|Ddx1|Map1b|Hsph1|Homer1|Ube2o|Rplp0|Nsfl1c|Usp9x|Psma5|Cttn|Cltc|Rps6|Pip5k1c|Cap1|Prmt1|Efr3b|Tpm1|Atp6v1a|Rpl12|Ppia|Abi1|Wars|Clasp2|Psma2|Slc3a2|Anks1b	4202	4447|4291|4419|4249|4359|4509|4257|4353|4417|4243|4387|4465|4277|4347|4283|4529|4235|4247|4327|4285|4363|4239|4355|4479|4523|4311|4497|4389|4317|4399|4553|4513|4319|4413|4499|4531|4489|4431|4525|4381|4295|4527|4269|4231|4309|4495|4501|4409|4517|4545|4275|4475|4427|4483|4435|4361|4345|4373|4279|4305|4491|4265|4253|4485	1.99e-12		GO:0005829	0.961083	0
2438	54	GO Biological Process		Regulation of cellular component organization	6.11e-10	Cct3|Tubb5|Dusp3|App|Capza2|Slc25a5|Gnb2l1|Nefm|Bin1|Rab1b|Fh1|Snap25|Mapre1|Sec22b|Cdk5|Add2|Pin1|Acaa2|Eef1a1|Eif5a|Atp1b2|Ppp3ca|Prkar1a|Abi2|Sipa1l1|Dlg1|Gfap|Map1b|Psmc3|Camk2g|Pgrmc1|Negr1|Cpne6|Hsph1|Homer1|Ctbp1|Gda|Nsfl1c|Aak1|Cttn|Cltc|Tom1l2|Pip5k1c|Shank2|Tpm1|Plxna4|Ube2v2|Arpc4|Arfip2|H3f3a|Wars|Clasp2|Rab11a|Iqsec1	4202	4291|4249|4353|4245|4437|4503|4347|4323|4235|4397|4239|4479|4263|4421|4311|4337|4497|4343|4513|4281|4537|4499|4531|4489|4271|4431|4383|4381|4241|4321|4293|4451|4395|4295|4527|4401|4307|4309|4297|4409|4517|4487|4275|4551|4435|4507|4519|4539|4301|4289|4305|4491|4455|4313	6.98e-14		GO:0051128	0.921396	0
4054	68	GO Cellular Component		Non-membrane-bounded organelle	6.52e-10	Cct3|Tubb5|Uba1|Amph|App|Rps9|Ppp2r1a|Atp6v0d1|Ppp1cb|Capza2|Slc25a5|Canx|Gnb2l1|Rab10|Cap2|Nefm|Krt6a|Bin1|Rps14|Hsd17b10|Arl8a|Fh1|Ola1|Snap25|Mapre1|Cdk5|Add2|Bsn|Ina|Rpl21|Cldn11|Eef1a1|Rpl10a|Ppp3ca|Prkar1a|Abi2|Sipa1l1|Dlg1|Gfap|Ddx1|Map1b|Psmc3|Homer1|Rplp0|Nsfl1c|Erc2|Rab18|Cttn|Cltc|Rps6|Shank2|Cap1|Clta|Efr3b|Lrpprc|Tpm1|Arpc4|Dsp|Rpl12|Abi1|Atp2b4|H3f3a|Clasp2|Myl6|Rab11a|Psma2|Anks1b|…	4202	4291|4249|4509|4237|4245|4417|4243|4379|4465|4437|4503|4357|4347|4543|4549|4323|4521|4235|4247|4259|4453|4239|4355|4479|4263|4311|4337|4377|4407|4553|4533|4513|4319|4499|4531|4489|4271|4431|4383|4525|4381|4241|4527|4231|4309|4535|4403|4409|4517|4545|4551|4475|4463|4483|4315|4435|4539|4441|4345|4279|4349|4289|4491|4393|4455|4265|4485|4313	5.67e-12		GO:0043228	0.918575	0
4895	76	GO Cellular Component		Protein-containing complex	6.76e-10	Cox5a|Cct3|Tubb5|Rtcb|Ppp5c|Ogdh|App|Rps9|Ppp2r1a|Nutf2|Atp6v0d1|Ppp1cb|Capza2|Slc25a5|Canx|Gnb2l1|Slc9a3r1|Wdr37|Ndufs6|Bin1|Rps14|Hsd17b10|Prkar1b|Fh1|Snap25|Sec22b|Cdk5|Add2|Ptgs2|Rpl21|Eif5a|Atp1b2|Rpl10a|Atp5k|Ppp3ca|Uqcr10|Prkar1a|Abi2|Sipa1l1|Dlg1|Ddx1|Tceb2|Map1b|Psmc3|Camk2g|Hsph1|Ndufs8|Ctbp1|Rplp0|Nsfl1c|Aak1|Erc2|Psma5|Cttn|Cltc|Rps6|Prmt1|Clta|Lrpprc|Tpm1|Atp6v1a|Plxna4|Ube2v2|Dpp6|A…	4202	4303|4291|4249|4359|4257|4255|4245|4417|4243|4387|4379|4465|4437|4503|4357|4347|4439|4333|4369|4235|4247|4259|4363|4239|4479|4421|4311|4337|4449|4553|4281|4537|4319|4251|4499|4267|4531|4489|4271|4431|4525|4473|4381|4241|4321|4295|4273|4401|4231|4309|4297|4535|4501|4409|4517|4545|4427|4463|4315|4435|4361|4507|4519|4459|4539|4345|4373|4279|4425|4289|4305|4393|4455|4265|4253|4385	6.33e-12		GO:0032991	0.917005	0
244	17	GO Cellular Component		Synaptic vesicle	9.81e-10	Amph|App|Syngr3|Syngr1|Atp6v0d1|Rab10|Bin1|Snap25|Sec22b|Rab35|Bsn|Rab2a|Wdr7|Cltc|Clta|Sv2b|Iqsec1	4202	4237|4245|4457|4233|4379|4543|4235|4479|4421|4335|4377|4493|4429|4517|4463|4511|4313	9.58e-12		GO:0008021	0.900833	0
1415	36	GO Cellular Component		Whole membrane	6.52e-09	Tubb5|Uba1|Amph|App|Syngr3|Nutf2|Syngr1|Atp6v0d1|Slc25a5|Rab10|Slc9a3r1|Bin1|Rab1b|Arl8a|Snap25|Sec22b|Rab35|Add2|Ptgs2|Bsn|Rap2b|Eif5a|Prkar1a|Rab2a|Dlg1|Gfap|Ppap2b|Pgrmc1|Cltc|Pip5k1c|Clta|Lrpprc|Atp6v1a|Sv2b|Rab11a|Slc3a2	4202	4249|4509|4237|4245|4457|4387|4233|4379|4503|4543|4439|4235|4397|4453|4479|4421|4335|4337|4449|4377|4389|4281|4531|4493|4431|4383|4329|4293|4517|4275|4463|4315|4361|4511|4455|4253	7.69e-11		GO:0098805	0.818575	0
1776	39	GO Cellular Component		Mitochondrion	5.45e-08	Cox5a|Hars|Uba1|Ogdh|App|Slc25a11|Qdpr|Slc25a5|Slc25a22|Mdh2|Gnb2l1|Ndufs6|Rps14|Rab1b|Prdx5|Hsd17b10|Acadl|Fh1|Fahd2a|Rab35|Pin1|Atcay|Acaa2|Lap3|Aldh5a1|Hibch|Rpl10a|Atp5k|Fasn|Ppp3ca|Uqcr10|Ddx1|Pgrmc1|Ndufs8|Cox5b|Cltc|Lrpprc|Atp6v1a|Rab11a	4202	4303|4447|4509|4255|4245|4391|4277|4503|4325|4541|4347|4369|4247|4397|4327|4259|4339|4239|4477|4335|4497|4461|4343|4317|4351|4481|4319|4251|4413|4499|4267|4525|4293|4273|4371|4517|4315|4361|4455	7.19e-10		GO:0005739	0.72636	0
1310	33	GO Cellular Component		Plasma membrane region	5.45e-08	Grm3|App|Atp6v0d1|Canx|Slc9a3r1|Grm2|Snap25|Mapre1|Rab35|Add2|Slc6a11|Ptgs2|Eef1a1|Atp1b2|Prkar1a|Dlg1|Ppap2b|Aak1|Erc2|Rab18|Cttn|Cltc|Pip5k1c|Shank2|Clta|Tpm1|Atp6v1a|Dsp|Atp2b4|Clasp2|Rab11a|Slc3a2|Kctd12	4202	4411|4245|4379|4357|4439|4515|4479|4263|4335|4337|4367|4449|4513|4537|4531|4431|4329|4297|4535|4403|4409|4517|4275|4551|4463|4435|4361|4441|4349|4491|4455|4253|4385	7.1e-10		GO:0098590	0.72636	0
4769	74	GO Biological Process		Cellular component organization	6.81e-08	Cct3|Tubb5|Ppp5c|Ndrg2|App|Ppp2r1a|Syngr1|Atp6v0d1|Capza2|Slc25a5|Rab10|Slc9a3r1|Cap2|Ndufs6|Nefm|Krt6a|Bin1|Rps14|Rab1b|Hsd17b10|Dpysl4|Snap25|Mapre1|Sec22b|Cdk5|Rab35|Add2|Pin1|Bsn|Atcay|Acaa2|Ina|Cldn11|Atp1b2|Uqcr10|Prkar1a|Rab2a|Abi2|Sipa1l1|Dlg1|Gfap|Ddx1|Map1b|Pgrmc1|Ndufs8|Homer1|Ctbp1|Rplp0|Nsfl1c|Usp9x|Erc2|Rab18|Cttn|Cltc|Pip5k1c|Shank2|Cap1|Prmt1|Clta|Tpm1|Plxna4|Arpc4|Dsp|Rpl12|Ppia|…	4202	4291|4249|4257|4261|4245|4243|4233|4379|4437|4503|4543|4439|4549|4369|4323|4521|4235|4247|4397|4259|4285|4479|4263|4421|4311|4335|4337|4497|4377|4461|4343|4407|4533|4537|4267|4531|4493|4489|4271|4431|4383|4525|4381|4293|4273|4527|4401|4231|4309|4495|4535|4403|4409|4517|4275|4551|4475|4427|4463|4435|4507|4539|4441|4345|4373|4279|4301|4425|4289|4443|4491|4455|4385|4313	1.58e-11		GO:0016043	0.716685	0
4646	73	GO Biological Process		Localization	6.81e-08	Cox5a|Cct3|Amph|Ogdh|App|Syngr3|Nutf2|Syngr1|Atp6v0d1|Slc25a11|Slc25a5|Slc25a22|Ddx39|Canx|Gnb2l1|Rab10|Slc9a3r1|Nefm|Grm2|Bin1|Rab1b|Arl8a|Snap25|Mapre1|Sec22b|Cdk5|Rab35|Add2|Slc6a11|Bsn|Atcay|Acaa2|Eif5a|Atp1b2|Gpr158|Atp5k|Ppp3ca|Hepacam|Rab2a|Abi2|Dlg1|Ppap2b|Ddx1|Map1b|Camk2g|Homer1|Cox5b|Ube2o|Anp32a|Rplp0|Nsfl1c|Usp9x|Aak1|Erc2|Rab18|Cttn|Cltc|Tom1l2|Pip5k1c|Cap1|Clta|Efr3b|Lrpprc|Atp6v1a…	4202	4303|4291|4237|4255|4245|4457|4387|4233|4379|4391|4503|4325|4505|4357|4347|4543|4439|4323|4515|4235|4397|4453|4479|4263|4421|4311|4335|4337|4367|4377|4461|4343|4281|4537|4229|4251|4499|4287|4493|4489|4431|4329|4525|4381|4321|4527|4371|4269|4415|4231|4309|4495|4297|4535|4403|4409|4517|4487|4275|4475|4463|4483|4315|4361|4459|4349|4301|4425|4511|4491|4455|4253|4485	1.32e-11		GO:0051179	0.716685	0
2358	48	GO Biological Process		Nervous system development	1.58e-07	Ogdh|Ndrg2|App|Atp6v0d1|Rab10|Slc9a3r1|Nefm|Bin1|Dpysl4|Snap25|Cdk5|Rab35|Add2|Slc6a11|Pin1|Bsn|Atcay|Aldh5a1|Ina|Cldn11|Eef1a1|Atp1b2|Ppp3ca|Abi2|Sipa1l1|Gfap|Ppap2b|Map1b|Camk2g|Negr1|Cpne6|Usp9x|Rab18|Cttn|Pip5k1c|Shank2|Prmt1|Plxna4|Ube2v2|Ppia|Abi1|Atp2b4|Srsf1|H3f3a|Nap1l1|Clasp2|Rab11a|Iqsec1	4202	4255|4261|4245|4379|4543|4439|4323|4235|4285|4479|4311|4335|4337|4367|4497|4377|4461|4351|4407|4533|4513|4537|4499|4489|4271|4383|4329|4381|4321|4451|4395|4495|4403|4409|4275|4551|4427|4507|4519|4373|4279|4349|4425|4289|4443|4491|4455|4313	5.42e-11		GO:0007399	0.680134	0
753	24	GO Cellular Component		Dendrite	1.89e-07	Ppp5c|Grm3|App|Ppp2r1a|Canx|Gnb2l1|Grm2|Cdk5|Bsn|Atcay|Eif5a|Ppp3ca|Abi2|Sipa1l1|Dlg1|Map1b|Negr1|Cpne6|Homer1|Rplp0|Cttn|Rps6|Shank2|Anks1b	4202	4257|4411|4245|4243|4357|4347|4515|4311|4377|4461|4281|4499|4489|4271|4431|4381|4451|4395|4527|4231|4409|4545|4551|4485	2.7e-09		GO:0030425	0.672354	0
4668	68	GO Cellular Component		Cell periphery	2.08e-07	Cct3|Ppp5c|Amph|Dusp3|Grm3|App|Ppp2r1a|Atp6v0d1|Ppp1cb|Capza2|Canx|Gnb2l1|Rab10|Slc9a3r1|Cap2|Grm2|Bin1|Prkar1b|Snap25|Mapre1|Cdk5|Rab35|Add2|Slc6a11|Ptgs2|Bsn|Rap2b|Igsf8|Cldn11|Eef1a1|Atp1b2|Cbr1|Gpr158|Fasn|Ppp3ca|Prkar1a|Dlg1|Ppap2b|Map1b|Negr1|Cpne6|Homer1|Ctbp1|Nsfl1c|Aak1|Erc2|Rab18|Cttn|Cltc|Pip5k1c|Shank2|Cap1|Clta|Efr3b|Tpm1|Lancl1|Atp6v1a|Plxna4|Dpp6|Dsp|Abi1|Atp2b4|Arfip2|Clasp2|Rab11…	4202	4291|4257|4237|4353|4411|4245|4243|4379|4465|4437|4357|4347|4543|4439|4549|4515|4235|4363|4479|4263|4311|4335|4337|4367|4449|4377|4389|4467|4533|4513|4537|4299|4229|4413|4499|4531|4431|4329|4381|4451|4395|4527|4401|4309|4297|4535|4403|4409|4517|4275|4551|4475|4463|4483|4435|4433|4361|4507|4459|4441|4279|4349|4301|4491|4455|4253|4485|4385	3.13e-09		GO:0071944	0.668194	0
836	25	GO Cellular Component		Cell body	2.74e-07	Cct3|Tubb5|Ppp5c|App|Canx|Gnb2l1|Nefm|Snap25|Cdk5|Bsn|Eif5a|Atp1b2|Rab2a|Sipa1l1|Gfap|Map1b|Pgrmc1|Negr1|Cpne6|Homer1|Erc2|Rps6|Shank2|Dpp6|Slc3a2	4202	4291|4249|4257|4245|4357|4347|4323|4479|4311|4377|4281|4537|4493|4271|4383|4381|4293|4451|4395|4527|4535|4545|4551|4459|4253	4.23e-09		GO:0044297	0.656225	0
3859	59	GO Cellular Component		Endomembrane system	6.74e-07	Tubb5|Rtcb|Uba1|Amph|Ndrg2|App|Syngr3|Nutf2|Syngr1|Atp6v0d1|Canx|Rab10|Slc9a3r1|Ahsa1|Bin1|Rab1b|Hsd17b10|Prkar1b|Arl8a|Snap25|Mapre1|Sec22b|Rab35|Ptgs2|Bsn|Rap2b|Lap3|Rpl21|Ptplad1|Eif5a|Fasn|Prkar1a|Rab2a|Dlg1|Ppap2b|Camk2g|Wdr7|Pgrmc1|Cpne6|Rtn1|Serpina1e|Anp32a|Rplp0|Nsfl1c|Aak1|Eef1g|Rab18|Cttn|Cltc|Rps6|Pip5k1c|Clta|Lrpprc|Arfip2|Sv2b|Tecr|Clasp2|Rab11a|Iqsec1	4202	4249|4359|4509|4237|4261|4245|4457|4387|4233|4379|4357|4543|4439|4283|4235|4397|4259|4363|4453|4479|4263|4421|4335|4449|4377|4389|4317|4553|4331|4281|4413|4531|4493|4431|4329|4321|4429|4293|4395|4405|4423|4415|4231|4309|4297|4469|4403|4409|4517|4545|4275|4463|4315|4301|4511|4547|4491|4455|4313	1.15e-08		GO:0012505	0.617134	0
1064	29	GO Biological Process		Cytoskeleton organization	1.9e-06	Tubb5|Ppp2r1a|Capza2|Slc9a3r1|Cap2|Nefm|Krt6a|Mapre1|Cdk5|Add2|Ina|Prkar1a|Abi2|Sipa1l1|Dlg1|Gfap|Map1b|Nsfl1c|Cttn|Cltc|Cap1|Tpm1|Arpc4|Dsp|Abi1|Arfip2|Clasp2|Rab11a|Iqsec1	4202	4249|4243|4437|4439|4549|4323|4521|4263|4311|4337|4407|4531|4489|4271|4431|4383|4381|4309|4409|4517|4475|4435|4539|4441|4279|4301|4491|4455|4313	1.63e-09		GO:0007010	0.572125	0
792	25	GO Molecular Function		Kinase binding	1.92e-06	Dusp3|Ppp1cb|Gnb2l1|Prkar1b|Mapre1|Cdk5|Add2|Pin1|Eef1a1|Prkar1a|Sipa1l1|Dlg1|Gfap|Cadm4|Cltc|Tom1l2|Rps6|Prmt1|Dsp|Atp2b4|Srsf1|Wars|Nap1l1|Clasp2|Iqsec1	4202	4353|4465|4347|4363|4263|4311|4337|4497|4513|4531|4271|4431|4383|4341|4517|4487|4545|4427|4441|4349|4425|4305|4443|4491|4313	1.47e-09		GO:0019900	0.57167	0
303	16	GO Biological Process		Synapse organization	2.04e-06	Ndrg2|App|Cdk5|Add2|Pin1|Bsn|Ina|Abi2|Sipa1l1|Dlg1|Map1b|Pgrmc1|Homer1|Erc2|Cttn|Shank2	4202	4261|4245|4311|4337|4497|4377|4407|4489|4271|4431|4381|4293|4527|4535|4409|4551	1.86e-09		GO:0050808	0.569037	0
947	27	GO Molecular Function		Cytoskeletal protein binding	2.34e-06	Rtcb|Ppp5c|Dusp3|Capza2|Rab10|Slc9a3r1|Cap2|Bin1|Dpysl4|Snap25|Mapre1|Cdk5|Add2|Atcay|Sipa1l1|Dlg1|Map1b|Hsph1|Cttn|Cltc|Pip5k1c|Cap1|Lrpprc|Tpm1|Arpc4|Clasp2|Rab11a	4202	4359|4257|4353|4437|4543|4439|4549|4235|4285|4479|4263|4311|4337|4461|4271|4431|4381|4295|4409|4517|4275|4475|4315|4435|4539|4491|4455	2.54e-09		GO:0008092	0.563078	0
1166	30	GO Biological Process		Intracellular transport	3e-06	App|Nutf2|Syngr1|Ddx39|Rab10|Slc9a3r1|Nefm|Bin1|Rab1b|Arl8a|Snap25|Sec22b|Cdk5|Rab35|Bsn|Eif5a|Atp5k|Ppp3ca|Rab2a|Map1b|Cox5b|Ube2o|Anp32a|Rab18|Cttn|Cltc|Tom1l2|Clta|Arfip2|Rab11a	4202	4245|4387|4233|4505|4543|4439|4323|4235|4397|4453|4479|4421|4311|4335|4377|4281|4251|4499|4493|4381|4371|4269|4415|4403|4409|4517|4487|4463|4301|4455	3.01e-09		GO:0046907	0.552288	0
3822	60	GO Biological Process		Regulation of biological quality	3e-06	Cct3|Tubb5|App|Rps9|Syngr3|Syngr1|Atp6v0d1|Capza2|Slc25a5|Gnb2l1|Slc9a3r1|Nefm|Grm2|Bin1|Rps14|Prdx5|Acadl|Fh1|Snap25|Cdk5|Add2|Slc6a11|Pin1|Ptgs2|Acaa2|Rap2b|Aldh5a1|Ptplad1|Eif5a|Atp1b2|Ppp3ca|Abi2|Sipa1l1|Dlg1|Gfap|Ppap2b|Map1b|Pgrmc1|Homer1|Rplp0|Usp9x|Aak1|Erc2|Cttn|Rps6|Pip5k1c|Shank2|Prmt1|Tpm1|Atp6v1a|Plxna4|Ube2v2|Dpp6|Arpc4|Dsp|Atp2b4|Arfip2|Clasp2|Rab11a|Iqsec1	4202	4291|4249|4245|4417|4457|4233|4379|4437|4503|4347|4439|4323|4515|4235|4247|4327|4339|4239|4479|4311|4337|4367|4497|4449|4343|4389|4351|4331|4281|4537|4499|4489|4271|4431|4383|4329|4381|4293|4527|4231|4495|4297|4535|4409|4545|4275|4551|4427|4435|4361|4507|4519|4459|4539|4441|4349|4301|4491|4455|4313	2.91e-09		GO:0065008	0.552288	0
207	12	GO Cellular Component		Presynaptic membrane	4.45e-06	Grm3|Canx|Grm2|Snap25|Slc6a11|Dlg1|Erc2|Cltc|Pip5k1c|Clta|Atp2b4|Kctd12	4202	4411|4357|4515|4479|4367|4431|4535|4517|4275|4463|4349|4385	8.2e-08		GO:0042734	0.535164	0
96	9	GO Cellular Component		Presynaptic active zone	4.45e-06	Grm3|App|Canx|Snap25|Bsn|Ctbp1|Erc2|Shank2|Atp2b4	4202	4411|4245|4357|4479|4377|4401|4535|4551|4349	8.14e-08		GO:0048786	0.535164	0
102	9	GO Cellular Component		Melanosome	6.89e-06	Syngr1|Canx|Sec22b|Rab35|Fasn|Rab2a|Cltc|Nap1l1|Slc3a2	4202	4233|4357|4421|4335|4413|4493|4517|4443|4253	1.32e-07		GO:0042470	0.516178	0
1160	27	GO Cellular Component		Supramolecular complex	7.66e-06	Cct3|Tubb5|Nefm|Krt6a|Bin1|Mapre1|Cdk5|Ina|Cldn11|Ppp3ca|Dlg1|Gfap|Ddx1|Map1b|Psmc3|Homer1|Rplp0|Cttn|Cltc|Rps6|Shank2|Lrpprc|Tpm1|Atp2b4|Clasp2|Rab11a|Psma2	4202	4291|4249|4323|4521|4235|4263|4311|4407|4533|4499|4431|4383|4525|4381|4241|4527|4231|4409|4517|4545|4551|4315|4435|4349|4491|4455|4265	1.53e-07		GO:0099080	0.511577	0
232	12	GO Cellular Component		Site of polarized growth	1.3e-05	Ndrg2|App|Snap25|Cdk5|Atcay|Map1b|Usp9x|Erc2|Cttn|Shank2|Abi1|Clasp2	4202	4261|4245|4479|4311|4461|4381|4495|4535|4409|4551|4279|4491	2.65e-07		GO:0030427	0.488606	0
223	13	GO Biological Process		Regulation of protein polymerization	1.47e-05	Capza2|Bin1|Mapre1|Add2|Abi2|Dlg1|Map1b|Gda|Cttn|Tpm1|Arpc4|Arfip2|Clasp2	4202	4437|4235|4263|4337|4489|4431|4381|4307|4409|4435|4539|4301|4491	2.18e-08		GO:0032271	0.483268	0
1025	26	GO Biological Process		Protein-containing complex assembly	2.94e-05	Cct3|App|Ppp2r1a|Ndufs6|Bin1|Rps14|Hsd17b10|Snap25|Mapre1|Add2|Uqcr10|Ndufs8|Homer1|Rplp0|Erc2|Cttn|Cltc|Prmt1|Clta|Arpc4|Rpl12|Srsf1|H3f3a|Nap1l1|Clasp2|Kctd12	4202	4291|4245|4243|4369|4235|4247|4259|4479|4263|4337|4267|4273|4527|4231|4535|4409|4517|4427|4463|4539|4345|4425|4289|4443|4491|4385	5.2e-08		GO:0065003	0.453165	0
212	11	GO Cellular Component		Dendritic spine	3.67e-05	Grm3|App|Canx|Ppp3ca|Abi2|Sipa1l1|Map1b|Homer1|Cttn|Shank2|Anks1b	4202	4411|4245|4357|4499|4489|4271|4381|4527|4409|4551|4485	8.23e-07		GO:0043197	0.443533	0
1411	31	GO Molecular Function		Protein-containing complex binding	3.7e-05	Tubb5|Ppp5c|Amph|App|Atp6v0d1|Capza2|Gnb2l1|Slc9a3r1|Nefm|Bin1|Ola1|Add2|Ina|Eif5a|Atp5k|Ppp3ca|Sipa1l1|Gfap|Ppap2b|Tceb2|Map1b|Homer1|Aak1|Erc2|Cttn|Prmt1|Clta|Tpm1|Arpc4|H3f3a|Clasp2	4202	4249|4257|4237|4245|4379|4437|4347|4439|4323|4235|4355|4337|4407|4281|4251|4499|4271|4383|4329|4473|4381|4527|4297|4535|4409|4427|4463|4435|4539|4289|4491	5.66e-08		GO:0044877	0.44318	0
2021	38	GO Molecular Function		Nucleotide binding	4.46e-05	Hars|Cct3|Tubb5|Rtcb|Uba1|Ppp5c|Qdpr|Ddx39|Rab10|Rab1b|Hsd17b10|Prkar1b|Acadl|Arl8a|Ola1|Gmps|Cdk5|Rab35|Rap2b|Aldh5a1|Eef1a1|Fasn|Prkar1a|Rab2a|Ddx1|Psmc3|Camk2g|Hsph1|Ctbp1|Ube2o|Aak1|Rab18|Pip5k1c|Prmt1|Atp6v1a|Atp2b4|Wars|Rab11a	4202	4447|4291|4249|4359|4509|4257|4277|4505|4543|4397|4259|4363|4339|4453|4355|4523|4311|4335|4389|4351|4513|4413|4531|4493|4525|4241|4321|4295|4401|4269|4297|4403|4275|4427|4361|4349|4305|4455	7.68e-08		GO:0000166	0.435067	0
1131	25	GO Cellular Component		Organelle envelope	4.76e-05	Cox5a|Tubb5|Rtcb|Ogdh|App|Nutf2|Slc25a11|Slc25a5|Slc25a22|Mdh2|Ndufs6|Bin1|Hsd17b10|Acadl|Ptgs2|Atcay|Acaa2|Ptplad1|Eif5a|Atp5k|Uqcr10|Pgrmc1|Ndufs8|Cox5b|Lrpprc	4202	4303|4249|4359|4255|4245|4387|4391|4503|4325|4541|4369|4235|4259|4339|4449|4461|4343|4331|4281|4251|4267|4293|4273|4371|4315	1.18e-06		GO:0031967	0.432239	0
21	5	GO Cellular Component		Astrocyte projection	4.76e-05	Grm3|App|Grm2|Atp1b2|Gfap	4202	4411|4245|4515|4537|4383	1.16e-06		GO:0097449	0.432239	0
99	8	GO Cellular Component		Cytosolic ribosome	4.86e-05	Rps9|Gnb2l1|Rps14|Rpl21|Rpl10a|Rplp0|Rps6|Rpl12	4202	4417|4347|4247|4553|4319|4231|4545|4345	1.25e-06		GO:0022626	0.431336	0
1621	36	Reactome Pathways		Immune System	4.95e-05	Npepps|Tubb5|Uba1|Dusp3|App|Ppp2r1a|Syngr1|Atp6v0d1|Capza2|Canx|Rab10|Arl8a|Snap25|Sec22b|Pin1|Rap2b|Eef1a1|Ppp3ca|Abi2|Tceb2|Psmc3|Camk2g|Pgrmc1|Ube2o|Psma5|Rab18|Cltc|Cap1|Clta|Atp6v1a|Ube2v2|Arpc4|Dsp|Ppia|Abi1|Psma2	4202	4419|4249|4509|4353|4245|4243|4233|4379|4437|4357|4543|4453|4479|4421|4497|4389|4513|4499|4489|4473|4241|4321|4293|4269|4501|4403|4517|4475|4463|4361|4519|4539|4441|4373|4279|4265	2.85e-09		MMU-168256	0.430539	0
438	15	GO Cellular Component		Cell leading edge	5.11e-05	Amph|App|Slc9a3r1|Snap25|Cdk5|Eef1a1|Abi2|Cadm4|Aak1|Cttn|Pip5k1c|Tpm1|Abi1|Arfip2|Clasp2	4202	4237|4245|4439|4479|4311|4513|4489|4341|4297|4409|4275|4435|4279|4301|4491	1.33e-06		GO:0031252	0.429158	0
5224	69	GO Molecular Function		Catalytic activity	6.32e-05	Cox5a|Hars|Npepps|Tubb5|Rtcb|Uba1|Ppp5c|Ogdh|Dusp3|Ppp2r1a|Ppp1cb|Qdpr|Mdh2|Ddx39|Rab10|Esd|Rab1b|Prdx5|Hsd17b10|Dpysl4|Acadl|Fh1|Ola1|Fahd2a|Gmps|Cdk5|Rab35|Pin1|Ptgs2|Atcay|Acaa2|Rap2b|Lap3|Aldh5a1|Usp5|Eef1a1|Ptplad1|Hibch|Cbr1|Atp5k|Fasn|Ppp3ca|Vat1l|Rab2a|Ppap2b|Ddx1|Psmc3|Camk2g|Ndufs8|Ctbp1|Cox5b|Ube2o|Gda|Usp9x|Aak1|Psma5|Rab18|Pip5k1c|Prmt1|Lancl1|Ube2v2|Dpp6|Ppia|Wars|Tecr|Myl6|Rab11a|P…	4202	4303|4447|4419|4249|4359|4509|4257|4255|4353|4243|4465|4277|4541|4505|4543|4529|4397|4327|4259|4285|4339|4239|4355|4477|4523|4311|4335|4497|4449|4461|4343|4389|4317|4351|4399|4513|4331|4481|4299|4251|4413|4499|4375|4493|4329|4525|4241|4321|4273|4401|4371|4269|4307|4495|4297|4501|4403|4275|4427|4433|4519|4459|4373|4305|4547|4393|4455|4265|4253	1.33e-07		GO:0003824	0.419928	0
104	8	GO Cellular Component		Cortical cytoskeleton	6.56e-05	Capza2|Cap2|Mapre1|Bsn|Eef1a1|Cttn|Cap1|Clasp2	4202	4437|4549|4263|4377|4513|4409|4475|4491	1.76e-06		GO:0030863	0.41831	0
607	19	GO Biological Process		Regulation of neuron projection development	9.18e-05	Nefm|Snap25|Cdk5|Eef1a1|Atp1b2|Ppp3ca|Abi2|Sipa1l1|Gfap|Map1b|Camk2g|Negr1|Cpne6|Cttn|Shank2|Plxna4|Ube2v2|Clasp2|Rab11a	4202	4323|4479|4311|4513|4537|4499|4489|4271|4383|4381|4321|4451|4395|4409|4551|4507|4519|4491|4455	1.83e-07		GO:0010975	0.403716	0
113	8	GO Cellular Component		Schaffer collateral - CA1 synapse	0.00011	Prkar1b|Cdk5|Bsn|Ina|Ppp3ca|Rab11a|Anks1b|Iqsec1	4202	4363|4311|4377|4407|4499|4455|4485|4313	3.16e-06		GO:0098685	0.395861	0
31	6	GO Molecular Function		Structural constituent of synapse	0.00011	Bsn|Ina|Dlg1|Homer1|Erc2|Shank2	4202	4377|4407|4431|4527|4535|4551	2.74e-07		GO:0098918	0.395861	0
11	4	GO Cellular Component		Neurofilament	0.00013	Nefm|Ina|Cldn11|Shank2	4202	4323|4407|4533|4551	3.58e-06		GO:0005883	0.388606	0
114	9	GO Biological Process		Regulation of protein localization to plasma membrane	0.00014	Gnb2l1|Cdk5|Dlg1|Camk2g|Pgrmc1|Cltc|Dpp6|Atp2b4|Rab11a	4202	4347|4311|4431|4321|4293|4517|4459|4349|4455	3.19e-07		GO:1903076	0.385387	0
2806	45	GO Biological Process		Regulation of localization	0.00015	Cct3|Dusp3|App|Syngr3|Nutf2|Slc25a5|Gnb2l1|Rab10|Slc9a3r1|Bin1|Prkar1b|Snap25|Cdk5|Pin1|Ptgs2|Bsn|Atcay|Acaa2|Rap2b|Igsf8|Atp1b2|Ppp3ca|Dlg1|Gfap|Ppap2b|Cadm4|Map1b|Camk2g|Pgrmc1|Hsph1|Homer1|Nsfl1c|Aak1|Cltc|Pip5k1c|Shank2|Tpm1|Plxna4|Dpp6|Dsp|Ppia|Atp2b4|Clasp2|Rab11a|Iqsec1	4202	4291|4353|4245|4457|4387|4503|4347|4543|4439|4235|4363|4479|4311|4497|4449|4377|4461|4343|4389|4467|4537|4499|4431|4383|4329|4341|4381|4321|4293|4295|4527|4309|4297|4517|4275|4551|4435|4507|4459|4441|4373|4349|4491|4455|4313	3.5e-07		GO:0032879	0.382391	0
4475	61	GO Biological Process		Organonitrogen compound metabolic process	0.00016	Hars|Npepps|Uba1|Ppp5c|Ogdh|Dusp3|App|Rps9|Ppp2r1a|Ppp1cb|Qdpr|Mdh2|Gnb2l1|Rps14|Prkar1b|Acadl|Fh1|Gmps|Cdk5|Pin1|Acaa2|Lap3|Aldh5a1|Usp5|Rpl21|Eef1a1|Ptplad1|Hibch|Eif5a|Rpl10a|Atp5k|Fasn|Ppp3ca|Prkar1a|Abi2|Dlg1|Ppap2b|Tceb2|Psmc3|Camk2g|Pgrmc1|Cox5b|Ube2o|Rplp0|Gda|Nsfl1c|Usp9x|Aak1|Psma5|Eef1g|Rps6|Prmt1|Ube2v2|Dpp6|Dsp|Rpl12|Ppia|Abi1|Wars|Tecr|Psma2	4202	4447|4419|4509|4257|4255|4353|4245|4417|4243|4465|4277|4541|4347|4247|4363|4339|4239|4523|4311|4497|4343|4317|4351|4399|4553|4513|4331|4481|4281|4319|4251|4413|4499|4531|4489|4431|4329|4473|4241|4321|4293|4371|4269|4231|4307|4309|4495|4297|4501|4469|4545|4427|4519|4459|4441|4345|4373|4279|4305|4547|4265	3.95e-07		GO:1901564	0.379588	0
778	21	GO Molecular Function		Protein domain specific binding	0.00016	Tubb5|App|Syngr3|Gnb2l1|Slc9a3r1|Snap25|Rap2b|Prkar1a|Abi2|Dlg1|Ctbp1|Erc2|Cltc|Shank2|Tpm1|Lancl1|Abi1|Atp2b4|Arfip2|Srsf1|Wars	4202	4249|4245|4457|4347|4439|4479|4389|4531|4489|4431|4401|4535|4517|4551|4435|4433|4279|4349|4301|4425|4305	4.31e-07		GO:0019904	0.379588	0
13	4	GO Cellular Component		Presynaptic endocytic zone	0.00021	Amph|Cltc|Pip5k1c|Clta	4202	4237|4517|4275|4463	6.18e-06		GO:0098833	0.367778	0
93	7	GO Cellular Component		Neuromuscular junction	0.0003	App|Syngr3|Syngr1|Nefm|Cdk5|Prkar1a|Dlg1	4202	4245|4457|4233|4323|4311|4531|4431	9.1e-06		GO:0031594	0.352288	0
133	9	GO Biological Process		Cellular respiration	0.00037	Cox5a|Ogdh|Slc25a22|Mdh2|Ndufs6|Fh1|Uqcr10|Ndufs8|Cox5b	4202	4303|4255|4325|4541|4369|4239|4267|4273|4371	1.07e-06		GO:0045333	0.34318	0
689	19	GO Biological Process		Cellular amide metabolic process	0.0004	Hars|Npepps|Ogdh|Rps9|Gnb2l1|Rps14|Fh1|Acaa2|Rpl21|Eef1a1|Eif5a|Rpl10a|Fasn|Ppap2b|Rplp0|Eef1g|Rps6|Rpl12|Wars	4202	4447|4419|4255|4417|4347|4247|4239|4343|4553|4513|4281|4319|4413|4329|4231|4469|4545|4345|4305	1.17e-06		GO:0043603	0.339794	0
697	19	GO Biological Process		Neuron projection development	0.00043	App|Rab10|Slc9a3r1|Dpysl4|Cdk5|Rab35|Atcay|Abi2|Gfap|Map1b|Usp9x|Cttn|Pip5k1c|Shank2|Prmt1|Plxna4|Abi1|Rab11a|Iqsec1	4202	4245|4543|4439|4285|4311|4335|4461|4489|4383|4381|4495|4409|4275|4551|4427|4507|4279|4455|4313	1.39e-06		GO:0031175	0.336653	0
917	22	GO Biological Process		Oxidation-reduction process	0.00046	Cox5a|Ogdh|Ppp1cb|Qdpr|Slc25a22|Mdh2|Ndufs6|Prdx5|Hsd17b10|Acadl|Fh1|Ptgs2|Acaa2|Aldh5a1|Cbr1|Fasn|Vat1l|Uqcr10|Ndufs8|Ctbp1|Cox5b|Tecr	4202	4303|4255|4465|4277|4325|4541|4369|4327|4259|4339|4239|4449|4343|4351|4299|4413|4375|4267|4273|4401|4371|4547	1.52e-06		GO:0055114	0.333724	0
17	4	GO Cellular Component		Postsynaptic cytoskeleton	0.00048	Nefm|Ina|Abi2|Cttn	4202	4323|4407|4489|4409	1.52e-05		GO:0099571	0.331876	0
388	14	GO Biological Process		Negative regulation of organelle organization	0.0005	Capza2|Slc25a5|Fh1|Mapre1|Sec22b|Add2|Acaa2|Prkar1a|Map1b|Ctbp1|Tom1l2|Tpm1|H3f3a|Clasp2	4202	4437|4503|4239|4263|4421|4337|4343|4531|4381|4401|4487|4435|4289|4491	1.69e-06		GO:0010639	0.330103	0
68	6	GO Cellular Component		Clathrin-coated pit	0.00055	App|Rab35|Aak1|Cttn|Cltc|Clta	4202	4245|4335|4297|4409|4517|4463	1.75e-05		GO:0005905	0.325964	0
75	7	GO Biological Process		Protein localization to synapse	0.00064	Snap25|Cdk5|Bsn|Dlg1|Homer1|Rab11a|Anks1b	4202	4479|4311|4377|4431|4527|4455|4485	2.41e-06		GO:0035418	0.319382	0
1130	24	GO Biological Process		Vesicle-mediated transport	0.00093	Amph|App|Syngr3|Syngr1|Canx|Rab10|Bin1|Rab1b|Snap25|Sec22b|Cdk5|Rab35|Rab2a|Ppap2b|Ube2o|Aak1|Erc2|Cttn|Cltc|Pip5k1c|Cap1|Clta|Clasp2|Rab11a	4202	4237|4245|4457|4233|4357|4543|4235|4397|4479|4421|4311|4335|4493|4329|4269|4297|4535|4409|4517|4275|4475|4463|4491|4455	3.88e-06		GO:0016192	0.303152	0
359	13	KEGG Pathways		Alzheimer disease	0.0011	Cox5a|Tubb5|Slc25a5|Ndufs6|Hsd17b10|Cdk5|Ptgs2|Ppp3ca|Uqcr10|Psmc3|Ndufs8|Psma5|Psma2	4202	4303|4249|4503|4369|4259|4311|4449|4499|4267|4241|4273|4501|4265	3.89e-06		mmu05010	0.295861	0
55	6	GO Biological Process		Actin polymerization or depolymerization	0.0012	Cap2|Abi2|Cttn|Cap1|Arpc4|Abi1	4202	4549|4489|4409|4475|4539|4279	5.67e-06		GO:0008154	0.292082	0
221	10	GO Biological Process		Regulation of synaptic plasticity	0.0017	App|Syngr1|Snap25|Cdk5|Ptgs2|Sipa1l1|Gfap|Map1b|Shank2|Rab11a	4202	4245|4233|4479|4311|4449|4271|4383|4381|4551|4455	8.38e-06		GO:0048167	0.276955	0
1962	33	GO Molecular Function		Identical protein binding	0.0019	Hars|Ppp5c|App|Nutf2|Qdpr|Mdh2|Ddx39|Gnb2l1|Cap2|Esd|Bin1|Hsd17b10|Acadl|Mapre1|Add2|Ptgs2|Aldh5a1|Cldn11|Eef1a1|Fasn|Abi2|Gfap|Psmc3|Camk2g|Pgrmc1|Homer1|Ctbp1|Serpina1e|Prmt1|Tpm1|Arfip2|Wars|Kctd12	4202	4447|4257|4245|4387|4277|4541|4505|4347|4549|4529|4235|4259|4339|4263|4337|4449|4351|4533|4513|4413|4489|4383|4241|4321|4293|4527|4401|4423|4427|4435|4301|4305|4385	7.26e-06		GO:0042802	0.272125	0
1047	22	GO Biological Process		Negative regulation of cellular protein metabolic process	0.0022	Ppp5c|Dusp3|Ndrg2|App|Gnb2l1|Slc9a3r1|Bin1|Prdx5|Prkar1b|Fh1|Cdk5|Pin1|Ptgs2|Prkar1a|Dlg1|Ppap2b|Cadm4|Hsph1|Ctbp1|Ube2o|Serpina1e|Wars	4202	4257|4353|4261|4245|4347|4439|4235|4327|4363|4239|4311|4497|4449|4531|4431|4329|4341|4295|4401|4269|4423|4305	1.21e-05		GO:0032269	0.265758	0
1048	22	GO Biological Process		Regulation of cellular component movement	0.0022	Dusp3|App|Gnb2l1|Slc9a3r1|Bin1|Cdk5|Pin1|Ptgs2|Rap2b|Igsf8|Atp1b2|Ppp3ca|Dlg1|Ppap2b|Cadm4|Tpm1|Plxna4|Dsp|Atp2b4|Clasp2|Rab11a|Iqsec1	4202	4353|4245|4347|4439|4235|4311|4497|4449|4389|4467|4537|4499|4431|4329|4341|4435|4507|4441|4349|4491|4455|4313	1.22e-05		GO:0051270	0.265758	0
137	8	GO Biological Process		Vesicle-mediated transport in synapse	0.0022	Amph|Canx|Bin1|Snap25|Cdk5|Erc2|Cltc|Rab11a	4202	4237|4357|4235|4479|4311|4535|4517|4455	1.2e-05		GO:0099003	0.265758	0
775	17	GO Cellular Component		Perinuclear region of cytoplasm	0.0022	Ndrg2|App|Gnb2l1|Rab10|Slc9a3r1|Rab1b|Prdx5|Snap25|Atcay|Rab2a|Dlg1|Map1b|Psmc3|Anp32a|Rps6|Lrpprc|Rab11a	4202	4261|4245|4347|4543|4439|4397|4327|4479|4461|4493|4431|4381|4241|4415|4545|4315|4455	7.62e-05		GO:0048471	0.265758	0
413	12	GO Cellular Component		Membrane region	0.0022	Tubb5|App|Slc25a5|Slc9a3r1|Snap25|Add2|Ptgs2|Rap2b|Eif5a|Prkar1a|Dlg1|Ppap2b	4202	4249|4245|4503|4439|4479|4337|4449|4389|4281|4531|4431|4329	7.44e-05		GO:0098589	0.265758	0
54	5	GO Cellular Component		Cell cortex region	0.0022	Bsn|Ctbp1|Erc2|Clta|Clasp2	4202	4377|4401|4535|4463|4491	7.28e-05		GO:0099738	0.265758	0
9	3	GO Cellular Component		Extrinsic component of synaptic vesicle membrane	0.0023	Amph|Bin1|Cltc	4202	4237|4235|4517	8.13e-05		GO:0098850	0.263827	0
237	9	GO Cellular Component		Actin-based cell projection	0.0024	App|Slc9a3r1|Snap25|Cdk5|Cbr1|Abi2|Dlg1|Atp6v1a|Abi1	4202	4245|4439|4479|4311|4299|4489|4431|4361|4279	8.82e-05		GO:0098858	0.261979	0
66	6	GO Biological Process		Rab protein signal transduction	0.0025	Rab10|Rab1b|Rab35|Rab2a|Rab18|Rab11a	4202	4543|4397|4335|4493|4403|4455	1.49e-05		GO:0032482	0.260206	0
62	6	GO Molecular Function		Structural constituent of cytoskeleton	0.0027	Tubb5|Add2|Ina|Gfap|Tpm1|Arpc4	4202	4249|4337|4407|4383|4435|4539	1.07e-05		GO:0005200	0.256864	0
249	10	KEGG Pathways		Endocytosis	0.0034	Amph|Capza2|Rab10|Bin1|Rab35|Cltc|Pip5k1c|Arpc4|Rab11a|Iqsec1	4202	4237|4437|4543|4235|4335|4517|4275|4539|4455|4313	2.26e-05		mmu04144	0.246852	0
71	6	GO Biological Process		Regulation of synaptic transmission, glutamatergic	0.0036	Grm3|Grm2|Cdk5|Ptgs2|Homer1|Shank2	4202	4411|4515|4311|4449|4527|4551	2.2e-05		GO:0051966	0.24437	0
65	5	GO Cellular Component		Intrinsic component of synaptic vesicle membrane	0.0043	Syngr1|Rab10|Rab35|Rab2a|Sv2b	4202	4233|4543|4335|4493|4511	0.00016		GO:0098563	0.236653	0
458	12	GO Cellular Component		Actin cytoskeleton	0.0049	Capza2|Cap2|Snap25|Add2|Eef1a1|Abi2|Cttn|Cap1|Efr3b|Tpm1|Arpc4|Myl6	4202	4437|4549|4479|4337|4513|4489|4409|4475|4483|4435|4539|4393	0.00019		GO:0015629	0.23098	0
46	5	GO Biological Process		Intermediate filament cytoskeleton organization	0.0055	Nefm|Krt6a|Ina|Gfap|Dsp	4202	4323|4521|4407|4383|4441	3.58e-05		GO:0045104	0.225964	0
1609	31	Reactome Pathways		Metabolism of proteins	0.0055	Cct3|Uba1|App|Rps9|Capza2|Canx|Rab10|Rps14|Rab1b|Sec22b|Rab35|Usp5|Rpl21|Eef1a1|Eif5a|Rpl10a|Rab2a|Tceb2|Psmc3|Negr1|Ctbp1|Rplp0|Usp9x|Psma5|Eef1g|Rab18|Rps6|Ube2v2|Rpl12|Rab11a|Psma2	4202	4291|4509|4245|4417|4437|4357|4543|4247|4397|4421|4335|4399|4553|4513|4281|4319|4493|4473|4241|4451|4401|4231|4495|4501|4469|4403|4545|4519|4345|4455|4265	9.48e-07		MMU-392499	0.225964	0
397	11	GO Cellular Component		Microtubule	0.0056	Cct3|Tubb5|Bin1|Mapre1|Cdk5|Dlg1|Map1b|Cltc|Lrpprc|Clasp2|Rab11a	4202	4291|4249|4235|4263|4311|4431|4381|4517|4315|4491|4455	0.00022		GO:0005874	0.225181	0
37	4	GO Cellular Component		Spindle midzone	0.0056	App|Arl8a|Mapre1|Cttn	4202	4245|4453|4263|4409	0.00023		GO:0051233	0.225181	0
23	4	GO Biological Process		Response to lead ion	0.0063	Ppp5c|App|Qdpr|Ptgs2	4202	4257|4245|4277|4449	4.3e-05		GO:0010288	0.220066	0
130	7	KEGG Pathways		Oxidative phosphorylation	0.0063	Cox5a|Atp6v0d1|Ndufs6|Atp5k|Uqcr10|Ndufs8|Atp6v1a	4202	4303|4379|4369|4251|4267|4273|4361	6.97e-05		mmu00190	0.220066	0
1536	26	KEGG Pathways		Metabolic pathways	0.0063	Cox5a|Ogdh|Atp6v0d1|Qdpr|Mdh2|Ndufs6|Esd|Hsd17b10|Acadl|Fh1|Gmps|Ptgs2|Acaa2|Lap3|Aldh5a1|Ptplad1|Hibch|Cbr1|Atp5k|Fasn|Uqcr10|Ppap2b|Ndufs8|Gda|Pip5k1c|Atp6v1a	4202	4303|4255|4379|4277|4541|4369|4529|4259|4339|4239|4523|4449|4343|4317|4351|4331|4481|4299|4251|4413|4267|4329|4273|4307|4275|4361	7.17e-05		mmu01100	0.220066	0
81	6	GO Biological Process		Synapse assembly	0.0064	App|Cdk5|Add2|Bsn|Map1b|Shank2	4202	4245|4311|4337|4377|4381|4551	4.4e-05		GO:0007416	0.219382	0
219	8	GO Cellular Component		trans-Golgi network	0.0068	Rab10|Snap25|Bsn|Lap3|Ppap2b|Arfip2|Clasp2|Rab11a	4202	4543|4479|4377|4317|4329|4301|4491|4455	0.00028		GO:0005802	0.216749	0
275	10	GO Biological Process		Regulation of synapse organization	0.0071	Tubb5|App|Cdk5|Abi2|Sipa1l1|Pgrmc1|Homer1|Cttn|Shank2|Ube2v2	4202	4249|4245|4311|4489|4271|4293|4527|4409|4551|4519	5.07e-05		GO:0050807	0.214874	0
602	15	GO Biological Process		Regulation of system process	0.0072	Grm3|App|Slc9a3r1|Bin1|Pin1|Ptgs2|Ppp3ca|Dlg1|Camk2g|Homer1|Cttn|Shank2|Tpm1|Dsp|Atp2b4	4202	4411|4245|4439|4235|4497|4449|4499|4431|4321|4527|4409|4551|4435|4441|4349	5.19e-05		GO:0044057	0.214267	0
1083	21	GO Biological Process		Regulation of cellular localization	0.0078	Cct3|App|Nutf2|Gnb2l1|Prkar1b|Cdk5|Pin1|Ptgs2|Bsn|Dlg1|Map1b|Camk2g|Pgrmc1|Hsph1|Nsfl1c|Cltc|Pip5k1c|Dpp6|Atp2b4|Rab11a|Iqsec1	4202	4291|4245|4387|4347|4363|4311|4497|4449|4377|4431|4381|4321|4293|4295|4309|4517|4275|4459|4349|4455|4313	6.08e-05		GO:0060341	0.210791	0
1412	23	GO Cellular Component		Golgi apparatus	0.008	Ndrg2|App|Rab10|Rab1b|Snap25|Mapre1|Sec22b|Bsn|Lap3|Fasn|Rab2a|Dlg1|Ppap2b|Rtn1|Serpina1e|Nsfl1c|Rab18|Cttn|Cltc|Clta|Arfip2|Clasp2|Rab11a	4202	4261|4245|4543|4397|4479|4263|4421|4377|4317|4413|4493|4431|4329|4405|4423|4309|4403|4409|4517|4463|4301|4491|4455	0.00034		GO:0005794	0.209691	0
352	10	GO Cellular Component		Spindle	0.0083	App|Slc25a5|Arl8a|Mapre1|Nsfl1c|Cttn|Cltc|Clta|Clasp2|Rab11a	4202	4245|4503|4453|4263|4309|4409|4517|4463|4491|4455	0.00035		GO:0005819	0.208092	0
354	10	GO Cellular Component		Cell projection membrane	0.0086	Slc9a3r1|Mapre1|Rab35|Eef1a1|Atp1b2|Dlg1|Pip5k1c|Shank2|Tpm1|Clasp2	4202	4439|4263|4335|4513|4537|4431|4275|4551|4435|4491	0.00037		GO:0031253	0.20655	0
667	18	Reactome Pathways		Transport of small molecules	0.0091	Atp6v0d1|Slc25a5|Slc25a22|Prkar1b|Add2|Slc6a11|Atp1b2|Prkar1a|Psmc3|Camk2g|Psma5|Cltc|Clta|Atp6v1a|Atp2b4|Rab11a|Psma2|Slc3a2	4202	4379|4503|4325|4363|4337|4367|4537|4531|4241|4321|4501|4517|4463|4361|4349|4455|4265|4253	3.07e-06		MMU-382551	0.204096	0
9	3	GO Biological Process		Regulation of glutamine family amino acid metabolic process	0.01	Fh1|Atcay|Atp2b4	4202	4239|4461|4349	8.13e-05		GO:0000820	0.2	0
135	7	GO Biological Process		Dendrite development	0.0106	App|Cdk5|Abi2|Map1b|Shank2|Abi1|Iqsec1	4202	4245|4311|4489|4381|4551|4279|4313	8.74e-05		GO:0016358	0.197469	0
29	4	GO Biological Process		Translational elongation	0.0114	Gnb2l1|Eef1a1|Eif5a|Eef1g	4202	4347|4513|4281|4469	9.69e-05		GO:0006414	0.19431	0
183	7	GO Cellular Component		Ruffle	0.0117	Slc9a3r1|Eef1a1|Cttn|Pip5k1c|Tpm1|Arfip2|Clasp2	4202	4439|4513|4409|4275|4435|4301|4491	0.00052		GO:0001726	0.193181	0
800	17	GO Biological Process		Oxoacid metabolic process	0.0126	Hars|Ogdh|Qdpr|Mdh2|Ndufs6|Acadl|Fh1|Gmps|Ptgs2|Atcay|Acaa2|Aldh5a1|Ptplad1|Hibch|Fasn|Wars|Tecr	4202	4447|4255|4277|4541|4369|4339|4239|4523|4449|4461|4343|4351|4331|4481|4413|4305|4547	0.00011		GO:0043436	0.189963	0
519	15	Reactome Pathways		Neutrophil degranulation	0.0131	Tubb5|Syngr1|Rab10|Arl8a|Snap25|Rap2b|Eef1a1|Psmc3|Pgrmc1|Psma5|Rab18|Cap1|Dsp|Ppia|Psma2	4202	4249|4233|4543|4453|4479|4389|4513|4241|4293|4501|4403|4475|4441|4373|4265	9.77e-06		MMU-6798695	0.188273	0
1138	21	GO Biological Process		Cell cycle	0.0134	Tubb5|Ppp2r1a|Ppp1cb|Gnb2l1|Arl8a|Mapre1|Cdk5|Rab35|Pin1|Ppp3ca|Hepacam|Prkar1a|Dlg1|Camk2g|Nsfl1c|Usp9x|Cltc|Rps6|Clta|Clasp2|Rab11a	4202	4249|4243|4465|4347|4453|4263|4311|4335|4497|4499|4287|4531|4431|4321|4309|4495|4517|4545|4463|4491|4455	0.00012		GO:0007049	0.18729	0
247	9	GO Biological Process		Protein localization to cell periphery	0.0134	Rab10|Slc9a3r1|Snap25|Gpr158|Dlg1|Efr3b|Dpp6|Clasp2|Rab11a	4202	4543|4439|4479|4229|4431|4483|4459|4491|4455	0.00012		GO:1990778	0.18729	0
16	4	Reactome Pathways		DARPP-32 events	0.0136	Ppp2r1a|Prkar1b|Cdk5|Prkar1a	4202	4243|4363|4311|4531	1.24e-05		MMU-180024	0.186646	0
3205	42	GO Biological Process		Regulation of multicellular organismal process	0.0143	Grm3|Ndrg2|App|Ppp2r1a|Nutf2|Gnb2l1|Slc9a3r1|Nefm|Bin1|Acadl|Fh1|Snap25|Cdk5|Pin1|Ptgs2|Eef1a1|Atp1b2|Ppp3ca|Abi2|Sipa1l1|Dlg1|Gfap|Ppap2b|Ddx1|Map1b|Camk2g|Negr1|Cpne6|Homer1|Cttn|Shank2|Prmt1|Tpm1|Plxna4|Ube2v2|Dsp|Atp2b4|Wars|Nap1l1|Clasp2|Rab11a|Iqsec1	4202	4411|4261|4245|4243|4387|4347|4439|4323|4235|4339|4239|4479|4311|4497|4449|4513|4537|4499|4489|4271|4431|4383|4329|4525|4381|4321|4451|4395|4527|4409|4551|4427|4435|4507|4519|4441|4349|4305|4443|4491|4455|4313	0.00013		GO:0051239	0.184466	0
50	4	GO Cellular Component		Hippocampal mossy fiber to ca3 synapse	0.0146	Prkar1b|Bsn|Shank2|Anks1b	4202	4363|4377|4551|4485	0.00066		GO:0098686	0.183565	0
455	11	GO Cellular Component		Apical part of cell	0.0147	App|Atp6v0d1|Slc9a3r1|Atp1b2|Dlg1|Homer1|Usp9x|Rab18|Shank2|Atp6v1a|Slc3a2	4202	4245|4379|4439|4537|4431|4527|4495|4403|4551|4361|4253	0.00068		GO:0045177	0.183268	0
138	6	GO Cellular Component		Golgi-associated vesicle	0.0149	App|Sec22b|Bsn|Erc2|Cltc|Clta	4202	4245|4421|4377|4535|4517|4463	0.00069		GO:0005798	0.182681	0
661	15	GO Biological Process		Positive regulation of cell development	0.0155	App|Bin1|Pin1|Eef1a1|Atp1b2|Gfap|Map1b|Negr1|Cpne6|Cttn|Shank2|Plxna4|Ube2v2|Nap1l1|Rab11a	4202	4245|4235|4497|4513|4537|4383|4381|4451|4395|4409|4551|4507|4519|4443|4455	0.00014		GO:0010720	0.180967	0
1798	28	GO Biological Process		Phosphorus metabolic process	0.0162	Cox5a|Ppp5c|Ogdh|Dusp3|App|Ppp2r1a|Ppp1cb|Ndufs6|Prkar1b|Gmps|Cdk5|Atcay|Acaa2|Ptplad1|Atp5k|Fasn|Ppp3ca|Uqcr10|Prkar1a|Abi2|Ppap2b|Camk2g|Ndufs8|Cox5b|Aak1|Pip5k1c|Efr3b|Abi1	4202	4303|4257|4255|4353|4245|4243|4465|4369|4363|4523|4311|4461|4343|4331|4251|4413|4499|4267|4531|4489|4329|4321|4273|4371|4297|4275|4483|4279	0.00015		GO:0006793	0.179048	0
199	8	GO Biological Process		Establishment or maintenance of cell polarity	0.0162	Rab10|Slc9a3r1|Cap2|Dlg1|Map1b|Nsfl1c|Cap1|Clasp2	4202	4543|4439|4549|4431|4381|4309|4475|4491	0.00015		GO:0007163	0.179048	0
1311	21	GO Cellular Component		Endoplasmic reticulum	0.0163	Uba1|App|Canx|Rab10|Ahsa1|Hsd17b10|Sec22b|Ptgs2|Rpl21|Ptplad1|Dlg1|Ppap2b|Camk2g|Rtn1|Serpina1e|Anp32a|Rplp0|Eef1g|Rab18|Rps6|Tecr	4202	4509|4245|4357|4543|4283|4259|4421|4449|4553|4331|4431|4329|4321|4405|4423|4415|4231|4469|4403|4545|4547	0.00077		GO:0005783	0.178781	0
52	4	GO Cellular Component		Spindle microtubule	0.0163	Mapre1|Cltc|Clasp2|Rab11a	4202	4263|4517|4491|4455	0.00076		GO:0005876	0.178781	0
203	8	GO Biological Process		Regulation of axonogenesis	0.0182	Nefm|Cdk5|Sipa1l1|Map1b|Cttn|Plxna4|Clasp2|Rab11a	4202	4323|4311|4271|4381|4409|4507|4491|4455	0.00017		GO:0050770	0.173993	0
963	17	GO Cellular Component		Nuclear outer membrane-endoplasmic reticulum membrane network	0.0182	Rtcb|Uba1|Nutf2|Canx|Rab10|Sec22b|Ptgs2|Ptplad1|Eif5a|Rab2a|Dlg1|Ppap2b|Camk2g|Pgrmc1|Rtn1|Lrpprc|Tecr	4202	4359|4509|4387|4357|4543|4421|4449|4331|4281|4493|4431|4329|4321|4293|4405|4315|4547	0.0009		GO:0042175	0.173993	0
626	13	GO Cellular Component		Anchoring junction	0.0182	Uba1|App|Mapre1|Rap2b|Cldn11|Ppp3ca|Hepacam|Abi2|Dlg1|Cadm4|Cttn|Pip5k1c|Dsp	4202	4509|4245|4263|4389|4533|4499|4287|4489|4431|4341|4409|4275|4441	0.0009		GO:0070161	0.173993	0
24	3	GO Cellular Component		Clathrin-coated endocytic vesicle	0.0196	Rab35|Cpne6|Cltc	4202	4335|4395|4517	0.001		GO:0045334	0.170774	0
735	16	GO Molecular Function		Pyrophosphatase activity	0.0203	Tubb5|Ddx39|Rab10|Rab1b|Ola1|Gmps|Rab35|Pin1|Atcay|Rap2b|Eef1a1|Rab2a|Ddx1|Rab18|Myl6|Rab11a	4202	4249|4505|4543|4397|4355|4523|4335|4497|4461|4389|4513|4493|4525|4403|4393|4455	0.00014		GO:0016462	0.16925	0
32	4	GO Molecular Function		Ephrin receptor binding	0.0203	App|Cdk5|Sipa1l1|Anks1b	4202	4245|4311|4271|4485	0.00014		GO:0046875	0.16925	0
64	5	GO Molecular Function		Glutamate receptor binding	0.0206	Canx|Slc9a3r1|Dlg1|Homer1|Shank2	4202	4357|4439|4431|4527|4551	0.00015		GO:0035254	0.168613	0
13	3	GO Biological Process		Peptidyl-serine dephosphorylation	0.0207	Ppp5c|Ppp2r1a|Ppp3ca	4202	4257|4243|4499	0.0002		GO:0070262	0.168403	0
13	3	GO Biological Process		Regulation of ventricular cardiac muscle cell action potential	0.0207	Bin1|Dlg1|Dsp	4202	4235|4431|4441	0.0002		GO:0098911	0.168403	0
208	7	GO Cellular Component		Perikaryon	0.0208	Ppp5c|App|Gnb2l1|Nefm|Cdk5|Map1b|Cpne6	4202	4257|4245|4347|4323|4311|4381|4395	0.0011		GO:0043204	0.168194	0
1016	19	GO Biological Process		Regulation of cell cycle	0.0216	Dusp3|App|Ppp2r1a|Gnb2l1|Slc9a3r1|Bin1|Cdk5|Pin1|Ptgs2|Hepacam|Prkar1a|Dlg1|Ctbp1|Nsfl1c|Cltc|Tom1l2|Rps6|Atp2b4|Rab11a	4202	4353|4245|4243|4347|4439|4235|4311|4497|4449|4287|4531|4431|4401|4309|4517|4487|4545|4349|4455	0.00022		GO:0051726	0.166555	0
6908	73	GO Biological Process		Response to stimulus	0.0222	Npepps|Uba1|Ppp5c|Dusp3|Grm3|Ndrg2|App|Syngr1|Atp6v0d1|Ppp1cb|Qdpr|Slc25a5|Canx|Gnb2l1|Rab10|Slc9a3r1|Esd|Krt6a|Grm2|Rab1b|Prdx5|Dpysl4|Acadl|Fh1|Cdk5|Rab35|Slc6a11|Pin1|Ptgs2|Bsn|Acaa2|Rap2b|Ina|Eef1a1|Ptplad1|Eif5a|Gpr158|Fasn|Ppp3ca|Rab2a|Abi2|Sipa1l1|Dlg1|Gfap|Ppap2b|Ddx1|Map1b|Camk2g|Cpne6|Hsph1|Ndufs8|Homer1|Ctbp1|Serpina1e|Rplp0|Usp9x|Eef1g|Rab18|Tom1l2|Rps6|Pip5k1c|Tpm1|Atp6v1a|Plxna4|Ube…	4202	4419|4509|4257|4353|4411|4261|4245|4233|4379|4465|4277|4503|4357|4347|4543|4439|4529|4521|4515|4397|4327|4285|4339|4239|4311|4335|4367|4497|4449|4377|4343|4389|4407|4513|4331|4281|4229|4413|4499|4493|4489|4271|4431|4383|4329|4525|4381|4321|4395|4295|4273|4527|4401|4423|4231|4495|4469|4403|4487|4545|4275|4435|4361|4507|4519|4441|4279|4349|4289|4491|4455|4253|4485	0.00023		GO:0050896	0.165365	0
70	5	GO Biological Process		Negative regulation of protein depolymerization	0.0222	Capza2|Add2|Map1b|Tpm1|Clasp2	4202	4437|4337|4381|4435|4491	0.00023		GO:1901880	0.165365	0
213	7	GO Cellular Component		Neuron projection terminus	0.0232	Amph|Atp6v0d1|Bin1|Bsn|Atcay|Aak1|Erc2	4202	4237|4379|4235|4377|4461|4297|4535	0.0012		GO:0044306	0.163451	0
1083	18	GO Cellular Component		Membrane protein complex	0.0233	Cox5a|Atp6v0d1|Slc9a3r1|Ndufs6|Snap25|Sec22b|Atp1b2|Atp5k|Uqcr10|Dlg1|Ndufs8|Aak1|Cttn|Cltc|Clta|Atp6v1a|Dpp6|Slc3a2	4202	4303|4379|4439|4369|4479|4421|4537|4251|4267|4431|4273|4297|4409|4517|4463|4361|4459|4253	0.0012		GO:0098796	0.163264	0
214	7	GO Cellular Component		Cytoplasmic ribonucleoprotein granule	0.0235	Tubb5|Ina|Ddx1|Psmc3|Rplp0|Rps6|Psma2	4202	4249|4407|4525|4241|4231|4545|4265	0.0013		GO:0036464	0.162893	0
85	5	KEGG Pathways		Fc gamma R-mediated phagocytosis	0.0257	Amph|Bin1|Ppap2b|Pip5k1c|Arpc4	4202	4237|4235|4329|4275|4539	0.00053		mmu04666	0.159007	0
219	8	GO Biological Process		Exocytosis	0.0268	Syngr3|Syngr1|Rab10|Snap25|Cdk5|Erc2|Pip5k1c|Rab11a	4202	4457|4233|4543|4479|4311|4535|4275|4455	0.00028		GO:0006887	0.157187	0
15	3	GO Biological Process		Positive regulation of synaptic plasticity	0.0272	Snap25|Ptgs2|Map1b	4202	4479|4449|4381	0.00029		GO:0031915	0.156543	0
4672	54	GO Biological Process		Negative regulation of cellular process	0.0272	Ppp5c|Dusp3|Ndrg2|App|Capza2|Slc25a5|Gnb2l1|Slc9a3r1|Bin1|Rps14|Prdx5|Prkar1b|Acadl|Fh1|Mapre1|Sec22b|Cdk5|Add2|Pin1|Ptgs2|Atcay|Acaa2|Rap2b|Eef1a1|Eif5a|Atp1b2|Ppp3ca|Hepacam|Prkar1a|Dlg1|Gfap|Ppap2b|Cadm4|Map1b|Pgrmc1|Hsph1|Ctbp1|Ube2o|Serpina1e|Nsfl1c|Cttn|Cltc|Tom1l2|Rps6|Shank2|Prmt1|Lrpprc|Tpm1|Plxna4|Ube2v2|Atp2b4|H3f3a|Wars|Clasp2	4202	4257|4353|4261|4245|4437|4503|4347|4439|4235|4247|4327|4363|4339|4239|4263|4421|4311|4337|4497|4449|4461|4343|4389|4513|4281|4537|4499|4287|4531|4431|4383|4329|4341|4381|4293|4295|4401|4269|4423|4309|4409|4517|4487|4545|4551|4427|4315|4435|4507|4519|4349|4289|4305|4491	0.00029		GO:0048523	0.156543	0
28	3	GO Cellular Component		Nuclear outer membrane	0.0277	Nutf2|Ptgs2|Lrpprc	4202	4387|4449|4315	0.0015		GO:0005640	0.155752	0
76	5	GO Biological Process		Negative regulation of erk1 and erk2 cascade	0.0298	Dusp3|Ndrg2|Slc9a3r1|Pin1|Dlg1	4202	4353|4261|4439|4497|4431	0.00033		GO:0070373	0.152578	0
642	14	GO Biological Process		Organelle assembly	0.032	Tubb5|Atp6v0d1|Rps14|Rab1b|Mapre1|Prkar1a|Rplp0|Nsfl1c|Cltc|Shank2|Tpm1|Rpl12|Clasp2|Rab11a	4202	4249|4379|4247|4397|4263|4531|4231|4309|4517|4551|4435|4345|4491|4455	0.00035		GO:0070925	0.149485	0
722	15	GO Biological Process		Microtubule-based process	0.0322	Tubb5|App|Ppp2r1a|Slc9a3r1|Nefm|Arl8a|Mapre1|Bsn|Dlg1|Map1b|Nsfl1c|Cltc|Atp2b4|Clasp2|Rab11a	4202	4249|4245|4243|4439|4323|4453|4263|4377|4431|4381|4309|4517|4349|4491|4455	0.00036		GO:0007017	0.149214	0
173	7	GO Biological Process		Learning	0.0329	Amph|App|Snap25|Cdk5|Ptgs2|Pgrmc1|Shank2	4202	4237|4245|4479|4311|4449|4293|4551	0.00038		GO:0007612	0.14828	0
67	4	GO Cellular Component		T-tubule	0.0335	Bin1|Dlg1|Cltc|Atp2b4	4202	4235|4431|4517|4349	0.0019		GO:0030315	0.147496	0
7	2	GO Cellular Component		Glycogen granule	0.0335	Ppp1cb|Fasn	4202	4465|4413	0.0019		GO:0042587	0.147496	0
7	2	GO Cellular Component		tRNA-splicing ligase complex	0.0335	Rtcb|Ddx1	4202	4359|4525	0.0019		GO:0072669	0.147496	0
43	4	GO Biological Process		Homotypic cell-cell adhesion	0.034	Rap2b|Ppap2b|Pip5k1c|Dsp	4202	4389|4329|4275|4441	0.00039		GO:0034109	0.146852	0
143	6	KEGG Pathways		Adrenergic signaling in cardiomyocytes	0.034	Ppp2r1a|Ppp1cb|Atp1b2|Camk2g|Tpm1|Atp2b4	4202	4243|4465|4537|4321|4435|4349	0.00082		mmu04261	0.146852	0
862	15	GO Cellular Component		Endosome	0.0366	Uba1|App|Atp6v0d1|Rab10|Bin1|Prkar1b|Arl8a|Snap25|Rab35|Rap2b|Prkar1a|Cpne6|Cltc|Pip5k1c|Rab11a	4202	4509|4245|4379|4543|4235|4363|4453|4479|4335|4389|4531|4395|4517|4275|4455	0.0021		GO:0005768	0.143652	0
32	3	GO Cellular Component		Postsynaptic density, intracellular component	0.0375	Dlg1|Anks1b|Iqsec1	4202	4431|4485|4313	0.0021		GO:0099092	0.142597	0
2	2	GO Molecular Function		Group ii metabotropic glutamate receptor activity	0.0378	Grm3|Grm2	4202	4411|4515	0.00032		GO:0001641	0.142251	0
365	10	GO Biological Process		Endomembrane system organization	0.039	Syngr1|Rab10|Slc9a3r1|Bin1|Rab2a|Nsfl1c|Rab18|Cltc|Clasp2|Rab11a	4202	4233|4543|4439|4235|4493|4309|4403|4517|4491|4455	0.00047		GO:0010256	0.140894	0
18	3	GO Biological Process		Regulation of camp-dependent protein kinase activity	0.039	Prkar1b|Prkar1a|Atp2b4	4202	4363|4531|4349	0.00047		GO:2000479	0.140894	0
8	2	GO Cellular Component		F-actin capping protein complex	0.0401	Capza2|Add2	4202	4437|4337	0.0023		GO:0008290	0.139686	0
8	2	GO Cellular Component		Proteasome core complex, alpha-subunit complex	0.0401	Psma5|Psma2	4202	4501|4265	0.0023		GO:0019773	0.139686	0
8	2	GO Cellular Component		Astrocyte end-foot	0.0401	Atp1b2|Gfap	4202	4537|4383	0.0023		GO:0097450	0.139686	0
352	10	GO Molecular Function		Enzyme inhibitor activity	0.0403	App|Gnb2l1|Bin1|Prdx5|Prkar1b|Prkar1a|Ube2o|Serpina1e|Atp2b4|Wars	4202	4245|4347|4235|4327|4363|4531|4269|4423|4349|4305	0.00035		GO:0004857	0.139469	0
354	10	GO Molecular Function		Amide binding	0.0412	Npepps|Hsd17b10|Acadl|Fasn|Ppp3ca|Rplp0|Cltc|Clta|Lancl1|Ppia	4202	4419|4259|4339|4413|4499|4231|4517|4463|4433|4373	0.00037		GO:0033218	0.13851	0
61	4	KEGG Pathways		Fatty acid metabolism	0.0424	Acadl|Acaa2|Ptplad1|Fasn	4202	4339|4343|4331|4413	0.0013		mmu01212	0.137263	0
154	6	KEGG Pathways		Tight junction	0.0424	Ppp2r1a|Slc9a3r1|Cldn11|Dlg1|Cttn|Myl6	4202	4243|4439|4533|4431|4409|4393	0.0012		mmu04530	0.137263	0
58	4	KEGG Pathways		Endocrine and other factor-regulated calcium reabsorption	0.0424	Atp1b2|Cltc|Atp2b4|Rab11a	4202	4537|4517|4349|4455	0.0011		mmu04961	0.137263	0
60	4	KEGG Pathways		Legionellosis	0.0424	Rab1b|Sec22b|Eef1a1|Eef1g	4202	4397|4421|4513|4469	0.0013		mmu05134	0.137263	0
3	2	GO Biological Process		Regulation of platelet-derived growth factor production	0.0428	Ndrg2|Ptgs2	4202	4261|4449	0.00053		GO:0090361	0.136856	0
3	2	GO Biological Process		Presynapse to nucleus signaling pathway	0.0428	Bsn|Ctbp1	4202	4377|4401	0.00053		GO:0099526	0.136856	0
243	8	GO Biological Process		Muscle system process	0.0437	Ndufs6|Ppp3ca|Dlg1|Homer1|Tpm1|Atp2b4|Srsf1|Myl6	4202	4369|4499|4431|4527|4435|4349|4425|4393	0.00055		GO:0003012	0.135952	0
87	5	GO Biological Process		Positive regulation of actin filament polymerization	0.0464	Bin1|Abi2|Dlg1|Cttn|Arpc4	4202	4235|4489|4431|4409|4539	0.00059		GO:0030838	0.133348	0
600	13	GO Biological Process		Regulation of vesicle-mediated transport	0.0478	App|Gnb2l1|Rab10|Bin1|Prkar1b|Cdk5|Bsn|Ppp3ca|Aak1|Pip5k1c|Clasp2|Rab11a|Iqsec1	4202	4245|4347|4543|4235|4363|4311|4377|4499|4297|4275|4491|4455|4313	0.00061		GO:0060627	0.132057	0
36	3	GO Cellular Component		Smooth endoplasmic reticulum	0.0485	App|Canx|Rtn1	4202	4245|4357|4405	0.0029		GO:0005790	0.131426	0

## Sheet: Sex-Gonad-Tibolone
# background genes	# genes	category	chart color	description	FDR value	genes	network.SUID	nodes.SUID	p-value	PMID	term name	transferred FDR value	year
1492	65	GO Cellular Component		Synapse	1.52e-34	Grm3|Phb2|Ctnnb1|Syngr3|Atp6v0d1|Mpp2|Lin7a|Atp2b1|Nrcam|Actn1|Cyp46a1|Rab1b|Fabp5|Slc6a17|Arhgef2|Sh3gl2|Ncdn|Pclo|Stx12|Psmc2|Cdk5|Rab35|Itpr1|Slc6a11|Slc6a1|Slc2a3|Rab6a|Slc32a1|Hnrnpk|Brsk1|Gria1|Eif5a|Cops4|Nipsnap1|Pura|Sipa1l1|Pgrmc1|Ntm|Gnb5|Pcbp2|Ttyh1|Rpl17|Rplp0|Actc1|Erc2|Tpd52|Synpo|Epn1|Ppp3r1|Rpl7a|Ndufs7|Shank2|Hnrnpab|Plcb1|Snca|Hpca|Synj1|Dmxl2|Dbi|Macf1|Stxbp5|Sv2b|Eif4b|Ncam1|…	1494	1677|1607|1615|1717|1655|1541|1595|1521|1709|1529|1635|1667|1647|1749|1605|1721|1787|1713|1719|1761|1591|1599|1703|1641|1645|1715|1759|1763|1689|1587|1545|1559|1693|1665|1603|1553|1583|1789|1649|1565|1739|1777|1523|1643|1785|1619|1701|1631|1617|1531|1797|1793|1723|1589|1735|1539|1637|1663|1747|1771|1597|1769|1733|1731|1659	6.18e-38		GO:0045202	3.38182	0
10283	121	GO Cellular Component		Cytoplasm	1.78e-20	Rpl13|Hars|G6pdx|Phb2|Etfb|Ctsb|Acot13|Ctnnb1|Syngr3|Nutf2|Gltp|Atp6v0d1|Ndufa2|Lta4h|Krt42|Mpp2|Fis1|Snx3|Hint1|Ppp2r5e|Actn1|Cct5|Ehd3|Caskin1|Hspa9|Rab1b|Ndufs1|Psmd1|Iars2|Kif5c|Gsn|Fabp5|Car2|Slc6a17|Arhgef2|Sh3gl2|Cmpk1|Ncdn|Nudc|Pclo|Stx12|Psmc2|Cdk5|Gnb1|Rab35|Itpr1|Slc6a11|Slc2a3|Rab6a|Crym|Erlin2|Gabarapl2|Acsbg1|Slc32a1|Hnrnpk|Brsk1|Ndufa7|Arl6ip5|Gria1|Dync1li2|Hibch|Mbp|Eif5a|Cops4|N…	1494	1527|1705|1563|1607|1593|1753|1567|1615|1717|1661|1757|1655|1779|1725|1773|1541|1573|1613|1525|1623|1529|1675|1679|1669|1737|1667|1755|1601|1577|1533|1633|1647|1681|1749|1605|1721|1571|1787|1535|1713|1719|1761|1591|1537|1599|1703|1641|1715|1759|1745|1751|1687|1683|1763|1689|1587|1795|1671|1545|1611|1741|1657|1559|1693|1665|1585|1549|1685|1603|1553|1699|1691|1625|1583|1789|1555|1649|1565|1547|1673…	2.9e-23		GO:0005737	1.97496	0
501	26	GO Cellular Component		Glutamatergic synapse	6.3e-14	Grm3|Phb2|Mpp2|Atp2b1|Nrcam|Actn1|Slc6a17|Arhgef2|Sh3gl2|Pclo|Cdk5|Slc2a3|Hnrnpk|Gria1|Pura|Sipa1l1|Actc1|Erc2|Tpd52|Synpo|Ppp3r1|Shank2|Plcb1|Hpca|Synj1|Ncam1	1494	1677|1607|1541|1521|1709|1529|1749|1605|1721|1713|1591|1715|1689|1545|1603|1553|1643|1785|1619|1701|1617|1793|1589|1539|1637|1731	2.82e-16		GO:0098978	1.32007	0
1080	34	GO Cellular Component		Somatodendritic compartment	1.57e-12	Grm3|Ctnnb1|Mpp2|Atp2b1|Actn1|Cyp46a1|Kif5c|Arhgef2|Sh3gl2|Ncdn|Pclo|Psmc2|Cdk5|Gnb1|Itpr1|Slc6a1|Slc2a3|Slc32a1|Hnrnpk|Gria1|Mbp|Eif5a|Pura|Sipa1l1|Pgrmc1|Rplp0|Erc2|Synpo|Ndufs7|Shank2|Snca|Hpca|Eif4b|Ncam1	1494	1677|1615|1541|1521|1529|1635|1533|1605|1721|1787|1713|1761|1591|1537|1703|1645|1715|1763|1689|1545|1657|1559|1603|1553|1583|1523|1785|1701|1797|1793|1735|1539|1733|1731	7.64e-15		GO:0036477	1.18041	0
446	23	GO Cellular Component		Neuron to neuron synapse	3.52e-12	Grm3|Phb2|Ctnnb1|Mpp2|Lin7a|Nrcam|Fabp5|Arhgef2|Sh3gl2|Pclo|Cdk5|Itpr1|Hnrnpk|Gria1|Pura|Sipa1l1|Pcbp2|Rplp0|Erc2|Synpo|Shank2|Macf1|Stxbp5	1494	1677|1607|1615|1541|1595|1709|1647|1605|1721|1713|1591|1703|1689|1545|1603|1553|1565|1523|1785|1701|1793|1771|1597	2e-14		GO:0098984	1.14535	0
4895	69	GO Cellular Component		Protein-containing complex	1.81e-10	Rpl13|Phb2|Etfb|Ctnnb1|Nutf2|Atp6v0d1|Ndufa2|Psmd11|Fis1|Snx3|Lin7a|Hint1|Ppp2r5e|Cct5|Ndufs1|Psmd1|Kif5c|Gsn|Arhgef2|Stx12|Psmc2|Cdk5|Gnb1|Itpr1|Erlin2|Hnrnpk|Ndufa7|Gria1|Dync1li2|Hist1h1c|Mbp|Eif5a|Cops4|Uqcr10|Pura|Sipa1l1|Ilf3|Ndufs8|Gnb5|Hnrnph1|Ttyh1|Rpl17|Rpl15|mt-Nd4|Rplp0|Myl9|Erc2|Tfam|Epn1|Ppp3r1|Rpl7a|Ndufs7|Anxa6|Hnrnpab|Plcb1|Gpd2|Snca|Rps28|Plxna4|Synj1|Dmxl2|Dbi|Stxbp5|Sucla2|H3f…	1494	1527|1607|1593|1615|1661|1655|1779|1557|1573|1613|1595|1525|1623|1675|1755|1601|1533|1633|1605|1719|1761|1591|1537|1703|1751|1689|1795|1545|1611|1627|1657|1559|1693|1549|1603|1553|1699|1555|1649|1547|1739|1777|1575|1551|1523|1775|1785|1569|1631|1617|1531|1797|1781|1723|1589|1653|1735|1561|1767|1637|1663|1747|1597|1609|1581|1733|1621|1639|1659	1.47e-12		GO:0032991	0.974232	0
2973	52	GO Cellular Component		Organelle membrane	2.04e-10	Phb2|Ctnnb1|Syngr3|Nutf2|Atp6v0d1|Ndufa2|Fis1|Snx3|Actn1|Cyp46a1|Ehd3|Ndufs1|Slc6a17|Sh3gl2|Ncdn|Stx12|Gnb1|Rab35|Itpr1|Slc2a3|Rab6a|Erlin2|Gabarapl2|Slc32a1|Ndufa7|Arl6ip5|Gria1|Eif5a|Nipsnap1|Uqcr10|Tst|Pgrmc1|Ndufs8|Rtn1|Ttyh1|mt-Nd4|Epn1|Cnp|Ndufs7|Shank2|Anxa6|Plcb1|Gpd2|Snca|Rps28|Synj1|Dmxl2|Pld3|Stxbp5|Sv2b|Ap2a1|Tomm70a	1494	1607|1615|1717|1661|1655|1779|1573|1613|1529|1635|1679|1755|1749|1721|1787|1719|1537|1599|1703|1715|1759|1751|1687|1763|1795|1671|1545|1559|1665|1549|1685|1583|1555|1673|1739|1551|1631|1697|1797|1793|1781|1589|1653|1735|1561|1637|1663|1629|1597|1769|1621|1639	1.79e-12		GO:0031090	0.969037	0
264	17	GO Cellular Component		Exocytic vesicle	2.4e-10	Syngr3|Atp6v0d1|Slc6a17|Sh3gl2|Stx12|Rab35|Slc2a3|Rab6a|Slc32a1|Brsk1|Gria1|Cops4|Snca|Dmxl2|Dbi|Stxbp5|Sv2b	1494	1717|1655|1749|1721|1719|1599|1715|1759|1763|1587|1545|1693|1735|1663|1747|1597|1769	2.35e-12		GO:0070382	0.961979	0
1310	32	GO Cellular Component		Plasma membrane region	3.22e-09	Grm3|Ctsb|Ctnnb1|Atp6v0d1|Mpp2|Lin7a|Atp2b1|Nrcam|Ehd3|Car2|Arhgef2|Gnb1|Rab35|Itpr1|Slc6a11|Slc6a1|Slc2a3|Gria1|Nipsnap1|Ttyh1|Erc2|Epn1|Ndufs7|Shank2|Anxa6|Hpca|Synj1|Macf1|Stxbp5|Ap2a1|Ncam1|Kctd12	1494	1677|1753|1615|1655|1541|1595|1521|1709|1679|1681|1605|1537|1599|1703|1641|1645|1715|1545|1665|1739|1785|1631|1797|1793|1781|1539|1637|1771|1597|1621|1731|1659	3.93e-11		GO:0098590	0.849214	0
212	14	GO Cellular Component		Myelin sheath	1.23e-08	Cct5|Ehd3|Hspa9|Ndufs1|Gsn|Car2|Gnb1|Mbp|Gnb5|Cnp|Plcb1|Sucla2|Cycs|Ncam1	1494	1675|1679|1737|1755|1633|1681|1537|1657|1649|1697|1589|1609|1783|1731	1.65e-10		GO:0043209	0.791009	0
113	11	GO Cellular Component		Schaffer collateral - CA1 synapse	2.54e-08	Ctnnb1|Mpp2|Sh3gl2|Cdk5|Itpr1|Synpo|Epn1|Ppp3r1|Synj1|Stxbp5|Ncam1	1494	1615|1541|1721|1591|1703|1701|1631|1617|1637|1597|1731	3.62e-10		GO:0098685	0.759517	0
3382	55	GO Biological Process		Transport	4.68e-08	Phb2|Ctnnb1|Syngr3|Nutf2|Gltp|Atp6v0d1|Fis1|Snx3|Lin7a|Atp2b1|Cct5|Ehd3|Hspa9|Rab1b|Kif5c|Gsn|Car2|Slc6a17|Sh3gl2|Nudc|Pclo|Stx12|Cdk5|Rab35|Itpr1|Slc6a11|Slc6a1|Slc2a3|Rab6a|Crym|Gabarapl2|Slc32a1|Brsk1|Arl6ip5|Gria1|Eif5a|Tst|Pura|Ttyh1|mt-Nd4|Rplp0|Erc2|Epn1|Cnp|Ppp3r1|Ndufs7|Anxa6|Plcb1|Snca|Synj1|Macf1|Stxbp5|Sv2b|Ap2a1|Tomm70a	1494	1607|1615|1717|1661|1757|1655|1573|1613|1595|1521|1675|1679|1737|1667|1533|1633|1681|1749|1721|1535|1713|1719|1591|1599|1703|1641|1645|1715|1759|1745|1687|1763|1587|1671|1545|1559|1685|1603|1739|1551|1523|1785|1631|1697|1617|1797|1781|1589|1735|1637|1771|1597|1769|1621|1639	5.34e-12		GO:0006810	0.732975	0
143	12	KEGG Pathways		Retrograde endocannabinoid signaling	5.77e-08	Ndufa2|Ndufs1|Gnb1|Itpr1|Slc32a1|Ndufa7|Gria1|Ndufs8|Gnb5|mt-Nd4|Ndufs7|Plcb1	1494	1779|1755|1537|1703|1763|1795|1545|1555|1649|1551|1797|1589	2.73e-10		mmu04723	0.723882	0
359	17	KEGG Pathways		Alzheimer disease	5.77e-08	Ctnnb1|Ndufa2|Psmd11|Ndufs1|Psmd1|Kif5c|Psmc2|Cdk5|Itpr1|Ndufa7|Uqcr10|Ndufs8|mt-Nd4|Ppp3r1|Ndufs7|Plcb1|Snca	1494	1615|1779|1557|1755|1601|1533|1761|1591|1703|1795|1549|1555|1551|1617|1797|1589|1735	2.29e-10		mmu05010	0.723882	0
1872	36	GO Cellular Component		Cytoplasmic vesicle	8.49e-08	Ctsb|Syngr3|Atp6v0d1|Snx3|Actn1|Ehd3|Gsn|Slc6a17|Arhgef2|Sh3gl2|Ncdn|Pclo|Stx12|Rab35|Itpr1|Slc2a3|Rab6a|Gabarapl2|Acsbg1|Slc32a1|Brsk1|Gria1|Dync1li2|Cops4|Erc2|Epn1|Cnp|Anxa6|Snca|Dmxl2|Pld3|Dbi|Stxbp5|Nap1l1|Sv2b|Ap2a1	1494	1753|1717|1655|1613|1529|1679|1633|1749|1605|1721|1787|1713|1719|1599|1703|1715|1759|1687|1683|1763|1587|1545|1611|1693|1785|1631|1697|1781|1735|1663|1629|1747|1597|1695|1769|1621	1.24e-09		GO:0031410	0.707109	0
791	23	GO Cellular Component		Axon	8.85e-08	Grm3|Phb2|Atp6v0d1|Nrcam|Kif5c|Car2|Pclo|Cdk5|Slc6a1|Slc32a1|Hnrnpk|Brsk1|Gria1|Mbp|Ncam2|Ntm|Ttyh1|Erc2|Shank2|Snca|Hpca|Synj1|Ncam1	1494	1677|1607|1655|1709|1533|1681|1713|1591|1645|1763|1689|1587|1545|1657|1707|1789|1739|1785|1793|1735|1539|1637|1731	1.39e-09		GO:0030424	0.705306	0
3573	52	GO Cellular Component		Cytosol	9.53e-08	Rpl13|Hars|G6pdx|Acot13|Ctnnb1|Nutf2|Gltp|Lta4h|Snx3|Hint1|Ppp2r5e|Cct5|Ehd3|Psmd1|Iars2|Gsn|Car2|Sh3gl2|Ncdn|Nudc|Stx12|Psmc2|Cdk5|Rab6a|Crym|Erlin2|Gabarapl2|Hnrnpk|Gria1|Cops4|Gnb5|Pcbp2|Hnrnph1|Rpl17|Rpl15|Rplp0|Synpo|Epn1|Cnp|Ppp3r1|Rpl7a|Anxa6|Hnrnpab|Plcb1|Efr3b|Snca|Rps28|Hpca|Stxbp5|Cycs|Eif4b|Ncam1	1494	1527|1705|1563|1567|1615|1661|1757|1725|1613|1525|1623|1675|1679|1601|1577|1633|1681|1721|1787|1535|1719|1761|1591|1759|1745|1751|1687|1689|1545|1693|1649|1565|1547|1777|1575|1523|1701|1631|1697|1617|1531|1781|1723|1589|1743|1735|1561|1539|1597|1783|1733|1731	1.6e-09		GO:0005829	0.702091	0
102	10	GO Cellular Component		GABA-ergic synapse	1.23e-07	Phb2|Atp2b1|Slc6a17|Pclo|Itpr1|Slc6a11|Slc6a1|Slc32a1|Erc2|Plcb1	1494	1607|1521|1749|1713|1703|1641|1645|1763|1785|1589	2.21e-09		GO:0098982	0.691009	0
1776	34	GO Cellular Component		Mitochondrion	2.49e-07	Hars|Phb2|Etfb|Ctsb|Acot13|Ndufa2|Fis1|Hspa9|Rab1b|Ndufs1|Iars2|Rab35|Crym|Hnrnpk|Ndufa7|Hibch|Nipsnap1|Uqcr10|Tst|Ilf3|Pgrmc1|Ndufs8|mt-Nd4|Tfam|Cnp|Ndufs7|Ak4|Anxa6|Gpd2|Snca|Dbi|Sucla2|Cycs|Tomm70a	1494	1705|1607|1593|1753|1567|1779|1573|1737|1667|1755|1577|1599|1745|1689|1795|1741|1665|1549|1685|1699|1583|1555|1551|1569|1697|1797|1729|1781|1653|1735|1747|1609|1783|1639	4.56e-09		GO:0005739	0.66038	0
522	20	GO Biological Process		Regulation of trans-synaptic signaling	6.78e-07	Grm3|Mpp2|Cyp46a1|Fabp5|Car2|Ncdn|Cdk5|Slc6a1|Hnrnpk|Brsk1|Gria1|Sipa1l1|Synpo|Ppp3r1|Shank2|Plcb1|Snca|Dbi|Stxbp5|Ncam1	1494	1677|1541|1635|1647|1681|1787|1591|1645|1689|1587|1545|1553|1701|1617|1793|1589|1735|1747|1597|1731	1.94e-10		GO:0099177	0.616877	0
96	9	GO Cellular Component		Presynaptic active zone	1.08e-06	Grm3|Phb2|Ctnnb1|Atp2b1|Pclo|Slc32a1|Brsk1|Erc2|Shank2	1494	1677|1607|1615|1521|1713|1763|1587|1785|1793	2.07e-08		GO:0048786	0.596658	0
104	9	GO Cellular Component		Oxidoreductase complex	1.94e-06	Etfb|Ndufa2|Ndufs1|Ndufa7|Uqcr10|Ndufs8|mt-Nd4|Ndufs7|Gpd2	1494	1593|1779|1755|1795|1549|1555|1551|1797|1653	3.94e-08		GO:1990204	0.57122	0
123	11	GO Biological Process		Neurotransmitter transport	2.43e-06	Syngr3|Lin7a|Pclo|Slc6a11|Slc6a1|Slc32a1|Brsk1|Erc2|Snca|Synj1|Sv2b	1494	1717|1595|1713|1641|1645|1763|1587|1785|1735|1637|1769	8.34e-10		GO:0006836	0.561439	0
2358	41	GO Biological Process		Nervous system development	3e-06	Ctnnb1|Atp6v0d1|Snx3|Atp2b1|Nrcam|Kif5c|Gsn|Slc6a17|Arhgef2|Sh3gl2|Ncdn|Pclo|Cdk5|Rab35|Itpr1|Slc6a11|Slc32a1|Hnrnpk|Brsk1|Mbp|Pura|Sipa1l1|Ncam2|Ntm|mt-Nd4|Cnp|Ppp3r1|Shank2|Ak4|Plcb1|Tmx2|Plxna4|Hpca|Synj1|Dbi|Macf1|Stxbp5|H3f3a|Nap1l1|Ap2a1|Ncam1	1494	1615|1655|1613|1521|1709|1533|1633|1749|1605|1721|1787|1713|1591|1599|1703|1641|1763|1689|1587|1657|1603|1553|1707|1789|1551|1697|1617|1793|1729|1589|1711|1767|1539|1637|1747|1771|1597|1581|1695|1621|1731	1.2e-09		GO:0007399	0.552288	0
3822	54	GO Biological Process		Regulation of biological quality	3.66e-06	G6pdx|Phb2|Ctsb|Acot13|Ctnnb1|Syngr3|Atp6v0d1|Mpp2|Fis1|Lin7a|Atp2b1|Nrcam|Cyp46a1|Cct5|Ehd3|Hspa9|Ndufs1|Iars2|Gsn|Fabp5|Car2|Sh3gl2|Ncdn|Pclo|Stx12|Cdk5|Gnb1|Itpr1|Slc6a11|Slc6a1|Crym|Hnrnpk|Brsk1|Arl6ip5|Gria1|Mbp|Eif5a|Sipa1l1|Pgrmc1|Rplp0|Erc2|Synpo|Cnp|Ppp3r1|Shank2|Anxa6|Plcb1|Snca|Plxna4|Hpca|Synj1|Dmxl2|Dbi|Stxbp5	1494	1563|1607|1753|1567|1615|1717|1655|1541|1573|1595|1521|1709|1635|1675|1679|1737|1755|1577|1633|1647|1681|1721|1787|1713|1719|1591|1537|1703|1641|1645|1745|1689|1587|1671|1545|1657|1559|1553|1583|1523|1785|1701|1697|1617|1793|1781|1589|1735|1767|1539|1637|1663|1747|1597	1.88e-09		GO:0065008	0.543652	0
207	11	GO Cellular Component		Presynaptic membrane	6.06e-06	Grm3|Ctnnb1|Atp2b1|Slc6a11|Slc6a1|Gria1|Erc2|Epn1|Stxbp5|Ncam1|Kctd12	1494	1677|1615|1521|1641|1645|1545|1785|1631|1597|1731|1659	1.33e-07		GO:0042734	0.521753	0
4769	60	GO Biological Process		Cellular component organization	1.82e-05	Phb2|Acot13|Ctnnb1|Gltp|Atp6v0d1|Ndufa2|Mpp2|Psmd11|Fis1|Snx3|Nrcam|Actn1|Ehd3|Hspa9|Rab1b|Ndufs1|Kif5c|Gsn|Arhgef2|Sh3gl2|Ncdn|Pclo|Stx12|Cdk5|Rab35|Slc6a1|Gabarapl2|Brsk1|Dync1li2|Hist1h1c|Mbp|Uqcr10|Pura|Sipa1l1|Ncam2|Pgrmc1|Ndufs8|Ttyh1|Rplp0|Actc1|Erc2|Tfam|Synpo|Epn1|Cnp|Ndufs7|Shank2|Anxa6|Snca|Rps28|Plxna4|Synj1|Macf1|Stxbp5|H3f3a|Nap1l1|Eif4b|Tomm70a|Ncam1|Kctd12	1494	1607|1567|1615|1757|1655|1779|1541|1557|1573|1613|1709|1529|1679|1737|1667|1755|1533|1633|1605|1721|1787|1713|1719|1591|1599|1645|1687|1587|1611|1627|1657|1549|1603|1553|1707|1583|1555|1739|1523|1643|1785|1569|1701|1631|1697|1797|1793|1781|1735|1561|1767|1637|1771|1597|1581|1695|1733|1639|1731|1659	1.24e-08		GO:0016043	0.473993	0
125	10	GO Biological Process		Synaptic vesicle cycle	1.83e-05	Ctnnb1|Sh3gl2|Pclo|Cdk5|Slc32a1|Brsk1|Erc2|Snca|Synj1|Stxbp5	1494	1615|1721|1713|1591|1763|1587|1785|1735|1637|1597	1.36e-08		GO:0099504	0.473755	0
1779	35	Reactome Pathways		Metabolism	2.18e-05	G6pdx|Etfb|Acot13|Ndufa2|Lta4h|Psmd11|Cyp46a1|Ndufs1|Psmd1|Fabp5|Car2|Cmpk1|Psmc2|Gnb1|Itpr1|Slc6a11|Slc2a3|Crym|Acsbg1|Ndufa7|Hibch|Cbr1|Uqcr10|Tst|Ndufs8|Gnb5|mt-Nd4|Ndufs7|Ak4|Plcb1|Gpd2|Synj1|Dbi|Sucla2|Cycs	1494	1563|1593|1567|1779|1725|1557|1635|1755|1601|1647|1681|1571|1761|1537|1703|1641|1715|1745|1683|1795|1741|1585|1549|1685|1555|1649|1551|1797|1729|1589|1653|1637|1747|1609|1783	1.25e-09		MMU-1430728	0.466154	0
111	8	KEGG Pathways		Glutamatergic synapse	5.49e-05	Grm3|Gnb1|Itpr1|Gria1|Gnb5|Ppp3r1|Shank2|Plcb1	1494	1677|1537|1703|1545|1649|1617|1793|1589	8.47e-07		mmu04724	0.426043	0
50	7	GO Biological Process		Synaptic vesicle localization	5.52e-05	Ctnnb1|Lin7a|Kif5c|Pclo|Cdk5|Snca|Synj1	1494	1615|1595|1533|1713|1591|1735|1637	6.62e-08		GO:0097479	0.425806	0
212	10	GO Cellular Component		Dendritic spine	5.54e-05	Grm3|Mpp2|Actn1|Psmc2|Hnrnpk|Gria1|Sipa1l1|Synpo|Shank2|Hpca	1494	1677|1541|1529|1761|1689|1545|1553|1701|1793|1539	1.42e-06		GO:0043197	0.425649	0
1083	22	GO Cellular Component		Membrane protein complex	5.6e-05	Phb2|Ctnnb1|Atp6v0d1|Ndufa2|Snx3|Lin7a|Ndufs1|Stx12|Gnb1|Ndufa7|Gria1|Uqcr10|Ndufs8|Gnb5|Ttyh1|mt-Nd4|Epn1|Ndufs7|Synj1|Stxbp5|Ap2a1|Tomm70a	1494	1607|1615|1655|1779|1613|1595|1755|1719|1537|1795|1545|1549|1555|1649|1739|1551|1631|1797|1637|1597|1621|1639	1.46e-06		GO:0098796	0.425181	0
759	20	GO Biological Process		Brain development	6.46e-05	Ctnnb1|Atp6v0d1|Atp2b1|Slc6a17|Cdk5|Slc6a11|Slc32a1|Hnrnpk|mt-Nd4|Cnp|Shank2|Ak4|Plcb1|Tmx2|Plxna4|Hpca|Synj1|Dbi|H3f3a|Ncam1	1494	1615|1655|1521|1749|1591|1641|1763|1689|1551|1697|1793|1729|1589|1711|1767|1539|1637|1747|1581|1731	8.86e-08		GO:0007420	0.418977	0
483	16	GO Molecular Function		Structural molecule activity	7.51e-05	Rpl13|Nutf2|Krt42|Mpp2|Psmd11|Actn1|Pclo|Ndufa7|Mbp|Rpl17|Rpl15|Rplp0|Erc2|Shank2|Rps28|Macf1	1494	1527|1661|1773|1541|1557|1529|1713|1795|1657|1777|1575|1523|1785|1793|1561|1771	1.01e-07		GO:0005198	0.412436	0
861	19	GO Cellular Component		Supramolecular fiber	9.27e-05	Ctnnb1|Krt42|Actn1|Cct5|Kif5c|Arhgef2|Nudc|Cdk5|Dync1li2|Rpl17|Rpl15|Myl9|Actc1|Synpo|Cnp|Shank2|Snca|Dbi|Macf1	1494	1615|1773|1529|1675|1533|1605|1535|1591|1611|1777|1575|1775|1643|1701|1697|1793|1735|1747|1771	2.56e-06		GO:0099512	0.403292	0
57	7	GO Biological Process		ATP synthesis coupled electron transport	9.73e-05	Ndufs1|Ndufa7|Uqcr10|Ndufs8|mt-Nd4|Snca|Cycs	1494	1755|1795|1549|1555|1551|1735|1783	1.5e-07		GO:0042773	0.401189	0
1131	22	GO Cellular Component		Organelle envelope	0.0001	Phb2|Ctnnb1|Nutf2|Ndufa2|Fis1|Ndufs1|Itpr1|Ndufa7|Eif5a|Nipsnap1|Uqcr10|Tst|Pgrmc1|Ndufs8|mt-Nd4|Cnp|Ndufs7|Plcb1|Gpd2|Snca|Cycs|Tomm70a	1494	1607|1615|1661|1779|1573|1755|1703|1795|1559|1665|1549|1685|1583|1555|1551|1697|1797|1589|1653|1735|1783|1639	2.92e-06		GO:0031967	0.4	0
947	22	GO Molecular Function		Cytoskeletal protein binding	0.0001	Nrcam|Actn1|Cct5|Kif5c|Gsn|Arhgef2|Cdk5|Gnb1|Rab6a|Gabarapl2|Hnrnpk|Brsk1|Gria1|Sipa1l1|Myl9|Actc1|Synpo|Anxa6|Snca|Hpca|Macf1|Stxbp5	1494	1709|1529|1675|1533|1633|1605|1591|1537|1759|1687|1689|1587|1545|1553|1775|1643|1701|1781|1735|1539|1771|1597	1.6e-07		GO:0008092	0.4	0
1130	24	GO Biological Process		Vesicle-mediated transport	0.00012	Ctnnb1|Syngr3|Snx3|Lin7a|Ehd3|Rab1b|Gsn|Sh3gl2|Pclo|Stx12|Cdk5|Rab35|Rab6a|Gabarapl2|Slc32a1|Brsk1|Gria1|Erc2|Epn1|Snca|Synj1|Macf1|Stxbp5|Ap2a1	1494	1615|1717|1613|1595|1679|1667|1633|1721|1713|1719|1591|1599|1759|1687|1763|1587|1545|1785|1631|1735|1637|1771|1597|1621	2.06e-07		GO:0016192	0.392082	0
354	12	GO Cellular Component		Cell projection membrane	0.00012	Ctnnb1|Mpp2|Atp2b1|Ehd3|Arhgef2|Gnb1|Rab35|Gria1|Ttyh1|Shank2|Hpca|Macf1	1494	1615|1541|1521|1679|1605|1537|1599|1545|1739|1793|1539|1771	3.46e-06		GO:0031253	0.392082	0
2438	37	GO Biological Process		Regulation of cellular component organization	0.00016	G6pdx|Phb2|Ctnnb1|Fis1|Snx3|Nrcam|Cct5|Ehd3|Rab1b|Gsn|Arhgef2|Sh3gl2|Psmc2|Cdk5|Itpr1|Hnrnpk|Brsk1|Hist1h1c|Eif5a|Sipa1l1|Pgrmc1|Ntm|Synpo|Epn1|Ppp3r1|Shank2|Plcb1|Snca|Plxna4|Hpca|Synj1|Macf1|Stxbp5|H3f3a|Ap2a1|Tomm70a|Ncam1	1494	1563|1607|1615|1573|1613|1709|1675|1679|1667|1633|1605|1721|1761|1591|1703|1689|1587|1627|1559|1553|1583|1789|1701|1631|1617|1793|1589|1735|1767|1539|1637|1771|1597|1581|1621|1639|1731	3.22e-07		GO:0051128	0.379588	0
1280	23	GO Cellular Component		Catalytic complex	0.0002	Etfb|Ndufa2|Psmd11|Hint1|Ppp2r5e|Ndufs1|Psmd1|Psmc2|Cdk5|Gnb1|Itpr1|Hnrnpk|Ndufa7|Dync1li2|Uqcr10|Ndufs8|Gnb5|Hnrnph1|mt-Nd4|Ppp3r1|Ndufs7|Gpd2|Sucla2	1494	1593|1779|1557|1525|1623|1755|1601|1761|1591|1537|1703|1689|1795|1611|1549|1555|1649|1547|1551|1617|1797|1653|1609	6.15e-06		GO:1902494	0.369897	0
4035	47	GO Cellular Component		Intracellular non-membrane-bounded organelle	0.00031	Rpl13|G6pdx|Ctsb|Acot13|Ctnnb1|Atp6v0d1|Krt42|Mpp2|Actn1|Cct5|Hspa9|Kif5c|Gsn|Arhgef2|Cmpk1|Nudc|Pclo|Psmc2|Cdk5|Itpr1|Hnrnpk|Brsk1|Ndufa7|Arl6ip5|Dync1li2|Hist1h1c|Pura|Sipa1l1|Ilf3|Rpl17|Rpl15|Rplp0|Myl9|Actc1|Erc2|Tfam|Synpo|Cnp|Rpl7a|Shank2|Plcb1|Efr3b|Snca|Rps28|Dbi|Macf1|H3f3a	1494	1527|1563|1753|1567|1615|1655|1773|1541|1529|1675|1737|1533|1633|1605|1571|1535|1713|1761|1591|1703|1689|1587|1795|1671|1611|1627|1603|1553|1699|1777|1575|1523|1775|1643|1785|1569|1701|1697|1531|1793|1589|1743|1735|1561|1747|1771|1581	1.01e-05		GO:0043232	0.350864	0
303	12	GO Biological Process		Synapse organization	0.00034	Ctnnb1|Mpp2|Actn1|Pclo|Cdk5|Slc6a1|Sipa1l1|Pgrmc1|Erc2|Synpo|Shank2|Snca	1494	1615|1541|1529|1713|1591|1645|1553|1583|1785|1701|1793|1735	7.26e-07		GO:0050808	0.346852	0
1264	24	GO Biological Process		Amide transport	0.00063	Phb2|Nutf2|Gltp|Fis1|Snx3|Lin7a|Ehd3|Hspa9|Rab1b|Kif5c|Pclo|Stx12|Cdk5|Rab35|Rab6a|Gabarapl2|Eif5a|Pura|Ppp3r1|Synj1|Macf1|Stxbp5|Ap2a1|Tomm70a	1494	1607|1661|1757|1573|1613|1595|1679|1737|1667|1533|1713|1719|1591|1599|1759|1687|1559|1603|1617|1637|1771|1597|1621|1639	1.47e-06		GO:0042886	0.320066	0
390	13	GO Biological Process		Synaptic signaling	0.00066	Grm3|Ctnnb1|Mpp2|Lin7a|Pclo|Cdk5|Brsk1|Gria1|Erc2|Plcb1|Snca|Synj1|Sv2b	1494	1677|1615|1541|1595|1713|1591|1587|1545|1785|1589|1735|1637|1769	1.59e-06		GO:0099536	0.318046	0
1862	30	GO Biological Process		Regulation of transport	0.00068	G6pdx|Phb2|Ctnnb1|Syngr3|Nutf2|Fis1|Snx3|Atp2b1|Ehd3|Fabp5|Car2|Sh3gl2|Pclo|Cdk5|Itpr1|Slc6a1|Hnrnpk|Arl6ip5|Gnb5|Ppp3r1|Shank2|Plcb1|Snca|Hpca|Synj1|Dbi|Stxbp5|Ap2a1|Tomm70a|Ncam1	1494	1563|1607|1615|1717|1661|1573|1613|1521|1679|1647|1681|1721|1713|1591|1703|1645|1689|1671|1649|1617|1793|1589|1735|1539|1637|1747|1597|1621|1639|1731	1.71e-06		GO:0051049	0.316749	0
683	17	GO Biological Process		Cellular protein-containing complex assembly	0.00072	Ndufa2|Psmd11|Gsn|Sh3gl2|Hist1h1c|Uqcr10|Ndufs8|Rplp0|Erc2|Tfam|Ndufs7|Snca|Rps28|Synj1|H3f3a|Nap1l1|Eif4b	1494	1779|1557|1633|1721|1627|1549|1555|1523|1785|1569|1797|1735|1561|1637|1581|1695|1733	1.9e-06		GO:0034622	0.314267	0
127	9	Reactome Pathways		Beta-catenin independent WNT signaling	0.00077	Ctnnb1|Psmd11|Psmd1|Psmc2|Gnb1|Gnb5|Ppp3r1|Plcb1|Ap2a1	1494	1615|1557|1601|1761|1537|1649|1617|1589|1621	1.96e-07		MMU-3858494	0.311351	0
242	9	GO Cellular Component		Intrinsic component of synaptic membrane	0.0009	Grm3|Mpp2|Atp2b1|Nrcam|Slc6a11|Slc6a1|Slc2a3|Gria1|Ncam1	1494	1677|1541|1521|1709|1641|1645|1715|1545|1731	3e-05		GO:0099240	0.304576	0
410	13	GO Biological Process		Mitochondrion organization	0.00091	Phb2|Ndufa2|Fis1|Ndufs1|Cdk5|Gabarapl2|Uqcr10|Ndufs8|Tfam|Cnp|Ndufs7|Snca|Tomm70a	1494	1607|1779|1573|1755|1591|1687|1549|1555|1569|1697|1797|1735|1639	2.71e-06		GO:0007005	0.304096	0
55	5	GO Cellular Component		Cytosolic large ribosomal subunit	0.0011	Rpl13|Rpl17|Rpl15|Rplp0|Rpl7a	1494	1527|1777|1575|1523|1531	3.72e-05		GO:0022625	0.295861	0
86	6	KEGG Pathways		GABAergic synapse	0.0011	Gnb1|Slc6a11|Slc6a1|Gabarapl2|Slc32a1|Gnb5	1494	1537|1641|1645|1687|1763|1649	2.49e-05		mmu04727	0.295861	0
304	11	GO Biological Process		Learning or memory	0.0015	Cdk5|Slc6a1|Brsk1|Gria1|Pgrmc1|Synpo|Shank2|Plcb1|Synj1|Dbi|Ncam1	1494	1591|1645|1587|1545|1583|1701|1793|1589|1637|1747|1731	4.94e-06		GO:0007611	0.282391	0
31	5	GO Molecular Function		Structural constituent of synapse	0.0015	Mpp2|Actn1|Pclo|Erc2|Shank2	1494	1541|1529|1713|1785|1793	2.9e-06		GO:0098918	0.282391	0
316	11	GO Biological Process		Translation	0.0021	Rpl13|Hars|Iars2|Ndufa7|Eif5a|Rpl17|Rpl15|Rplp0|Eef1g|Rps28|Eif4b	1494	1527|1705|1577|1795|1559|1777|1575|1523|1727|1561|1733	7.04e-06		GO:0006412	0.267778	0
69	6	GO Biological Process		Aerobic respiration	0.0022	Uqcr10|Ndufs8|mt-Nd4|Ndufs7|Sucla2|Cycs	1494	1549|1555|1551|1797|1609|1783	7.66e-06		GO:0009060	0.265758	0
65	5	GO Cellular Component		Intrinsic component of synaptic vesicle membrane	0.0023	Slc6a17|Stx12|Rab35|Slc32a1|Sv2b	1494	1749|1719|1599|1763|1769	7.84e-05		GO:0098563	0.263827	0
744	17	GO Molecular Function		Lipid binding	0.0028	Phb2|Gltp|Snx3|Ehd3|Gsn|Fabp5|Sh3gl2|Pclo|Rab35|Itpr1|Erlin2|Pgrmc1|Epn1|Anxa6|Plcb1|Snca|Dbi	1494	1607|1757|1613|1679|1633|1647|1721|1713|1599|1703|1751|1583|1631|1781|1589|1735|1747	5.79e-06		GO:0008289	0.255284	0
269	10	GO Biological Process		Regulation of calcium ion transport	0.0029	G6pdx|Ctnnb1|Atp2b1|Ehd3|Cdk5|Itpr1|Gnb5|Snca|Hpca|Dbi	1494	1563|1615|1521|1679|1591|1703|1649|1735|1539|1747	1.08e-05		GO:0051924	0.25376	0
625	15	GO Biological Process		Cellular cation homeostasis	0.0032	Atp6v0d1|Fis1|Atp2b1|Car2|Cdk5|Gnb1|Itpr1|Gria1|Eif5a|Synpo|Anxa6|Plcb1|Snca|Dmxl2|Dbi	1494	1655|1573|1521|1681|1591|1537|1703|1545|1559|1701|1781|1589|1735|1663|1747	1.22e-05		GO:0030003	0.249485	0
6908	68	GO Biological Process		Response to stimulus	0.0032	Grm3|G6pdx|Phb2|Ctsb|Ctnnb1|Atp6v0d1|Mpp2|Fis1|Snx3|Atp2b1|Hint1|Nrcam|Ppp2r5e|Cyp46a1|Cct5|Caskin1|Hspa9|Rab1b|Kif5c|Gsn|Car2|Arhgef2|Sh3gl2|Pclo|Cdk5|Gnb1|Rab35|Itpr1|Slc6a11|Slc6a1|Rab6a|Erlin2|Gabarapl2|Acsbg1|Hnrnpk|Brsk1|Arl6ip5|Gria1|Dync1li2|Mbp|Eif5a|Sipa1l1|Ilf3|Ndrg3|Ndufs8|Gnb5|Pcbp2|Hnrnph1|mt-Nd4|Rplp0|Actc1|Eef1g|Synpo|Epn1|Cnp|Ppp3r1|Ak4|Anxa6|Plcb1|Snca|Plxna4|Hpca|Synj1|Pld3|Dbi…	1494	1677|1563|1607|1753|1615|1655|1541|1573|1613|1521|1525|1709|1623|1635|1675|1669|1737|1667|1533|1633|1681|1605|1721|1713|1591|1537|1599|1703|1641|1645|1759|1751|1687|1683|1689|1587|1671|1545|1611|1657|1559|1553|1699|1625|1555|1649|1565|1547|1551|1523|1643|1727|1701|1631|1697|1617|1729|1781|1589|1735|1767|1539|1637|1629|1747|1771|1581|1731	1.23e-05		GO:0050896	0.249485	0
599	15	GO Molecular Function		Calcium ion binding	0.0032	Actn1|Ehd3|Gsn|Pclo|Itpr1|Ttyh1|Myl9|Tpd52|Ppp3r1|Anxa6|Plcb1|Gpd2|Snca|Hpca|Macf1	1494	1529|1679|1633|1713|1703|1739|1775|1619|1617|1781|1589|1653|1735|1539|1771	7.44e-06		GO:0005509	0.249485	0
70	6	GO Molecular Function		Myosin binding	0.0033	Gsn|Rab6a|Gria1|Myl9|Actc1|Stxbp5	1494	1633|1759|1545|1775|1643|1597	8.27e-06		GO:0017022	0.248149	0
210	10	Reactome Pathways		Transmission across Chemical Synapses	0.0033	Lin7a|Gnb1|Slc6a11|Slc6a1|Slc32a1|Arl6ip5|Gria1|Gnb5|Plcb1|Ap2a1	1494	1595|1537|1641|1645|1763|1671|1545|1649|1589|1621	1.31e-06		MMU-112315	0.248149	0
667	17	Reactome Pathways		Transport of small molecules	0.0033	Phb2|Atp6v0d1|Psmd11|Atp2b1|Psmd1|Car2|Psmc2|Gnb1|Slc6a11|Slc6a1|Slc2a3|Erlin2|Slc32a1|Gnb5|Ttyh1|Hba-a2|Ap2a1	1494	1607|1655|1557|1521|1601|1681|1761|1537|1641|1645|1715|1751|1763|1649|1739|1765|1621	1.39e-06		MMU-382551	0.248149	0
72	5	GO Cellular Component		Excitatory synapse	0.0034	Pclo|Gria1|Ntm|Ppp3r1|Synj1	1494	1713|1545|1789|1617|1637	0.00012		GO:0060076	0.246852	0
438	11	GO Cellular Component		Cell leading edge	0.0035	Ctnnb1|Mpp2|Atp2b1|Actn1|Gsn|Arhgef2|Cdk5|Gria1|Actc1|Hpca|Macf1	1494	1615|1541|1521|1529|1633|1605|1591|1545|1643|1539|1771	0.00013		GO:0031252	0.245593	0
1034	20	GO Molecular Function		RNA binding	0.0035	Rpl13|Actn1|Cct5|Iars2|Hnrnpk|Eif5a|Tst|Pura|Ilf3|Pcbp2|Hnrnph1|Rpl17|Rpl15|Rplp0|Eef1g|Cnp|Rpl7a|Hnrnpab|Synj1|Eif4b	1494	1527|1529|1675|1577|1689|1559|1685|1603|1699|1565|1547|1777|1575|1523|1727|1697|1531|1723|1637|1733	9.41e-06		GO:0003723	0.245593	0
775	15	GO Cellular Component		Perinuclear region of cytoplasm	0.0036	Ctsb|Ctnnb1|Ehd3|Rab1b|Gsn|Sh3gl2|Pclo|Itpr1|Ntm|Tpd52|Cnp|Anxa6|Snca|Synj1|Dbi	1494	1753|1615|1679|1667|1633|1721|1713|1703|1789|1619|1697|1781|1735|1637|1747	0.00013		GO:0048471	0.24437	0
237	8	GO Cellular Component		Contractile fiber	0.0042	Ctnnb1|Actn1|Rpl17|Rpl15|Myl9|Actc1|Synpo|Dbi	1494	1615|1529|1777|1575|1775|1643|1701|1747	0.00016		GO:0043292	0.237675	0
237	8	GO Cellular Component		Actin-based cell projection	0.0042	Ctnnb1|Car2|Cdk5|Cbr1|Ttyh1|Actc1|Cnp|Ap2a1	1494	1615|1681|1591|1585|1739|1643|1697|1621	0.00016		GO:0098858	0.237675	0
710	16	GO Molecular Function		Oxidoreductase activity	0.0043	G6pdx|Etfb|Ndufa2|Cyp46a1|Ndufs1|Crym|Ndufa7|Cbr1|Vat1l|Ndufs8|mt-Nd4|Ndufs7|Tmx2|Gpd2|Snca|Cycs	1494	1563|1593|1779|1635|1755|1745|1795|1585|1651|1555|1551|1797|1711|1653|1735|1783	1.31e-05		GO:0016491	0.236653	0
2277	32	GO Molecular Function		Enzyme binding	0.0043	Ctnnb1|Nutf2|Snx3|Hspa9|Psmd1|Arhgef2|Sh3gl2|Cdk5|Gnb1|Itpr1|Slc2a3|Rab6a|Erlin2|Gabarapl2|Hnrnpk|Brsk1|Gria1|Mbp|Sipa1l1|Ilf3|Pcbp2|Ppp3r1|Ndufs7|Plcb1|Snca|Hpca|Dmxl2|Stxbp5|Cycs|Nap1l1|Ap2a1|Ncam1	1494	1615|1661|1613|1737|1601|1605|1721|1591|1537|1703|1715|1759|1751|1687|1689|1587|1545|1657|1553|1699|1565|1617|1797|1589|1735|1539|1663|1597|1783|1695|1621|1731	1.23e-05		GO:0019899	0.236653	0
1578	25	GO Biological Process		System process	0.0047	Grm3|G6pdx|Mpp2|Atp2b1|Nrcam|Gsn|Sh3gl2|Cdk5|Gnb1|Slc6a1|Crym|Brsk1|Gria1|Mbp|Nipsnap1|Ncam2|Pgrmc1|Actc1|Synpo|Shank2|Plcb1|Snca|Synj1|Dbi|Ncam1	1494	1677|1563|1541|1521|1709|1633|1721|1591|1537|1645|1745|1587|1545|1657|1665|1707|1583|1643|1701|1793|1589|1735|1637|1747|1731	1.95e-05		GO:0003008	0.23279	0
72	5	KEGG Pathways		Synaptic vesicle cycle	0.0051	Atp6v0d1|Slc6a11|Slc6a1|Slc32a1|Ap2a1	1494	1655|1641|1645|1763|1621	0.00012		mmu04721	0.229243	0
226	9	GO Molecular Function		Protein c-terminus binding	0.0055	Phb2|Ctnnb1|Sh3gl2|Itpr1|Arl6ip5|Gria1|Shank2|Synj1|Ap2a1	1494	1607|1615|1721|1703|1671|1545|1793|1637|1621	1.79e-05		GO:0008022	0.225964	0
191	7	GO Cellular Component		Axon terminus	0.0065	Atp6v0d1|Pclo|Slc32a1|Hnrnpk|Erc2|Snca|Synj1	1494	1655|1713|1763|1689|1785|1735|1637	0.00026		GO:0043679	0.218709	0
189	8	GO Biological Process		Positive regulation of synaptic transmission	0.0071	Mpp2|Car2|Cdk5|Hnrnpk|Gria1|Shank2|Snca|Dbi	1494	1541|1681|1591|1689|1545|1793|1735|1747	3.5e-05		GO:0050806	0.214874	0
196	7	GO Cellular Component		Organelle outer membrane	0.0074	Phb2|Nutf2|Fis1|Pgrmc1|Cnp|Snca|Tomm70a	1494	1607|1661|1573|1583|1697|1735|1639	0.0003		GO:0031968	0.213077	0
133	6	KEGG Pathways		Apelin signaling pathway	0.0086	Gnb1|Itpr1|Gabarapl2|Gnb5|Tfam|Plcb1	1494	1537|1703|1687|1649|1569|1589	0.00025		mmu04371	0.20655	0
4858	52	GO Molecular Function		Organic cyclic compound binding	0.0087	Rpl13|Hars|G6pdx|Etfb|Atp2b1|Hint1|Actn1|Cyp46a1|Cct5|Ehd3|Hspa9|Rab1b|Iars2|Kif5c|Cmpk1|Psmc2|Cdk5|Rab35|Rab6a|Crym|Erlin2|Acsbg1|Hnrnpk|Brsk1|Dync1li2|Hist1h1c|Eif5a|Tst|Pura|Ilf3|Hspa12a|Pgrmc1|Pcbp2|Hnrnph1|Rpl17|Rpl15|Rplp0|Actc1|Tfam|Eef1g|Cnp|Rpl7a|Ak4|Anxa6|Hnrnpab|Synj1|Dbi|Sucla2|H3f3a|Cycs|Endod1|Eif4b	1494	1527|1705|1563|1593|1521|1525|1529|1635|1675|1679|1737|1667|1577|1533|1571|1761|1591|1599|1759|1745|1751|1683|1689|1587|1611|1627|1559|1685|1603|1699|1691|1583|1565|1547|1777|1575|1523|1643|1569|1727|1697|1531|1729|1781|1723|1637|1747|1609|1581|1783|1791|1733	3.01e-05		GO:0097159	0.206048	0
50	4	GO Cellular Component		Dendrite membrane	0.0089	Mpp2|Atp2b1|Gria1|Hpca	1494	1541|1521|1545|1539	0.00037		GO:0032590	0.205061	0
93	5	GO Cellular Component		Neuromuscular junction	0.0092	Syngr3|Pclo|Cdk5|Gria1|Stxbp5	1494	1717|1713|1591|1545|1597	0.00038		GO:0031594	0.203621	0
1776	26	GO Biological Process		Phosphate-containing compound metabolic process	0.0094	G6pdx|Hint1|Ppp2r5e|Hspa9|Ndufs1|Fabp5|Cmpk1|Cdk5|Brsk1|Ndufa7|Mbp|Uqcr10|Ilf3|Ndufs8|mt-Nd4|Cnp|Ppp3r1|Ak4|Plcb1|Efr3b|Gpd2|Snca|Synj1|Dbi|Sucla2|Cycs	1494	1563|1525|1623|1737|1755|1647|1571|1591|1587|1795|1657|1549|1699|1555|1551|1697|1617|1729|1589|1743|1653|1735|1637|1747|1609|1783	4.89e-05		GO:0006796	0.202687	0
778	16	GO Molecular Function		Protein domain specific binding	0.01	Ctnnb1|Syngr3|Mpp2|Lin7a|Atp2b1|Actn1|Caskin1|Rab6a|Hnrnpk|Gria1|Erc2|Ppp3r1|Shank2|Snca|Synj1|Ncam1	1494	1615|1717|1541|1595|1521|1529|1669|1759|1689|1545|1785|1617|1793|1735|1637|1731	3.89e-05		GO:0019904	0.2	0
21	3	GO Cellular Component		Proteasome regulatory particle	0.0104	Psmd11|Psmd1|Psmc2	1494	1557|1601|1761	0.00044		GO:0005838	0.198297	0
1083	19	GO Biological Process		Regulation of cellular localization	0.011	Ctnnb1|Nutf2|Fis1|Snx3|Cct5|Gsn|Cdk5|Itpr1|Hnrnpk|Pgrmc1|Ppp3r1|Anxa6|Plcb1|Snca|Hpca|Synj1|Dbi|Stxbp5|Ncam1	1494	1615|1661|1573|1613|1675|1633|1591|1703|1689|1583|1617|1781|1589|1735|1539|1637|1747|1597|1731	5.93e-05		GO:0060341	0.195861	0
22	3	GO Cellular Component		Presynaptic active zone cytoplasmic component	0.0116	Ctnnb1|Pclo|Erc2	1494	1615|1713|1785	0.0005		GO:0098831	0.193554	0
273	9	GO Biological Process		Regulation of transporter activity	0.0128	Phb2|Syngr3|Ehd3|Cdk5|Gnb5|Shank2|Plcb1|Snca|Hpca	1494	1607|1717|1679|1591|1649|1793|1589|1735|1539	7.4e-05		GO:0032409	0.189279	0
102	5	GO Cellular Component		Melanosome	0.0131	Ctsb|Rab35|Cnp|Anxa6|Nap1l1	1494	1753|1599|1697|1781|1695	0.00057		GO:0042470	0.188273	0
1609	26	Reactome Pathways		Metabolism of proteins	0.0133	Rpl13|Etfb|Psmd11|Snx3|Cct5|Rab1b|Psmd1|Psmc2|Gnb1|Rab35|Rab6a|Hnrnpk|Gria1|Dync1li2|Eif5a|Cops4|Ntm|Gnb5|Rpl17|Rpl15|Rplp0|Eef1g|Rpl7a|Rps28|Eif4b|Tomm70a	1494	1527|1593|1557|1613|1675|1667|1601|1761|1537|1599|1759|1689|1545|1611|1559|1693|1789|1649|1777|1575|1523|1727|1531|1561|1733|1639	9.16e-06		MMU-392499	0.187615	0
24	3	GO Cellular Component		Presynaptic cytosol	0.0142	Sh3gl2|Hnrnpab|Stxbp5	1494	1721|1723|1597	0.00063		GO:0099523	0.184771	0
224	7	GO Cellular Component		Growth cone	0.0143	Kif5c|Pclo|Cdk5|Erc2|Shank2|Snca|Ncam1	1494	1533|1713|1591|1785|1793|1735|1731	0.00065		GO:0030426	0.184466	0
458	10	GO Cellular Component		Actin cytoskeleton	0.0162	Actn1|Gsn|Arhgef2|Hnrnpk|Myl9|Actc1|Synpo|Efr3b|Snca|Macf1	1494	1529|1633|1605|1689|1775|1643|1701|1743|1735|1771	0.00075		GO:0015629	0.179048	0
5	2	GO Cellular Component		Calcineurin complex	0.0168	Itpr1|Ppp3r1	1494	1703|1617	0.0008		GO:0005955	0.177469	0
5	2	GO Cellular Component		Cone cell pedicle	0.0168	Pclo|Slc32a1	1494	1713|1763	0.0008		GO:0044316	0.177469	0
1450	22	GO Biological Process		Small molecule metabolic process	0.019	Hars|G6pdx|Etfb|Lta4h|Hint1|Cyp46a1|Iars2|Fabp5|Car2|Cmpk1|Erlin2|Acsbg1|Hibch|Cbr1|Tst|Cnp|Ak4|Plcb1|Gpd2|Snca|Synj1|Sucla2	1494	1705|1563|1593|1725|1525|1635|1577|1647|1681|1571|1751|1683|1741|1585|1685|1697|1729|1589|1653|1735|1637|1609	0.00012		GO:0044281	0.172125	0
118	6	GO Biological Process		Regulation of receptor-mediated endocytosis	0.02	Sh3gl2|Hnrnpk|Ppp3r1|Hpca|Synj1|Ap2a1	1494	1721|1689|1617|1539|1637|1621	0.00013		GO:0048259	0.169897	0
522	12	GO Biological Process		Cell part morphogenesis	0.0205	Ctnnb1|Fis1|Nrcam|Kif5c|Sh3gl2|Cdk5|Brsk1|Cnp|Shank2|Plxna4|Stxbp5|Ncam1	1494	1615|1573|1709|1533|1721|1591|1587|1697|1793|1767|1597|1731	0.00014		GO:0032990	0.168825	0
38	4	GO Biological Process		Regulation of voltage-gated calcium channel activity	0.0205	Ehd3|Cdk5|Gnb5|Hpca	1494	1679|1591|1649|1539	0.00014		GO:1901385	0.168825	0
6	2	GO Cellular Component		Smooth endoplasmic reticulum membrane	0.0216	Itpr1|Ttyh1	1494	1703|1739	0.0011		GO:0030868	0.166555	0
14	3	GO Biological Process		Regulation of postsynaptic cytosolic calcium ion concentration	0.022	Itpr1|Gria1|Synpo	1494	1703|1545|1701	0.00015		GO:0099566	0.165758	0
68	4	GO Cellular Component		Clathrin-coated pit	0.022	Rab35|Epn1|Synj1|Ap2a1	1494	1599|1631|1637|1621	0.0011		GO:0005905	0.165758	0
68	4	GO Cellular Component		Dendritic shaft	0.022	Ctnnb1|Mpp2|Arhgef2|Gria1	1494	1615|1541|1605|1545	0.0011		GO:0043198	0.165758	0
322	8	GO Cellular Component		Cell cortex	0.0227	Ctnnb1|Actn1|Gsn|Pclo|Hnrnpk|Erc2|Snca|Macf1	1494	1615|1529|1633|1713|1689|1785|1735|1771	0.0011		GO:0005938	0.164397	0
125	6	GO Biological Process		Regulated exocytosis	0.0242	Syngr3|Pclo|Cdk5|Erc2|Snca|Synj1	1494	1717|1713|1591|1785|1735|1637	0.00018		GO:0045055	0.161618	0
1086	18	GO Biological Process		Regulation of cell development	0.0251	G6pdx|Ctnnb1|Snx3|Nrcam|Arhgef2|Cdk5|Itpr1|Hnrnpk|Brsk1|Sipa1l1|Ntm|Shank2|Plxna4|Synj1|Macf1|Nap1l1|Ap2a1|Tomm70a	1494	1563|1615|1613|1709|1605|1591|1703|1689|1587|1553|1789|1793|1767|1637|1771|1695|1621|1639	0.00019		GO:0060284	0.160033	0
187	6	GO Cellular Component		Cytoplasmic side of membrane	0.0265	G6pdx|Atp2b1|Gnb1|Gnb5|Epn1|Rps28	1494	1563|1521|1537|1649|1631|1561	0.0014		GO:0098562	0.157675	0
249	7	KEGG Pathways		Endocytosis	0.0267	Snx3|Ehd3|Kif5c|Sh3gl2|Rab35|Epn1|Ap2a1	1494	1613|1679|1533|1721|1599|1631|1621	0.0012		mmu04144	0.157349	0
33	3	GO Cellular Component		Dense core granule	0.0279	Actn1|Dmxl2|Stxbp5	1494	1529|1663|1597	0.0015		GO:0031045	0.15544	0
75	4	GO Cellular Component		Polysome	0.0289	Rpl17|Rpl7a|Rps28|Eif4b	1494	1777|1531|1561|1733	0.0015		GO:0005844	0.15391	0
340	8	GO Cellular Component		Mitochondrial matrix	0.0299	Etfb|Hspa9|Iars2|Ndufa7|Tst|Tfam|Ak4|Snca	1494	1593|1737|1577|1795|1685|1569|1729|1735	0.0016		GO:0005759	0.152433	0
252	8	GO Biological Process		Response to alcohol	0.0307	G6pdx|Ctnnb1|Atp2b1|Gsn|Hnrnpk|mt-Nd4|Rplp0|Actc1	1494	1563|1615|1521|1633|1689|1551|1523|1643	0.00024		GO:0097305	0.151286	0
84	5	GO Biological Process		Mitochondrial respiratory chain complex assembly	0.031	Ndufa2|Uqcr10|Ndufs8|Tfam|Ndufs7	1494	1779|1549|1555|1569|1797	0.00024		GO:0033108	0.150864	0
195	6	GO Cellular Component		Endocytic vesicle	0.0314	Snx3|Ehd3|Gsn|Stx12|Rab35|Ap2a1	1494	1613|1679|1633|1719|1599|1621	0.0017		GO:0030139	0.150307	0
35	3	GO Cellular Component		Podosome	0.0317	Gsn|Arhgef2|Hnrnpk	1494	1633|1605|1689	0.0017		GO:0002102	0.149894	0
1117	18	GO Biological Process		Transmembrane transport	0.0329	Atp6v0d1|Atp2b1|Slc6a17|Cdk5|Itpr1|Slc6a11|Slc6a1|Slc2a3|Slc32a1|Arl6ip5|Gria1|Tst|Ttyh1|mt-Nd4|Ndufs7|Anxa6|Plcb1|Sv2b	1494	1655|1521|1749|1591|1703|1641|1645|1715|1763|1671|1545|1685|1739|1551|1797|1781|1589|1769	0.00026		GO:0055085	0.14828	0
930	16	GO Biological Process		Response to organic cyclic compound	0.0351	Ctnnb1|Fis1|Atp2b1|Gsn|Car2|Cdk5|Itpr1|Slc6a1|Acsbg1|Hnrnpk|Gnb5|Rplp0|Plcb1|Snca|Hpca|Ncam1	1494	1615|1573|1521|1633|1681|1591|1703|1645|1683|1689|1649|1523|1589|1735|1539|1731	0.00029		GO:0014070	0.145469	0
9	2	GO Cellular Component		Extrinsic component of presynaptic membrane	0.0373	Epn1|Stxbp5	1494	1631|1597	0.0021		GO:0098888	0.142829	0
38	3	GO Cellular Component		Dendrite cytoplasm	0.0387	Kif5c|Pura|Hpca	1494	1533|1603|1539	0.0022		GO:0032839	0.141229	0
3	2	GO Biological Process		Regulation of retrograde trans-synaptic signaling by endocanabinoid	0.0432	Fabp5|Plcb1	1494	1647|1589	0.00038		GO:0099178	0.136452	0
51	4	GO Biological Process		Synaptic vesicle endocytosis	0.0435	Sh3gl2|Cdk5|Snca|Synj1	1494	1721|1591|1735|1637	0.00039		GO:0048488	0.136151	0
682	13	GO Biological Process		Positive regulation of hydrolase activity	0.0467	Phb2|Fis1|Gsn|Rab6a|Arl6ip5|Mbp|Sipa1l1|Gnb5|Plcb1|Snca|Hpca|Stxbp5|Cycs	1494	1607|1573|1633|1759|1671|1657|1553|1649|1589|1735|1539|1597|1783	0.00044		GO:0051345	0.133068	0
1962	26	GO Molecular Function		Identical protein binding	0.0485	Hars|G6pdx|Phb2|Nutf2|Gltp|Fis1|Actn1|Caskin1|Fabp5|Sh3gl2|Itpr1|Slc6a1|Crym|Hnrnpk|Gria1|Dync1li2|Ncam2|Pgrmc1|Tpd52|Anxa6|Plcb1|Snca|Hpca|Dbi|Ncam1|Kctd12	1494	1705|1563|1607|1661|1757|1573|1529|1669|1647|1721|1703|1645|1745|1689|1545|1611|1707|1583|1619|1781|1589|1735|1539|1747|1731|1659	0.00024		GO:0042802	0.131426	0
