# Supplementary material for: Respirasome Proteins Are Regulated by Sex-Hormone Interactions in the Brain
Source: Int J Mol Sci. 2022 Nov 25;23(23):14754. doi: 10.3390/ijms232314754 (PMC9741126; doi:10.3390/ijms232314754)
Supplement: Supplementary file 1 [file ijms-23-14754-s001.zip › Supplementary File S4.xlsx]

## Sheet: Annotation
Gene	original_id	CT	Cas	SC	SCT	ST	Sex	Tib	Gene ID	Type	Tax ID	Homologene Gene ID	Homologene Gene Tax ID	Gene Symbol	Description	Biological Process (GO)	ko05010 Alzheimer's disease	R-MMU-8953854 Metabolism of RNA	R-MMU-2262752 Cellular responses to stress	GO:1903827 regulation of cellular protein	GO:0099003 vesicle-mediated transport in	GO:0099177 regulation of trans-synaptic s	GO:0032990 cell part morphogenesis	GO:0072657 protein localization to membra	GO:0032535 regulation of cellular compone	R-MMU-5653656 Vesicle-mediated transport	R-MMU-112315 Transmission across Chemical S	ko01200 Carbon metabolism	GO:0050808 synapse organization	GO:0098655 cation transmembrane transport	R-MMU-6798695 Neutrophil degranulation	R-MMU-9716542 Signaling by Rho GTPases, Miro	R-MMU-422475 Axon guidance	mmu04720 Long-term potentiation	GO:0051640 organelle localization	R-MMU-8856828 Clathrin-mediated endocytosis	TotalEvidenceCount
210274	Shank2	1	1	1	1	0	1	0	210274	Gene_ID	M. musculus	210274	M. musculus	Shank2	SH3 and multiple ankyrin repeat domains 2	GO:0099562 maintenance of postsynaptic density structure;GO:0098880 maintenance of postsynaptic specialization structure;GO:0035331 negative regulation of hippo signaling	0	0	0	0	0	1	0	0	0	0	0	0	1	0	0	0	0	1	0	0	5
66588	Cmpk1	0	1	1	1	0	1	1	66588	Gene_ID	M. musculus	66588	M. musculus	Cmpk1	cytidine monophosphate (UMP-CMP) kinase 1	GO:0006240 dCDP biosynthetic process;GO:0046062 dCDP metabolic process;GO:0046704 CDP metabolic process	0	0	0	0	0	0	0	0	0	0	0	0	0	0	0	0	0	0	0	0	5
13383	Dlg1	1	1	0	0	1	1	1	13383	Gene_ID	M. musculus	13383	M. musculus	Dlg1	discs large MAGUK scaffold protein 1	GO:1903760 regulation of voltage-gated potassium channel activity involved in ventricular cardiac muscle cell action potential repolarization;GO:0043622 cortical microtubule organization;GO:1903764 regulation of potassium ion export across plasma membrane	0	0	1	1	1	0	1	1	1	0	1	0	1	1	0	0	0	0	1	0	5
57440	Ehd3	0	1	1	1	1	1	0	57440	Gene_ID	M. musculus	57440	M. musculus	Ehd3	EH-domain containing 3	GO:0034498 early endosome to Golgi transport;GO:0086036 regulation of cardiac muscle cell membrane potential;GO:0090160 Golgi to lysosome transport	0	0	0	0	1	0	0	1	0	1	0	0	0	1	0	0	0	0	0	0	5
68278	Ddx39	1	1	0	0	0	1	1	68278	Gene_ID	M. musculus	68278	M. musculus	Ddx39a	DEAD box helicase 39a	GO:0006406 mRNA export from nucleus;GO:0071427 mRNA-containing ribonucleoprotein complex export from nucleus;GO:0006405 RNA export from nucleus	0	1	0	0	1	0	0	0	0	0	0	0	0	0	0	0	0	0	0	0	4
13589	Mapre1	1	1	0	0	0	1	1	13589	Gene_ID	M. musculus	13589	M. musculus	Mapre1	microtubule-associated protein, RP/EB family, member 1	GO:1903031 regulation of microtubule plus-end binding;GO:1903033 positive regulation of microtubule plus-end binding;GO:1904825 protein localization to microtubule plus-end	0	1	1	0	0	0	0	0	1	0	0	0	0	0	0	1	0	0	0	0	4
225887	Ndufs8	1	1	1	1	0	0	0	225887	Gene_ID	M. musculus	225887	M. musculus	Ndufs8	NADH:ubiquinone oxidoreductase core subunit S8	GO:0006120 mitochondrial electron transport, NADH to ubiquinone;GO:0019646 aerobic electron transport chain;GO:0010257 NADH dehydrogenase complex assembly	1	0	0	0	0	0	0	0	0	0	0	0	0	0	0	0	0	0	0	0	4
243616	Slc6a11	1	0	0	1	1	1	0	243616	Gene_ID	M. musculus	243616	M. musculus	Slc6a11	solute carrier family 6 (neurotransmitter transporter, GABA), member 11	GO:0098810 neurotransmitter reuptake;GO:0001504 neurotransmitter uptake;GO:0015718 monocarboxylic acid transport	0	0	1	0	0	0	0	0	0	0	1	0	0	1	0	0	0	0	0	0	4
12408	Cbr1	1	0	0	1	1	1	0	12408	Gene_ID	M. musculus	12408	M. musculus	Cbr1	carbonyl reductase 1	GO:0062232 prostanoid catabolic process;GO:1905344 prostaglandin catabolic process;GO:0042374 phylloquinone metabolic process	0	0	0	0	0	0	0	0	0	0	0	0	0	0	0	0	0	0	0	0	4
68051	Nutf2	1	1	0	1	0	0	1	68051	Gene_ID	M. musculus	68051	M. musculus	Nutf2	nuclear transport factor 2	GO:0006611 protein export from nucleus;GO:0051168 nuclear export;GO:0006606 protein import into nucleus	0	0	0	0	0	0	0	0	0	0	0	0	0	0	0	0	0	0	0	0	4
11363	Acadl	1	0	1	0	1	1	0	11363	Gene_ID	M. musculus	11363	M. musculus	Acadl	acyl-Coenzyme A dehydrogenase, long-chain	GO:0006579 amino-acid betaine catabolic process;GO:0042413 carnitine catabolic process;GO:0019254 carnitine metabolic process, CoA-linked	0	0	0	0	0	0	0	0	0	0	0	0	0	0	0	0	0	0	0	0	4
108069	Grm3	1	0	1	1	0	0	1	108069	Gene_ID	M. musculus	108069	M. musculus	Grm3	glutamate receptor, metabotropic 3	GO:0007216 G protein-coupled glutamate receptor signaling pathway;GO:0007215 glutamate receptor signaling pathway;GO:0051930 regulation of sensory perception of pain	0	0	0	0	0	1	0	0	0	0	0	0	0	0	0	0	0	1	0	0	4
11771	Ap2a1	0	1	1	1	0	1	0	11771	Gene_ID	M. musculus	11771	M. musculus	Ap2a1	adaptor-related protein complex 2, alpha 1 subunit	GO:1900126 negative regulation of hyaluronan biosynthetic process;GO:1900125 regulation of hyaluronan biosynthetic process;GO:0030213 hyaluronan biosynthetic process	1	0	1	0	1	0	1	0	0	1	1	0	0	0	0	0	1	0	0	1	4
67059	Ola1	1	1	0	0	0	1	1	67059	Gene_ID	M. musculus	67059	M. musculus	Ola1	Obg-like ATPase 1	GO:0046034 ATP metabolic process;GO:0008152 metabolic process;GO:0008150 biological_process	1	0	0	0	0	0	0	0	0	0	0	0	0	0	0	0	0	0	0	0	4
17967	Ncam1	0	0	0	1	1	1	1	17967	Gene_ID	M. musculus	17967	M. musculus	Ncam1	neural cell adhesion molecule 1	GO:0001927 exocyst assembly;GO:0001928 regulation of exocyst assembly;GO:0106020 regulation of vesicle docking	0	0	1	0	0	1	1	0	1	0	0	0	0	0	0	0	1	0	1	0	4
20527	Slc2a3	0	1	0	1	1	0	1	20527	Gene_ID	M. musculus	20527	M. musculus	Slc2a3	solute carrier family 2 (facilitated glucose transporter), member 3	GO:0070837 dehydroascorbic acid transport;GO:0051180 vitamin transport;GO:1904659 glucose transmembrane transport	0	0	1	0	0	0	0	0	0	0	0	0	0	0	1	0	0	0	0	0	4
54127	Rps28	0	0	0	1	1	1	1	54127	Gene_ID	M. musculus	54127	M. musculus	Rps28	ribosomal protein S28	GO:0000028 ribosomal small subunit assembly;GO:0030490 maturation of SSU-rRNA;GO:0042255 ribosome assembly	0	1	0	0	0	0	0	0	0	0	0	0	0	0	0	0	0	0	0	0	4
13167	Dbi	0	1	0	1	1	1	0	13167	Gene_ID	M. musculus	13167	M. musculus	Dbi	diazepam binding inhibitor	GO:1905918 regulation of CoA-transferase activity;GO:1905920 positive regulation of CoA-transferase activity;GO:1903060 negative regulation of protein lipidation	0	0	0	0	0	1	0	0	0	0	0	0	0	1	0	0	0	0	0	0	4
12331	Cap1	1	1	0	0	0	1	1	12331	Gene_ID	M. musculus	12331	M. musculus	Cap1	CAP, adenylate cyclase-associated protein 1 (yeast)	GO:0045761 regulation of adenylate cyclase activity;GO:0031279 regulation of cyclase activity;GO:0051339 regulation of lyase activity	0	0	0	0	1	0	0	0	1	0	0	0	0	0	1	0	0	0	0	0	4
11765	Ap1g1	0	1	0	0	1	1	1	11765	Gene_ID	M. musculus	11765	M. musculus	Ap1g1	adaptor protein complex AP-1, gamma 1 subunit	GO:0043323 positive regulation of natural killer cell degranulation;GO:0043321 regulation of natural killer cell degranulation;GO:0035646 endosome to melanosome transport	0	0	0	0	1	0	0	0	0	1	0	0	0	0	0	0	0	0	0	0	4
74868	Tmem65	0	1	1	0	1	1	0	74868	Gene_ID	M. musculus	74868	M. musculus	Tmem65	transmembrane protein 65	GO:1903779 regulation of cardiac conduction;GO:0061337 cardiac conduction;GO:0003231 cardiac ventricle development	0	0	0	0	0	0	0	0	0	0	0	0	0	0	0	0	0	0	0	0	4
76308	Rab1b	1	0	0	1	1	1	0	76308	Gene_ID	M. musculus	76308	M. musculus	Rab1b	RAB1B, member RAS oncogene family	GO:0000045 autophagosome assembly;GO:1905037 autophagosome organization;GO:0007033 vacuole organization	0	0	1	0	0	0	0	0	0	1	0	0	0	0	0	0	0	0	0	0	4
18293	Ogdh	1	1	1	0	0	0	1	18293	Gene_ID	M. musculus	18293	M. musculus	Ogdh	oxoglutarate (alpha-ketoglutarate) dehydrogenase (lipoamide)	GO:0061034 olfactory bulb mitral cell layer development;GO:0018335 protein succinylation;GO:0106077 histone succinylation	1	0	1	0	0	0	0	0	0	0	0	1	0	0	0	0	0	0	0	0	4
234663	Dync1li2	0	0	0	1	1	1	0	234663	Gene_ID	M. musculus	234663	M. musculus	Dync1li2	dynein, cytoplasmic 1 light intermediate chain 2	GO:0051642 centrosome localization;GO:0061842 microtubule organizing center localization;GO:1990089 response to nerve growth factor	0	0	1	0	0	0	0	0	0	1	0	0	0	0	0	1	0	0	0	0	3
17719	mt-Nd4	0	1	1	1	0	0	0	17719	Gene_ID	M. musculus	17719	M. musculus	ND4	NADH dehydrogenase subunit 4	GO:0015988 energy coupled proton transmembrane transport, against electrochemical gradient;GO:0015990 electron transport coupled proton transport;GO:0006120 mitochondrial electron transport, NADH to ubiquinone	1	0	0	0	0	0	0	0	0	0	0	0	0	1	0	0	0	0	0	0	3
14866	Gstm5	0	1	1	0	0	0	1	14866	Gene_ID	M. musculus	14866	M. musculus	Gstm5	glutathione S-transferase, mu 5	GO:0018916 nitrobenzene metabolic process;GO:0051410 detoxification of nitrogen compound;GO:0070458 cellular detoxification of nitrogen compound	0	0	0	0	0	0	0	0	0	0	0	0	0	0	0	0	0	0	0	0	3
13885	Esd	1	0	1	0	1	0	0	13885	Gene_ID	M. musculus	13885	M. musculus	Esd	esterase D/formylglutathione hydrolase	GO:0046294 formaldehyde catabolic process;GO:0046292 formaldehyde metabolic process;GO:0110095 cellular detoxification of aldehyde	0	0	0	0	0	0	0	0	0	0	0	1	0	0	0	0	0	0	0	0	3
12387	Ctnnb1	0	0	1	1	0	0	1	12387	Gene_ID	M. musculus	12387	M. musculus	Ctnnb1	catenin (cadherin associated protein), beta 1	GO:0044334 canonical Wnt signaling pathway involved in positive regulation of epithelial to mesenchymal transition;GO:0045976 negative regulation of mitotic cell cycle, embryonic;GO:0060983 epicardium-derived cardiac vascular smooth muscle cell differentiation	0	0	1	1	1	0	1	0	1	0	0	0	1	1	0	1	1	1	1	0	3
77407	Rab35	1	1	0	1	0	0	0	77407	Gene_ID	M. musculus	77407	M. musculus	Rab35	RAB35, member RAS oncogene family	GO:0048227 plasma membrane to endosome transport;GO:0032482 Rab protein signal transduction;GO:0036010 protein localization to endosome	0	0	0	0	0	0	0	1	0	1	0	0	0	0	0	0	0	0	0	0	3
52538	Acaa2	1	1	0	0	0	0	1	52538	Gene_ID	M. musculus	52538	M. musculus	Acaa2	acetyl-Coenzyme A acyltransferase 2 (mitochondrial 3-oxoacyl-Coenzyme A thiolase)	GO:1902109 negative regulation of mitochondrial membrane permeability involved in apoptotic process;GO:0035795 negative regulation of mitochondrial membrane permeability;GO:1901029 negative regulation of mitochondrial outer membrane permeabilization involved in apoptotic signaling pathway	0	0	0	0	0	0	0	0	1	0	0	0	0	0	0	0	0	0	0	0	3
18645	Pfn2	0	1	1	0	0	1	0	18645	Gene_ID	M. musculus	18645	M. musculus	Pfn2	profilin 2	GO:1900028 negative regulation of ruffle assembly;GO:0098885 modification of postsynaptic actin cytoskeleton;GO:0099010 modification of postsynaptic structure	0	0	0	0	1	1	1	0	1	0	0	0	1	0	0	1	1	1	0	0	3
12336	Capns1	0	1	0	0	1	0	1	12336	Gene_ID	M. musculus	12336	M. musculus	Capns1	calpain, small subunit 1		0	0	0	0	0	0	0	0	0	0	0	0	0	0	0	0	0	0	0	0	3
64176	Sv2b	1	0	0	1	0	1	0	64176	Gene_ID	M. musculus	64176	M. musculus	Sv2b	synaptic vesicle glycoprotein 2 b	GO:0006836 neurotransmitter transport;GO:0007268 chemical synaptic transmission;GO:0098916 anterograde trans-synaptic signaling	0	0	0	0	0	0	0	0	0	0	0	0	0	0	0	0	0	0	0	0	3
67863	Slc25a11	1	0	0	0	0	1	1	67863	Gene_ID	M. musculus	67863	M. musculus	Slc25a11	solute carrier family 25 (mitochondrial carrier oxoglutarate carrier), member 11	GO:0015709 thiosulfate transport;GO:0015743 malate transport;GO:0071423 malate transmembrane transport	0	0	0	0	0	0	0	0	0	0	0	0	0	1	0	0	0	0	0	0	3
53605	Nap1l1	1	0	0	1	1	0	0	53605	Gene_ID	M. musculus	53605	M. musculus	Nap1l1	nucleosome assembly protein 1-like 1	GO:2000179 positive regulation of neural precursor cell proliferation;GO:0006334 nucleosome assembly;GO:0031497 chromatin assembly	0	0	0	0	0	0	1	0	0	0	0	0	0	0	0	0	0	0	0	0	3
276770	Eif5a	1	0	0	1	1	0	0	276770	Gene_ID	M. musculus	276770	M. musculus	Eif5a	eukaryotic translation initiation factor 5A	GO:0045905 positive regulation of translational termination;GO:0045901 positive regulation of translational elongation;GO:0006449 regulation of translational termination	0	1	0	0	0	0	0	0	1	0	0	0	0	1	0	0	0	0	0	0	3
380684	Nefh	0	1	1	0	0	0	1	380684	Gene_ID	M. musculus	380684	M. musculus	Nefh	neurofilament, heavy polypeptide	GO:0001552 ovarian follicle atresia;GO:0033693 neurofilament bundle assembly;GO:0048936 peripheral nervous system neuron axonogenesis	0	0	0	1	0	0	1	0	1	0	0	0	0	0	0	0	0	0	1	0	3
15526	Hspa9	0	1	0	1	1	0	0	15526	Gene_ID	M. musculus	15526	M. musculus	Hspa9	heat shock protein 9	GO:1902037 negative regulation of hematopoietic stem cell differentiation;GO:0045647 negative regulation of erythrocyte differentiation;GO:1901533 negative regulation of hematopoietic progenitor cell differentiation	0	0	1	0	0	0	0	0	0	0	0	0	0	0	0	0	0	0	0	0	3
20333	Sec22b	1	0	1	0	1	0	0	20333	Gene_ID	M. musculus	20333	M. musculus	Sec22b	SEC22 homolog B, vesicle trafficking protein	GO:0048280 vesicle fusion with Golgi apparatus;GO:1902902 negative regulation of autophagosome assembly;GO:0016242 negative regulation of macroautophagy	0	0	1	0	0	0	0	0	1	1	0	0	0	0	0	0	0	0	0	0	3
14193	Fh	1	1	0	0	1	0	0	14193	Gene_ID	M. musculus	14193	M. musculus	fh	fetal hematoma		0	0	0	0	0	0	0	0	0	0	0	0	0	0	0	0	0	0	0	0	3
227095	Hibch	1	0	0	1	1	0	0	227095	Gene_ID	M. musculus	227095	M. musculus	Hibch	3-hydroxyisobutyryl-Coenzyme A hydrolase	GO:0006574 valine catabolic process;GO:0006573 valine metabolic process;GO:0009083 branched-chain amino acid catabolic process	0	0	1	0	0	0	0	0	0	0	0	1	0	0	0	0	0	0	0	0	3
66480	Rpl15	0	0	1	1	0	0	1	66480	Gene_ID	M. musculus	66480	M. musculus	Rpl15	ribosomal protein L15	GO:0002181 cytoplasmic translation;GO:0006412 translation;GO:0043043 peptide biosynthetic process	0	1	0	0	0	0	0	0	0	0	0	0	0	0	0	0	0	0	0	0	3
17968	Ncam2	0	0	1	1	0	0	1	17968	Gene_ID	M. musculus	17968	M. musculus	Ncam2	neural cell adhesion molecule 2	GO:0007155 cell adhesion;GO:0022610 biological adhesion;GO:0009987 cellular process	0	0	0	0	0	0	0	0	0	0	0	0	0	0	0	0	0	0	0	0	3
243743	Plxna4	1	0	1	1	0	0	0	243743	Gene_ID	M. musculus	243743	M. musculus	Plxna4	plexin A4	GO:0021793 chemorepulsion of branchiomotor axon;GO:0021784 postganglionic parasympathetic fiber development;GO:0021644 vagus nerve morphogenesis	0	0	0	0	0	0	1	0	1	0	0	0	0	0	0	0	1	0	0	0	3
235604	Camkv	0	0	1	0	0	1	1	235604	Gene_ID	M. musculus	235604	M. musculus	Camkv	CaM kinase-like vesicle-associated	GO:0099159 regulation of modification of postsynaptic structure;GO:1905244 regulation of modification of synaptic structure;GO:0099010 modification of postsynaptic structure	0	0	0	0	0	0	0	0	0	0	0	0	1	0	0	0	0	0	0	0	3
23997	Psmd13	0	1	0	0	1	0	1	23997	Gene_ID	M. musculus	23997	M. musculus	Psmd13	proteasome (prosome, macropain) 26S subunit, non-ATPase, 13	GO:0007127 meiosis I;GO:0061982 meiosis I cell cycle process;GO:0140013 meiotic nuclear division	0	1	1	0	0	0	0	0	0	0	0	0	0	0	1	0	0	0	0	0	3
238988	Erc2	1	0	1	1	0	0	0	238988	Gene_ID	M. musculus	238988	M. musculus	Erc2	ELKS/RAB6-interacting/CAST family member 2	GO:0048790 maintenance of presynaptic active zone structure;GO:1990709 presynaptic active zone organization;GO:0099558 maintenance of synapse structure	0	0	0	0	1	1	0	0	0	0	0	0	1	0	0	0	0	0	0	0	3
11464	Actc1	0	1	0	1	0	0	1	11464	Gene_ID	M. musculus	11464	M. musculus	Actc1	actin, alpha, cardiac muscle 1	GO:0030240 skeletal muscle thin filament assembly;GO:0014866 skeletal myofibril assembly;GO:0033275 actin-myosin filament sliding	0	1	0	0	0	0	0	0	1	0	0	0	0	0	0	1	0	0	0	0	3
19046	Ppp1cb	1	0	1	0	0	0	1	19046	Gene_ID	M. musculus	19046	M. musculus	Ppp1cb	protein phosphatase 1 catalytic subunit beta	GO:0005981 regulation of glycogen catabolic process;GO:0043471 regulation of cellular carbohydrate catabolic process;GO:0005980 glycogen catabolic process	1	0	1	0	0	0	0	0	0	0	0	0	0	0	0	1	0	1	0	0	3
22350	Ezr	0	1	1	0	0	1	0	22350	Gene_ID	M. musculus	22350	M. musculus	Ezr	ezrin	GO:0001951 intestinal D-glucose absorption;GO:0106001 intestinal hexose absorption;GO:1902896 terminal web assembly	0	1	0	1	1	0	1	1	1	0	0	0	0	0	0	0	1	0	1	0	3
20916	Sucla2	0	1	0	1	0	0	1	20916	Gene_ID	M. musculus	20916	M. musculus	Sucla2	succinate-Coenzyme A ligase, ADP-forming, beta subunit	GO:0006105 succinate metabolic process;GO:0006104 succinyl-CoA metabolic process;GO:0006099 tricarboxylic acid cycle	1	0	0	0	0	0	0	0	0	0	0	1	0	0	0	0	0	0	0	0	3
18102	Nme1	0	0	1	0	1	1	0	18102	Gene_ID	M. musculus	18102	M. musculus	Nme1	NME/NM23 nucleoside diphosphate kinase 1	GO:0006231 dTMP biosynthetic process;GO:0009177 pyrimidine deoxyribonucleoside monophosphate biosynthetic process;GO:0006228 UTP biosynthetic process	0	0	0	0	1	0	1	0	0	0	0	0	0	0	0	0	0	0	0	0	3
14544	Gda	1	1	0	0	0	1	0	14544	Gene_ID	M. musculus	14544	M. musculus	Gda	guanine deaminase	GO:0006147 guanine catabolic process;GO:0006145 purine nucleobase catabolic process;GO:0006161 deoxyguanosine catabolic process	0	0	0	0	0	0	0	0	1	0	0	0	0	0	0	0	0	0	0	0	3
17448	Mdh2	1	1	0	0	0	0	1	17448	Gene_ID	M. musculus	17448	M. musculus	Mdh2	malate dehydrogenase 2, NAD (mitochondrial)	GO:0006108 malate metabolic process;GO:0006107 oxaloacetate metabolic process;GO:0006099 tricarboxylic acid cycle	1	0	0	0	0	0	0	0	0	0	0	1	0	0	0	0	0	0	0	0	3
16993	Lta4h	0	1	0	1	1	0	0	16993	Gene_ID	M. musculus	16993	M. musculus	Lta4h	leukotriene A4 hydrolase	GO:0019370 leukotriene biosynthetic process;GO:0006691 leukotriene metabolic process;GO:0043171 peptide catabolic process	0	0	0	0	0	0	0	0	0	0	0	0	0	0	1	0	0	0	0	0	3
66958	Tmx2	0	0	0	1	0	1	1	66958	Gene_ID	M. musculus	66958	M. musculus	Tmx2	thioredoxin-related transmembrane protein 2	GO:0007420 brain development;GO:0060322 head development;GO:0007417 central nervous system development	0	0	0	0	0	0	0	0	0	0	0	0	0	0	0	0	0	0	0	0	3
110809	Srsf1	1	1	0	0	1	0	0	110809	Gene_ID	M. musculus	110809	M. musculus	Srsf1	serine and arginine-rich splicing factor 1	GO:0110012 protein localization to P-body;GO:0000395 mRNA 5'-splice site recognition;GO:0097400 interleukin-17-mediated signaling pathway	0	1	0	0	0	0	0	0	0	0	0	0	0	0	0	0	0	0	0	0	3
26413	Mapk1;Erk2	0	1	1	0	1	0	0	26413	Gene_ID	M. musculus	26413	M. musculus	Mapk1	mitogen-activated protein kinase 1	GO:0019858 cytosine metabolic process;GO:0015960 diadenosine polyphosphate biosynthetic process;GO:0015965 diadenosine tetraphosphate metabolic process	1	1	1	1	1	1	1	0	1	0	0	0	0	1	1	1	1	1	0	0	3
19155	Npepps	1	1	0	0	0	1	0	19155	Gene_ID	M. musculus	19155	M. musculus	Npepps	aminopeptidase puromycin sensitive	GO:0043171 peptide catabolic process;GO:0071456 cellular response to hypoxia;GO:0036294 cellular response to decreased oxygen levels	0	0	1	0	0	0	0	0	0	0	0	0	0	0	0	0	0	0	0	0	3
11958	Atp5i	1	0	1	0	1	0	0	11958	Gene_ID	M. musculus	11958	M. musculus	Atp5k	ATP synthase, H+ transporting, mitochondrial F1F0 complex, subunit E	GO:0042776 mitochondrial ATP synthesis coupled proton transport;GO:0015985 energy coupled proton transport, down electrochemical gradient;GO:0015986 ATP synthesis coupled proton transport	1	0	0	0	0	0	0	0	0	0	0	0	0	1	0	0	0	0	0	0	3
53328	Pgrmc1	1	0	0	1	0	1	0	53328	Gene_ID	M. musculus	53328	M. musculus	Pgrmc1	progesterone receptor membrane component 1	GO:1905809 negative regulation of synapse organization;GO:0006783 heme biosynthetic process;GO:0006779 porphyrin-containing compound biosynthetic process	0	0	0	1	0	0	0	1	1	0	0	0	1	0	1	0	0	0	0	0	3
381290	Atp2b4	1	1	0	0	0	0	1	381290	Gene_ID	M. musculus	381290	M. musculus	Atp2b4	ATPase, Ca++ transporting, plasma membrane 4	GO:0098736 negative regulation of the force of heart contraction;GO:0033241 regulation of cellular amine catabolic process;GO:0033242 negative regulation of cellular amine catabolic process	0	0	1	1	0	0	0	1	0	0	0	0	0	1	0	0	0	0	0	0	3
15078	H3f3a	1	0	0	1	0	1	0	15078	Gene_ID	M. musculus	15078	M. musculus	H3f3a	H3.3 histone A	GO:1902340 negative regulation of chromosome condensation;GO:0031508 pericentric heterochromatin assembly;GO:0060623 regulation of chromosome condensation	0	0	1	0	0	0	1	0	1	0	0	0	0	0	0	1	0	1	0	0	3
214579	Aldh5a1	1	0	1	0	1	0	0	214579	Gene_ID	M. musculus	214579	M. musculus	Aldh5a1	aldhehyde dehydrogenase family 5, subfamily A1	GO:0009450 gamma-aminobutyric acid catabolic process;GO:0009448 gamma-aminobutyric acid metabolic process;GO:0006105 succinate metabolic process	0	0	0	0	0	0	0	0	0	0	1	1	0	0	0	0	0	0	0	0	3
67160	Eef1g	1	0	0	1	0	0	1	67160	Gene_ID	M. musculus	67160	M. musculus	Eef1g	eukaryotic translation elongation factor 1 gamma	GO:0006414 translational elongation;GO:0006749 glutathione metabolic process;GO:0006575 cellular modified amino acid metabolic process	0	1	0	0	0	0	0	0	0	0	0	0	0	0	0	0	0	0	0	0	3
26754	Cops5	0	1	0	0	0	1	1	26754	Gene_ID	M. musculus	26754	M. musculus	Cops5	COP9 signalosome subunit 5	GO:1903894 regulation of IRE1-mediated unfolded protein response;GO:0000338 protein deneddylation;GO:0036498 IRE1-mediated unfolded protein response	0	0	1	0	0	0	0	0	0	1	0	0	0	0	0	0	0	0	0	1	3
18717	Pip5k1c	1	0	1	0	1	0	0	18717	Gene_ID	M. musculus	18717	M. musculus	Pip5k1c	phosphatidylinositol-4-phosphate 5-kinase, type 1 gamma	GO:0099149 regulation of postsynaptic neurotransmitter receptor internalization;GO:1900242 regulation of synaptic vesicle endocytosis;GO:0098884 postsynaptic neurotransmitter receptor internalization	0	0	1	0	1	0	1	0	0	1	0	0	0	0	0	0	1	0	0	1	3
217124	Ppp1r9b	0	0	1	0	1	0	1	217124	Gene_ID	M. musculus	217124	M. musculus	Ppp1r9b	protein phosphatase 1, regulatory subunit 9B	GO:1903119 protein localization to actin cytoskeleton;GO:0044379 protein localization to actin cortical patch;GO:1904370 regulation of protein localization to actin cortical patch	0	0	0	1	0	1	1	1	1	0	0	0	1	0	0	0	0	0	0	0	3
73834	Atp6v1d	0	1	1	0	0	1	0	73834	Gene_ID	M. musculus	73834	M. musculus	Atp6v1d	ATPase, H+ transporting, lysosomal V1 subunit D	GO:0061512 protein localization to cilium;GO:0060271 cilium assembly;GO:0044782 cilium organization	1	0	1	0	0	0	0	0	0	0	0	0	0	0	1	0	1	0	0	0	3
67916	Ppap2b	1	1	0	0	0	0	1	67916	Gene_ID	M. musculus	67916	M. musculus	Plpp3	phospholipid phosphatase 3	GO:0044328 canonical Wnt signaling pathway involved in positive regulation of endothelial cell migration;GO:0044329 canonical Wnt signaling pathway involved in positive regulation of cell-cell adhesion;GO:0044330 canonical Wnt signaling pathway involved in positive regulation of wound healing	0	0	0	0	0	0	0	0	0	0	0	0	0	0	0	0	0	0	0	0	3
19055	Ppp3ca	1	1	0	0	0	1	0	19055	Gene_ID	M. musculus	19055	M. musculus	Ppp3ca	protein phosphatase 3, catalytic subunit, alpha isoform	GO:0010615 positive regulation of cardiac muscle adaptation;GO:1903244 positive regulation of cardiac muscle hypertrophy in response to stress;GO:1905205 positive regulation of connective tissue replacement	1	0	1	1	1	1	1	0	1	0	0	0	1	1	0	0	0	1	0	1	3
19290	Pura	0	0	1	1	0	0	1	19290	Gene_ID	M. musculus	19290	M. musculus	Pura	purine rich element binding protein A	GO:0098961 dendritic transport of ribonucleoprotein complex;GO:0098963 dendritic transport of messenger ribonucleoprotein complex;GO:0098935 dendritic transport	0	0	0	0	1	0	0	0	0	0	0	0	0	0	0	0	0	0	0	0	3
14688	Gnb1	0	0	0	1	0	1	1	14688	Gene_ID	M. musculus	14688	M. musculus	Gnb1	guanine nucleotide binding protein (G protein), beta 1	GO:0007603 phototransduction, visible light;GO:0007602 phototransduction;GO:0009584 detection of visible light	0	0	1	0	0	0	0	0	0	0	1	0	0	1	0	0	0	1	0	0	3
75705	Eif4b	0	0	0	1	0	1	1	75705	Gene_ID	M. musculus	75705	M. musculus	Eif4b	eukaryotic translation initiation factor 4B	GO:0097010 eukaryotic translation initiation factor 4F complex assembly;GO:0001731 formation of translation preinitiation complex;GO:0002183 cytoplasmic translational initiation	0	1	0	0	0	0	0	0	0	0	0	0	0	0	0	0	0	0	0	0	3
54198	Snx3	0	1	0	1	0	0	1	54198	Gene_ID	M. musculus	54198	M. musculus	Snx3	sorting nexin 3	GO:2000642 negative regulation of early endosome to late endosome transport;GO:0070676 intralumenal vesicle formation;GO:1903650 negative regulation of cytoplasmic transport	0	0	0	1	1	0	1	1	0	1	0	0	0	0	0	0	0	0	0	0	3
234734	Aars	0	1	1	0	0	1	0	234734	Gene_ID	M. musculus	234734	M. musculus	Aars	alanyl-tRNA synthetase	GO:0140018 regulation of cytoplasmic translational fidelity;GO:0006419 alanyl-tRNA aminoacylation;GO:1900247 regulation of cytoplasmic translational elongation	0	1	0	0	0	0	0	0	0	0	0	0	0	0	0	0	0	0	0	0	3
22201	Uba1	1	1	0	0	1	0	0	22201	Gene_ID	M. musculus	22201	M. musculus	Uba1	ubiquitin-like modifier activating enzyme 1	GO:0006511 ubiquitin-dependent protein catabolic process;GO:0019941 modification-dependent protein catabolic process;GO:0043632 modification-dependent macromolecule catabolic process	1	0	1	0	0	0	0	0	0	0	0	0	0	0	0	0	0	0	0	0	3
104001	Rtn1	1	0	1	1	0	0	0	104001	Gene_ID	M. musculus	104001	M. musculus	Rtn1	reticulon 1	GO:1902430 negative regulation of amyloid-beta formation;GO:1902992 negative regulation of amyloid precursor protein catabolic process;GO:1902003 regulation of amyloid-beta formation	0	0	0	0	0	0	0	0	0	0	0	0	0	0	0	0	0	0	0	0	3
16498	Kcnab2	0	1	1	0	1	0	0	16498	Gene_ID	M. musculus	16498	M. musculus	Kcnab2	potassium voltage-gated channel, shaker-related subfamily, beta member 2	GO:0070995 NADPH oxidation;GO:0006739 NADP metabolic process;GO:2000008 regulation of protein localization to cell surface	0	0	0	1	0	0	0	0	0	0	1	0	0	1	1	0	0	0	0	0	3
28185	Tomm70a	0	0	1	1	0	0	1	28185	Gene_ID	M. musculus	28185	M. musculus	Tomm70a	translocase of outer mitochondrial membrane 70A	GO:0061052 negative regulation of cell growth involved in cardiac muscle cell development;GO:0061050 regulation of cell growth involved in cardiac muscle cell development;GO:0010614 negative regulation of cardiac muscle hypertrophy	0	0	1	1	0	0	1	0	0	0	0	0	0	0	0	0	0	0	0	0	3
12757	Clta	1	1	0	0	0	0	1	12757	Gene_ID	M. musculus	12757	M. musculus	Clta	clathrin, light polypeptide (Lca)	GO:0048268 clathrin coat assembly;GO:0072583 clathrin-dependent endocytosis;GO:0006898 receptor-mediated endocytosis	1	0	0	0	1	0	0	0	0	1	0	0	0	0	0	0	0	0	0	1	3
98932	Myl9	0	1	0	1	1	0	0	98932	Gene_ID	M. musculus	98932	M. musculus	Myl9	myosin, light polypeptide 9, regulatory		0	0	0	0	0	0	0	0	0	0	0	0	0	0	0	1	0	1	0	0	3
67252	Cap2	1	0	0	0	1	0	1	67252	Gene_ID	M. musculus	67252	M. musculus	Cap2	CAP, adenylate cyclase-associated protein, 2 (yeast)	GO:0045761 regulation of adenylate cyclase activity;GO:0031279 regulation of cyclase activity;GO:0051339 regulation of lyase activity	0	0	0	0	0	0	0	0	0	0	0	0	0	0	0	0	0	0	0	0	3
15108	Hsd17b10	1	0	1	0	0	0	1	15108	Gene_ID	M. musculus	15108	M. musculus	Hsd17b10	hydroxysteroid (17-beta) dehydrogenase 10	GO:0062173 brexanolone metabolic process;GO:0070901 mitochondrial tRNA methylation;GO:0097745 mitochondrial tRNA 5'-end processing	1	0	0	0	0	0	0	0	0	0	0	0	0	0	0	0	0	0	0	0	3
15121	Hba	0	0	0	1	0	1	1	15121	Gene_ID	M. musculus	15121	M. musculus	Hba	hemoglobin alpha chain complex		0	0	0	0	0	0	0	0	0	0	0	0	0	0	0	0	0	0	0	0	3
381314	Iars2	0	0	0	1	1	1	0	381314	Gene_ID	M. musculus	381314	M. musculus	Iars2	isoleucine-tRNA synthetase 2, mitochondrial	GO:0006428 isoleucyl-tRNA aminoacylation;GO:0006418 tRNA aminoacylation for protein translation;GO:0043039 tRNA aminoacylation	0	1	0	0	0	0	0	0	0	0	0	0	0	0	0	0	0	0	0	0	3
12326	Camk4	0	1	0	0	1	1	0	12326	Gene_ID	M. musculus	12326	M. musculus	Camk4	calcium/calmodulin-dependent protein kinase IV	GO:0007270 neuron-neuron synaptic transmission;GO:0099527 postsynapse to nucleus signaling pathway;GO:0046827 positive regulation of protein export from nucleus	0	0	0	1	0	0	0	0	0	0	0	0	0	0	0	0	0	1	0	0	3
14681	Gnao1	0	1	0	0	1	0	0	14681	Gene_ID	M. musculus	14681	M. musculus	Gnao1	guanine nucleotide binding protein, alpha O	GO:0007212 dopamine receptor signaling pathway;GO:1903350 response to dopamine;GO:1903351 cellular response to dopamine	0	0	1	0	0	0	0	0	0	0	0	0	0	1	0	0	0	1	0	0	2
56418	Ykt6	0	0	1	0	0	0	1	56418	Gene_ID	M. musculus	56418	M. musculus	Ykt6	YKT6 v-SNARE homolog (S. cerevisiae)	GO:0006903 vesicle targeting;GO:0006904 vesicle docking involved in exocytosis;GO:0048278 vesicle docking	0	0	0	0	0	0	0	0	0	1	0	0	0	0	0	1	0	0	1	0	2
17920	Myo6	0	1	0	0	0	0	1	17920	Gene_ID	M. musculus	17920	M. musculus	Myo6	myosin VI	GO:0071257 cellular response to electrical stimulus;GO:0030050 vesicle transport along actin filament;GO:0051602 response to electrical stimulus	0	0	0	1	1	1	0	0	1	0	0	0	1	0	0	0	0	0	1	0	2
17918	Myo5a	0	0	0	0	0	1	1	17918	Gene_ID	M. musculus	17918	M. musculus	Myo5a	myosin VA	GO:0051686 establishment of ER localization;GO:0099089 establishment of endoplasmic reticulum localization to postsynapse;GO:0150103 reactive gliosis	1	0	0	1	1	1	0	1	1	0	0	0	1	1	0	0	0	0	1	0	2
66437	Fis1	0	0	0	1	1	0	0	66437	Gene_ID	M. musculus	66437	M. musculus	Fis1	fission, mitochondrial 1	GO:1904578 response to thapsigargin;GO:1904579 cellular response to thapsigargin;GO:0016559 peroxisome fission	1	0	0	1	0	0	1	1	1	0	0	0	0	1	0	0	0	0	0	0	2
14768	Lancl1	1	0	0	0	1	0	0	14768	Gene_ID	M. musculus	14768	M. musculus	Lancl1	LanC (bacterial lantibiotic synthetase component C)-like 1	GO:1903203 regulation of oxidative stress-induced neuron death;GO:0036475 neuron death in response to oxidative stress;GO:1903201 regulation of oxidative stress-induced cell death	0	0	0	0	0	0	0	0	0	0	0	0	0	0	0	0	0	0	0	0	2
18082	Nipsnap1	0	0	1	1	0	0	0	18082	Gene_ID	M. musculus	18082	M. musculus	Nipsnap1	nipsnap homolog 1	GO:0019233 sensory perception of pain;GO:0007600 sensory perception;GO:0050877 nervous system process	0	0	0	0	0	0	0	0	0	0	0	0	0	0	0	0	0	0	0	0	2
11749	Anxa6	0	0	1	1	0	0	0	11749	Gene_ID	M. musculus	11749	M. musculus	Anxa6	annexin A6	GO:0003418 growth plate cartilage chondrocyte differentiation;GO:0001778 plasma membrane repair;GO:0003413 chondrocyte differentiation involved in endochondral bone morphogenesis	0	0	0	0	0	0	0	0	0	0	0	0	0	1	0	0	0	0	0	0	2
26442	Psma5	1	1	0	0	0	0	0	26442	Gene_ID	M. musculus	26442	M. musculus	Psma5	proteasome subunit alpha 5	GO:0043161 proteasome-mediated ubiquitin-dependent protein catabolic process;GO:0010498 proteasomal protein catabolic process;GO:0006511 ubiquitin-dependent protein catabolic process	0	1	1	0	0	0	0	0	0	0	0	0	0	0	1	0	0	0	0	0	2
66447	Mgst3	0	0	1	0	0	1	0	66447	Gene_ID	M. musculus	66447	M. musculus	Mgst3	microsomal glutathione S-transferase 3	GO:0019370 leukotriene biosynthetic process;GO:0006691 leukotriene metabolic process;GO:0046456 icosanoid biosynthetic process	0	0	0	0	0	0	0	0	0	0	0	0	0	0	0	0	0	0	0	0	2
58234	Shank3	0	0	0	0	1	0	1	58234	Gene_ID	M. musculus	58234	M. musculus	Shank3	SH3 and multiple ankyrin repeat domains 3	GO:0097117 guanylate kinase-associated protein clustering;GO:1900451 positive regulation of glutamate receptor signaling pathway;GO:0051835 positive regulation of synapse structural plasticity	0	0	0	1	0	1	1	1	1	0	1	0	1	1	0	0	1	1	0	0	2
71946	Endod1	0	1	0	1	0	0	0	71946	Gene_ID	M. musculus	71946	M. musculus	Endod1	endonuclease domain containing 1	GO:0008150 biological_process	0	0	0	0	0	0	0	0	0	0	0	0	0	0	0	0	0	0	0	0	2
19182	Psmc3	1	0	1	0	0	0	0	19182	Gene_ID	M. musculus	19182	M. musculus	Psmc3	proteasome (prosome, macropain) 26S subunit, ATPase 3	GO:0043921 modulation by host of viral transcription;GO:0043922 negative regulation by host of viral transcription;GO:0044793 negative regulation by host of viral process	0	1	1	0	0	0	0	0	0	0	0	0	0	0	1	0	0	0	0	0	2
246221	Mpst	0	0	1	0	1	0	0	246221	Gene_ID	M. musculus	246221	M. musculus	Mpst	mercaptopyruvate sulfurtransferase	GO:0070814 hydrogen sulfide biosynthetic process;GO:0009092 homoserine metabolic process;GO:0019346 transsulfuration	0	0	1	0	0	0	0	0	0	0	0	1	0	0	0	0	0	0	0	0	2
17886	Myh9	0	0	0	0	1	1	0	17886	Gene_ID	M. musculus	17886	M. musculus	Myh9	myosin, heavy polypeptide 9, non-muscle	GO:0032796 uropod organization;GO:1903918 regulation of actin filament severing;GO:1903919 negative regulation of actin filament severing	0	0	0	0	1	0	0	0	1	0	0	0	0	0	0	1	0	0	1	0	2
50997	Mpp2	0	0	0	1	0	1	0	50997	Gene_ID	M. musculus	50997	M. musculus	Mpp2	membrane protein, palmitoylated 2 (MAGUK p55 subfamily member 2)	GO:0060079 excitatory postsynaptic potential;GO:0099565 chemical synaptic transmission, postsynaptic;GO:0060078 regulation of postsynaptic membrane potential	0	0	0	0	0	1	0	0	0	0	0	0	0	0	0	0	0	0	0	0	2
70223	Nars	0	1	0	0	0	0	1	70223	Gene_ID	M. musculus	70223	M. musculus	Nars	asparaginyl-tRNA synthetase	GO:0006421 asparaginyl-tRNA aminoacylation;GO:0006418 tRNA aminoacylation for protein translation;GO:0043039 tRNA aminoacylation	0	1	0	0	0	0	0	0	0	0	0	0	0	0	0	0	0	0	0	0	2
66152	Uqcr10	1	0	0	1	0	0	0	66152	Gene_ID	M. musculus	66152	M. musculus	Uqcr10	ubiquinol-cytochrome c reductase, complex III subunit X	GO:0006122 mitochondrial electron transport, ubiquinol to cytochrome c;GO:0019646 aerobic electron transport chain;GO:0042775 mitochondrial ATP synthesis coupled electron transport	1	0	0	0	0	0	0	0	0	0	0	0	0	0	0	0	0	0	0	0	2
233870	Tufm	0	1	0	0	0	0	1	233870	Gene_ID	M. musculus	233870	M. musculus	Tufm	Tu translation elongation factor, mitochondrial	GO:0070125 mitochondrial translational elongation;GO:0032543 mitochondrial translation;GO:0006414 translational elongation	0	1	0	0	0	0	0	0	0	0	0	0	0	0	0	0	0	0	0	0	2
11964	Atp6v1a	1	0	0	0	0	1	0	11964	Gene_ID	M. musculus	11964	M. musculus	Atp6v1a	ATPase, H+ transporting, lysosomal V1 subunit A	GO:0036295 cellular response to increased oxygen levels;GO:0036296 response to increased oxygen levels;GO:0006879 cellular iron ion homeostasis	1	0	1	0	0	0	0	0	0	0	0	0	0	1	0	0	1	0	0	0	2
12859	Cox5b	1	0	0	0	0	0	1	12859	Gene_ID	M. musculus	12859	M. musculus	Cox5b	cytochrome c oxidase subunit 5B	GO:0006123 mitochondrial electron transport, cytochrome c to oxygen;GO:0019646 aerobic electron transport chain;GO:0042775 mitochondrial ATP synthesis coupled electron transport	1	0	0	0	0	0	0	0	0	0	0	0	0	0	0	0	0	0	0	0	2
19087	Prkar2a	0	1	0	0	0	1	0	19087	Gene_ID	M. musculus	19087	M. musculus	Prkar2a	protein kinase, cAMP dependent regulatory, type II alpha	GO:2000480 negative regulation of cAMP-dependent protein kinase activity;GO:2000479 regulation of cAMP-dependent protein kinase activity;GO:0071901 negative regulation of protein serine/threonine kinase activity	0	0	0	0	0	1	0	0	0	0	0	0	0	0	0	0	0	1	0	0	2
140559	Igsf8	1	1	0	0	0	0	0	140559	Gene_ID	M. musculus	140559	M. musculus	Igsf8	immunoglobulin superfamily, member 8	GO:2000145 regulation of cell motility;GO:0040012 regulation of locomotion;GO:0051270 regulation of cellular component movement	0	0	0	0	0	0	0	0	0	0	0	0	0	0	0	0	0	0	0	0	2
18795	Plcb1	0	0	0	1	1	0	0	18795	Gene_ID	M. musculus	18795	M. musculus	Plcb1	phospholipase C, beta 1	GO:1902618 cellular response to fluoride;GO:1905630 response to glyceraldehyde;GO:1905631 cellular response to glyceraldehyde	1	0	1	0	0	1	1	0	1	0	1	0	0	1	0	0	0	1	0	1	2
12343	Capza2	1	1	0	0	0	0	0	12343	Gene_ID	M. musculus	12343	M. musculus	Capza2	capping protein (actin filament) muscle Z-line, alpha 2	GO:0051016 barbed-end actin filament capping;GO:0051693 actin filament capping;GO:0030835 negative regulation of actin filament depolymerization	0	0	1	0	0	0	0	0	1	1	0	0	0	0	0	0	0	0	0	0	2
12345	Capzb	0	1	1	0	0	0	0	12345	Gene_ID	M. musculus	12345	M. musculus	Capzb	capping protein (actin filament) muscle Z-line, beta	GO:0051490 negative regulation of filopodium assembly;GO:0031115 negative regulation of microtubule polymerization;GO:0090036 regulation of protein kinase C signaling	0	0	1	0	0	0	1	0	1	1	0	0	0	0	0	1	0	0	0	0	2
57294	Rps27	0	1	1	0	0	0	0	57294	Gene_ID	M. musculus	57294	M. musculus	Rps27	ribosomal protein S27	GO:0000028 ribosomal small subunit assembly;GO:0042255 ribosome assembly;GO:0042274 ribosomal small subunit biogenesis	0	1	1	0	0	0	0	0	0	0	0	0	0	0	0	1	0	0	0	0	2
11806	Apoa1	0	0	1	0	0	0	1	11806	Gene_ID	M. musculus	11806	M. musculus	Apoa1	apolipoprotein A-I	GO:0010903 negative regulation of very-low-density lipoprotein particle remodeling;GO:1902994 regulation of phospholipid efflux;GO:1902995 positive regulation of phospholipid efflux	0	0	1	0	1	0	1	0	1	1	0	0	0	1	0	0	0	0	0	1	2
76238	Grhpr	0	1	0	0	0	1	0	76238	Gene_ID	M. musculus	76238	M. musculus	Grhpr	glyoxylate reductase/hydroxypyruvate reductase	GO:0046487 glyoxylate metabolic process;GO:0007588 excretion;GO:0006081 cellular aldehyde metabolic process	0	0	1	0	0	0	0	0	0	0	0	1	0	0	0	0	0	0	0	0	2
56356	Gltp	0	0	0	1	0	0	1	56356	Gene_ID	M. musculus	56356	M. musculus	Gltp	glycolipid transfer protein	GO:0120009 intermembrane lipid transfer;GO:0035627 ceramide transport;GO:0042886 amide transport	0	0	0	0	0	0	0	0	0	0	0	0	0	0	0	0	0	0	0	0	2
218038	Amph	1	1	0	0	0	0	0	218038	Gene_ID	M. musculus	218038	M. musculus	Amph	amphiphysin	GO:0048488 synaptic vesicle endocytosis;GO:0140238 presynaptic endocytosis;GO:0036465 synaptic vesicle recycling	0	0	0	0	1	0	0	0	0	1	0	0	0	0	0	0	0	0	0	1	2
104776	Aldh6a1	0	1	0	0	0	0	1	104776	Gene_ID	M. musculus	104776	M. musculus	Aldh6a1	aldehyde dehydrogenase family 6, subfamily A1	GO:0019484 beta-alanine catabolic process;GO:0006210 thymine catabolic process;GO:0019859 thymine metabolic process	0	0	1	0	0	0	0	0	0	0	0	1	0	0	0	0	0	0	0	0	2
15115	Hars	1	0	0	1	0	0	0	15115	Gene_ID	M. musculus	15115	M. musculus	Hars	histidyl-tRNA synthetase	GO:0006427 histidyl-tRNA aminoacylation;GO:0006418 tRNA aminoacylation for protein translation;GO:0043039 tRNA aminoacylation	0	1	0	0	0	0	0	0	0	0	0	0	0	0	0	0	0	0	0	0	2
19325	Rab10	1	0	1	0	0	0	0	19325	Gene_ID	M. musculus	19325	M. musculus	Rab10	RAB10, member RAS oncogene family	GO:0045196 establishment or maintenance of neuroblast polarity;GO:0045200 establishment of neuroblast polarity;GO:0097051 establishment of protein localization to endoplasmic reticulum membrane	0	0	0	1	1	0	1	1	0	1	0	0	0	0	1	0	0	0	1	0	2
268373	Ppia	1	1	0	0	0	0	0	268373	Gene_ID	M. musculus	268373	M. musculus	Ppia	peptidylprolyl isomerase A	GO:0061944 negative regulation of protein K48-linked ubiquitination;GO:0061945 regulation of protein K48-linked ubiquitination;GO:0042118 endothelial cell activation	0	0	0	1	0	0	0	0	0	0	0	0	0	0	1	0	0	0	0	0	2
217342	Ube2o	1	0	1	0	0	0	0	217342	Gene_ID	M. musculus	217342	M. musculus	Ube2o	ubiquitin-conjugating enzyme E2O	GO:0030513 positive regulation of BMP signaling pathway;GO:0070534 protein K63-linked ubiquitination;GO:0006513 protein monoubiquitination	0	0	1	0	0	0	0	0	0	0	0	0	0	0	0	0	0	0	0	0	2
17196	Mbp	0	0	0	1	1	0	0	17196	Gene_ID	M. musculus	17196	M. musculus	Mbp	myelin basic protein	GO:1904685 positive regulation of metalloendopeptidase activity;GO:1904683 regulation of metalloendopeptidase activity;GO:1905050 positive regulation of metallopeptidase activity	0	0	0	0	0	0	1	0	1	0	0	0	0	0	0	0	0	0	0	0	2
70911	Phyhipl	0	1	0	0	0	1	0	70911	Gene_ID	M. musculus	70911	M. musculus	Phyhipl	phytanoyl-CoA hydroxylase interacting protein-like	GO:0008150 biological_process	0	0	0	0	0	0	0	0	0	0	0	0	0	0	0	0	0	0	0	0	2
15384	Hnrnpab	0	0	1	1	0	0	0	15384	Gene_ID	M. musculus	15384	M. musculus	Hnrnpab	heterogeneous nuclear ribonucleoprotein A/B	GO:0001837 epithelial to mesenchymal transition;GO:0048762 mesenchymal cell differentiation;GO:0060485 mesenchyme development	0	0	0	0	0	0	0	0	0	0	0	0	0	0	0	0	0	0	0	0	2
72927	Hepacam	1	0	0	0	1	0	0	72927	Gene_ID	M. musculus	72927	M. musculus	Hepacam	hepatocyte cell adhesion molecule	GO:0040008 regulation of growth;GO:0051726 regulation of cell cycle;GO:0040007 growth	0	0	0	0	0	0	1	0	0	0	0	0	0	0	0	0	0	0	0	0	2
16434	Itpa	0	1	0	0	1	0	0	16434	Gene_ID	M. musculus	16434	M. musculus	Itpa	inosine triphosphatase (nucleoside triphosphate pyrophosphatase)	GO:0006193 ITP catabolic process;GO:0009207 purine ribonucleoside triphosphate catabolic process;GO:0009203 ribonucleoside triphosphate catabolic process	0	0	0	0	0	0	0	0	0	0	0	0	0	0	0	0	0	0	0	0	2
64291	Osbpl1a	0	1	0	0	0	0	1	64291	Gene_ID	M. musculus	64291	M. musculus	Osbpl1a	oxysterol binding protein-like 1A	GO:0006869 lipid transport;GO:0010876 lipid localization;GO:0071702 organic substance transport	0	0	0	0	0	0	0	0	0	0	0	0	0	0	0	0	0	0	0	0	2
17449	Mdh1	0	0	0	0	0	1	1	17449	Gene_ID	M. musculus	17449	M. musculus	Mdh1	malate dehydrogenase 1, NAD (soluble)	GO:0006108 malate metabolic process;GO:0006107 oxaloacetate metabolic process;GO:0019674 NAD metabolic process	1	0	0	0	0	0	0	0	0	0	0	1	0	0	0	0	0	0	0	0	2
18752	Prkcg	0	1	1	0	0	0	0	18752	Gene_ID	M. musculus	18752	M. musculus	Prkcg	protein kinase C, gamma	GO:1990911 response to psychosocial stress;GO:0032425 positive regulation of mismatch repair;GO:0032423 regulation of mismatch repair	0	0	1	0	1	1	0	0	0	0	1	0	0	0	0	0	0	1	0	1	2
269261	Rpl12	1	0	0	0	0	0	1	269261	Gene_ID	M. musculus	269261	M. musculus	Rpl12	ribosomal protein L12	GO:0006412 translation;GO:0043043 peptide biosynthetic process;GO:0043604 amide biosynthetic process	0	1	0	0	0	0	0	0	0	0	0	0	0	0	0	0	0	0	0	0	2
94229	Slc4a10	0	1	0	0	1	0	0	94229	Gene_ID	M. musculus	94229	M. musculus	Slc4a10	solute carrier family 4, sodium bicarbonate cotransporter-like, member 10	GO:0021860 pyramidal neuron development;GO:0021859 pyramidal neuron differentiation;GO:0015701 bicarbonate transport	0	0	1	0	0	1	0	0	0	0	0	0	0	1	0	0	0	0	0	0	2
14381	G6pdx	0	0	1	1	0	0	0	14381	Gene_ID	M. musculus	14381	M. musculus	G6pdx	glucose-6-phosphate dehydrogenase X-linked	GO:0002033 angiotensin-mediated vasodilation involved in regulation of systemic arterial blood pressure;GO:0010731 protein glutathionylation;GO:0010732 regulation of protein glutathionylation	1	0	0	0	0	0	1	0	1	0	0	1	0	1	0	0	0	0	0	0	2
19060	Ppp5c	1	0	0	0	0	0	1	19060	Gene_ID	M. musculus	19060	M. musculus	Ppp5c	protein phosphatase 5, catalytic subunit	GO:1904550 response to arachidonic acid;GO:2000324 positive regulation of glucocorticoid receptor signaling pathway;GO:0016576 histone dephosphorylation	0	0	1	0	0	0	0	0	0	0	0	0	0	0	0	0	0	0	0	0	2
20042	Rps12	0	1	0	0	1	0	0	20042	Gene_ID	M. musculus	20042	M. musculus	Rps12	ribosomal protein S12	GO:0090263 positive regulation of canonical Wnt signaling pathway;GO:0030177 positive regulation of Wnt signaling pathway;GO:0060828 regulation of canonical Wnt signaling pathway	0	1	0	0	0	0	0	0	0	0	0	0	0	0	0	0	0	0	0	0	2
56495	Asna1	0	0	0	0	1	0	1	56495	Gene_ID	M. musculus	56495	M. musculus	Get3	guided entry of tail-anchored proteins factor 3, ATPase	GO:0006620 posttranslational protein targeting to endoplasmic reticulum membrane;GO:0071816 tail-anchored membrane protein insertion into ER membrane;GO:0045048 protein insertion into ER membrane	0	0	0	1	0	0	0	1	0	0	0	0	0	0	0	0	0	0	0	0	2
12469	Cctq;Cct8	0	1	0	0	0	0	1	12469	Gene_ID	M. musculus	12469	M. musculus	Cct8	chaperonin containing Tcp1, subunit 8 (theta)	GO:1904851 positive regulation of establishment of protein localization to telomere;GO:0070203 regulation of establishment of protein localization to telomere;GO:0070202 regulation of establishment of protein localization to chromosome	0	0	0	1	0	0	0	0	1	0	0	0	0	0	1	0	0	0	0	0	2
381979	Brsk1	0	0	0	1	1	0	0	381979	Gene_ID	M. musculus	381979	M. musculus	Brsk1	BR serine/threonine kinase 1	GO:0090176 microtubule cytoskeleton organization involved in establishment of planar polarity;GO:0007095 mitotic G2 DNA damage checkpoint signaling;GO:0042149 cellular response to glucose starvation	0	0	0	0	1	1	1	0	0	0	0	0	0	0	0	0	0	0	0	0	2
13476	Reep5	0	1	0	0	0	0	1	13476	Gene_ID	M. musculus	13476	M. musculus	Reep5	receptor accessory protein 5		0	0	0	0	0	0	0	0	0	0	0	0	0	0	0	0	0	0	0	0	2
14660	Gls	0	0	1	0	1	0	0	14660	Gene_ID	M. musculus	14660	M. musculus	Gls	glutaminase	GO:0006537 glutamate biosynthetic process;GO:0006543 glutamine catabolic process;GO:0090461 glutamate homeostasis	0	0	1	0	0	0	0	0	0	0	1	1	0	0	0	0	0	1	0	0	2
11740	Slc25a5	1	0	0	0	1	0	0	11740	Gene_ID	M. musculus	11740	M. musculus	Slc25a5	solute carrier family 25 (mitochondrial carrier, adenine nucleotide translocator), member 5	GO:0140021 mitochondrial ADP transmembrane transport;GO:1990544 mitochondrial ATP transmembrane transport;GO:0015866 ADP transport	1	0	1	0	0	0	0	0	1	0	0	0	0	0	0	0	0	0	0	0	2
56440	Snx1	0	0	1	0	1	0	0	56440	Gene_ID	M. musculus	56440	M. musculus	Snx1	sorting nexin 1	GO:0034498 early endosome to Golgi transport;GO:0072673 lamellipodium morphogenesis;GO:0030512 negative regulation of transforming growth factor beta receptor signaling pathway	0	0	0	0	1	0	1	0	0	1	0	0	0	0	0	0	0	0	0	0	2
15369	Hmox2	0	1	1	0	0	0	0	15369	Gene_ID	M. musculus	15369	M. musculus	Hmox2	heme oxygenase 2	GO:0006788 heme oxidation;GO:0006787 porphyrin-containing compound catabolic process;GO:0042167 heme catabolic process	0	0	1	0	0	0	0	0	0	0	0	0	0	1	1	1	0	0	0	0	2
20974	Syngr3	1	0	0	1	0	0	0	20974	Gene_ID	M. musculus	20974	M. musculus	Syngr3	synaptogyrin 3	GO:0001504 neurotransmitter uptake;GO:0032411 positive regulation of transporter activity;GO:0098657 import into cell	0	0	0	0	0	0	0	0	0	0	0	0	0	1	0	0	0	0	0	0	2
51810	Hnrnpu	0	0	0	0	0	1	1	51810	Gene_ID	M. musculus	51810	M. musculus	Hnrnpu	heterogeneous nuclear ribonucleoprotein U	GO:1902889 protein localization to spindle microtubule;GO:1990280 RNA localization to chromatin;GO:2000371 regulation of DNA topoisomerase (ATP-hydrolyzing) activity	0	1	0	0	1	0	0	0	1	0	0	0	0	1	0	0	0	0	1	0	2
22240	Dpysl3	0	0	0	0	0	1	1	22240	Gene_ID	M. musculus	22240	M. musculus	Dpysl3	dihydropyrimidinase-like 3	GO:0006208 pyrimidine nucleobase catabolic process;GO:0046113 nucleobase catabolic process;GO:0051764 actin crosslink formation	0	0	0	0	0	0	1	0	1	0	0	0	0	0	0	0	1	0	0	0	2
15444	Hpca	0	0	0	1	0	1	0	15444	Gene_ID	M. musculus	15444	M. musculus	Hpca	hippocalcin	GO:0031283 negative regulation of guanylate cyclase activity;GO:1904008 response to monosodium glutamate;GO:1904009 cellular response to monosodium glutamate	0	0	0	1	1	0	0	1	0	0	0	0	0	1	0	0	0	0	0	0	2
13063	Cycs	0	0	0	1	0	0	1	13063	Gene_ID	M. musculus	13063	M. musculus	Cycs	cytochrome c, somatic	GO:0010730 negative regulation of hydrogen peroxide biosynthetic process;GO:0008635 activation of cysteine-type endopeptidase activity involved in apoptotic process by cytochrome c;GO:0010727 negative regulation of hydrogen peroxide metabolic process	1	0	1	0	0	0	0	0	0	0	0	0	0	0	0	0	0	0	0	0	2
20704	Serpina1e	1	0	0	0	1	0	0	20704	Gene_ID	M. musculus	20704	M. musculus	Serpina1e	serine (or cysteine) peptidase inhibitor, clade A, member 1E	GO:0033986 response to methanol;GO:0046687 response to chromate;GO:1900003 regulation of serine-type endopeptidase activity	0	0	0	0	0	0	0	0	0	0	0	0	0	0	0	0	0	0	0	0	2
270097	Vat1l	1	0	0	1	0	0	0	270097	Gene_ID	M. musculus	270097	M. musculus	Vat1l	vesicle amine transport protein 1 like		0	0	0	0	0	0	0	0	0	0	0	0	0	0	0	0	0	0	0	0	2
16653	Kras	0	0	1	0	1	0	0	16653	Gene_ID	M. musculus	16653	M. musculus	Kras	Kirsten rat sarcoma viral oncogene homolog	GO:0038002 endocrine signaling;GO:0021896 forebrain astrocyte differentiation;GO:0021897 forebrain astrocyte development	0	0	1	0	0	1	0	0	1	0	0	0	0	0	0	0	1	1	0	0	2
20614	Snap25	1	0	0	0	0	0	1	20614	Gene_ID	M. musculus	20614	M. musculus	Snap25	synaptosomal-associated protein 25	GO:1990926 short-term synaptic potentiation;GO:0098967 exocytic insertion of neurotransmitter receptor to postsynaptic membrane;GO:0031915 positive regulation of synaptic plasticity	0	0	1	1	1	1	1	1	0	0	1	0	0	0	1	0	0	0	0	0	2
14569	Gdi2	0	1	0	0	0	0	1	14569	Gene_ID	M. musculus	14569	M. musculus	Gdi2	guanosine diphosphate (GDP) dissociation inhibitor 2	GO:0007264 small GTPase mediated signal transduction;GO:0015031 protein transport;GO:0016192 vesicle-mediated transport	0	0	0	0	0	0	0	0	0	1	0	0	0	0	1	0	0	0	0	0	2
65019	Rpl23	0	1	0	0	0	0	1	65019	Gene_ID	M. musculus	65019	M. musculus	Rpl23	ribosomal protein L23	GO:0072717 cellular response to actinomycin D;GO:0072716 response to actinomycin D;GO:1904667 negative regulation of ubiquitin protein ligase activity	0	1	0	0	0	0	0	0	1	0	0	0	0	0	0	0	0	0	0	0	2
98660	Atp1a2	0	0	1	0	0	0	1	98660	Gene_ID	M. musculus	98660	M. musculus	Atp1a2	ATPase, Na+/K+ transporting, alpha 2 polypeptide	GO:0021989 olfactory cortex development;GO:1903280 negative regulation of calcium:sodium antiporter activity;GO:1903416 response to glycoside	1	0	1	0	0	0	0	0	1	0	0	0	0	1	0	0	0	0	0	1	2
16592	Fabp5	0	0	1	1	0	0	0	16592	Gene_ID	M. musculus	16592	M. musculus	Fabp5	fatty acid binding protein 5, epidermal	GO:0099178 regulation of retrograde trans-synaptic signaling by endocanabinoid;GO:1990379 lipid transport across blood-brain barrier;GO:0098920 retrograde trans-synaptic signaling by lipid	0	0	0	0	0	1	0	0	0	0	0	0	0	1	1	0	0	0	0	0	2
18984	Por	0	0	1	0	0	0	1	18984	Gene_ID	M. musculus	18984	M. musculus	Por	cytochrome p450 oxidoreductase	GO:0043602 nitrate catabolic process;GO:0046210 nitric oxide catabolic process;GO:0090345 cellular organohalogen metabolic process	1	0	0	0	0	0	0	0	0	0	0	0	0	0	0	0	0	0	0	0	2
72003	Synpr	0	0	0	0	1	0	1	72003	Gene_ID	M. musculus	72003	M. musculus	Synpr	synaptoporin		0	0	0	0	0	0	0	0	0	0	0	0	0	0	0	0	0	0	0	0	2
17254	Slc3a2	1	0	0	0	0	0	1	17254	Gene_ID	M. musculus	17254	M. musculus	Slc3a2	solute carrier family 3 (activators of dibasic and neutral amino acid transport), member 2	GO:0015823 phenylalanine transport;GO:1904273 L-alanine import across plasma membrane;GO:1904557 L-alanine transmembrane transport	0	0	1	0	0	0	0	0	0	0	0	0	0	1	0	0	0	0	0	0	2
59040	Rhot1	0	1	0	0	1	0	0	59040	Gene_ID	M. musculus	59040	M. musculus	Rhot1	ras homolog family member T1	GO:0034643 establishment of mitochondrion localization, microtubule-mediated;GO:0047497 mitochondrion transport along microtubule;GO:0051654 establishment of mitochondrion localization	0	0	1	0	0	0	0	0	0	0	0	0	0	0	0	1	0	0	1	0	2
17904	Myl6	1	0	0	0	0	0	1	17904	Gene_ID	M. musculus	17904	M. musculus	Myl6	myosin, light polypeptide 6, alkali, smooth muscle and non-muscle	GO:0030049 muscle filament sliding;GO:0033275 actin-myosin filament sliding;GO:0070252 actin-mediated cell contraction	0	0	0	0	0	0	0	0	0	0	0	0	0	0	0	1	0	1	0	0	2
15929	Idh3g	0	0	0	0	1	1	0	15929	Gene_ID	M. musculus	15929	M. musculus	Idh3g	isocitrate dehydrogenase 3 (NAD+), gamma	GO:0006102 isocitrate metabolic process;GO:0072350 tricarboxylic acid metabolic process;GO:0006103 2-oxoglutarate metabolic process	1	0	0	0	0	0	1	0	0	0	0	1	0	0	0	0	0	0	0	0	2
12293	Cacna2d1	0	0	0	0	0	1	1	12293	Gene_ID	M. musculus	12293	M. musculus	Cacna2d1	calcium channel, voltage-dependent, alpha2/delta subunit 1	GO:0086048 membrane depolarization during bundle of His cell action potential;GO:1901843 positive regulation of high voltage-gated calcium channel activity;GO:0098903 regulation of membrane repolarization during action potential	0	0	0	0	0	0	0	0	0	0	0	0	0	1	0	0	0	1	0	0	2
68585	Rtn4	0	0	0	0	1	0	1	68585	Gene_ID	M. musculus	68585	M. musculus	Rtn4	reticulon 4	GO:1905578 regulation of ERBB3 signaling pathway;GO:1905580 positive regulation of ERBB3 signaling pathway;GO:0048689 formation of growth cone in injured axon	1	0	0	1	0	0	1	0	1	0	0	0	0	1	0	0	0	0	0	0	2
66416	Ndufa7	0	0	0	1	1	0	0	66416	Gene_ID	M. musculus	66416	M. musculus	Ndufa7	NADH:ubiquinone oxidoreductase subunit A7	GO:0006120 mitochondrial electron transport, NADH to ubiquinone;GO:0019646 aerobic electron transport chain;GO:0042775 mitochondrial ATP synthesis coupled electron transport	1	1	0	0	0	0	0	0	0	0	0	0	0	0	0	0	0	0	0	0	2
20383	Srsf3	0	0	1	0	1	0	0	20383	Gene_ID	M. musculus	20383	M. musculus	Srsf3	serine and arginine-rich splicing factor 3	GO:0006406 mRNA export from nucleus;GO:0071427 mRNA-containing ribonucleoprotein complex export from nucleus;GO:0006405 RNA export from nucleus	0	1	0	0	1	0	0	0	0	0	0	0	0	0	0	0	0	0	0	0	2
13116	Cyp46a1	0	0	0	1	0	0	1	13116	Gene_ID	M. musculus	13116	M. musculus	Cyp46a1	cytochrome P450, family 46, subfamily a, polypeptide 1	GO:1903044 protein localization to membrane raft;GO:0006707 cholesterol catabolic process;GO:0016127 sterol catabolic process	0	0	0	0	0	1	0	1	0	0	0	0	0	0	0	0	0	0	0	0	2
109711	Actn1	0	0	0	1	0	0	1	109711	Gene_ID	M. musculus	109711	M. musculus	Actn1	actinin, alpha 1	GO:0051639 actin filament network formation;GO:0030220 platelet formation;GO:0036344 platelet morphogenesis	0	0	0	0	0	0	0	0	1	0	0	0	1	0	0	1	0	0	0	0	2
68239	Krt42	0	0	0	1	0	1	0	68239	Gene_ID	M. musculus	68239	M. musculus	Krt42	keratin 42	GO:0008150 biological_process	0	0	0	0	0	0	0	0	0	0	0	0	0	0	0	0	0	0	0	0	2
12032	Bcan	0	1	0	0	0	1	0	12032	Gene_ID	M. musculus	12032	M. musculus	Bcan	brevican	GO:0060074 synapse maturation;GO:0021766 hippocampus development;GO:0021761 limbic system development	0	0	0	0	0	0	1	0	0	0	0	0	1	0	0	0	0	0	0	0	2
11773	Ap2m1	0	1	0	0	0	0	1	11773	Gene_ID	M. musculus	11773	M. musculus	Ap2m1	adaptor-related protein complex 2, mu 1 subunit	GO:0097494 regulation of vesicle size;GO:1900244 positive regulation of synaptic vesicle endocytosis;GO:1903423 positive regulation of synaptic vesicle recycling	1	0	1	1	1	0	0	1	1	1	1	0	0	0	0	0	1	0	0	1	2
14694	Gnb2l1	1	0	0	0	1	0	0	14694	Gene_ID	M. musculus	14694	M. musculus	Rack1	receptor for activated C kinase 1	GO:0051343 positive regulation of cyclic-nucleotide phosphodiesterase activity;GO:0042998 positive regulation of Golgi to plasma membrane protein transport;GO:0036476 neuron death in response to hydrogen peroxide	0	1	0	1	1	0	1	1	1	0	0	0	0	0	0	0	0	0	0	0	2
244373	Erlin2	0	0	0	1	1	0	0	244373	Gene_ID	M. musculus	244373	M. musculus	Erlin2	ER lipid raft associated 2	GO:0045541 negative regulation of cholesterol biosynthetic process;GO:0090206 negative regulation of cholesterol metabolic process;GO:0106119 negative regulation of sterol biosynthetic process	0	0	1	0	0	0	0	0	0	0	0	0	0	0	0	0	0	0	0	0	2
23999	Twf2	0	1	0	0	0	0	1	23999	Gene_ID	M. musculus	23999	M. musculus	Twf2	twinfilin actin binding protein 2	GO:0032532 regulation of microvillus length;GO:0042989 sequestering of actin monomers;GO:0032536 regulation of cell projection size	0	0	0	0	0	0	1	0	1	0	0	0	0	1	0	0	0	0	0	0	2
21985	Tpd52	0	0	1	1	0	0	0	21985	Gene_ID	M. musculus	21985	M. musculus	Tpd52	tumor protein D52	GO:0030183 B cell differentiation;GO:0042113 B cell activation;GO:0030098 lymphocyte differentiation	0	0	0	0	0	0	0	0	0	1	0	0	0	0	0	0	0	0	0	0	2
20617	Snca	0	0	0	1	0	1	0	20617	Gene_ID	M. musculus	20617	M. musculus	Snca	synuclein, alpha	GO:0035543 positive regulation of SNARE complex assembly;GO:0051585 negative regulation of dopamine uptake involved in synaptic transmission;GO:0051945 negative regulation of catecholamine uptake involved in synaptic transmission	1	0	0	0	1	1	0	0	1	0	0	0	1	1	0	0	0	0	1	0	2
13628	Eef1a2	0	0	0	0	0	1	1	13628	Gene_ID	M. musculus	13628	M. musculus	Eef1a2	eukaryotic translation elongation factor 1 alpha 2	GO:0090218 positive regulation of lipid kinase activity;GO:0043550 regulation of lipid kinase activity;GO:0006414 translational elongation	0	1	0	0	0	0	0	0	0	0	0	0	0	0	0	0	0	0	0	0	2
20965	Syn2	0	1	1	0	0	0	0	20965	Gene_ID	M. musculus	20965	M. musculus	Syn2	synapsin II	GO:0097091 synaptic vesicle clustering;GO:0097479 synaptic vesicle localization;GO:0017156 calcium-ion regulated exocytosis	0	0	0	0	1	0	0	0	0	0	1	0	0	0	0	0	0	0	1	0	2
56370	Tagln3	0	1	0	0	0	0	1	56370	Gene_ID	M. musculus	56370	M. musculus	Tagln3	transgelin 3	GO:0000122 negative regulation of transcription by RNA polymerase II;GO:0045892 negative regulation of transcription, DNA-templated;GO:1903507 negative regulation of nucleic acid-templated transcription	0	0	0	0	0	0	0	0	0	0	0	0	0	0	0	0	0	0	0	0	2
20616	Snap91	0	1	0	0	0	0	1	20616	Gene_ID	M. musculus	20616	M. musculus	Snap91	synaptosomal-associated protein 91	GO:1904005 regulation of phospholipase D activity;GO:1904006 negative regulation of phospholipase D activity;GO:1900275 negative regulation of phospholipase C activity	0	0	0	1	1	0	1	0	1	1	0	0	1	0	0	0	0	0	1	1	2
27176	Rpl7a	0	0	0	1	1	0	0	27176	Gene_ID	M. musculus	27176	M. musculus	Rpl7a	ribosomal protein L7A	GO:0000470 maturation of LSU-rRNA;GO:0042273 ribosomal large subunit biogenesis;GO:0006364 rRNA processing	0	1	0	0	0	0	0	0	0	0	0	0	0	0	0	0	0	0	0	0	2
14571	Gpd2	0	0	0	1	1	0	0	14571	Gene_ID	M. musculus	14571	M. musculus	Gpd2	glycerol phosphate dehydrogenase 2, mitochondrial	GO:0006072 glycerol-3-phosphate metabolic process;GO:0052646 alditol phosphate metabolic process;GO:0006734 NADH metabolic process	0	0	0	0	0	0	0	0	0	0	0	1	0	0	0	0	0	0	0	0	2
320840	Negr1	1	0	0	0	0	1	0	320840	Gene_ID	M. musculus	320840	M. musculus	Negr1	neuronal growth regulator 1	GO:0051963 regulation of synapse assembly;GO:0007631 feeding behavior;GO:0007416 synapse assembly	0	0	0	0	0	0	1	0	0	0	0	0	1	0	0	0	0	0	0	0	2
108155	Ogt	0	0	0	0	1	1	0	108155	Gene_ID	M. musculus	108155	M. musculus	Ogt	O-linked N-acetylglucosamine (GlcNAc) transferase (UDP-N-acetylglucosamine:polypeptide-N-acetylglucosaminyl transferase)	GO:0006041 glucosamine metabolic process;GO:0090315 negative regulation of protein targeting to membrane;GO:0061087 positive regulation of histone H3-K27 methylation	1	0	1	1	0	0	1	1	1	0	0	0	0	0	0	0	0	0	1	0	2
11949	Atp5c1	0	0	0	0	0	1	1	11949	Gene_ID	M. musculus	11949	M. musculus	Atp5c1	ATP synthase, H+ transporting, mitochondrial F1 complex, gamma polypeptide 1	GO:0042776 mitochondrial ATP synthesis coupled proton transport;GO:0015985 energy coupled proton transport, down electrochemical gradient;GO:0015986 ATP synthesis coupled proton transport	1	0	0	0	0	0	0	0	0	0	0	0	0	1	0	0	0	0	0	0	2
50932	Mink1	0	0	0	0	1	1	0	50932	Gene_ID	M. musculus	50932	M. musculus	Mink1	misshapen-like kinase 1 (zebrafish)	GO:0045060 negative thymic T cell selection;GO:0043383 negative T cell selection;GO:2000311 regulation of AMPA receptor activity	0	0	1	0	0	0	1	0	1	0	0	0	1	1	0	0	0	0	0	0	2
26932	Ppp2r5e	0	0	0	1	0	1	0	26932	Gene_ID	M. musculus	26932	M. musculus	Ppp2r5e	protein phosphatase 2, regulatory subunit B', epsilon	GO:0006470 protein dephosphorylation;GO:0016311 dephosphorylation;GO:0006796 phosphate-containing compound metabolic process	0	0	1	0	0	0	0	0	0	0	0	0	0	0	0	1	0	1	0	0	2
13829	Dmtn	0	1	0	0	0	0	1	13829	Gene_ID	M. musculus	13829	M. musculus	Dmtn	dematin actin binding protein	GO:0035585 calcium-mediated signaling using extracellular calcium source;GO:0070560 protein secretion by platelet;GO:0090315 negative regulation of protein targeting to membrane	0	0	1	1	0	0	1	1	1	0	0	0	1	0	0	0	0	0	0	0	2
15519	Hsp90aa1	0	1	1	0	0	0	0	15519	Gene_ID	M. musculus	15519	M. musculus	Hsp90aa1	heat shock protein 90, alpha (cytosolic), class A member 1	GO:0045585 positive regulation of cytotoxic T cell differentiation;GO:0045583 regulation of cytotoxic T cell differentiation;GO:0045040 protein insertion into mitochondrial outer membrane	0	1	1	1	0	0	1	1	1	0	0	0	0	0	1	1	1	1	0	0	2
67834	Idh3a	0	1	0	0	0	0	1	67834	Gene_ID	M. musculus	67834	M. musculus	Idh3a	isocitrate dehydrogenase 3 (NAD+) alpha	GO:0006102 isocitrate metabolic process;GO:0072350 tricarboxylic acid metabolic process;GO:0006103 2-oxoglutarate metabolic process	1	0	0	0	0	0	0	0	0	0	0	1	0	0	0	0	0	0	0	0	2
230085	N28178	0	1	1	0	0	0	0	230085	Gene_ID	M. musculus	230085	M. musculus	Phf24	PHD finger protein 24	GO:0050966 detection of mechanical stimulus involved in sensory perception of pain;GO:0007214 gamma-aminobutyric acid signaling pathway;GO:0062149 detection of stimulus involved in sensory perception of pain	0	0	0	0	0	1	0	0	0	0	0	0	0	0	0	0	0	0	0	0	2
53331	Stx7	0	1	0	0	1	0	0	53331	Gene_ID	M. musculus	53331	M. musculus	Stx7	syntaxin 7	GO:1902685 positive regulation of receptor localization to synapse;GO:1902683 regulation of receptor localization to synapse;GO:0001916 positive regulation of T cell mediated cytotoxicity	0	0	0	1	1	0	0	1	0	0	0	0	0	0	0	0	0	0	1	0	2
13483	Dpp6	1	1	0	0	0	0	0	13483	Gene_ID	M. musculus	13483	M. musculus	Dpp6	dipeptidylpeptidase 6	GO:1901381 positive regulation of potassium ion transmembrane transport;GO:0019228 neuronal action potential;GO:0043268 positive regulation of potassium ion transport	0	0	0	1	0	0	0	1	0	0	0	0	0	1	0	0	0	0	0	0	2
11461	Actb	0	1	0	0	0	1	0	11461	Gene_ID	M. musculus	11461	M. musculus	Actb	actin, beta	GO:0072749 cellular response to cytochalasin B;GO:1901328 response to cytochalasin B;GO:0051621 regulation of norepinephrine uptake	0	0	1	1	1	0	1	1	1	1	0	0	1	1	0	1	1	1	0	1	2
12325	Camk2g	1	0	0	0	0	0	1	12325	Gene_ID	M. musculus	12325	M. musculus	Camk2g	calcium/calmodulin-dependent protein kinase II gamma	GO:1901897 regulation of relaxation of cardiac muscle;GO:0055119 relaxation of cardiac muscle;GO:1901077 regulation of relaxation of muscle	0	0	1	1	0	0	1	1	0	0	1	0	0	1	0	0	0	1	0	0	2
217692	Sipa1l1	1	0	0	1	0	0	0	217692	Gene_ID	M. musculus	217692	M. musculus	Sipa1l1	signal-induced proliferation-associated 1 like 1	GO:0099151 regulation of postsynaptic density assembly;GO:0098974 postsynaptic actin cytoskeleton organization;GO:0099188 postsynaptic cytoskeleton organization	0	0	0	0	0	1	1	0	1	0	0	0	1	0	0	0	0	1	0	0	2
20104	Rps6	1	0	0	0	0	0	1	20104	Gene_ID	M. musculus	20104	M. musculus	Rps6	ribosomal protein S6	GO:0002309 T cell proliferation involved in immune response;GO:0022605 mammalian oogenesis stage;GO:0006924 activation-induced cell death of T cells	0	1	0	0	0	0	0	0	0	0	0	0	0	0	0	0	0	1	0	0	2
29859	Sult4a1	0	0	0	0	1	1	0	29859	Gene_ID	M. musculus	29859	M. musculus	Sult4a1	sulfotransferase family 4A, member 1	GO:0140059 dendrite arborization;GO:0140058 neuron projection arborization;GO:0051923 sulfation	0	0	0	0	0	0	1	0	0	0	0	0	1	0	0	0	0	0	0	0	2
16467	Atcay	1	0	0	0	0	0	1	16467	Gene_ID	M. musculus	16467	M. musculus	Atcay	ataxia, cerebellar, Cayman type	GO:2000212 negative regulation of glutamate metabolic process;GO:0045763 negative regulation of cellular amino acid metabolic process;GO:2000211 regulation of glutamate metabolic process	0	0	0	0	0	0	0	0	0	0	0	1	0	0	0	0	0	0	1	0	2
18221	Nudc	0	0	1	1	0	0	0	18221	Gene_ID	M. musculus	18221	M. musculus	Nudc	nudC nuclear distribution protein	GO:0007097 nuclear migration;GO:0051647 nucleus localization;GO:0007080 mitotic metaphase plate congression	0	0	1	0	0	0	0	0	0	0	0	0	0	0	0	1	0	0	1	0	2
26941	Slc9a3r1	1	0	0	0	0	1	0	26941	Gene_ID	M. musculus	26941	M. musculus	Slc9a3r1	solute carrier family 9 (sodium/hydrogen exchanger), member 3 regulator 1	GO:0097291 renal phosphate ion absorption;GO:0032416 negative regulation of sodium:proton antiporter activity;GO:0051939 gamma-aminobutyric acid import	0	0	0	0	0	0	1	1	1	0	0	0	0	1	0	0	0	0	1	0	2
12759	Clu	0	1	0	0	0	0	1	12759	Gene_ID	M. musculus	12759	M. musculus	Clu	clusterin	GO:1902847 regulation of neuronal signal transduction;GO:1905892 negative regulation of cellular response to thapsigargin;GO:1905895 negative regulation of cellular response to tunicamycin	0	0	0	1	1	0	1	0	1	0	0	0	0	0	0	0	0	0	0	1	2
223601	Fam49b	0	1	0	0	0	1	0	223601	Gene_ID	M. musculus	223601	M. musculus	Cyrib	CYFIP related Rac1 interactor B	GO:2000567 regulation of memory T cell activation;GO:2000568 positive regulation of memory T cell activation;GO:0035709 memory T cell activation	0	0	0	0	0	0	0	0	1	0	0	0	0	0	0	0	0	0	0	0	2
232227	Iqsec1	1	0	0	0	1	0	0	232227	Gene_ID	M. musculus	232227	M. musculus	Iqsec1	IQ motif and Sec7 domain 1	GO:0120182 regulation of focal adhesion disassembly;GO:0120183 positive regulation of focal adhesion disassembly;GO:0120180 cell-substrate junction disassembly	0	0	0	0	1	0	0	0	1	1	0	0	1	0	0	0	0	0	0	0	2
78808	Stxbp5	0	1	0	1	0	0	0	78808	Gene_ID	M. musculus	78808	M. musculus	Stxbp5	syntaxin binding protein 5 (tomosyn)	GO:0010807 regulation of synaptic vesicle priming;GO:0016082 synaptic vesicle priming;GO:2000300 regulation of synaptic vesicle exocytosis	0	0	0	1	1	1	1	0	1	0	0	0	0	0	0	0	0	0	0	0	2
15381	Hnrnpc	0	1	1	0	0	0	0	15381	Gene_ID	M. musculus	15381	M. musculus	Hnrnpc	heterogeneous nuclear ribonucleoprotein C	GO:0090367 negative regulation of mRNA modification;GO:0090365 regulation of mRNA modification;GO:0016556 mRNA modification	0	1	0	0	0	0	0	0	0	0	0	0	0	0	0	1	0	0	0	0	2
12539	Cdc37	0	0	0	0	1	0	1	12539	Gene_ID	M. musculus	12539	M. musculus	Cdc37	cell division cycle 37	GO:0098779 positive regulation of mitophagy in response to mitochondrial depolarization;GO:1904925 positive regulation of autophagy of mitochondrion in response to mitochondrial depolarization;GO:0060330 regulation of response to interferon-gamma	0	0	0	0	0	0	0	0	1	0	0	0	0	0	0	1	1	0	0	0	2
11737	Anp32a	1	0	0	0	1	0	0	11737	Gene_ID	M. musculus	11737	M. musculus	Anp32a	acidic (leucine-rich) nuclear phosphoprotein 32 family, member A	GO:0006913 nucleocytoplasmic transport;GO:0051169 nuclear transport;GO:0046907 intracellular transport	0	1	1	0	0	0	0	0	0	0	0	0	0	0	0	0	0	0	0	0	2
407785	Ndufs6	1	0	0	0	1	0	0	407785	Gene_ID	M. musculus	407785	M. musculus	Ndufs6	NADH:ubiquinone oxidoreductase core subunit S6	GO:0070584 mitochondrion morphogenesis;GO:0006120 mitochondrial electron transport, NADH to ubiquinone;GO:0019646 aerobic electron transport chain	1	0	0	0	0	0	1	0	0	0	0	0	0	0	0	0	0	0	0	0	2
12568	Cdk5	1	0	0	1	0	0	0	12568	Gene_ID	M. musculus	12568	M. musculus	Cdk5	cyclin-dependent kinase 5	GO:0099533 positive regulation of presynaptic cytosolic calcium concentration;GO:0034352 positive regulation of glial cell apoptotic process;GO:0031914 negative regulation of synaptic plasticity	1	0	0	1	1	1	1	1	1	0	0	0	1	1	0	0	1	1	1	0	2
14580	Gfap	1	0	0	0	0	1	0	14580	Gene_ID	M. musculus	14580	M. musculus	Gfap	glial fibrillary acidic protein	GO:0010625 positive regulation of Schwann cell proliferation;GO:1904714 regulation of chaperone-mediated autophagy;GO:0070777 D-aspartate transport	0	0	0	0	0	1	1	0	1	0	0	0	0	0	0	0	0	0	0	0	2
22375	Wars	1	0	1	0	0	0	0	22375	Gene_ID	M. musculus	22375	M. musculus	Wars	tryptophanyl-tRNA synthetase	GO:0006436 tryptophanyl-tRNA aminoacylation;GO:0010835 regulation of protein ADP-ribosylation;GO:0006471 protein ADP-ribosylation	0	1	0	0	0	0	0	0	1	0	0	1	0	0	0	0	0	0	0	0	2
19899	Rpl18	0	0	1	0	0	1	0	19899	Gene_ID	M. musculus	19899	M. musculus	Rpl18	ribosomal protein L18	GO:0002181 cytoplasmic translation;GO:0006412 translation;GO:0043043 peptide biosynthetic process	0	1	0	0	0	0	0	0	0	0	0	0	0	0	0	0	0	0	0	0	2
73139	Cenpv	0	0	0	0	1	0	1	73139	Gene_ID	M. musculus	73139	M. musculus	Cenpv	centromere protein V	GO:0031508 pericentric heterochromatin assembly;GO:0140462 pericentric heterochromatin organization;GO:0031055 chromatin remodeling at centromere	0	0	0	0	0	0	0	0	0	0	0	0	0	0	0	0	0	0	0	0	2
17992	Ndufa4	0	0	0	0	0	1	1	17992	Gene_ID	M. musculus	17992	M. musculus	Ndufa4	Ndufa4, mitochondrial complex associated	GO:1904734 positive regulation of electron transfer activity;GO:1904960 positive regulation of cytochrome-c oxidase activity;GO:1904959 regulation of cytochrome-c oxidase activity	1	0	1	0	0	0	0	0	0	0	0	0	0	1	0	0	0	0	0	0	2
240057	Syngap1	0	1	0	0	0	0	1	240057	Gene_ID	M. musculus	240057	M. musculus	Syngap1	synaptic Ras GTPase activating protein 1 homolog (rat)	GO:0098880 maintenance of postsynaptic specialization structure;GO:0099558 maintenance of synapse structure;GO:0097106 postsynaptic density organization	0	0	1	0	0	1	1	1	1	0	0	0	1	0	0	0	0	0	0	0	2
77531	Anks1b	1	1	0	0	0	0	0	77531	Gene_ID	M. musculus	77531	M. musculus	Anks1b	ankyrin repeat and sterile alpha motif domain containing 1B	GO:1900383 regulation of synaptic plasticity by receptor localization to synapse;GO:0099527 postsynapse to nucleus signaling pathway;GO:0048013 ephrin receptor signaling pathway	0	0	0	0	1	0	0	0	0	0	0	0	0	0	0	0	0	0	0	0	2
11657	Alb	0	0	1	0	0	1	0	11657	Gene_ID	M. musculus	11657	M. musculus	Alb	albumin	GO:0051659 maintenance of mitochondrion location;GO:0046010 positive regulation of circadian sleep/wake cycle, non-REM sleep;GO:0051657 maintenance of organelle location	0	0	1	0	0	0	0	0	0	1	0	0	0	1	0	0	0	0	1	1	2
78830	Slc25a12	0	1	0	0	0	1	0	78830	Gene_ID	M. musculus	78830	M. musculus	Slc25a12	solute carrier family 25 (mitochondrial carrier, Aralar), member 12	GO:0043490 malate-aspartate shuttle;GO:0015810 aspartate transmembrane transport;GO:0015813 L-glutamate transmembrane transport	1	0	1	0	0	0	0	0	0	0	0	0	0	0	0	0	0	0	0	0	2
207615	Wdr37	1	1	0	0	0	0	0	207615	Gene_ID	M. musculus	207615	M. musculus	Wdr37	WD repeat domain 37		0	0	0	0	0	0	0	0	0	0	0	0	0	0	0	0	0	0	0	0	2
19943	Rpl28	0	0	0	0	1	0	1	19943	Gene_ID	M. musculus	19943	M. musculus	Rpl28	ribosomal protein L28	GO:0006412 translation;GO:0043043 peptide biosynthetic process;GO:0043604 amide biosynthetic process	0	1	0	0	0	0	0	0	0	0	0	0	0	0	0	0	0	0	0	0	2
75406	Ndufs7	0	1	0	1	0	0	0	75406	Gene_ID	M. musculus	75406	M. musculus	Ndufs7	NADH:ubiquinone oxidoreductase core subunit S7	GO:0015988 energy coupled proton transmembrane transport, against electrochemical gradient;GO:0015990 electron transport coupled proton transport;GO:0006120 mitochondrial electron transport, NADH to ubiquinone	1	0	0	0	0	0	0	0	0	0	0	0	0	1	0	0	0	0	0	0	2
22334	Vdac2	0	1	0	0	0	0	1	22334	Gene_ID	M. musculus	22334	M. musculus	Vdac2	voltage-dependent anion channel 2	GO:0097345 mitochondrial outer membrane permeabilization;GO:1902110 positive regulation of mitochondrial membrane permeability involved in apoptotic process;GO:1902686 mitochondrial outer membrane permeabilization involved in programmed cell death	1	0	1	0	0	0	0	0	1	0	0	0	0	0	0	0	0	0	0	0	2
50708	Hist1h1c	0	0	0	1	1	0	0	50708	Gene_ID	M. musculus	50708	M. musculus	H1f2	H1.2 linker histone, cluster member	GO:0098532 histone H3-K27 trimethylation;GO:0016584 nucleosome positioning;GO:0080182 histone H3-K4 trimethylation	0	0	1	0	0	0	0	0	0	0	0	0	0	0	0	0	0	0	0	0	2
19170	Psmb1	0	0	0	0	1	1	0	19170	Gene_ID	M. musculus	19170	M. musculus	Psmb1	proteasome (prosome, macropain) subunit, beta type 1	GO:0010498 proteasomal protein catabolic process;GO:0051603 proteolysis involved in cellular protein catabolic process;GO:0044257 cellular protein catabolic process	0	1	1	0	0	0	0	0	0	0	0	0	0	0	1	0	0	0	0	0	2
14406	Gabrg2	0	1	0	0	0	0	1	14406	Gene_ID	M. musculus	14406	M. musculus	Gabrg2	gamma-aminobutyric acid (GABA) A receptor, subunit gamma 2	GO:0071420 cellular response to histamine;GO:0034776 response to histamine;GO:1904862 inhibitory synapse assembly	0	0	0	0	0	0	0	0	0	0	1	0	1	1	0	0	0	0	0	0	2
11947	Atp5b	0	0	0	0	1	0	1	11947	Gene_ID	M. musculus	11947	M. musculus	Atp5b	ATP synthase, H+ transporting mitochondrial F1 complex, beta subunit	GO:0006933 negative regulation of cell adhesion involved in substrate-bound cell migration;GO:0042776 mitochondrial ATP synthesis coupled proton transport;GO:0098760 response to interleukin-7	1	0	0	0	1	0	0	0	0	0	0	0	0	1	0	0	0	0	0	0	2
13030	Ctsb	0	0	0	1	1	0	0	13030	Gene_ID	M. musculus	13030	M. musculus	Ctsb	cathepsin B	GO:0006590 thyroid hormone generation;GO:0046697 decidualization;GO:0001893 maternal placenta development	0	0	0	0	0	0	0	0	0	0	0	0	0	0	1	0	0	0	0	0	2
66128	Mrps36	0	0	0	0	1	1	0	66128	Gene_ID	M. musculus	66128	M. musculus	Mrps36	mitochondrial ribosomal protein S36	GO:0006103 2-oxoglutarate metabolic process;GO:0043648 dicarboxylic acid metabolic process;GO:0019752 carboxylic acid metabolic process	0	1	0	0	0	0	0	0	0	0	0	1	0	0	0	0	0	0	0	0	2
239017	Ogdhl	0	0	0	0	1	0	1	239017	Gene_ID	M. musculus	239017	M. musculus	Ogdhl	oxoglutarate dehydrogenase-like	GO:0006103 2-oxoglutarate metabolic process;GO:0006099 tricarboxylic acid cycle;GO:0043648 dicarboxylic acid metabolic process	1	0	0	0	0	0	0	0	0	0	0	1	0	0	0	0	0	0	0	0	2
20972	Syngr1	1	0	0	0	1	0	0	20972	Gene_ID	M. musculus	20972	M. musculus	Syngr1	synaptogyrin 1	GO:0048172 regulation of short-term neuronal synaptic plasticity;GO:0048499 synaptic vesicle membrane organization;GO:0048169 regulation of long-term neuronal synaptic plasticity	0	0	0	1	0	1	0	0	0	0	0	0	0	0	1	0	0	0	0	0	2
17991	Ndufa2	0	0	0	1	1	0	0	17991	Gene_ID	M. musculus	17991	M. musculus	Ndufa2	NADH:ubiquinone oxidoreductase subunit A2	GO:0001835 blastocyst hatching;GO:0035188 hatching;GO:0071684 organism emergence from protective structure	1	0	0	0	0	0	0	0	0	0	0	0	0	0	0	0	0	0	0	0	2
54683	Prdx5	1	1	0	0	0	0	0	54683	Gene_ID	M. musculus	54683	M. musculus	Prdx5	peroxiredoxin 5	GO:0060785 regulation of apoptosis involved in tissue homeostasis;GO:0016480 negative regulation of transcription by RNA polymerase III;GO:0070995 NADPH oxidation	0	0	1	0	0	0	0	0	0	0	0	0	0	0	0	0	0	0	0	0	2
241263	Gpr158	1	0	0	0	0	0	1	241263	Gene_ID	M. musculus	241263	M. musculus	Gpr158	G protein-coupled receptor 158	GO:0072659 protein localization to plasma membrane;GO:1990778 protein localization to cell periphery;GO:0072657 protein localization to membrane	0	0	0	0	0	0	0	1	0	0	0	0	0	0	0	0	0	0	0	0	2
110308	Krt5	0	0	1	0	0	0	1	110308	Gene_ID	M. musculus	110308	M. musculus	Krt5	keratin 5		0	0	0	0	0	0	0	0	0	0	0	0	0	0	0	0	1	0	0	0	2
26961	Rpl8	0	0	0	0	0	1	1	26961	Gene_ID	M. musculus	26961	M. musculus	Rpl8	ribosomal protein L8	GO:0002181 cytoplasmic translation;GO:0006412 translation;GO:0043043 peptide biosynthetic process	0	1	0	0	0	0	0	0	0	0	0	0	0	0	0	0	0	0	0	0	2
14251	Flot1	0	0	0	0	1	0	1	14251	Gene_ID	M. musculus	14251	M. musculus	Flot1	flotillin 1	GO:0033227 dsRNA transport;GO:0032226 positive regulation of synaptic transmission, dopaminergic;GO:0060355 positive regulation of cell adhesion molecule production	0	0	0	0	1	1	1	1	1	0	1	0	1	0	0	1	0	0	0	0	2
20404	Sh3gl2	0	1	0	1	0	0	0	20404	Gene_ID	M. musculus	20404	M. musculus	Sh3gl2	SH3-domain GRB2-like 2	GO:0099050 vesicle scission;GO:0097753 membrane bending;GO:1905604 negative regulation of blood-brain barrier permeability	0	0	0	0	1	0	1	0	1	1	0	0	0	0	0	0	1	0	0	1	2
72685	Dnajc6	0	0	0	0	0	1	1	72685	Gene_ID	M. musculus	72685	M. musculus	Dnajc6	DnaJ heat shock protein family (Hsp40) member C6	GO:0016191 synaptic vesicle uncoating;GO:0072318 clathrin coat disassembly;GO:0072319 vesicle uncoating	0	0	0	0	1	0	0	0	1	1	0	0	0	0	0	0	0	0	0	1	2
72349	Dusp3	1	1	0	0	0	0	0	72349	Gene_ID	M. musculus	72349	M. musculus	Dusp3	dual specificity phosphatase 3 (vaccinia virus phosphatase VH1-related)	GO:0120182 regulation of focal adhesion disassembly;GO:0120183 positive regulation of focal adhesion disassembly;GO:0120180 cell-substrate junction disassembly	0	0	1	0	0	0	0	0	1	0	0	0	1	0	0	0	1	0	0	0	2
18823	Plp1	0	1	1	0	0	0	0	18823	Gene_ID	M. musculus	18823	M. musculus	Plp1	proteolipid protein (myelin) 1	GO:0098990 AMPA selective glutamate receptor signaling pathway;GO:0035235 ionotropic glutamate receptor signaling pathway;GO:0042759 long-chain fatty acid biosynthetic process	0	0	0	0	0	0	1	0	0	0	0	0	0	1	0	0	0	0	0	0	2
11426	Macf1	0	0	1	1	0	0	0	11426	Gene_ID	M. musculus	11426	M. musculus	Macf1	microtubule-actin crosslinking factor 1	GO:0150011 regulation of neuron projection arborization;GO:0006620 posttranslational protein targeting to endoplasmic reticulum membrane;GO:0140058 neuron projection arborization	0	0	0	1	0	0	1	1	1	0	0	0	1	0	0	0	0	0	0	0	2
26875	Pclo	0	0	0	1	0	1	0	26875	Gene_ID	M. musculus	26875	M. musculus	Pclo	piccolo (presynaptic cytomatrix protein)	GO:0098928 presynaptic signal transduction;GO:0099526 presynapse to nucleus signaling pathway;GO:1904071 presynaptic active zone assembly	0	0	0	0	1	1	0	0	1	0	0	0	1	0	0	0	0	0	1	0	2
51792	Ppp2r1a	1	0	0	0	0	0	1	51792	Gene_ID	M. musculus	51792	M. musculus	Ppp2r1a	protein phosphatase 2, regulatory subunit A, alpha	GO:0051232 meiotic spindle elongation;GO:1903538 regulation of meiotic cell cycle process involved in oocyte maturation;GO:0051754 meiotic sister chromatid cohesion, centromeric	0	1	1	0	0	0	0	0	0	0	0	0	0	0	0	1	1	1	0	0	2
18521	Pcbp2	0	0	0	1	0	1	0	18521	Gene_ID	M. musculus	18521	M. musculus	Pcbp2	poly(rC) binding protein 2	GO:0075522 IRES-dependent viral translational initiation;GO:0019081 viral translation;GO:0050687 negative regulation of defense response to virus	0	1	0	0	0	0	0	0	0	0	0	0	0	0	0	0	0	0	0	0	2
11972	Atp6v0d1	1	0	0	1	0	0	0	11972	Gene_ID	M. musculus	11972	M. musculus	Atp6v0d1	ATPase, H+ transporting, lysosomal V0 subunit D1	GO:0036295 cellular response to increased oxygen levels;GO:0036296 response to increased oxygen levels;GO:0007035 vacuolar acidification	1	0	1	0	0	0	0	0	0	0	0	0	0	1	0	0	1	0	0	0	2
330908	Opcml	0	0	0	1	0	0	1	330908	Gene_ID	M. musculus	330908	M. musculus	Opcml	opioid binding protein/cell adhesion molecule-like		0	0	0	0	0	0	0	0	0	0	0	0	0	0	0	0	0	0	0	0	2
239217	Kctd12	1	0	0	1	0	0	0	239217	Gene_ID	M. musculus	239217	M. musculus	Kctd12	potassium channel tetramerisation domain containing 12	GO:0008277 regulation of G protein-coupled receptor signaling pathway;GO:0051260 protein homooligomerization;GO:0051259 protein complex oligomerization	0	0	0	0	0	0	0	0	0	0	0	0	0	0	0	0	0	0	0	0	2
668212	Efr3b	1	0	0	1	0	0	0	668212	Gene_ID	M. musculus	668212	M. musculus	Efr3b	EFR3 homolog B	GO:0046854 phosphatidylinositol phosphate biosynthetic process;GO:0006661 phosphatidylinositol biosynthetic process;GO:0046488 phosphatidylinositol metabolic process	0	0	0	0	0	0	0	1	0	0	0	0	0	0	0	0	0	0	0	0	2
59013	Hnrnph1	0	1	0	1	0	0	0	59013	Gene_ID	M. musculus	59013	M. musculus	Hnrnph1	heterogeneous nuclear ribonucleoprotein H1	GO:0098760 response to interleukin-7;GO:0098761 cellular response to interleukin-7;GO:0043484 regulation of RNA splicing	0	1	0	0	0	0	0	0	0	0	0	0	0	0	0	0	1	0	0	0	2
68693	Hnrnpul2	1	0	1	0	0	0	0	68693	Gene_ID	M. musculus	68693	M. musculus	Hnrnpul2	heterogeneous nuclear ribonucleoprotein U-like 2	GO:0008150 biological_process	0	0	0	0	0	0	0	0	0	0	0	0	0	0	0	0	0	0	0	0	2
108068	Grm2	1	0	0	0	1	0	0	108068	Gene_ID	M. musculus	108068	M. musculus	Grm2	glutamate receptor, metabotropic 2	GO:0090461 glutamate homeostasis;GO:2001023 regulation of response to drug;GO:0080144 amino acid homeostasis	0	0	0	0	0	1	0	0	0	0	0	0	0	1	0	0	0	1	0	0	2
11837	Rplp0	1	0	0	1	0	0	0	11837	Gene_ID	M. musculus	11837	M. musculus	Rplp0	ribosomal protein, large, P0	GO:0000027 ribosomal large subunit assembly;GO:0071353 cellular response to interleukin-4;GO:0070670 response to interleukin-4	0	1	0	0	0	0	0	0	0	0	0	0	0	0	0	0	0	0	0	0	2
83767	Wasf1	0	1	0	0	0	1	0	83767	Gene_ID	M. musculus	83767	M. musculus	Wasf1	WASP family, member 1	GO:0098939 dendritic transport of mitochondrion;GO:1990416 cellular response to brain-derived neurotrophic factor stimulus;GO:0051388 positive regulation of neurotrophin TRK receptor signaling pathway	0	0	0	0	1	0	1	0	1	0	0	0	1	0	0	1	1	0	1	0	2
66797	Cntnap2	0	1	0	0	0	0	1	66797	Gene_ID	M. musculus	66797	M. musculus	Cntnap2	contactin associated protein-like 2	GO:0099610 action potential initiation;GO:1901558 response to metformin;GO:0098977 inhibitory chemical synaptic transmission	0	0	0	0	0	0	1	0	1	0	0	0	1	0	0	0	0	0	0	0	2
18746	Pkm	0	1	0	0	0	0	1	18746	Gene_ID	M. musculus	18746	M. musculus	Pkm	pyruvate kinase, muscle	GO:0042866 pyruvate biosynthetic process;GO:2000767 positive regulation of cytoplasmic translation;GO:2000765 regulation of cytoplasmic translation	1	1	0	0	0	0	0	0	0	0	0	1	0	0	1	0	0	1	0	0	2
67972	Atp2b1	0	0	1	1	0	0	0	67972	Gene_ID	M. musculus	67972	M. musculus	Atp2b1	ATPase, Ca++ transporting, plasma membrane 1	GO:1990034 calcium ion export across plasma membrane;GO:0003056 regulation of vascular associated smooth muscle contraction;GO:1901660 calcium ion export	0	0	1	0	0	0	0	0	1	0	0	0	0	1	0	0	0	0	0	1	2
16971	Lrp1	0	1	0	0	0	0	1	16971	Gene_ID	M. musculus	16971	M. musculus	Lrp1	low density lipoprotein receptor-related protein 1	GO:0101010 pulmonary blood vessel remodeling;GO:1905109 regulation of pulmonary blood vessel remodeling;GO:1905167 positive regulation of lysosomal protein catabolic process	1	0	0	1	1	0	1	1	1	1	0	0	1	1	0	0	0	0	0	1	2
67895	Ppa1	0	1	1	0	0	0	0	67895	Gene_ID	M. musculus	67895	M. musculus	Ppa1	pyrophosphatase (inorganic) 1	GO:0006796 phosphate-containing compound metabolic process;GO:0006793 phosphorus metabolic process;GO:0044237 cellular metabolic process	1	1	0	0	0	0	0	0	0	0	0	0	0	0	0	0	0	0	0	0	2
22003	Tpm1	1	0	0	0	0	0	1	22003	Gene_ID	M. musculus	22003	M. musculus	Tpm1	tropomyosin 1, alpha	GO:0003065 positive regulation of heart rate by epinephrine;GO:0001996 positive regulation of heart rate by epinephrine-norepinephrine;GO:0003062 regulation of heart rate by chemical signal	0	1	0	0	0	0	0	0	1	0	0	0	0	0	0	0	0	0	0	0	2
267019	Rps15a	0	0	0	0	0	0	1	267019	Gene_ID	M. musculus	267019	M. musculus	Rps15a	ribosomal protein S15A	GO:0009615 response to virus;GO:0045787 positive regulation of cell cycle;GO:0051726 regulation of cell cycle	0	1	0	0	0	0	0	0	0	0	0	0	0	0	0	0	0	0	0	0	1
319195	Rpl17	0	0	0	1	0	0	0	319195	Gene_ID	M. musculus	319195	M. musculus	Rpl17	ribosomal protein L17	GO:1900087 positive regulation of G1/S transition of mitotic cell cycle;GO:1902808 positive regulation of cell cycle G1/S phase transition;GO:1901992 positive regulation of mitotic cell cycle phase transition	0	1	0	0	0	0	0	0	0	0	0	0	0	0	0	0	0	0	0	0	1
53869	Rab11a	1	0	0	0	0	0	0	53869	Gene_ID	M. musculus	53869	M. musculus	Rab11a	RAB11A, member RAS oncogene family	GO:0010796 regulation of multivesicular body size;GO:0036258 multivesicular body assembly;GO:0036257 multivesicular body organization	0	1	1	1	1	1	1	1	1	1	0	0	0	0	0	0	0	0	1	1	1
207182	Ggt7	0	0	0	0	1	0	0	207182	Gene_ID	M. musculus	207182	M. musculus	Ggt7	gamma-glutamyltransferase 7	GO:0006751 glutathione catabolic process;GO:0006750 glutathione biosynthetic process;GO:0019184 nonribosomal peptide biosynthetic process	0	1	0	0	0	0	0	0	0	0	0	0	0	0	0	0	0	0	0	0	1
17957	Napb	0	0	0	0	0	1	0	17957	Gene_ID	M. musculus	17957	M. musculus	Napb	N-ethylmaleimide sensitive fusion protein attachment protein beta	GO:0035494 SNARE complex disassembly;GO:0010807 regulation of synaptic vesicle priming;GO:0016082 synaptic vesicle priming	0	0	0	0	1	0	0	0	1	1	0	0	0	0	0	0	0	0	0	0	1
320707	Atp2b3	0	0	1	0	0	0	0	320707	Gene_ID	M. musculus	320707	M. musculus	Atp2b3	ATPase, Ca++ transporting, plasma membrane 3	GO:1990034 calcium ion export across plasma membrane;GO:1901660 calcium ion export;GO:0070839 metal ion export	0	0	1	0	0	0	0	0	0	0	0	0	0	1	0	0	0	0	0	0	1
23996	Psmc4	0	0	0	0	0	1	0	23996	Gene_ID	M. musculus	23996	M. musculus	Psmc4	proteasome (prosome, macropain) 26S subunit, ATPase, 4	GO:0001824 blastocyst development;GO:0043161 proteasome-mediated ubiquitin-dependent protein catabolic process;GO:0010498 proteasomal protein catabolic process	0	1	1	0	0	0	0	0	0	0	0	0	0	0	0	0	0	0	0	0	1
12034	Phb2	0	0	0	1	0	0	0	12034	Gene_ID	M. musculus	12034	M. musculus	Phb2	prohibitin 2	GO:1900208 regulation of cardiolipin metabolic process;GO:1990051 activation of protein kinase C activity;GO:0060762 regulation of branching involved in mammary gland duct morphogenesis	1	0	1	0	0	0	0	0	1	0	0	0	0	1	0	0	0	0	0	0	1
20779	Src	0	0	0	0	0	1	0	20779	Gene_ID	M. musculus	20779	M. musculus	Src	Rous sarcoma oncogene	GO:0086098 angiotensin-activated signaling pathway involved in heart process;GO:0001545 primary ovarian follicle growth;GO:0071393 cellular response to progesterone stimulus	0	1	1	1	1	1	1	0	1	1	0	0	1	0	0	1	1	1	0	0	1
22378	Wbp2	0	0	1	0	0	0	0	22378	Gene_ID	M. musculus	22378	M. musculus	Wbp2	WW domain binding protein 2	GO:0071442 positive regulation of histone H3-K14 acetylation;GO:0071440 regulation of histone H3-K14 acetylation;GO:0050847 progesterone receptor signaling pathway	0	0	0	0	0	0	0	0	0	0	0	0	0	0	0	0	0	0	0	0	1
19181	Psmc2	0	0	0	1	0	0	0	19181	Gene_ID	M. musculus	19181	M. musculus	Psmc2	proteasome (prosome, macropain) 26S subunit, ATPase 2	GO:0043161 proteasome-mediated ubiquitin-dependent protein catabolic process;GO:0010498 proteasomal protein catabolic process;GO:0006511 ubiquitin-dependent protein catabolic process	0	1	1	0	0	0	0	0	0	0	0	0	0	0	1	0	0	0	0	0	1
19179	Psmc1	0	0	0	0	1	0	0	19179	Gene_ID	M. musculus	19179	M. musculus	Psmc1	protease (prosome, macropain) 26S subunit, ATPase 1	GO:1901215 negative regulation of neuron death;GO:1901214 regulation of neuron death;GO:0043161 proteasome-mediated ubiquitin-dependent protein catabolic process	0	1	1	0	0	0	0	0	0	0	0	0	0	0	0	0	0	0	0	0	1
19385	Ranbp1	0	0	0	0	0	1	0	19385	Gene_ID	M. musculus	19385	M. musculus	Ranbp1	RAN binding protein 1	GO:0072750 cellular response to leptomycin B;GO:1901344 response to leptomycin B;GO:0046604 positive regulation of mitotic centrosome separation	0	0	0	0	0	0	1	0	0	0	0	0	0	0	0	0	0	0	0	0	1
65254	Dpysl5	0	0	0	0	1	0	0	65254	Gene_ID	M. musculus	65254	M. musculus	Dpysl5	dihydropyrimidinase-like 5	GO:0006208 pyrimidine nucleobase catabolic process;GO:0046113 nucleobase catabolic process;GO:0006206 pyrimidine nucleobase metabolic process	0	0	0	0	0	0	1	0	0	0	0	0	0	0	0	0	1	0	0	0	1
268932	Caskin1	0	0	0	1	0	0	0	268932	Gene_ID	M. musculus	268932	M. musculus	Caskin1	CASK interacting protein 1	GO:0007165 signal transduction;GO:0023052 signaling;GO:0007154 cell communication	0	0	0	0	0	0	0	0	0	0	0	0	0	0	0	0	0	0	0	0	1
270106	Rpl13	0	0	0	1	0	0	0	270106	Gene_ID	M. musculus	270106	M. musculus	Rpl13	ribosomal protein L13	GO:0001824 blastocyst development;GO:0060348 bone development;GO:0001501 skeletal system development	0	1	0	0	0	0	0	0	0	0	0	0	0	0	0	0	0	0	0	0	1
104015	Synj1	0	0	0	1	0	0	0	104015	Gene_ID	M. musculus	104015	M. musculus	Synj1	synaptojanin 1	GO:1904980 positive regulation of endosome organization;GO:1904978 regulation of endosome organization;GO:0016191 synaptic vesicle uncoating	0	0	0	0	1	0	1	0	1	0	0	0	0	0	0	0	0	0	1	0	1
12462	Cct3	1	0	0	0	0	0	0	12462	Gene_ID	M. musculus	12462	M. musculus	Cct3	chaperonin containing Tcp1, subunit 3 (gamma)	GO:1904851 positive regulation of establishment of protein localization to telomere;GO:0070203 regulation of establishment of protein localization to telomere;GO:0070202 regulation of establishment of protein localization to chromosome	0	0	0	1	0	0	0	0	1	0	0	0	0	0	0	0	0	0	0	0	1
110826	Etfb	0	0	0	1	0	0	0	110826	Gene_ID	M. musculus	110826	M. musculus	Etfb	electron transferring flavoprotein, beta polypeptide	GO:0033539 fatty acid beta-oxidation using acyl-CoA dehydrogenase;GO:0006635 fatty acid beta-oxidation;GO:0009062 fatty acid catabolic process	1	0	0	0	0	0	0	0	0	0	0	0	0	0	0	0	0	0	0	0	1
231086	Hadhb	0	0	0	0	0	1	0	231086	Gene_ID	M. musculus	231086	M. musculus	Hadhb	hydroxyacyl-CoA dehydrogenase trifunctional multienzyme complex subunit beta	GO:0006635 fatty acid beta-oxidation;GO:0009062 fatty acid catabolic process;GO:0019395 fatty acid oxidation	0	0	0	0	0	0	0	0	0	0	0	0	0	0	0	0	0	0	0	0	1
76936	Hnrnpm	0	0	0	0	0	0	1	76936	Gene_ID	M. musculus	76936	M. musculus	Hnrnpm	heterogeneous nuclear ribonucleoprotein M	GO:2000815 regulation of mRNA stability involved in response to oxidative stress;GO:0010610 regulation of mRNA stability involved in response to stress;GO:1904591 positive regulation of protein import	0	1	0	1	0	0	0	0	0	0	0	0	0	0	0	0	1	0	0	0	1
20091	Rps3a	0	0	0	0	0	0	1	20091	Gene_ID	M. musculus	20091	M. musculus	Rps3a1	ribosomal protein S3A1	GO:0048146 positive regulation of fibroblast proliferation;GO:0048145 regulation of fibroblast proliferation;GO:0048144 fibroblast proliferation	0	1	0	0	0	0	0	0	0	0	0	0	0	0	0	0	0	0	0	0	1
329165	Abi2	1	0	0	0	0	0	0	329165	Gene_ID	M. musculus	329165	M. musculus	Abi2	abl interactor 2	GO:0045186 zonula adherens assembly;GO:0070309 lens fiber cell morphogenesis;GO:2000601 positive regulation of Arp2/3 complex-mediated actin nucleation	0	0	0	0	0	0	1	0	1	0	0	0	1	0	0	1	1	0	0	0	1
110323	Cox6b1	0	0	0	0	0	0	1	110323	Gene_ID	M. musculus	110323	M. musculus	Cox6b1	cytochrome c oxidase, subunit 6B1		1	0	1	0	0	0	0	0	0	0	0	0	0	0	0	0	0	0	0	0	1
19339	Rab3a	0	0	0	0	0	1	0	19339	Gene_ID	M. musculus	19339	M. musculus	Rab3a	RAB3A, member RAS oncogene family	GO:0061670 evoked neurotransmitter secretion;GO:1905684 regulation of plasma membrane repair;GO:0048790 maintenance of presynaptic active zone structure	0	0	0	0	1	1	1	1	1	1	1	0	1	1	1	0	0	0	1	0	1
66054	Cndp2	0	1	0	0	0	0	0	66054	Gene_ID	M. musculus	66054	M. musculus	Cndp2	CNDP dipeptidase 2 (metallopeptidase M20 family)	GO:0006508 proteolysis;GO:0019538 protein metabolic process;GO:1901564 organonitrogen compound metabolic process	0	0	0	0	0	0	0	0	0	0	0	0	0	0	0	0	0	0	0	0	1
20751	Spr	0	0	0	0	1	0	0	20751	Gene_ID	M. musculus	20751	M. musculus	Spr	sepiapterin reductase	GO:0019889 pteridine metabolic process;GO:0006729 tetrahydrobiopterin biosynthetic process;GO:0046146 tetrahydrobiopterin metabolic process	0	0	0	0	0	0	1	0	0	0	0	0	0	0	0	0	0	0	0	0	1
11775	Ap3b2	0	0	0	0	1	0	0	11775	Gene_ID	M. musculus	11775	M. musculus	Ap3b2	adaptor-related protein complex 3, beta 2 subunit	GO:0048490 anterograde synaptic vesicle transport;GO:0099514 synaptic vesicle cytoskeletal transport;GO:0099517 synaptic vesicle transport along microtubule	0	0	0	0	0	0	0	0	0	0	0	0	0	0	0	0	0	0	1	0	1
110695	Aldh7a1	0	0	0	0	1	0	0	110695	Gene_ID	M. musculus	110695	M. musculus	Aldh7a1	aldehyde dehydrogenase family 7, member A1		0	0	1	0	0	0	0	0	0	0	0	1	0	0	0	0	0	0	0	0	1
224617	Tbc1d24	0	0	0	0	0	1	0	224617	Gene_ID	M. musculus	224617	M. musculus	Tbc1d24	TBC1 domain family, member 24	GO:1902083 negative regulation of peptidyl-cysteine S-nitrosylation;GO:2000169 regulation of peptidyl-cysteine S-nitrosylation;GO:0018119 peptidyl-cysteine S-nitrosylation	0	0	0	0	1	1	1	0	0	1	0	0	1	0	0	0	0	0	0	0	1
20199	S100a5	0	1	0	0	0	0	0	20199	Gene_ID	M. musculus	20199	M. musculus	S100a5	S100 calcium binding protein A5	GO:0008150 biological_process	0	0	0	0	0	0	0	0	0	0	0	0	0	0	0	0	0	0	0	0	1
70572	Ipo5	0	0	0	0	0	0	1	70572	Gene_ID	M. musculus	70572	M. musculus	Ipo5	importin 5	GO:0006610 ribosomal protein import into nucleus;GO:0006607 NLS-bearing protein import into nucleus;GO:0042307 positive regulation of protein import into nucleus	0	0	0	1	0	0	0	0	0	0	0	0	0	0	0	0	0	0	0	0	1
19349	Rab7	0	0	0	0	0	1	0	19349	Gene_ID	M. musculus	19349	M. musculus	Rab7	RAB7, member RAS oncogene family	GO:0007174 epidermal growth factor catabolic process;GO:1903542 negative regulation of exosomal secretion;GO:0022615 protein to membrane docking	0	0	0	1	1	0	0	1	1	1	0	0	0	1	1	1	0	0	1	0	1
21838	Thy1	0	0	0	0	0	1	0	21838	Gene_ID	M. musculus	21838	M. musculus	Thy1	thymus cell antigen 1, theta	GO:2000298 regulation of Rho-dependent protein serine/threonine kinase activity;GO:0034116 positive regulation of heterotypic cell-cell adhesion;GO:0070571 negative regulation of neuron projection regeneration	0	0	0	0	0	0	1	1	1	0	0	0	1	1	0	0	0	0	0	0	1
19655	Rbmx	0	0	0	0	0	0	1	19655	Gene_ID	M. musculus	19655	M. musculus	Rbmx	RNA binding motif protein, X chromosome	GO:0006376 mRNA splice site selection;GO:0048026 positive regulation of mRNA splicing, via spliceosome;GO:0050685 positive regulation of mRNA processing	0	1	0	0	0	0	0	0	0	0	0	0	0	0	0	1	0	0	0	0	1
12217	Bsn	1	0	0	0	0	0	0	12217	Gene_ID	M. musculus	12217	M. musculus	Bsn	bassoon	GO:0098928 presynaptic signal transduction;GO:0099526 presynapse to nucleus signaling pathway;GO:1904071 presynaptic active zone assembly	0	0	0	0	1	0	0	0	0	0	0	0	1	0	0	0	0	0	0	0	1
53972	Ngef	0	0	0	0	0	0	1	53972	Gene_ID	M. musculus	53972	M. musculus	Ngef	neuronal guanine nucleotide exchange factor	GO:0061002 negative regulation of dendritic spine morphogenesis;GO:0098883 synapse pruning;GO:0061000 negative regulation of dendritic spine development	0	0	0	0	0	0	1	0	1	0	0	0	1	0	0	1	1	0	0	0	1
11735	Ank3	0	0	0	0	0	1	0	11735	Gene_ID	M. musculus	11735	M. musculus	Ank3	ankyrin 3, epithelial	GO:0010650 positive regulation of cell communication by electrical coupling;GO:1900827 positive regulation of membrane depolarization during cardiac muscle cell action potential;GO:0072658 maintenance of protein location in membrane	0	0	0	1	0	0	1	1	0	0	0	0	1	1	0	0	0	0	0	0	1
13382	Dld	0	1	0	0	0	0	0	13382	Gene_ID	M. musculus	13382	M. musculus	Dld	dihydrolipoamide dehydrogenase	GO:0051068 dihydrolipoamide metabolic process;GO:0009106 lipoate metabolic process;GO:0018335 protein succinylation	1	0	1	0	0	0	0	0	0	0	0	1	0	0	0	0	0	0	0	0	1
15388	Hnrnpl	0	0	0	0	0	0	1	15388	Gene_ID	M. musculus	15388	M. musculus	Hnrnpl	heterogeneous nuclear ribonucleoprotein L	GO:1902416 positive regulation of mRNA binding;GO:1905216 positive regulation of RNA binding;GO:1902415 regulation of mRNA binding	0	1	0	0	0	0	0	0	0	0	0	0	0	0	0	0	0	0	0	0	1
14862	Gstm1	0	1	0	0	0	0	0	14862	Gene_ID	M. musculus	14862	M. musculus	Gstm1	glutathione S-transferase, mu 1	GO:0042178 xenobiotic catabolic process;GO:0006749 glutathione metabolic process;GO:0006805 xenobiotic metabolic process	0	0	0	0	0	0	0	0	0	0	0	0	0	0	0	0	0	0	0	0	1
23980	Pebp1	0	1	0	0	0	0	0	23980	Gene_ID	M. musculus	23980	M. musculus	Pebp1	phosphatidylethanolamine binding protein 1	GO:0060409 positive regulation of acetylcholine metabolic process;GO:0060408 regulation of acetylcholine metabolic process;GO:0008291 acetylcholine metabolic process	0	0	1	0	0	0	0	0	1	0	0	0	0	0	0	0	0	0	0	0	1
23950	Dnajb6	0	1	0	0	0	0	0	23950	Gene_ID	M. musculus	23950	M. musculus	Dnajb6	DnaJ heat shock protein family (Hsp40) member B6	GO:0060715 syncytiotrophoblast cell differentiation involved in labyrinthine layer development;GO:0090084 negative regulation of inclusion body assembly;GO:0060710 chorio-allantoic fusion	0	0	1	0	0	0	0	0	1	0	0	0	0	0	0	0	0	0	0	0	1
109676	Ank2	0	1	0	0	0	0	0	109676	Gene_ID	M. musculus	109676	M. musculus	Ank2	ankyrin 2, brain	GO:0036309 protein localization to M-band;GO:0036371 protein localization to T-tubule;GO:0098907 regulation of SA node cell action potential	0	0	0	0	1	0	0	1	1	0	0	0	0	1	0	0	0	0	0	0	1
268860	Abat	0	0	1	0	0	0	0	268860	Gene_ID	M. musculus	268860	M. musculus	Abat	4-aminobutyrate aminotransferase	GO:0061528 aspartate secretion;GO:1904448 regulation of aspartate secretion;GO:1904450 positive regulation of aspartate secretion	0	0	0	1	0	0	0	0	0	0	1	0	0	1	0	0	0	0	0	0	1
11829	Aqp4	0	0	0	0	1	0	0	11829	Gene_ID	M. musculus	11829	M. musculus	Aqp4	aquaporin 4	GO:0033326 cerebrospinal fluid secretion;GO:0060354 negative regulation of cell adhesion molecule production;GO:0070295 renal water absorption	0	0	1	0	0	0	1	0	1	0	0	0	0	0	0	0	0	0	0	0	1
17433	Mobp	0	0	0	0	0	1	0	17433	Gene_ID	M. musculus	17433	M. musculus	Mobp	myelin-associated oligodendrocytic basic protein		0	0	0	0	0	0	0	0	0	0	0	0	0	0	0	0	0	0	0	0	1
110842	Etfa	0	0	0	0	0	1	0	110842	Gene_ID	M. musculus	110842	M. musculus	Etfa	electron transferring flavoprotein, alpha polypeptide	GO:0033539 fatty acid beta-oxidation using acyl-CoA dehydrogenase;GO:0006635 fatty acid beta-oxidation;GO:0009062 fatty acid catabolic process	1	0	0	0	0	0	0	0	0	0	0	0	0	0	0	0	0	0	0	0	1
21762	Psmd2	0	0	0	0	0	1	0	21762	Gene_ID	M. musculus	21762	M. musculus	Psmd2	proteasome (prosome, macropain) 26S subunit, non-ATPase, 2	GO:0042176 regulation of protein catabolic process;GO:0043161 proteasome-mediated ubiquitin-dependent protein catabolic process;GO:0010498 proteasomal protein catabolic process	0	1	1	0	0	0	0	0	0	0	0	0	0	0	1	0	0	0	0	0	1
70456	Mpc2	0	0	0	0	0	1	0	70456	Gene_ID	M. musculus	70456	M. musculus	Mpc2	mitochondrial pyruvate carrier 2	GO:0006850 mitochondrial pyruvate transmembrane transport;GO:1901475 pyruvate transmembrane transport;GO:0006848 pyruvate transport	0	0	0	1	0	0	0	0	0	0	0	0	0	0	0	0	0	0	0	0	1
14799	Gria1	0	0	0	1	0	0	0	14799	Gene_ID	M. musculus	14799	M. musculus	Gria1	glutamate receptor, ionotropic, AMPA1 (alpha 1)	GO:0071242 cellular response to ammonium ion;GO:0060359 response to ammonium ion;GO:0045838 positive regulation of membrane potential	0	0	0	0	1	1	0	0	0	1	1	0	0	0	0	0	0	1	0	1	1
14678	Gnai2	0	0	0	0	1	0	0	14678	Gene_ID	M. musculus	14678	M. musculus	Gnai2	guanine nucleotide binding protein (G protein), alpha inhibiting 2	GO:1903614 negative regulation of protein tyrosine phosphatase activity;GO:0140199 negative regulation of adenylate cyclase-activating adrenergic receptor signaling pathway involved in heart process;GO:0140192 regulation of adenylate cyclase-activating adrenergic receptor signaling pathway involved in heart process	1	0	0	0	1	1	0	0	0	0	1	0	0	1	0	0	0	1	0	0	1
76932	Arfip2	1	0	0	0	0	0	0	76932	Gene_ID	M. musculus	76932	M. musculus	Arfip2	ADP-ribosylation factor interacting protein 2	GO:0034315 regulation of Arp2/3 complex-mediated actin nucleation;GO:0051125 regulation of actin nucleation;GO:0034314 Arp2/3 complex-mediated actin nucleation	0	0	0	0	0	0	0	0	1	1	0	0	0	0	0	0	0	0	0	0	1
11844	Arf5	0	0	0	0	0	0	1	11844	Gene_ID	M. musculus	11844	M. musculus	Arf5	ADP-ribosylation factor 5	GO:0006890 retrograde vesicle-mediated transport, Golgi to endoplasmic reticulum;GO:0048193 Golgi vesicle transport;GO:0006886 intracellular protein transport	0	0	0	0	0	0	0	0	0	1	0	0	0	0	0	0	0	0	0	0	1
18417	Cldn11	1	0	0	0	0	0	0	18417	Gene_ID	M. musculus	18417	M. musculus	Cldn11	claudin 11	GO:0070830 bicellular tight junction assembly;GO:0120192 tight junction assembly;GO:0043297 apical junction assembly	0	0	0	0	0	0	0	0	0	0	0	0	1	0	0	0	0	0	0	0	1
66606	Lrrc57	1	0	0	0	0	0	0	66606	Gene_ID	M. musculus	66606	M. musculus	Lrrc57	leucine rich repeat containing 57	GO:0008150 biological_process	0	0	0	0	0	0	0	0	0	0	0	0	0	0	0	0	0	0	0	0	1
26891	Cops4	0	0	0	1	0	0	0	26891	Gene_ID	M. musculus	26891	M. musculus	Cops4	COP9 signalosome subunit 4	GO:0000338 protein deneddylation;GO:0070646 protein modification by small protein removal;GO:0070647 protein modification by small protein conjugation or removal	0	0	1	0	0	0	0	0	0	1	0	0	0	0	0	1	0	0	0	1	1
17755	Map1b	1	0	0	0	0	0	0	17755	Gene_ID	M. musculus	17755	M. musculus	Map1b	microtubule-associated protein 1B	GO:0034643 establishment of mitochondrion localization, microtubule-mediated;GO:0047497 mitochondrion transport along microtubule;GO:0061162 establishment of monopolar cell polarity	0	0	0	1	0	0	1	0	1	0	0	0	1	0	0	0	0	0	1	0	1
110446	Acat1	0	1	0	0	0	0	0	110446	Gene_ID	M. musculus	110446	M. musculus	Acat1	acetyl-Coenzyme A acetyltransferase 1	GO:1902860 propionyl-CoA biosynthetic process;GO:0046356 acetyl-CoA catabolic process;GO:1902858 propionyl-CoA metabolic process	1	0	1	0	0	0	0	0	0	0	0	1	0	0	0	0	0	0	0	0	1
20168	Rtn3	0	1	0	0	0	0	0	20168	Gene_ID	M. musculus	20168	M. musculus	Rtn3	reticulon 3	GO:0071787 endoplasmic reticulum tubular network formation;GO:0071786 endoplasmic reticulum tubular network organization;GO:1902430 negative regulation of amyloid-beta formation	1	0	0	0	0	0	0	0	0	0	1	0	0	0	0	0	0	0	0	0	1
56320	Dbn1	0	0	0	0	0	0	1	56320	Gene_ID	M. musculus	56320	M. musculus	Dbn1	drebrin 1	GO:1904113 negative regulation of muscle filament sliding;GO:0010643 cell communication by chemical coupling;GO:1902897 regulation of postsynaptic density protein 95 clustering	0	0	0	1	1	1	1	1	1	0	0	0	1	1	0	1	0	0	0	0	1
15469	Prmt1	1	0	0	0	0	0	0	15469	Gene_ID	M. musculus	15469	M. musculus	Prmt1	protein arginine N-methyltransferase 1	GO:0043985 histone H4-R3 methylation;GO:0019919 peptidyl-arginine methylation, to asymmetrical-dimethyl arginine;GO:0045653 negative regulation of megakaryocyte differentiation	0	0	1	0	0	0	0	0	0	0	0	0	0	0	0	0	0	1	0	0	1
26441	Psma4	0	0	1	0	0	0	0	26441	Gene_ID	M. musculus	26441	M. musculus	Psma4	proteasome subunit alpha 4	GO:0010498 proteasomal protein catabolic process;GO:0006511 ubiquitin-dependent protein catabolic process;GO:0019941 modification-dependent protein catabolic process	0	1	1	0	0	0	0	0	0	0	0	0	0	0	0	0	0	0	0	0	1
23983	Pcbp1	0	0	1	0	0	0	0	23983	Gene_ID	M. musculus	23983	M. musculus	Pcbp1	poly(rC) binding protein 1	GO:0039694 viral RNA genome replication;GO:0019079 viral genome replication;GO:0019058 viral life cycle	0	1	0	0	0	0	0	0	0	0	0	0	0	0	0	0	0	0	0	0	1
69225	Carkd	0	0	0	0	0	0	1	69225	Gene_ID	M. musculus	69225	M. musculus	Naxd	NAD(P)HX dehydratase	GO:0110051 metabolite repair;GO:0044237 cellular metabolic process;GO:0008152 metabolic process	0	0	0	0	0	0	0	0	0	0	0	0	0	0	0	0	0	0	0	0	1
16574	Kif5c	0	0	0	1	0	0	0	16574	Gene_ID	M. musculus	16574	M. musculus	Kif5c	kinesin family member 5C	GO:0098964 anterograde dendritic transport of messenger ribonucleoprotein complex;GO:0098971 anterograde dendritic transport of neurotransmitter receptor complex;GO:0098961 dendritic transport of ribonucleoprotein complex	1	0	0	0	1	0	1	0	0	1	0	0	0	0	0	0	0	1	1	0	1
56526	Septin6	0	0	0	0	0	1	0	56526	Gene_ID	M. musculus	56526	M. musculus	Septin6	septin 6	GO:0061640 cytoskeleton-dependent cytokinesis;GO:0000910 cytokinesis;GO:0060271 cilium assembly	0	0	0	0	0	0	0	0	0	0	0	0	0	0	0	0	0	0	0	0	1
217737	Ahsa1	1	0	0	0	0	0	0	217737	Gene_ID	M. musculus	217737	M. musculus	Ahsa1	AHA1, activator of heat shock protein ATPase 1	GO:0032781 positive regulation of ATPase activity;GO:0043462 regulation of ATPase activity;GO:0006457 protein folding	0	0	0	0	0	0	0	0	0	0	0	0	0	0	0	0	0	0	0	0	1
26422	Nbea	0	1	0	0	0	0	0	26422	Gene_ID	M. musculus	26422	M. musculus	Nbea	neurobeachin	GO:0061484 hematopoietic stem cell homeostasis;GO:0006892 post-Golgi vesicle-mediated transport;GO:0048193 Golgi vesicle transport	0	0	0	1	0	0	0	0	0	0	0	0	0	0	0	0	0	0	0	0	1
75617	Rps25	0	0	1	0	0	0	0	75617	Gene_ID	M. musculus	75617	M. musculus	Rps25	ribosomal protein S25	GO:0000028 ribosomal small subunit assembly;GO:0042255 ribosome assembly;GO:0042274 ribosomal small subunit biogenesis	0	1	0	0	0	0	0	0	0	0	0	0	0	0	0	0	0	0	0	0	1
72416	Lrpprc	1	0	0	0	0	0	0	72416	Gene_ID	M. musculus	72416	M. musculus	Lrpprc	leucine-rich PPR-motif containing	GO:0000961 negative regulation of mitochondrial RNA catabolic process;GO:0000960 regulation of mitochondrial RNA catabolic process;GO:0000957 mitochondrial RNA catabolic process	1	1	1	0	0	0	0	0	0	0	0	0	0	0	0	0	0	0	0	0	1
19988	Rpl6	0	0	1	0	0	0	0	19988	Gene_ID	M. musculus	19988	M. musculus	Rpl6	ribosomal protein L6	GO:0000027 ribosomal large subunit assembly;GO:0042255 ribosome assembly;GO:0042273 ribosomal large subunit biogenesis	0	1	0	0	0	0	0	0	0	0	0	0	0	0	0	0	0	0	0	0	1
13665	Eif2s1	0	0	0	0	0	0	1	13665	Gene_ID	M. musculus	13665	M. musculus	Eif2s1	eukaryotic translation initiation factor 2, subunit 1 alpha	GO:0032057 negative regulation of translational initiation in response to stress;GO:2000676 positive regulation of type B pancreatic cell apoptotic process;GO:1905098 negative regulation of guanyl-nucleotide exchange factor activity	1	1	1	0	0	0	0	0	0	0	0	0	0	0	0	0	0	0	0	0	1
99512	Wdr47	0	0	0	0	1	0	0	99512	Gene_ID	M. musculus	99512	M. musculus	Wdr47	WD repeat domain 47	GO:0007275 multicellular organism development;GO:0048856 anatomical structure development;GO:0032502 developmental process	0	0	0	0	0	0	0	0	0	0	0	0	0	0	0	0	0	0	0	0	1
229877	Rap1gds1	0	0	0	0	0	0	1	229877	Gene_ID	M. musculus	229877	M. musculus	Rap1gds1	RAP1, GTP-GDP dissociation stimulator 1	GO:0032471 negative regulation of endoplasmic reticulum calcium ion concentration;GO:0051561 positive regulation of mitochondrial calcium ion concentration;GO:0032469 endoplasmic reticulum calcium ion homeostasis	0	0	0	0	0	0	0	0	0	0	0	0	0	1	0	0	0	0	0	0	1
105653	Phyhip	0	0	0	0	0	1	0	105653	Gene_ID	M. musculus	105653	M. musculus	Phyhip	phytanoyl-CoA hydroxylase interacting protein	GO:0008104 protein localization;GO:0033036 macromolecule localization;GO:0051179 localization	0	0	0	0	0	0	0	0	0	0	0	0	0	0	0	0	0	0	0	0	1
56443	Arpc1a	0	0	0	0	0	1	0	56443	Gene_ID	M. musculus	56443	M. musculus	Arpc1a	actin related protein 2/3 complex, subunit 1A	GO:0034314 Arp2/3 complex-mediated actin nucleation;GO:0045010 actin nucleation;GO:0030838 positive regulation of actin filament polymerization	0	0	0	0	0	0	0	0	1	1	0	0	0	0	0	1	1	0	0	1	1
170719	Oxr1	0	0	0	0	0	0	1	170719	Gene_ID	M. musculus	170719	M. musculus	Oxr1	oxidation resistance 1	GO:1900408 negative regulation of cellular response to oxidative stress;GO:1902083 negative regulation of peptidyl-cysteine S-nitrosylation;GO:0071447 cellular response to hydroperoxide	0	0	0	0	0	0	0	0	0	0	0	0	0	0	0	0	0	0	0	0	1
19989	Rpl7	0	1	0	0	0	0	0	19989	Gene_ID	M. musculus	19989	M. musculus	Rpl7	ribosomal protein L7	GO:0000463 maturation of LSU-rRNA from tricistronic rRNA transcript (SSU-rRNA, 5.8S rRNA, LSU-rRNA);GO:0000470 maturation of LSU-rRNA;GO:0042273 ribosomal large subunit biogenesis	0	1	0	0	0	0	0	0	0	0	0	0	0	0	0	0	0	0	0	0	1
69091	Vps26b	0	0	0	0	0	1	0	69091	Gene_ID	M. musculus	69091	M. musculus	Vps26b	VPS26 retromer complex component B	GO:0042147 retrograde transport, endosome to Golgi;GO:0071346 cellular response to interferon-gamma;GO:0034341 response to interferon-gamma	0	0	0	0	0	0	0	0	0	1	0	0	0	0	0	0	0	0	0	0	1
207728	Pde2a	0	0	0	0	1	0	0	207728	Gene_ID	M. musculus	207728	M. musculus	Pde2a	phosphodiesterase 2A, cGMP-stimulated	GO:1904612 response to 2,3,7,8-tetrachlorodibenzodioxine;GO:1904613 cellular response to 2,3,7,8-tetrachlorodibenzodioxine;GO:0046069 cGMP catabolic process	1	0	0	0	0	0	0	0	0	0	0	0	0	0	0	0	0	0	0	0	1
228858	Gdap1l1	0	0	1	0	0	0	0	228858	Gene_ID	M. musculus	228858	M. musculus	Gdap1l1	ganglioside-induced differentiation-associated protein 1-like 1	GO:0006749 glutathione metabolic process;GO:0006575 cellular modified amino acid metabolic process;GO:0006790 sulfur compound metabolic process	0	0	0	0	0	0	0	0	0	0	0	0	0	0	0	0	0	0	0	0	1
15289	Hmgb1	0	1	0	0	0	0	0	15289	Gene_ID	M. musculus	15289	M. musculus	Hmgb1	high mobility group box 1	GO:0032072 regulation of restriction endodeoxyribonuclease activity;GO:0045819 positive regulation of glycogen catabolic process;GO:0017055 negative regulation of RNA polymerase II transcription preinitiation complex assembly	1	0	1	0	1	0	0	0	1	0	0	0	0	1	1	0	0	0	0	0	1
319504	Nrcam	0	0	0	1	0	0	0	319504	Gene_ID	M. musculus	319504	M. musculus	Nrcam	neuronal cell adhesion molecule	GO:0045162 clustering of voltage-gated sodium channels;GO:0019227 neuronal action potential propagation;GO:0098870 action potential propagation	0	0	0	0	0	0	1	0	0	0	0	0	1	0	0	0	0	0	0	0	1
17762	Mapt	0	0	0	0	0	1	0	17762	Gene_ID	M. musculus	17762	M. musculus	Mapt	microtubule-associated protein tau	GO:1900034 regulation of cellular response to heat;GO:1902474 positive regulation of protein localization to synapse;GO:1904428 negative regulation of tubulin deacetylation	1	0	0	1	0	1	1	0	1	0	0	0	1	0	0	0	0	0	1	0	1
20867	Stip1	0	1	0	0	0	0	0	20867	Gene_ID	M. musculus	20867	M. musculus	Stip1	stress-induced phosphoprotein 1	GO:0098760 response to interleukin-7;GO:0098761 cellular response to interleukin-7;GO:0071345 cellular response to cytokine stimulus	0	0	1	0	0	0	0	0	0	0	0	0	0	0	0	1	0	0	0	0	1
16438	Itpr1	0	0	0	1	0	0	0	16438	Gene_ID	M. musculus	16438	M. musculus	Itpr1	inositol 1,4,5-trisphosphate receptor 1	GO:0050882 voluntary musculoskeletal movement;GO:0042045 epithelial fluid transport;GO:0097421 liver regeneration	1	0	1	0	0	0	1	0	0	0	0	0	0	1	0	0	0	1	0	0	1
13016	Ctbp1	1	0	0	0	0	0	0	13016	Gene_ID	M. musculus	13016	M. musculus	Ctbp1	C-terminal binding protein 1	GO:0098928 presynaptic signal transduction;GO:0099526 presynapse to nucleus signaling pathway;GO:0090241 negative regulation of histone H4 acetylation	0	0	1	0	0	0	0	0	0	0	0	0	0	0	0	0	0	0	0	0	1
333433	Gpd1l	0	0	0	0	1	0	0	333433	Gene_ID	M. musculus	333433	M. musculus	Gpd1l	glycerol-3-phosphate dehydrogenase 1-like	GO:0046168 glycerol-3-phosphate catabolic process;GO:0090038 negative regulation of protein kinase C signaling;GO:0006116 NADH oxidation	0	0	0	1	0	0	0	0	0	0	0	1	0	1	0	0	0	0	0	0	1
12933	Crmp1	0	0	0	0	0	1	0	12933	Gene_ID	M. musculus	12933	M. musculus	Crmp1	collapsin response mediator protein 1	GO:1904530 negative regulation of actin filament binding;GO:1904617 negative regulation of actin binding;GO:1904529 regulation of actin filament binding	0	0	0	0	0	0	1	0	1	0	0	0	0	0	0	0	1	0	0	0	1
67673	Tceb2	1	0	0	0	0	0	0	67673	Gene_ID	M. musculus	67673	M. musculus	Elob	elongin B	GO:0006368 transcription elongation from RNA polymerase II promoter;GO:0006354 DNA-templated transcription, elongation;GO:0045944 positive regulation of transcription by RNA polymerase II	0	0	1	0	0	0	0	0	0	0	0	0	0	0	0	0	0	0	0	0	1
21849	Trim28	0	0	0	0	0	0	1	21849	Gene_ID	M. musculus	21849	M. musculus	Trim28	tripartite motif-containing 28	GO:1901536 negative regulation of DNA demethylation;GO:1901535 regulation of DNA demethylation;GO:0043045 DNA methylation involved in embryo development	0	0	0	1	0	0	1	0	1	0	0	0	0	0	0	0	0	0	0	0	1
69605	Lnp	0	0	1	0	0	0	0	69605	Gene_ID	M. musculus	69605	M. musculus	Lnpk	lunapark, ER junction formation factor	GO:0071788 endoplasmic reticulum tubular network maintenance;GO:1903373 positive regulation of endoplasmic reticulum tubular network organization;GO:1903371 regulation of endoplasmic reticulum tubular network organization	0	0	0	0	0	0	0	0	1	0	0	0	0	0	0	0	0	0	0	0	1
19280	Ptprs	0	1	0	0	0	0	0	19280	Gene_ID	M. musculus	19280	M. musculus	Ptprs	protein tyrosine phosphatase, receptor type, S	GO:0034164 negative regulation of toll-like receptor 9 signaling pathway;GO:0032687 negative regulation of interferon-alpha production;GO:0048671 negative regulation of collateral sprouting	0	0	0	0	0	1	1	0	1	0	1	0	1	0	0	0	0	0	0	0	1
14252	Flot2	0	1	0	0	0	0	0	14252	Gene_ID	M. musculus	14252	M. musculus	Flot2	flotillin 2	GO:1903905 positive regulation of establishment of T cell polarity;GO:0044860 protein localization to plasma membrane raft;GO:1903903 regulation of establishment of T cell polarity	0	0	0	0	1	0	0	1	0	0	1	0	0	0	0	1	0	0	0	0	1
227446	Kiaa1468	0	0	1	0	0	0	0	227446	Gene_ID	M. musculus	227446	M. musculus	Relch	RAB11 binding and LisH domain, coiled-coil and HEAT repeat containing	GO:0032366 intracellular sterol transport;GO:0032367 intracellular cholesterol transport;GO:0032365 intracellular lipid transport	0	0	0	0	0	0	0	0	0	0	0	0	0	0	0	0	0	0	0	0	1
27402	Pdhx	0	0	0	0	0	1	0	27402	Gene_ID	M. musculus	27402	M. musculus	Pdhx	pyruvate dehydrogenase complex, component X	GO:0061732 mitochondrial acetyl-CoA biosynthetic process from pyruvate;GO:0006086 acetyl-CoA biosynthetic process from pyruvate;GO:0006085 acetyl-CoA biosynthetic process	1	0	1	0	0	0	0	0	0	0	0	1	0	0	0	0	0	0	0	0	1
12307	Calb1	0	0	1	0	0	0	0	12307	Gene_ID	M. musculus	12307	M. musculus	Calb1	calbindin 1	GO:0072027 connecting tubule development;GO:0072286 metanephric connecting tubule development;GO:0035502 metanephric part of ureteric bud development	0	0	0	0	0	1	0	0	0	0	0	0	0	1	0	0	0	0	0	1	1
11639	Ak4	0	0	0	1	0	0	0	11639	Gene_ID	M. musculus	11639	M. musculus	Ak4	adenylate kinase 4	GO:2001169 regulation of ATP biosynthetic process;GO:0002082 regulation of oxidative phosphorylation;GO:0046033 AMP metabolic process	1	0	0	0	0	0	0	0	0	0	0	0	0	0	0	0	0	0	0	0	1
226977	Actr1b	0	0	1	0	0	0	0	226977	Gene_ID	M. musculus	226977	M. musculus	Actr1b	ARP1 actin-related protein 1B, centractin beta		0	0	0	0	0	0	0	0	0	0	0	0	0	0	1	0	0	0	0	0	1
22027	Hsp90b1	0	1	0	0	0	0	0	22027	Gene_ID	M. musculus	22027	M. musculus	Hsp90b1	heat shock protein 90, beta (Grp94), member 1	GO:0031247 actin rod assembly;GO:0071318 cellular response to ATP;GO:0033198 response to ATP	0	0	1	0	0	0	0	0	1	1	0	0	0	0	0	0	0	1	0	0	1
22628	Ywhag	0	0	0	0	0	0	1	22628	Gene_ID	M. musculus	22628	M. musculus	Ywhag	tyrosine 3-monooxygenase/tryptophan 5-monooxygenase activation protein, gamma polypeptide	GO:0032869 cellular response to insulin stimulus;GO:0045664 regulation of neuron differentiation;GO:0032868 response to insulin	0	0	1	1	0	1	0	0	0	0	0	0	0	0	0	1	0	1	0	0	1
76820	Fam49a	0	1	0	0	0	0	0	76820	Gene_ID	M. musculus	76820	M. musculus	Cyria	CYFIP related Rac1 interactor A	GO:0030833 regulation of actin filament polymerization;GO:0030041 actin filament polymerization;GO:0008064 regulation of actin polymerization or depolymerization	0	0	0	0	0	0	0	0	1	0	0	0	0	0	0	0	0	0	0	0	1
52822	Rufy3	0	0	0	0	0	1	0	52822	Gene_ID	M. musculus	52822	M. musculus	Rufy3	RUN and FYVE domain containing 3	GO:2000114 regulation of establishment of cell polarity;GO:0032878 regulation of establishment or maintenance of cell polarity;GO:0045773 positive regulation of axon extension	0	0	0	1	0	0	1	0	1	0	0	0	0	0	0	0	0	0	0	0	1
18164	Nptx1	0	0	0	0	1	0	0	18164	Gene_ID	M. musculus	18164	M. musculus	Nptx1	neuronal pentraxin 1	GO:0035864 response to potassium ion;GO:0035865 cellular response to potassium ion;GO:0060385 axonogenesis involved in innervation	0	0	0	0	1	1	1	1	0	0	0	0	1	0	0	0	0	0	0	0	1
23874	Farsb	0	0	0	0	0	0	1	23874	Gene_ID	M. musculus	23874	M. musculus	Farsb	phenylalanyl-tRNA synthetase, beta subunit	GO:0006432 phenylalanyl-tRNA aminoacylation;GO:0051290 protein heterotetramerization;GO:0051291 protein heterooligomerization	0	1	0	0	0	0	0	0	0	0	0	1	0	0	0	0	0	0	0	0	1
104069	Sncb	0	0	0	0	0	1	0	104069	Gene_ID	M. musculus	104069	M. musculus	Sncb	synuclein, beta	GO:0042417 dopamine metabolic process;GO:0006584 catecholamine metabolic process;GO:0009712 catechol-containing compound metabolic process	0	0	0	0	1	0	0	0	0	0	0	0	1	0	0	0	0	0	0	0	1
12035	Bcat1	0	0	1	0	0	0	0	12035	Gene_ID	M. musculus	12035	M. musculus	Bcat1	branched chain aminotransferase 1, cytosolic	GO:0009098 leucine biosynthetic process;GO:0009099 valine biosynthetic process;GO:0009082 branched-chain amino acid biosynthetic process	0	0	1	0	0	0	0	0	0	0	0	1	0	0	0	0	0	0	0	0	1
74142	Lonp1	0	0	0	0	0	1	0	74142	Gene_ID	M. musculus	74142	M. musculus	Lonp1	lon peptidase 1, mitochondrial	GO:0070407 oxidation-dependent protein catabolic process;GO:0051131 chaperone-mediated protein complex assembly;GO:0006515 protein quality control for misfolded or incompletely synthesized proteins	0	0	0	0	0	0	0	0	0	0	0	0	0	0	0	0	0	0	0	0	1
94282	Sfxn5	0	0	0	0	0	0	1	94282	Gene_ID	M. musculus	94282	M. musculus	Sfxn5	sideroflexin 5	GO:0006842 tricarboxylic acid transport;GO:0015746 citrate transport;GO:1990542 mitochondrial transmembrane transport	0	0	0	0	0	0	0	0	0	0	0	0	0	0	0	0	0	0	0	0	1
68194	Ndufb4	0	0	0	0	0	0	1	68194	Gene_ID	M. musculus	68194	M. musculus	Ndufb4	NADH:ubiquinone oxidoreductase subunit B4	GO:0010257 NADH dehydrogenase complex assembly;GO:0032981 mitochondrial respiratory chain complex I assembly;GO:0033108 mitochondrial respiratory chain complex assembly	1	0	0	0	0	0	0	0	0	0	0	0	0	0	0	0	0	0	0	0	1
19941	Rpl26	0	0	0	0	1	0	0	19941	Gene_ID	M. musculus	19941	M. musculus	Rpl26	ribosomal protein L26	GO:1904803 regulation of translation involved in cellular response to UV;GO:1902164 positive regulation of DNA damage response, signal transduction by p53 class mediator resulting in transcription of p21 class mediator;GO:1902162 regulation of DNA damage response, signal transduction by p53 class mediator resulting in transcription of p21 class mediator	0	1	0	0	0	0	0	0	0	0	0	0	0	0	0	0	0	0	0	0	1
226180	Ina	1	0	0	0	0	0	0	226180	Gene_ID	M. musculus	226180	M. musculus	Ina	internexin neuronal intermediate filament protein, alpha	GO:0060052 neurofilament cytoskeleton organization;GO:0045104 intermediate filament cytoskeleton organization;GO:0045103 intermediate filament-based process	0	0	0	0	0	0	0	0	0	0	0	0	0	0	0	0	0	0	0	0	1
26395	Map2k1	0	0	0	0	1	0	0	26395	Gene_ID	M. musculus	26395	M. musculus	Map2k1	mitogen-activated protein kinase kinase 1	GO:0090170 regulation of Golgi inheritance;GO:0060440 trachea formation;GO:1903297 regulation of hypoxia-induced intrinsic apoptotic signaling pathway	1	0	1	1	1	0	1	1	1	0	0	0	0	0	0	0	1	1	1	0	1
269951	Idh2	0	0	0	0	1	0	0	269951	Gene_ID	M. musculus	269951	M. musculus	Idh2	isocitrate dehydrogenase 2 (NADP+), mitochondrial	GO:0006097 glyoxylate cycle;GO:1904465 negative regulation of matrix metallopeptidase secretion;GO:0006741 NADP biosynthetic process	1	0	0	1	0	0	1	0	0	0	0	1	0	0	0	0	0	0	0	0	1
93739	Gabarapl2	0	0	0	1	0	0	0	93739	Gene_ID	M. musculus	93739	M. musculus	Gabarapl2	gamma-aminobutyric acid (GABA) A receptor-associated protein-like 2	GO:0006995 cellular response to nitrogen starvation;GO:0043562 cellular response to nitrogen levels;GO:0006891 intra-Golgi vesicle-mediated transport	0	0	0	0	0	0	0	0	1	1	0	0	0	0	0	0	0	1	0	0	1
66385	Ppp1r7	0	0	1	0	0	0	0	66385	Gene_ID	M. musculus	66385	M. musculus	Ppp1r7	protein phosphatase 1, regulatory subunit 7	GO:0035307 positive regulation of protein dephosphorylation;GO:0035306 positive regulation of dephosphorylation;GO:0035304 regulation of protein dephosphorylation	0	0	0	0	0	0	0	0	0	0	0	0	0	0	0	0	0	0	0	0	1
68193	Rpl24	0	0	1	0	0	0	0	68193	Gene_ID	M. musculus	68193	M. musculus	Rpl24	ribosomal protein L24	GO:0021554 optic nerve development;GO:0031290 retinal ganglion cell axon guidance;GO:0000027 ribosomal large subunit assembly	0	1	0	0	0	0	1	0	0	0	0	0	0	0	0	0	0	0	0	0	1
68724	Arl8a	1	0	0	0	0	0	0	68724	Gene_ID	M. musculus	68724	M. musculus	Arl8a	ADP-ribosylation factor-like 8A	GO:0008089 anterograde axonal transport;GO:0098930 axonal transport;GO:0008088 axo-dendritic transport	0	0	0	0	0	0	0	0	0	0	0	0	0	0	1	0	0	0	0	0	1
30948	Bin1	1	0	0	0	0	0	0	30948	Gene_ID	M. musculus	30948	M. musculus	Bin1	bridging integrator 1	GO:0106135 negative regulation of cardiac muscle cell contraction;GO:1903946 negative regulation of ventricular cardiac muscle cell action potential;GO:1904878 negative regulation of calcium ion transmembrane transport via high voltage-gated calcium channel	0	0	0	0	1	0	1	0	1	1	0	0	0	1	0	0	0	0	1	1	1
232910	Ap2s1	0	0	1	0	0	0	0	232910	Gene_ID	M. musculus	232910	M. musculus	Ap2s1	adaptor-related protein complex 2, sigma 1 subunit	GO:0072583 clathrin-dependent endocytosis;GO:0006898 receptor-mediated endocytosis;GO:0006897 endocytosis	1	0	1	0	1	0	0	0	0	1	1	0	0	0	0	0	1	0	0	1	1
13629	Eef2	0	1	0	0	0	0	0	13629	Gene_ID	M. musculus	13629	M. musculus	Eef2	eukaryotic translation elongation factor 2	GO:2000767 positive regulation of cytoplasmic translation;GO:2000765 regulation of cytoplasmic translation;GO:0006414 translational elongation	0	1	0	0	0	0	0	0	0	0	0	0	0	0	1	0	0	1	0	0	1
207227	Stxbp5l	0	0	0	0	0	1	0	207227	Gene_ID	M. musculus	207227	M. musculus	Stxbp5l	syntaxin binding protein 5-like	GO:0046676 negative regulation of insulin secretion;GO:0090278 negative regulation of peptide hormone secretion;GO:0002792 negative regulation of peptide secretion	0	0	0	1	1	1	0	0	0	0	0	0	0	0	0	0	0	0	0	0	1
13043	Cttn	1	0	0	0	0	0	0	13043	Gene_ID	M. musculus	13043	M. musculus	Cttn	cortactin	GO:0006930 substrate-dependent cell migration, cell extension;GO:0098885 modification of postsynaptic actin cytoskeleton;GO:0097062 dendritic spine maintenance	0	0	0	0	1	0	1	0	1	1	0	0	1	0	0	0	0	0	0	1	1
22121	Rpl13a	0	0	0	0	0	0	1	22121	Gene_ID	M. musculus	22121	M. musculus	Rpl13a	ribosomal protein L13A	GO:1901193 regulation of formation of translation preinitiation complex;GO:1901194 negative regulation of formation of translation preinitiation complex;GO:1904689 negative regulation of cytoplasmic translational initiation	0	1	0	0	0	0	0	0	1	0	0	0	0	0	0	0	0	0	0	0	1
73991	Atl1	0	0	1	0	0	0	0	73991	Gene_ID	M. musculus	73991	M. musculus	Atl1	atlastin GTPase 1	GO:1990809 endoplasmic reticulum tubular network membrane organization;GO:0090158 endoplasmic reticulum membrane organization;GO:0071786 endoplasmic reticulum tubular network organization	0	0	0	0	0	0	1	0	0	0	0	0	0	0	0	0	0	0	0	0	1
76376	Slc24a2	0	1	0	0	0	0	0	76376	Gene_ID	M. musculus	76376	M. musculus	Slc24a2	solute carrier family 24 (sodium/potassium/calcium exchanger), member 2	GO:0036368 cone photoresponse recovery;GO:0071486 cellular response to high light intensity;GO:0009644 response to high light intensity	0	0	1	0	0	1	0	0	0	0	0	0	0	1	0	0	0	0	0	0	1
14661	Glud1	0	0	0	0	0	0	1	14661	Gene_ID	M. musculus	14661	M. musculus	Glud1	glutamate dehydrogenase 1	GO:0010044 response to aluminum ion;GO:0006538 glutamate catabolic process;GO:0043649 dicarboxylic acid catabolic process	0	0	1	1	0	0	0	0	0	0	0	1	0	0	0	0	0	0	0	0	1
18807	Pld3	0	0	0	1	0	0	0	18807	Gene_ID	M. musculus	18807	M. musculus	Pld3	phospholipase D family, member 3	GO:1900015 regulation of cytokine production involved in inflammatory response;GO:0002534 cytokine production involved in inflammatory response;GO:0002532 production of molecular mediator involved in inflammatory response	0	0	0	0	0	0	0	0	0	0	0	0	0	0	0	0	0	0	0	0	1
20496	Slc12a2	0	0	1	0	0	0	0	20496	Gene_ID	M. musculus	20496	M. musculus	Slc12a2	solute carrier family 12, member 2	GO:0045795 positive regulation of cell volume;GO:0098658 inorganic anion import across plasma membrane;GO:0061528 aspartate secretion	0	0	1	1	0	1	1	0	1	0	0	0	0	1	0	0	0	0	0	0	1
67041	Oxct1	0	1	0	0	0	0	0	67041	Gene_ID	M. musculus	67041	M. musculus	Oxct1	3-oxoacid CoA transferase 1	GO:0046952 ketone body catabolic process;GO:0046950 cellular ketone body metabolic process;GO:1902224 ketone body metabolic process	1	0	0	1	0	0	0	0	0	0	0	0	0	0	0	0	0	0	0	0	1
67300	Cltc	1	0	0	0	0	0	0	67300	Gene_ID	M. musculus	67300	M. musculus	Cltc	clathrin, heavy polypeptide (Hc)	GO:1900126 negative regulation of hyaluronan biosynthetic process;GO:0150093 amyloid-beta clearance by transcytosis;GO:1900125 regulation of hyaluronan biosynthetic process	1	1	1	1	1	0	0	1	1	1	0	0	0	0	0	1	1	0	0	1	1
16687	Krt6a	1	0	0	0	0	0	0	16687	Gene_ID	M. musculus	16687	M. musculus	Krt6a	keratin 6A	GO:0045109 intermediate filament organization;GO:0031424 keratinization;GO:0045104 intermediate filament cytoskeleton organization	0	0	0	0	0	0	0	0	1	0	0	0	0	0	0	0	1	0	0	0	1
110460	Acat2	0	0	0	0	1	0	0	110460	Gene_ID	M. musculus	110460	M. musculus	Acat2	acetyl-Coenzyme A acetyltransferase 2	GO:0045797 positive regulation of intestinal cholesterol absorption;GO:1904480 positive regulation of intestinal absorption;GO:1904731 positive regulation of intestinal lipid absorption	0	0	0	0	0	0	0	0	0	0	0	1	0	0	0	0	0	0	0	0	1
17754	Map1a	0	0	0	0	0	1	0	17754	Gene_ID	M. musculus	17754	M. musculus	Map1a	microtubule-associated protein 1 A	GO:0099642 retrograde axonal protein transport;GO:1902816 regulation of protein localization to microtubule;GO:1902817 negative regulation of protein localization to microtubule	0	0	0	1	0	1	1	0	1	0	0	0	1	0	0	0	0	0	0	0	1
22154	Tubb5	1	0	0	0	0	0	0	22154	Gene_ID	M. musculus	22154	M. musculus	Tubb5	tubulin, beta 5 class I	GO:0051225 spindle assembly;GO:0007051 spindle organization;GO:0050807 regulation of synapse organization	0	1	1	0	0	0	0	0	0	0	0	0	1	0	1	0	0	1	0	0	1
66694	Uqcrfs1	0	0	0	0	0	1	0	66694	Gene_ID	M. musculus	66694	M. musculus	Uqcrfs1	ubiquinol-cytochrome c reductase, Rieske iron-sulfur polypeptide 1		1	0	0	0	0	0	0	0	0	0	0	0	0	0	0	0	0	0	0	0	1
77134	Hnrnpa0	0	0	0	0	0	1	0	77134	Gene_ID	M. musculus	77134	M. musculus	Hnrnpa0	heterogeneous nuclear ribonucleoprotein A0	GO:0070935 3'-UTR-mediated mRNA stabilization;GO:0048255 mRNA stabilization;GO:1902373 negative regulation of mRNA catabolic process	0	1	0	0	0	0	0	0	0	0	0	0	0	0	0	0	0	0	0	0	1
74326	Hnrnpr	0	0	0	0	0	0	1	74326	Gene_ID	M. musculus	74326	M. musculus	Hnrnpr	heterogeneous nuclear ribonucleoprotein R	GO:0061157 mRNA destabilization;GO:0050779 RNA destabilization;GO:0061014 positive regulation of mRNA catabolic process	0	1	0	0	0	0	0	0	0	0	0	0	0	0	0	0	0	0	0	0	1
66413	Psmd6	0	0	1	0	0	0	0	66413	Gene_ID	M. musculus	66413	M. musculus	Psmd6	proteasome (prosome, macropain) 26S subunit, non-ATPase, 6	GO:0043161 proteasome-mediated ubiquitin-dependent protein catabolic process;GO:0010498 proteasomal protein catabolic process;GO:0006511 ubiquitin-dependent protein catabolic process	0	1	1	0	0	0	0	0	0	0	0	0	0	0	1	0	0	0	0	0	1
56451	Suclg1	0	0	0	0	0	0	1	56451	Gene_ID	M. musculus	56451	M. musculus	Suclg1	succinate-CoA ligase, GDP-forming, alpha subunit	GO:0006105 succinate metabolic process;GO:0006104 succinyl-CoA metabolic process;GO:0006099 tricarboxylic acid cycle	1	0	0	0	0	0	0	0	0	0	0	1	0	0	0	0	0	0	0	0	1
23969	Pacsin1	0	1	0	0	0	0	0	23969	Gene_ID	M. musculus	23969	M. musculus	Pacsin1	protein kinase C and casein kinase substrate in neurons 1	GO:0097320 plasma membrane tubulation;GO:0099149 regulation of postsynaptic neurotransmitter receptor internalization;GO:1900006 positive regulation of dendrite development	0	0	0	0	1	0	1	1	1	1	0	0	1	0	0	0	0	0	0	1	1
26443	Psma6	0	0	0	0	0	0	1	26443	Gene_ID	M. musculus	26443	M. musculus	Psma6	proteasome subunit alpha 6	GO:0051092 positive regulation of NF-kappaB transcription factor activity;GO:0007519 skeletal muscle tissue development;GO:0060538 skeletal muscle organ development	0	1	1	0	0	0	0	0	0	0	0	0	0	0	0	0	0	0	0	0	1
13669	Eif3a	0	1	0	0	0	0	0	13669	Gene_ID	M. musculus	13669	M. musculus	Eif3a	eukaryotic translation initiation factor 3, subunit A	GO:0001732 formation of cytoplasmic translation initiation complex;GO:0002188 translation reinitiation;GO:0075525 viral translational termination-reinitiation	0	1	0	0	0	0	0	0	0	0	0	0	0	0	0	0	0	0	0	0	1
15254	Hint1	0	0	0	1	0	0	0	15254	Gene_ID	M. musculus	15254	M. musculus	Hint1	histidine triad nucleotide binding protein 1	GO:0016926 protein desumoylation;GO:0009154 purine ribonucleotide catabolic process;GO:0006195 purine nucleotide catabolic process	0	0	0	0	0	0	0	0	0	0	0	0	0	0	0	0	0	0	0	0	1
595136	Ndufs5	0	0	0	0	1	0	0	595136	Gene_ID	M. musculus	595136	M. musculus	Ndufs5	NADH:ubiquinone oxidoreductase core subunit S5	GO:0010257 NADH dehydrogenase complex assembly;GO:0032981 mitochondrial respiratory chain complex I assembly;GO:0033108 mitochondrial respiratory chain complex assembly	1	0	0	0	0	0	0	0	0	0	0	0	0	0	0	0	0	0	0	0	1
20103	Rps5	0	0	0	0	0	1	0	20103	Gene_ID	M. musculus	20103	M. musculus	Rps5	ribosomal protein S5	GO:0006450 regulation of translational fidelity;GO:0000028 ribosomal small subunit assembly;GO:0042255 ribosome assembly	0	1	0	0	0	0	0	0	0	0	0	0	0	0	0	0	0	0	0	0	1
109264	Me3	0	1	0	0	0	0	0	109264	Gene_ID	M. musculus	109264	M. musculus	Me3	malic enzyme 3, NADP(+)-dependent, mitochondrial	GO:0006108 malate metabolic process;GO:0043648 dicarboxylic acid metabolic process;GO:0006090 pyruvate metabolic process	1	0	0	0	0	0	0	0	0	0	0	1	0	0	0	0	0	0	0	0	1
71835	Lancl2	0	0	1	0	0	0	0	71835	Gene_ID	M. musculus	71835	M. musculus	Lancl2	LanC (bacterial lantibiotic synthetase component C)-like 2	GO:0009737 response to abscisic acid;GO:0009738 abscisic acid-activated signaling pathway;GO:0009787 regulation of abscisic acid-activated signaling pathway	0	0	0	0	0	0	0	0	0	0	0	0	0	0	0	0	0	0	0	0	1
76709	Arpc2	0	0	0	0	1	0	0	76709	Gene_ID	M. musculus	76709	M. musculus	Arpc2	actin related protein 2/3 complex, subunit 2	GO:2000814 positive regulation of barbed-end actin filament capping;GO:0072752 cellular response to rapamycin;GO:1901355 response to rapamycin	0	1	0	1	0	0	1	1	1	1	0	0	0	0	0	1	1	0	0	1	1
20656	Sod2	0	1	0	0	0	0	0	20656	Gene_ID	M. musculus	20656	M. musculus	Sod2	superoxide dismutase 2, mitochondrial	GO:0001315 age-dependent response to reactive oxygen species;GO:0003069 acetylcholine-mediated vasodilation involved in regulation of systemic arterial blood pressure;GO:0048773 erythrophore differentiation	1	0	1	0	0	0	0	0	1	0	0	0	0	1	0	0	0	0	0	0	1
69077	Psmd11	0	0	0	1	0	0	0	69077	Gene_ID	M. musculus	69077	M. musculus	Psmd11	proteasome (prosome, macropain) 26S subunit, non-ATPase, 11	GO:0043248 proteasome assembly;GO:0048863 stem cell differentiation;GO:0006511 ubiquitin-dependent protein catabolic process	0	1	1	0	0	0	0	0	0	0	0	0	0	0	1	0	0	0	0	0	1
13821	Epb41l1	0	1	0	0	0	0	0	13821	Gene_ID	M. musculus	13821	M. musculus	Epb41l1	erythrocyte membrane protein band 4.1 like 1	GO:0030866 cortical actin cytoskeleton organization;GO:0030865 cortical cytoskeleton organization;GO:0031032 actomyosin structure organization	0	0	0	0	0	0	0	0	1	0	0	0	0	0	0	0	0	0	0	0	1
19052	Ppp2ca	0	0	1	0	0	0	0	19052	Gene_ID	M. musculus	19052	M. musculus	Ppp2ca	protein phosphatase 2 (formerly 2A), catalytic subunit, alpha isoform	GO:1904528 positive regulation of microtubule binding;GO:1904526 regulation of microtubule binding;GO:0010288 response to lead ion	0	1	1	1	0	0	0	0	0	0	0	0	0	1	0	1	1	1	0	0	1
19346	Rab6a	0	0	0	1	0	0	0	19346	Gene_ID	M. musculus	19346	M. musculus	Rab6a	RAB6A, member RAS oncogene family	GO:0018125 peptidyl-cysteine methylation;GO:0034498 early endosome to Golgi transport;GO:0006891 intra-Golgi vesicle-mediated transport	0	0	0	0	0	0	0	0	0	1	0	0	0	0	1	0	0	0	0	0	1
19122	Prnp	0	0	0	1	0	0	0	19122	Gene_ID	M. musculus	19122	M. musculus	Prnp	prion protein	GO:1902938 regulation of intracellular calcium activated chloride channel activity;GO:1902951 negative regulation of dendritic spine maintenance;GO:1900449 regulation of glutamate receptor signaling pathway	0	0	0	1	0	1	1	1	1	0	0	0	1	1	0	0	0	0	0	0	1
13194	Ddb1	0	1	0	0	0	0	0	13194	Gene_ID	M. musculus	13194	M. musculus	Ddb1	damage specific DNA binding protein 1	GO:0046726 positive regulation by virus of viral protein levels in host cell;GO:0046719 regulation by virus of viral protein levels in host cell;GO:1902188 positive regulation of viral release from host cell	0	0	1	0	0	0	0	0	0	0	0	0	0	0	0	0	0	0	0	0	1
235431	Coro2b	0	0	0	0	0	1	0	235431	Gene_ID	M. musculus	235431	M. musculus	Coro2b	coronin, actin binding protein, 2B	GO:0003093 regulation of glomerular filtration;GO:0001977 renal system process involved in regulation of blood volume;GO:0003071 renal system process involved in regulation of systemic arterial blood pressure	0	0	0	1	0	0	0	0	1	0	0	0	1	0	0	0	0	0	0	0	1
110954	Rpl10	0	1	0	0	0	0	0	110954	Gene_ID	M. musculus	110954	M. musculus	Rpl10	ribosomal protein L10	GO:1990403 embryonic brain development;GO:0000027 ribosomal large subunit assembly;GO:0042255 ribosome assembly	0	1	0	0	0	0	0	0	0	0	0	0	0	0	0	0	0	0	0	0	1
269774	Aak1	1	0	0	0	0	0	0	269774	Gene_ID	M. musculus	269774	M. musculus	Aak1	AP2 associated kinase 1	GO:2000369 regulation of clathrin-dependent endocytosis;GO:0045747 positive regulation of Notch signaling pathway;GO:0072583 clathrin-dependent endocytosis	0	0	0	0	1	0	0	0	0	1	0	0	0	0	0	0	0	0	0	1	1
13627	Eef1a1	1	0	0	0	0	0	0	13627	Gene_ID	M. musculus	13627	M. musculus	Eef1a1	eukaryotic translation elongation factor 1 alpha 1	GO:1900022 regulation of D-erythro-sphingosine kinase activity;GO:1903427 negative regulation of reactive oxygen species biosynthetic process;GO:0071364 cellular response to epidermal growth factor stimulus	0	1	1	0	0	0	1	0	0	0	0	0	0	0	1	0	0	0	0	0	1
13007	Csrp1	0	0	0	0	0	0	1	13007	Gene_ID	M. musculus	13007	M. musculus	Csrp1	cysteine and glycine-rich protein 1	GO:0045214 sarcomere organization;GO:0030239 myofibril assembly;GO:0055002 striated muscle cell development	0	1	0	0	0	0	0	0	1	0	0	0	0	0	0	0	0	0	0	0	1
72042	Cotl1	0	1	0	0	0	0	0	72042	Gene_ID	M. musculus	72042	M. musculus	Cotl1	coactosin-like 1 (Dictyostelium)	GO:0050832 defense response to fungus;GO:0009620 response to fungus;GO:0030833 regulation of actin filament polymerization	0	0	0	0	0	0	0	0	1	0	0	0	0	0	1	0	0	0	0	0	1
56258	Hnrnph2	0	0	1	0	0	0	0	56258	Gene_ID	M. musculus	56258	M. musculus	Hnrnph2	heterogeneous nuclear ribonucleoprotein H2	GO:0043484 regulation of RNA splicing;GO:0008380 RNA splicing;GO:0006396 RNA processing	0	1	0	0	0	0	0	0	0	0	0	0	0	0	0	0	0	0	0	0	1
57138	Slc12a5	0	1	0	0	0	0	0	57138	Gene_ID	M. musculus	57138	M. musculus	Slc12a5	solute carrier family 12, member 5	GO:0040040 thermosensory behavior;GO:0015696 ammonium transport;GO:0006971 hypotonic response	0	0	1	0	0	0	1	0	1	0	0	0	1	1	0	0	0	0	0	0	1
227197	Ndufs1	0	0	0	1	0	0	0	227197	Gene_ID	M. musculus	227197	M. musculus	Ndufs1	NADH:ubiquinone oxidoreductase core subunit S1	GO:0006120 mitochondrial electron transport, NADH to ubiquinone;GO:0019646 aerobic electron transport chain;GO:0010257 NADH dehydrogenase complex assembly	1	0	0	0	0	0	0	0	0	0	0	0	0	0	0	0	0	0	0	0	1
67078	Pgp	0	0	0	0	0	1	0	67078	Gene_ID	M. musculus	67078	M. musculus	Pgp	phosphoglycolate phosphatase	GO:0006114 glycerol biosynthetic process;GO:0019401 alditol biosynthetic process;GO:0045721 negative regulation of gluconeogenesis	0	0	0	0	0	0	0	0	0	0	0	1	0	0	0	0	0	0	0	0	1
23970	Pacsin2	0	0	0	0	1	0	0	23970	Gene_ID	M. musculus	23970	M. musculus	Pacsin2	protein kinase C and casein kinase substrate in neurons 2	GO:0070836 caveola assembly;GO:0044854 plasma membrane raft assembly;GO:0044857 plasma membrane raft organization	0	0	0	0	1	1	1	0	1	1	0	0	0	0	0	0	0	0	0	1	1
12861	Cox6a1	0	0	1	0	0	0	0	12861	Gene_ID	M. musculus	12861	M. musculus	Cox6a1	cytochrome c oxidase subunit 6A1	GO:0006123 mitochondrial electron transport, cytochrome c to oxygen;GO:0019646 aerobic electron transport chain;GO:0042775 mitochondrial ATP synthesis coupled electron transport	1	0	1	0	0	0	0	0	0	0	0	0	0	0	0	0	0	0	0	0	1
19896	Rpl10a	1	0	0	0	0	0	0	19896	Gene_ID	M. musculus	19896	M. musculus	Rpl10a	ribosomal protein L10A	GO:0000470 maturation of LSU-rRNA;GO:0042273 ribosomal large subunit biogenesis;GO:0002181 cytoplasmic translation	0	1	0	0	0	0	0	0	0	0	0	0	0	0	0	0	0	0	0	0	1
26556	Homer1	1	0	0	0	0	0	0	26556	Gene_ID	M. musculus	26556	M. musculus	Homer1	homer scaffolding protein 1	GO:1902950 regulation of dendritic spine maintenance;GO:2001256 regulation of store-operated calcium entry;GO:0007216 G protein-coupled glutamate receptor signaling pathway	0	0	0	0	0	1	1	0	0	0	1	0	1	1	0	0	0	1	0	0	1
216551	Lgalsl	1	0	0	0	0	0	0	216551	Gene_ID	M. musculus	216551	M. musculus	Lgalsl	lectin, galactoside binding-like	GO:0008150 biological_process	0	0	0	0	0	0	0	0	0	0	0	0	0	0	0	0	0	0	0	0	1
70620	Ube2v2	1	0	0	0	0	0	0	70620	Gene_ID	M. musculus	70620	M. musculus	Ube2v2	ubiquitin-conjugating enzyme E2 variant 2	GO:0042275 error-free postreplication DNA repair;GO:0000729 DNA double-strand break processing;GO:0006301 postreplication repair	0	0	1	0	0	0	1	0	1	0	0	0	1	0	0	0	0	0	0	0	1
12799	Cnp	0	0	0	1	0	0	0	12799	Gene_ID	M. musculus	12799	M. musculus	Cnp	2',3'-cyclic nucleotide 3' phosphodiesterase	GO:0009214 cyclic nucleotide catabolic process;GO:0009187 cyclic nucleotide metabolic process;GO:0046902 regulation of mitochondrial membrane permeability	0	0	0	0	0	0	1	0	0	0	0	0	0	0	0	0	0	0	0	0	1
50884	Nckap1	0	1	0	0	0	0	0	50884	Gene_ID	M. musculus	50884	M. musculus	Nckap1	NCK-associated protein 1	GO:0045175 basal protein localization;GO:0030950 establishment or maintenance of actin cytoskeleton polarity;GO:0007354 zygotic determination of anterior/posterior axis, embryo	0	0	0	0	0	0	1	0	1	0	0	0	0	0	0	1	1	0	0	0	1
24012	Rgs7	0	0	0	0	0	0	1	24012	Gene_ID	M. musculus	24012	M. musculus	Rgs7	regulator of G protein signaling 7	GO:1901381 positive regulation of potassium ion transmembrane transport;GO:0043268 positive regulation of potassium ion transport;GO:1901379 regulation of potassium ion transmembrane transport	0	0	0	0	0	0	0	0	0	0	0	0	0	1	0	0	0	1	0	0	1
15525	Hspa4	0	1	0	0	0	0	0	15525	Gene_ID	M. musculus	15525	M. musculus	Hspa4	heat shock protein 4	GO:0045040 protein insertion into mitochondrial outer membrane;GO:0007008 outer mitochondrial membrane organization;GO:0051131 chaperone-mediated protein complex assembly	0	0	0	1	0	0	0	1	0	0	0	0	0	0	0	0	0	0	0	0	1
19309	Pygm	0	1	0	0	0	0	0	19309	Gene_ID	M. musculus	19309	M. musculus	Pygm	muscle glycogen phosphorylase	GO:0005980 glycogen catabolic process;GO:0009251 glucan catabolic process;GO:0044247 cellular polysaccharide catabolic process	1	0	0	0	0	0	0	0	0	0	0	0	0	1	0	0	0	1	0	0	1
110891	Slc8a2	0	0	0	0	0	0	1	110891	Gene_ID	M. musculus	110891	M. musculus	Slc8a2	solute carrier family 8 (sodium/calcium exchanger), member 2	GO:0098874 spike train;GO:0099608 regulation of action potential firing pattern;GO:1990034 calcium ion export across plasma membrane	0	0	1	0	0	1	0	0	0	0	0	0	1	1	0	0	0	1	0	0	1
108083	Pip4k2b	0	1	0	0	0	0	0	108083	Gene_ID	M. musculus	108083	M. musculus	Pip4k2b	phosphatidylinositol-5-phosphate 4-kinase, type II, beta	GO:0090217 negative regulation of 1-phosphatidylinositol-4-phosphate 5-kinase activity;GO:1902633 1-phosphatidyl-1D-myo-inositol 4,5-bisphosphate metabolic process;GO:1902635 1-phosphatidyl-1D-myo-inositol 4,5-bisphosphate biosynthetic process	0	0	1	0	0	0	0	0	1	0	0	0	0	0	0	0	0	0	0	0	1
233908	Fus	0	0	0	0	1	0	0	233908	Gene_ID	M. musculus	233908	M. musculus	Fus	fused in sarcoma	GO:1905168 positive regulation of double-strand break repair via homologous recombination;GO:2000781 positive regulation of double-strand break repair;GO:0010569 regulation of double-strand break repair via homologous recombination	0	1	0	0	0	0	0	0	0	0	0	0	0	0	0	0	0	0	0	0	1
110391	Qdpr	1	0	0	0	0	0	0	110391	Gene_ID	M. musculus	110391	M. musculus	Qdpr	quinoid dihydropteridine reductase	GO:0006729 tetrahydrobiopterin biosynthetic process;GO:0046146 tetrahydrobiopterin metabolic process;GO:0006559 L-phenylalanine catabolic process	0	0	1	0	0	0	0	0	0	0	0	0	0	0	0	0	0	0	0	0	1
67130	Ndufa6	0	0	0	0	0	1	0	67130	Gene_ID	M. musculus	67130	M. musculus	Ndufa6	NADH:ubiquinone oxidoreductase subunit A6	GO:0010257 NADH dehydrogenase complex assembly;GO:0032981 mitochondrial respiratory chain complex I assembly;GO:0033108 mitochondrial respiratory chain complex assembly	1	0	0	0	0	0	0	0	0	0	0	0	0	0	0	0	0	0	0	0	1
18571	Pdcd6ip	0	0	0	0	0	0	1	18571	Gene_ID	M. musculus	18571	M. musculus	Pdcd6ip	programmed cell death 6 interacting protein	GO:1903553 positive regulation of extracellular exosome assembly;GO:0090611 ubiquitin-independent protein catabolic process via the multivesicular body sorting pathway;GO:0000912 assembly of actomyosin apparatus involved in cytokinesis	0	0	0	0	1	0	0	0	1	1	0	0	1	0	0	0	0	0	0	0	1
16201	Ilf3	0	0	0	1	0	0	0	16201	Gene_ID	M. musculus	16201	M. musculus	Ilf3	interleukin enhancer binding factor 3	GO:0045071 negative regulation of viral genome replication;GO:0045069 regulation of viral genome replication;GO:0048525 negative regulation of viral process	0	1	0	0	0	0	0	0	0	0	0	0	0	0	0	0	0	0	0	0	1
26757	Dpysl4	1	0	0	0	0	0	0	26757	Gene_ID	M. musculus	26757	M. musculus	Dpysl4	dihydropyrimidinase-like 4	GO:0006208 pyrimidine nucleobase catabolic process;GO:0046113 nucleobase catabolic process;GO:0006206 pyrimidine nucleobase metabolic process	0	0	0	0	0	0	1	0	0	0	0	0	0	0	0	0	0	0	0	0	1
11658	Alcam	0	0	0	0	1	0	0	11658	Gene_ID	M. musculus	11658	M. musculus	Alcam	activated leukocyte cell adhesion molecule	GO:0008045 motor neuron axon guidance;GO:0007157 heterophilic cell-cell adhesion via plasma membrane cell adhesion molecules;GO:0098742 cell-cell adhesion via plasma-membrane adhesion molecules	0	0	0	0	0	0	1	0	0	0	0	0	0	0	0	0	0	0	0	0	1
97122	Hist2h4	0	0	1	0	0	0	0	97122	Gene_ID	M. musculus	97122	M. musculus	H4c14	H4 clustered histone 14	GO:0006334 nucleosome assembly;GO:0031497 chromatin assembly;GO:0034728 nucleosome organization	0	0	1	0	0	0	0	0	0	0	0	0	0	0	0	1	0	1	0	0	1
56524	Mpp6	0	0	0	0	0	1	0	56524	Gene_ID	M. musculus	56524	M. musculus	Pals2	protein associated with LIN7 2, MAGUK family member		0	0	0	0	0	0	0	0	0	0	0	0	0	0	0	0	0	0	0	0	1
14225	Fkbp1a	0	0	0	0	0	0	1	14225	Gene_ID	M. musculus	14225	M. musculus	Fkbp1a	FK506 binding protein 1a	GO:0060347 heart trabecula formation;GO:0031000 response to caffeine;GO:0060314 regulation of ryanodine-sensitive calcium-release channel activity	0	0	1	0	0	0	0	0	0	0	0	0	0	1	0	0	0	0	0	0	1
22225	Usp5	1	0	0	0	0	0	0	22225	Gene_ID	M. musculus	22225	M. musculus	Usp5	ubiquitin specific peptidase 5 (isopeptidase T)	GO:0071108 protein K48-linked deubiquitination;GO:0032436 positive regulation of proteasomal ubiquitin-dependent protein catabolic process;GO:2000060 positive regulation of ubiquitin-dependent protein catabolic process	0	0	1	0	0	0	0	0	0	0	0	0	0	0	0	0	0	0	0	0	1
18189	Nrxn1	0	0	1	0	0	0	0	18189	Gene_ID	M. musculus	18189	M. musculus	Nrxn1	neurexin I	GO:0090126 protein-containing complex assembly involved in synapse maturation;GO:0097117 guanylate kinase-associated protein clustering;GO:0097118 neuroligin clustering involved in postsynaptic membrane assembly	0	0	0	1	1	1	1	1	1	0	1	0	1	1	0	0	0	0	1	0	1
13001	Csnk2b	0	0	0	0	0	1	0	13001	Gene_ID	M. musculus	13001	M. musculus	Csnk2b	casein kinase 2, beta polypeptide	GO:0080163 regulation of protein serine/threonine phosphatase activity;GO:0033211 adiponectin-activated signaling pathway;GO:0032927 positive regulation of activin receptor signaling pathway	0	0	1	0	0	1	0	0	0	0	0	0	0	0	1	0	1	0	0	0	1
14810	Grin1	0	0	0	0	0	0	1	14810	Gene_ID	M. musculus	14810	M. musculus	Grin1	glutamate receptor, ionotropic, NMDA1 (zeta 1)	GO:0018964 propylene metabolic process;GO:0043449 cellular alkene metabolic process;GO:1900673 olefin metabolic process	1	0	1	0	0	1	1	1	0	0	1	0	1	1	0	0	1	1	0	0	1
19085	Prkar1b	1	0	0	0	0	0	0	19085	Gene_ID	M. musculus	19085	M. musculus	Prkar1b	protein kinase, cAMP dependent regulatory, type I beta	GO:2000480 negative regulation of cAMP-dependent protein kinase activity;GO:0098693 regulation of synaptic vesicle cycle;GO:2000479 regulation of cAMP-dependent protein kinase activity	0	0	1	0	1	1	0	0	0	0	1	0	0	0	0	0	0	1	0	0	1
14104	Fasn	1	0	0	0	0	0	0	14104	Gene_ID	M. musculus	14104	M. musculus	Fasn	fatty acid synthase	GO:0030223 neutrophil differentiation;GO:0008611 ether lipid biosynthetic process;GO:0046504 glycerol ether biosynthetic process	1	0	0	0	0	0	0	0	0	0	0	0	0	0	0	0	0	0	0	0	1
227613	Tubb4b	0	1	0	0	0	0	0	227613	Gene_ID	M. musculus	227613	M. musculus	Tubb4b	tubulin, beta 4B class IVB	GO:0000226 microtubule cytoskeleton organization;GO:0000278 mitotic cell cycle;GO:0007017 microtubule-based process	0	0	1	0	0	0	0	0	0	1	0	0	0	0	1	1	1	1	0	0	1
12995	Csnk2a1	0	0	0	0	1	0	0	12995	Gene_ID	M. musculus	12995	M. musculus	Csnk2a1	casein kinase 2, alpha 1 polypeptide	GO:2000059 negative regulation of ubiquitin-dependent protein catabolic process;GO:1903051 negative regulation of proteolysis involved in cellular protein catabolic process;GO:1905818 regulation of chromosome separation	0	0	1	1	0	0	1	1	0	0	0	0	0	0	0	0	1	0	0	0	1
12971	Crym	0	0	0	1	0	0	0	12971	Gene_ID	M. musculus	12971	M. musculus	Crym	crystallin, mu	GO:0070327 thyroid hormone transport;GO:0042403 thyroid hormone metabolic process;GO:0018958 phenol-containing compound metabolic process	0	0	1	0	0	0	0	0	0	0	0	0	0	0	0	0	0	0	0	0	1
29811	Ndrg2	1	0	0	0	0	0	0	29811	Gene_ID	M. musculus	29811	M. musculus	Ndrg2	N-myc downstream regulated gene 2	GO:0090360 platelet-derived growth factor production;GO:0090361 regulation of platelet-derived growth factor production;GO:0010574 regulation of vascular endothelial growth factor production	0	0	0	0	0	0	0	0	0	0	0	0	1	0	0	0	0	0	0	0	1
20116	Rps8	0	0	0	0	1	0	0	20116	Gene_ID	M. musculus	20116	M. musculus	Rps8	ribosomal protein S8	GO:0000462 maturation of SSU-rRNA from tricistronic rRNA transcript (SSU-rRNA, 5.8S rRNA, LSU-rRNA);GO:0030490 maturation of SSU-rRNA;GO:0042274 ribosomal small subunit biogenesis	0	1	0	0	0	0	0	0	0	0	0	0	0	0	0	0	0	0	0	0	1
16765	Stmn1	0	0	0	0	0	1	0	16765	Gene_ID	M. musculus	16765	M. musculus	Stmn1	stathmin 1	GO:0070494 regulation of thrombin-activated receptor signaling pathway;GO:0070495 negative regulation of thrombin-activated receptor signaling pathway;GO:1905098 negative regulation of guanyl-nucleotide exchange factor activity	0	0	0	0	0	0	1	0	1	0	0	0	0	0	0	0	0	0	0	0	1
66904	Pccb	0	1	0	0	0	0	0	66904	Gene_ID	M. musculus	66904	M. musculus	Pccb	propionyl Coenzyme A carboxylase, beta polypeptide		0	0	0	0	0	0	0	0	0	0	0	1	0	0	0	0	0	0	0	0	1
22117	Tst	0	0	0	1	0	0	0	22117	Gene_ID	M. musculus	22117	M. musculus	Tst	thiosulfate sulfurtransferase, mitochondrial	GO:0035928 rRNA import into mitochondrion;GO:0009092 homoserine metabolic process;GO:0019346 transsulfuration	0	0	1	0	0	0	0	0	0	0	0	0	0	0	0	0	0	0	0	0	1
16563	Kif2a	0	0	0	0	1	0	0	16563	Gene_ID	M. musculus	16563	M. musculus	Kif2a	kinesin family member 2A	GO:0090307 mitotic spindle assembly;GO:0051225 spindle assembly;GO:0007052 mitotic spindle organization	0	1	1	0	0	0	0	0	0	1	0	0	0	0	0	1	0	0	0	0	1
59021	Rab2a	1	0	0	0	0	0	0	59021	Gene_ID	M. musculus	59021	M. musculus	Rab2a	RAB2A, member RAS oncogene family	GO:0007030 Golgi organization;GO:0010256 endomembrane system organization;GO:0006886 intracellular protein transport	0	0	1	0	0	0	0	0	0	0	0	0	0	0	0	0	0	0	0	0	1
12716	Ckmt1	0	0	0	0	0	1	0	12716	Gene_ID	M. musculus	12716	M. musculus	Ckmt1	creatine kinase, mitochondrial 1, ubiquitous	GO:0006599 phosphagen metabolic process;GO:0006603 phosphocreatine metabolic process;GO:0042396 phosphagen biosynthetic process	0	0	1	0	0	0	0	0	0	0	0	0	0	0	0	0	0	0	0	0	1
12308	Calb2	0	0	0	0	0	0	1	12308	Gene_ID	M. musculus	12308	M. musculus	Calb2	calbindin 2	GO:0099509 regulation of presynaptic cytosolic calcium ion concentration;GO:0070050 neuron cellular homeostasis;GO:1900271 regulation of long-term synaptic potentiation	0	0	0	0	0	1	0	0	0	0	0	0	0	1	0	0	0	0	0	0	1
66469	Fam213b	0	1	0	0	0	0	0	66469	Gene_ID	M. musculus	66469	M. musculus	Prxl2b	peroxiredoxin like 2B	GO:0001516 prostaglandin biosynthetic process;GO:0046457 prostanoid biosynthetic process;GO:0006636 unsaturated fatty acid biosynthetic process	0	0	0	0	0	0	0	0	0	0	0	0	0	0	0	0	0	0	0	0	1
68203	Diras2	0	0	0	0	0	1	0	68203	Gene_ID	M. musculus	68203	M. musculus	Diras2	DIRAS family, GTP-binding RAS-like 2	GO:0007165 signal transduction;GO:0023052 signaling;GO:0007154 cell communication	0	0	0	0	0	0	0	0	0	0	0	0	0	0	0	0	0	0	0	0	1
74012	Rap2b	1	0	0	0	0	0	0	74012	Gene_ID	M. musculus	74012	M. musculus	Rap2b	RAP2B, member of RAS oncogene family	GO:0032486 Rap protein signal transduction;GO:0031954 positive regulation of protein autophosphorylation;GO:0031952 regulation of protein autophosphorylation	0	0	0	0	0	0	0	0	0	0	0	0	0	0	1	0	0	0	0	0	1
27050	Rps3	0	0	1	0	0	0	0	27050	Gene_ID	M. musculus	27050	M. musculus	Rps3	ribosomal protein S3	GO:0061481 response to TNF agonist;GO:1902546 positive regulation of DNA N-glycosylase activity;GO:2001272 positive regulation of cysteine-type endopeptidase activity involved in execution phase of apoptosis	0	1	0	0	0	0	0	0	1	0	0	0	0	0	0	0	0	0	0	0	1
12330	Canx	1	0	0	0	0	0	0	12330	Gene_ID	M. musculus	12330	M. musculus	Canx	calnexin	GO:0072583 clathrin-dependent endocytosis;GO:0048488 synaptic vesicle endocytosis;GO:0140238 presynaptic endocytosis	0	0	1	0	1	0	0	0	0	0	0	0	0	0	0	0	0	0	0	1	1
52589	Ncald	0	0	1	0	0	0	0	52589	Gene_ID	M. musculus	52589	M. musculus	Ncald	neurocalcin delta	GO:0003073 regulation of systemic arterial blood pressure;GO:0019722 calcium-mediated signaling;GO:0008217 regulation of blood pressure	0	0	0	0	0	0	0	0	0	0	1	0	0	0	0	0	0	0	0	0	1
94180	Acsbg1	0	0	0	1	0	0	0	94180	Gene_ID	M. musculus	94180	M. musculus	Acsbg1	acyl-CoA synthetase bubblegum family member 1	GO:0042759 long-chain fatty acid biosynthetic process;GO:0000038 very long-chain fatty acid metabolic process;GO:0051384 response to glucocorticoid	0	0	0	0	0	0	0	0	0	0	0	0	0	0	0	0	0	0	0	0	1
21780	Tfam	0	0	0	1	0	0	0	21780	Gene_ID	M. musculus	21780	M. musculus	Tfam	transcription factor A, mitochondrial	GO:0006391 transcription initiation from mitochondrial promoter;GO:0006390 mitochondrial transcription;GO:0000959 mitochondrial RNA metabolic process	1	0	0	0	0	0	0	0	0	0	0	0	0	0	0	0	0	1	0	0	1
22284	Usp9x	1	0	0	0	0	0	0	22284	Gene_ID	M. musculus	22284	M. musculus	Usp9x	ubiquitin specific peptidase 9, X chromosome	GO:0021698 cerebellar cortex structural organization;GO:0071947 protein deubiquitination involved in ubiquitin-dependent protein catabolic process;GO:1901537 positive regulation of DNA demethylation	0	0	1	0	0	0	1	0	0	0	0	0	0	0	0	1	0	0	0	0	1
104027	Synpo	0	0	0	1	0	0	0	104027	Gene_ID	M. musculus	104027	M. musculus	Synpo	synaptopodin	GO:0099588 positive regulation of postsynaptic cytosolic calcium concentration;GO:1905355 spine apparatus assembly;GO:0098886 modification of dendritic spine	0	0	0	0	0	1	0	0	1	0	0	0	1	1	0	0	0	0	0	0	1
26562	Ncdn	0	0	0	1	0	0	0	26562	Gene_ID	M. musculus	26562	M. musculus	Ncdn	neurochondrin	GO:0048168 regulation of neuronal synaptic plasticity;GO:0045453 bone resorption;GO:0046849 bone remodeling	0	0	0	0	0	1	0	0	0	0	0	0	0	0	0	0	0	0	0	0	1
331532	Tceal5	0	0	0	0	0	0	1	331532	Gene_ID	M. musculus	331532	M. musculus	Tceal5	transcription elongation factor A (SII)-like 5		0	0	0	0	0	0	0	0	0	0	0	0	0	0	0	0	0	0	0	0	1
13202	Ddt	0	0	0	0	1	0	0	13202	Gene_ID	M. musculus	13202	M. musculus	Ddt	D-dopachrome tautomerase	GO:0042438 melanin biosynthetic process;GO:0006582 melanin metabolic process;GO:0044550 secondary metabolite biosynthetic process	0	0	0	0	0	0	0	0	0	0	0	0	0	0	0	0	0	0	0	0	1
22318	Vamp2	0	0	0	0	0	0	1	22318	Gene_ID	M. musculus	22318	M. musculus	Vamp2	vesicle-associated membrane protein 2	GO:0002278 eosinophil activation involved in immune response;GO:0043308 eosinophil degranulation;GO:0002447 eosinophil mediated immunity	0	0	1	1	1	1	0	1	0	1	1	0	0	1	0	0	0	0	1	1	1
109801	Glo1	0	0	0	0	0	1	0	109801	Gene_ID	M. musculus	109801	M. musculus	Glo1	glyoxalase 1	GO:0019243 methylglyoxal catabolic process to D-lactate via S-lactoyl-glutathione;GO:0051596 methylglyoxal catabolic process;GO:0061727 methylglyoxal catabolic process to lactate	1	0	0	0	0	0	0	0	0	0	0	1	0	0	0	0	0	0	0	0	1
11848	Rhoa	0	0	0	0	0	0	1	11848	Gene_ID	M. musculus	11848	M. musculus	Rhoa	ras homolog family member A	GO:1903673 mitotic cleavage furrow formation;GO:0097498 endothelial tube lumen extension;GO:1904695 positive regulation of vascular associated smooth muscle contraction	1	1	1	0	0	0	1	0	1	1	0	0	1	1	1	1	1	1	0	0	1
22631	Ywhaz	0	0	0	0	0	1	0	22631	Gene_ID	M. musculus	22631	M. musculus	Ywhaz	tyrosine 3-monooxygenase/tryptophan 5-monooxygenase activation protein, zeta polypeptide	GO:0008039 synaptic target recognition;GO:0090168 Golgi reassembly;GO:0051683 establishment of Golgi localization	0	1	1	1	0	0	0	0	0	0	0	0	1	0	0	1	0	1	1	0	1
18648	Pgam1	0	0	0	0	0	0	1	18648	Gene_ID	M. musculus	18648	M. musculus	Pgam1	phosphoglycerate mutase 1	GO:0006096 glycolytic process;GO:0006757 ATP generation from ADP;GO:0046031 ADP metabolic process	1	0	0	0	0	0	0	0	0	0	0	1	0	0	1	0	0	1	0	0	1
14812	Grin2b	0	0	1	0	0	0	0	14812	Gene_ID	M. musculus	14812	M. musculus	Grin2b	glutamate receptor, ionotropic, NMDA2B (epsilon 2)	GO:0098989 NMDA selective glutamate receptor signaling pathway;GO:0046960 sensitization;GO:1902951 negative regulation of dendritic spine maintenance	1	0	1	0	0	1	1	1	1	0	1	0	1	1	0	0	1	1	0	0	1
12891	Cpne6	1	0	0	0	0	0	0	12891	Gene_ID	M. musculus	12891	M. musculus	Cpne6	copine VI	GO:1903861 positive regulation of dendrite extension;GO:1903859 regulation of dendrite extension;GO:0097484 dendrite extension	0	0	0	0	0	0	1	0	0	0	0	0	0	0	0	0	0	0	0	0	1
12301	Cacybp	0	0	0	0	1	0	0	12301	Gene_ID	M. musculus	12301	M. musculus	Cacybp	calcyclin binding protein	GO:0060416 response to growth hormone;GO:0045740 positive regulation of DNA replication;GO:0006275 regulation of DNA replication	0	0	0	0	0	0	0	0	0	0	0	0	0	0	0	0	0	0	0	0	1
22151	Tubb2a	0	0	0	0	0	0	1	22151	Gene_ID	M. musculus	22151	M. musculus	Tubb2a	tubulin, beta 2A class IIA	GO:0001764 neuron migration;GO:0000226 microtubule cytoskeleton organization;GO:0000278 mitotic cell cycle	0	0	1	0	0	0	0	0	0	1	0	0	0	0	0	1	1	1	0	0	1
13426	Dync1i1	0	0	0	0	0	1	0	13426	Gene_ID	M. musculus	13426	M. musculus	Dync1i1	dynein cytoplasmic 1 intermediate chain 1	GO:0047496 vesicle transport along microtubule;GO:0099518 vesicle cytoskeletal trafficking;GO:0072384 organelle transport along microtubule	0	0	1	0	0	0	0	0	0	1	0	0	0	0	0	1	0	0	1	0	1
14376	Ganab	0	0	0	0	0	0	1	14376	Gene_ID	M. musculus	14376	M. musculus	Ganab	alpha glucosidase 2 alpha neutral subunit	GO:0006491 N-glycan processing;GO:0009100 glycoprotein metabolic process;GO:0005975 carbohydrate metabolic process	0	0	0	0	0	0	0	0	0	0	0	0	0	0	0	0	0	0	0	0	1
18148	Npm1	0	1	0	0	0	0	0	18148	Gene_ID	M. musculus	18148	M. musculus	Npm1	nucleophosmin 1	GO:0060735 regulation of eIF2 alpha phosphorylation by dsRNA;GO:1902629 regulation of mRNA stability involved in cellular response to UV;GO:0006407 rRNA export from nucleus	0	1	1	1	1	0	1	0	1	0	0	0	0	0	0	0	0	0	1	0	1
18377	Omg	0	1	0	0	0	0	0	18377	Gene_ID	M. musculus	18377	M. musculus	Omg	oligodendrocyte myelin glycoprotein	GO:0048673 collateral sprouting of intact axon in response to injury;GO:0048683 regulation of collateral sprouting of intact axon in response to injury;GO:0048670 regulation of collateral sprouting	0	0	0	0	0	0	1	0	1	0	0	0	0	0	0	0	0	0	0	0	1
78920	Dlst	0	1	0	0	0	0	0	78920	Gene_ID	M. musculus	78920	M. musculus	Dlst	dihydrolipoamide S-succinyltransferase (E2 component of 2-oxo-glutarate complex)	GO:0018335 protein succinylation;GO:0106077 histone succinylation;GO:0006103 2-oxoglutarate metabolic process	1	0	1	0	0	0	0	0	0	0	0	1	0	0	0	0	0	0	0	0	1
15382	Hnrnpa1	0	0	0	0	0	0	1	15382	Gene_ID	M. musculus	15382	M. musculus	Hnrnpa1	heterogeneous nuclear ribonucleoprotein A1	GO:1904576 response to tunicamycin;GO:1904577 cellular response to tunicamycin;GO:0035864 response to potassium ion	0	1	0	0	0	0	0	0	0	0	0	0	0	0	0	0	1	0	0	0	1
20224	Sar1a	0	1	0	0	0	0	0	20224	Gene_ID	M. musculus	20224	M. musculus	Sar1a	secretion associated Ras related GTPase 1A	GO:1901303 negative regulation of cargo loading into COPII-coated vesicle;GO:1901301 regulation of cargo loading into COPII-coated vesicle;GO:0003400 regulation of COPII vesicle coating	0	0	0	1	1	0	0	0	1	0	0	0	0	0	0	0	0	0	1	0	1
13191	Dctn1	0	0	1	0	0	0	0	13191	Gene_ID	M. musculus	13191	M. musculus	Dctn1	dynactin 1	GO:1904398 positive regulation of neuromuscular junction development;GO:0051081 nuclear membrane disassembly;GO:0030397 membrane disassembly	1	0	1	0	0	0	0	0	1	1	0	0	1	0	0	0	0	0	1	0	1
20191	Ryr2	0	0	0	0	0	0	1	20191	Gene_ID	M. musculus	20191	M. musculus	Ryr2	ryanodine receptor 2, cardiac	GO:0098907 regulation of SA node cell action potential;GO:0098904 regulation of AV node cell action potential;GO:0003220 left ventricular cardiac muscle tissue morphogenesis	0	0	1	0	0	0	0	0	1	0	0	0	0	1	0	0	0	1	0	0	1
19045	Ppp1ca	0	1	0	0	0	0	0	19045	Gene_ID	M. musculus	19045	M. musculus	Ppp1ca	protein phosphatase 1 catalytic subunit alpha	GO:0005981 regulation of glycogen catabolic process;GO:0043471 regulation of cellular carbohydrate catabolic process;GO:0010288 response to lead ion	1	1	0	0	0	0	0	0	0	0	0	0	0	0	0	0	0	1	0	0	1
19084	Prkar1a	1	0	0	0	0	0	0	19084	Gene_ID	M. musculus	19084	M. musculus	Prkar1a	protein kinase, cAMP dependent regulatory, type I, alpha	GO:2000480 negative regulation of cAMP-dependent protein kinase activity;GO:2000479 regulation of cAMP-dependent protein kinase activity;GO:0046007 negative regulation of activated T cell proliferation	0	1	1	0	0	0	0	0	1	0	1	0	0	0	0	0	0	1	0	0	1
14467	Gbas	0	0	1	0	0	0	0	14467	Gene_ID	M. musculus	14467	M. musculus	Nipsnap2	nipsnap homolog 2	GO:1901843 positive regulation of high voltage-gated calcium channel activity;GO:1901387 positive regulation of voltage-gated calcium channel activity;GO:1901841 regulation of high voltage-gated calcium channel activity	1	0	0	0	0	0	0	0	0	0	0	0	0	1	0	0	0	0	0	0	1
11975	Atp6v0a1	0	0	0	0	0	0	1	11975	Gene_ID	M. musculus	11975	M. musculus	Atp6v0a1	ATPase, H+ transporting, lysosomal V0 subunit A1	GO:0007035 vacuolar acidification;GO:0051452 intracellular pH reduction;GO:1901998 toxin transport	1	0	1	0	0	0	0	0	0	0	0	0	0	1	1	0	1	0	0	0	1
59069	Tpm3	0	0	0	0	0	1	0	59069	Gene_ID	M. musculus	59069	M. musculus	Tpm3	tropomyosin 3, gamma	GO:0006936 muscle contraction;GO:0003012 muscle system process;GO:0007015 actin filament organization	0	0	0	0	0	0	0	0	1	0	0	0	0	0	0	1	0	0	0	0	1
216810	Tom1l2	1	0	0	0	0	0	0	216810	Gene_ID	M. musculus	216810	M. musculus	Tom1l2	target of myb1-like 2 (chicken)	GO:0045839 negative regulation of mitotic nuclear division;GO:0051784 negative regulation of nuclear division;GO:0007088 regulation of mitotic nuclear division	0	0	0	0	0	0	0	0	1	0	0	0	0	0	0	0	0	0	0	0	1
11677	Akr1b1	0	1	0	0	0	0	0	11677	Gene_ID	M. musculus	11677	M. musculus	Akr1b3	aldo-keto reductase family 1, member B3 (aldose reductase)	GO:0006061 sorbitol biosynthetic process;GO:0019406 hexitol biosynthetic process;GO:0006060 sorbitol metabolic process	0	0	0	0	0	0	0	0	0	0	0	0	0	0	0	0	0	1	0	0	1
71770	Ap2b1	0	1	0	0	0	0	0	71770	Gene_ID	M. musculus	71770	M. musculus	Ap2b1	adaptor-related protein complex 2, beta 1 subunit	GO:0048268 clathrin coat assembly;GO:0098884 postsynaptic neurotransmitter receptor internalization;GO:0140239 postsynaptic endocytosis	1	0	1	1	1	0	0	1	0	1	1	0	0	0	0	0	1	0	0	1	1
107747	Aldh1l1	0	0	0	0	0	1	0	107747	Gene_ID	M. musculus	107747	M. musculus	Aldh1l1	aldehyde dehydrogenase 1 family, member L1	GO:0009258 10-formyltetrahydrofolate catabolic process;GO:0009397 folic acid-containing compound catabolic process;GO:0042560 pteridine-containing compound catabolic process	0	0	0	0	0	0	0	0	0	0	0	1	0	0	0	0	0	0	0	0	1
230908	Tardbp	0	1	0	0	0	0	0	230908	Gene_ID	M. musculus	230908	M. musculus	Tardbp	TAR DNA binding protein	GO:0071765 nuclear inner membrane organization;GO:0043922 negative regulation by host of viral transcription;GO:0061158 3'-UTR-mediated mRNA destabilization	0	1	0	1	0	0	0	0	0	0	0	0	0	0	0	0	0	0	0	0	1
66916	Ndufb7	0	0	0	0	0	1	0	66916	Gene_ID	M. musculus	66916	M. musculus	Ndufb7	NADH:ubiquinone oxidoreductase subunit B7	GO:0010257 NADH dehydrogenase complex assembly;GO:0032981 mitochondrial respiratory chain complex I assembly;GO:0033108 mitochondrial respiratory chain complex assembly	1	0	0	0	0	0	0	0	0	0	0	0	0	0	0	0	0	0	0	0	1
19933	Rpl21	1	0	0	0	0	0	0	19933	Gene_ID	M. musculus	19933	M. musculus	Rpl21	ribosomal protein L21	GO:0006412 translation;GO:0043043 peptide biosynthetic process;GO:0043604 amide biosynthetic process	0	1	0	0	0	0	0	0	0	0	0	0	0	0	0	0	0	0	0	0	1
11758	Prdx6	0	0	0	0	0	0	1	11758	Gene_ID	M. musculus	11758	M. musculus	Prdx6	peroxiredoxin 6	GO:0032060 bleb assembly;GO:0098869 cellular oxidant detoxification;GO:0042744 hydrogen peroxide catabolic process	0	0	1	0	0	0	0	0	0	0	0	0	0	0	1	0	0	0	0	0	1
110876	Scn2a1	0	0	0	0	1	0	0	110876	Gene_ID	M. musculus	110876	M. musculus	Scn2a	sodium channel, voltage-gated, type II, alpha	GO:0008627 intrinsic apoptotic signaling pathway in response to osmotic stress;GO:0086010 membrane depolarization during action potential;GO:0019228 neuronal action potential	0	0	0	0	0	0	0	0	0	0	1	0	0	1	0	0	0	0	0	0	1
227753	Gsn	0	0	0	1	0	0	0	227753	Gene_ID	M. musculus	227753	M. musculus	Gsn	gelsolin	GO:0044858 plasma membrane raft polarization;GO:1903906 regulation of plasma membrane raft polarization;GO:1900756 protein processing in phagocytic vesicle	0	1	0	1	1	0	0	1	1	0	0	0	0	1	1	0	0	0	0	0	1
16800	Arhgef2	0	0	0	1	0	0	0	16800	Gene_ID	M. musculus	16800	M. musculus	Arhgef2	rho/rac guanine nucleotide exchange factor (GEF) 2	GO:0071802 negative regulation of podosome assembly;GO:0055059 asymmetric neuroblast division;GO:0071225 cellular response to muramyl dipeptide	0	1	0	0	0	0	1	0	1	0	0	0	0	0	0	1	0	0	1	0	1
209318	Gps1	0	0	0	0	0	0	1	209318	Gene_ID	M. musculus	209318	M. musculus	Gps1	G protein pathway suppressor 1	GO:0000338 protein deneddylation;GO:0070646 protein modification by small protein removal;GO:0070647 protein modification by small protein conjugation or removal	0	0	0	0	0	0	0	0	0	0	0	0	0	0	0	0	0	0	0	0	1
22333	Vdac1	0	0	0	0	1	0	0	22333	Gene_ID	M. musculus	22333	M. musculus	Vdac1	voltage-dependent anion channel 1	GO:0110099 negative regulation of calcium import into the mitochondrion;GO:0110097 regulation of calcium import into the mitochondrion;GO:1901526 positive regulation of mitophagy	1	0	1	0	0	0	0	0	1	0	0	1	0	1	0	0	0	0	0	0	1
56013	Srcin1	0	1	0	0	0	0	0	56013	Gene_ID	M. musculus	56013	M. musculus	Srcin1	SRC kinase signaling inhibitor 1	GO:0061099 negative regulation of protein tyrosine kinase activity;GO:0061098 positive regulation of protein tyrosine kinase activity;GO:0061001 regulation of dendritic spine morphogenesis	0	0	0	1	0	0	1	0	0	0	0	0	1	0	0	0	0	0	0	0	1
14227	Fkbp2	0	0	0	0	0	1	0	14227	Gene_ID	M. musculus	14227	M. musculus	Fkbp2	FK506 binding protein 2		0	0	0	0	0	0	0	0	0	0	0	0	0	0	0	0	0	0	0	0	1
76987	Hdhd2	0	0	0	0	0	0	1	76987	Gene_ID	M. musculus	76987	M. musculus	Hdhd2	haloacid dehalogenase-like hydrolase domain containing 2	GO:0016311 dephosphorylation;GO:0006796 phosphate-containing compound metabolic process;GO:0006793 phosphorus metabolic process	0	0	0	0	0	0	0	0	0	0	0	0	0	0	0	0	0	0	0	0	1
28088	Rtcb	1	0	0	0	0	0	0	28088	Gene_ID	M. musculus	28088	M. musculus	Rtcb	RNA 2',3'-cyclic phosphate and 5'-OH ligase	GO:0000378 RNA exon ligation;GO:0000968 tRNA exon ligation;GO:0000971 tRNA exon ligation utilizing 2',3' cyclic phosphate of 5'-exon as source of linkage phosphate	0	0	0	0	0	0	0	0	0	0	0	0	0	0	0	0	0	0	0	0	1
11816	Apoe	0	0	0	0	0	0	1	11816	Gene_ID	M. musculus	11816	M. musculus	Apoe	apolipoprotein E	GO:0071831 intermediate-density lipoprotein particle clearance;GO:1901627 negative regulation of postsynaptic membrane organization;GO:1902999 negative regulation of phospholipid efflux	1	0	1	1	1	1	1	1	1	1	0	0	1	1	0	0	0	0	0	1	1
19175	Psmb6	0	0	0	0	0	1	0	19175	Gene_ID	M. musculus	19175	M. musculus	Psmb6	proteasome (prosome, macropain) subunit, beta type 6	GO:0010498 proteasomal protein catabolic process;GO:0051603 proteolysis involved in cellular protein catabolic process;GO:0044257 cellular protein catabolic process	0	1	1	0	0	0	0	0	0	0	0	0	0	0	0	0	0	0	0	0	1
13211	Dhx9	0	1	0	0	0	0	0	13211	Gene_ID	M. musculus	13211	M. musculus	Dhx9	DEAH (Asp-Glu-Ala-His) box polypeptide 9	GO:0039695 DNA-templated viral transcription;GO:1904971 regulation of viral translation;GO:1904973 positive regulation of viral translation	0	1	0	1	0	0	0	0	0	0	0	0	0	0	0	0	0	0	0	0	1
74117	Actr3	0	0	0	0	0	1	0	74117	Gene_ID	M. musculus	74117	M. musculus	Actr3	ARP3 actin-related protein 3	GO:1904171 negative regulation of bleb assembly;GO:0031038 myosin II filament organization;GO:0043519 regulation of myosin II filament organization	0	0	0	1	0	0	1	1	1	1	0	0	1	0	0	1	1	0	1	1	1
29812	Ndrg3	0	0	0	1	0	0	0	29812	Gene_ID	M. musculus	29812	M. musculus	Ndrg3	N-myc downstream regulated gene 3	GO:0007165 signal transduction;GO:0023052 signaling;GO:0007154 cell communication	0	0	0	0	0	0	0	0	0	0	0	0	0	0	0	0	0	0	0	0	1
11820	App	1	0	0	0	0	0	0	11820	Gene_ID	M. musculus	11820	M. musculus	App	amyloid beta (A4) precursor protein	GO:0061901 regulation of 1-phosphatidylinositol-3-kinase activity;GO:0061903 positive regulation of 1-phosphatidylinositol-3-kinase activity;GO:1905893 positive regulation of cellular response to thapsigargin	1	1	1	1	1	1	1	0	1	1	0	0	1	1	0	0	0	1	0	0	1
319182	Hist1h2bh	0	0	0	0	0	1	0	319182	Gene_ID	M. musculus	319182	M. musculus	H2bc9	H2B clustered histone 9	GO:0006334 nucleosome assembly;GO:0031497 chromatin assembly;GO:0034728 nucleosome organization	0	0	1	0	0	0	0	0	0	0	0	0	0	0	0	1	0	1	0	0	1
76846	Rps9	1	0	0	0	0	0	0	76846	Gene_ID	M. musculus	76846	M. musculus	Rps9	ribosomal protein S9	GO:0045903 positive regulation of translational fidelity;GO:0006450 regulation of translational fidelity;GO:0045727 positive regulation of translation	0	1	0	0	0	0	0	0	0	0	0	0	0	0	0	0	0	0	0	0	1
14697	Gnb5	0	0	0	1	0	0	0	14697	Gene_ID	M. musculus	14697	M. musculus	Gnb5	guanine nucleotide binding protein (G protein), beta 5	GO:0009646 response to absence of light;GO:0071485 cellular response to absence of light;GO:1990603 dark adaptation	0	0	1	0	0	0	0	0	0	0	1	0	0	1	0	0	0	1	0	0	1
235380	Dmxl2	0	0	0	1	0	0	0	235380	Gene_ID	M. musculus	235380	M. musculus	Dmxl2	Dmx-like 2	GO:0007035 vacuolar acidification;GO:0051452 intracellular pH reduction;GO:0045851 pH reduction	0	0	0	0	0	0	0	0	0	0	0	0	0	1	0	0	0	0	0	0	1
15510	Hspd1	0	1	0	0	0	0	0	15510	Gene_ID	M. musculus	15510	M. musculus	Hspd1	heat shock protein 1 (chaperonin)	GO:0034514 mitochondrial unfolded protein response;GO:0045041 protein import into mitochondrial intermembrane space;GO:0002842 positive regulation of T cell mediated immune response to tumor cell	0	0	0	1	0	0	0	0	0	0	0	0	0	0	0	0	0	0	0	0	1
110196	Fdps	0	0	0	0	0	1	0	110196	Gene_ID	M. musculus	110196	M. musculus	Fdps	farnesyl diphosphate synthetase	GO:0045337 farnesyl diphosphate biosynthetic process;GO:0045338 farnesyl diphosphate metabolic process;GO:0045542 positive regulation of cholesterol biosynthetic process	0	0	0	0	0	0	1	0	0	0	0	0	0	0	0	0	0	0	0	0	1
12313	Calm1	0	0	0	0	0	0	1	12313	Gene_ID	M. musculus	12313	M. musculus	Calm1	calmodulin 1	GO:0051343 positive regulation of cyclic-nucleotide phosphodiesterase activity;GO:0060316 positive regulation of ryanodine-sensitive calcium-release channel activity;GO:0051342 regulation of cyclic-nucleotide phosphodiesterase activity	1	0	1	1	1	1	0	1	0	0	1	0	0	1	0	1	1	1	0	0	1
108058	Camk2d	0	0	1	0	0	0	0	108058	Gene_ID	M. musculus	108058	M. musculus	Camk2d	calcium/calmodulin-dependent protein kinase II, delta	GO:1901897 regulation of relaxation of cardiac muscle;GO:0035022 positive regulation of Rac protein signal transduction;GO:0010649 regulation of cell communication by electrical coupling	0	0	1	1	0	0	1	1	0	0	1	0	0	1	0	0	0	1	0	0	1
18642	Pfkm	0	0	0	0	0	0	1	18642	Gene_ID	M. musculus	18642	M. musculus	Pfkm	phosphofructokinase, muscle	GO:0093001 glycolysis from storage polysaccharide through glucose-1-phosphate;GO:0061622 glycolytic process through glucose-1-phosphate;GO:0006735 NADH regeneration	1	0	0	1	0	0	0	0	0	0	0	1	0	0	0	0	0	0	0	0	1
56086	Set	0	1	0	0	0	0	0	56086	Gene_ID	M. musculus	56086	M. musculus	Set	SET nuclear oncogene	GO:0006334 nucleosome assembly;GO:0031497 chromatin assembly;GO:0034728 nucleosome organization	0	1	1	0	0	0	0	0	0	0	0	0	0	0	0	0	0	0	0	0	1
65106	Arl6ip5	0	0	0	1	0	0	0	65106	Gene_ID	M. musculus	65106	M. musculus	Arl6ip5	ADP-ribosylation factor-like 6 interacting protein 5	GO:0002037 negative regulation of L-glutamate import across plasma membrane;GO:0002036 regulation of L-glutamate import across plasma membrane;GO:1903960 negative regulation of anion transmembrane transport	0	0	0	0	0	0	0	1	0	0	1	0	0	1	0	0	0	0	0	0	1
109620	Dsp	1	0	0	0	0	0	0	109620	Gene_ID	M. musculus	109620	M. musculus	Dsp	desmoplakin	GO:0086073 bundle of His cell-Purkinje myocyte adhesion involved in cell communication;GO:0086042 cardiac muscle cell-cardiac muscle cell adhesion;GO:0003223 ventricular compact myocardium morphogenesis	0	0	0	0	0	0	0	0	1	0	0	0	1	0	1	1	1	0	0	0	1
14567	Gdi1	0	0	0	0	0	1	0	14567	Gene_ID	M. musculus	14567	M. musculus	Gdi1	guanosine diphosphate (GDP) dissociation inhibitor 1	GO:0090315 negative regulation of protein targeting to membrane;GO:1905476 negative regulation of protein localization to membrane;GO:0090313 regulation of protein targeting to membrane	0	0	0	1	0	0	1	1	1	1	0	0	0	0	0	0	0	0	0	0	1
56702	Hist1h1b	0	0	0	0	1	0	0	56702	Gene_ID	M. musculus	56702	M. musculus	H1f5	H1.5 linker histone, cluster member	GO:0071169 establishment of protein localization to chromatin;GO:0051574 positive regulation of histone H3-K9 methylation;GO:0016584 nucleosome positioning	0	0	1	0	0	0	1	0	0	0	0	0	0	0	0	0	0	0	0	0	1
13004	Ncan	0	0	1	0	0	0	0	13004	Gene_ID	M. musculus	13004	M. musculus	Ncan	neurocan	GO:0051823 regulation of synapse structural plasticity;GO:0050807 regulation of synapse organization;GO:0050803 regulation of synapse structure or activity	0	0	0	0	0	0	0	0	0	0	0	0	1	0	0	0	0	0	0	0	1
20743	Sptbn2	0	1	0	0	0	0	0	20743	Gene_ID	M. musculus	20743	M. musculus	Sptbn2	spectrin beta, non-erythrocytic 2	GO:0021692 cerebellar Purkinje cell layer morphogenesis;GO:0021680 cerebellar Purkinje cell layer development;GO:0021696 cerebellar cortex morphogenesis	0	0	1	0	1	0	0	0	1	1	0	0	1	0	0	0	1	0	0	0	1
212627	Prpsap2	0	0	1	0	0	0	0	212627	Gene_ID	M. musculus	212627	M. musculus	Prpsap2	phosphoribosyl pyrophosphate synthetase-associated protein 2	GO:0006015 5-phosphoribose 1-diphosphate biosynthetic process;GO:0046391 5-phosphoribose 1-diphosphate metabolic process;GO:0009116 nucleoside metabolic process	0	0	0	0	0	0	0	0	0	0	0	0	0	0	0	0	0	0	0	0	1
11496	Adam22	0	0	0	0	1	0	0	11496	Gene_ID	M. musculus	11496	M. musculus	Adam22	a disintegrin and metallopeptidase domain 22	GO:0099633 protein localization to postsynaptic specialization membrane;GO:0099645 neurotransmitter receptor localization to postsynaptic specialization membrane;GO:0022011 myelination in peripheral nervous system	0	0	0	0	1	0	0	1	0	0	0	0	0	0	0	0	1	0	0	0	1
15926	Idh1	0	0	0	0	0	1	0	15926	Gene_ID	M. musculus	15926	M. musculus	Idh1	isocitrate dehydrogenase 1 (NADP+), soluble	GO:0006097 glyoxylate cycle;GO:0006102 isocitrate metabolic process;GO:0046487 glyoxylate metabolic process	1	0	0	0	0	0	0	0	0	0	0	1	0	0	1	0	0	0	0	0	1
216439	Agap2	0	0	0	0	1	0	0	216439	Gene_ID	M. musculus	216439	M. musculus	Agap2	ArfGAP with GTPase domain, ankyrin repeat and PH domain 2	GO:0033601 positive regulation of mammary gland epithelial cell proliferation;GO:0033599 regulation of mammary gland epithelial cell proliferation;GO:0060749 mammary gland alveolus development	0	0	0	0	0	0	0	0	1	1	0	0	0	0	0	0	0	0	0	0	1
20044	rps14	1	0	0	0	0	0	0	20044	Gene_ID	M. musculus	20044	M. musculus	Rps14	ribosomal protein S14	GO:0000028 ribosomal small subunit assembly;GO:0000462 maturation of SSU-rRNA from tricistronic rRNA transcript (SSU-rRNA, 5.8S rRNA, LSU-rRNA);GO:0030490 maturation of SSU-rRNA	0	1	0	0	0	0	0	0	0	0	0	0	0	0	0	0	0	0	0	0	1
15387	Hnrnpk	0	0	0	1	0	0	0	15387	Gene_ID	M. musculus	15387	M. musculus	Hnrnpk	heterogeneous nuclear ribonucleoprotein K	GO:1905599 positive regulation of low-density lipoprotein receptor activity;GO:2000173 negative regulation of branching morphogenesis of a nerve;GO:2000172 regulation of branching morphogenesis of a nerve	0	1	0	1	1	1	1	0	0	0	0	0	1	0	0	0	0	0	0	0	1
12464	Cct4	0	0	0	0	1	0	0	12464	Gene_ID	M. musculus	12464	M. musculus	Cct4	chaperonin containing Tcp1, subunit 4 (delta)	GO:1904874 positive regulation of telomerase RNA localization to Cajal body;GO:0090666 scaRNA localization to Cajal body;GO:1904872 regulation of telomerase RNA localization to Cajal body	0	0	0	1	0	0	0	0	1	0	0	0	0	0	0	0	0	0	0	0	1
12934	Dpysl2	0	0	0	0	0	1	0	12934	Gene_ID	M. musculus	12934	M. musculus	Dpysl2	dihydropyrimidinase-like 2	GO:0006208 pyrimidine nucleobase catabolic process;GO:0046113 nucleobase catabolic process;GO:0014049 positive regulation of glutamate secretion	0	0	0	0	1	0	1	0	1	0	0	0	0	1	0	0	1	0	1	0	1
13207	Ddx5	0	0	0	0	0	1	0	13207	Gene_ID	M. musculus	13207	M. musculus	Ddx5	DEAD box helicase 5	GO:1903800 positive regulation of production of miRNAs involved in gene silencing by miRNA;GO:0043517 positive regulation of DNA damage response, signal transduction by p53 class mediator;GO:0009299 mRNA transcription	0	1	0	0	0	0	0	0	0	0	0	0	0	0	0	0	0	0	0	0	1
22630	Ywhaq	0	0	0	0	0	0	1	22630	Gene_ID	M. musculus	22630	M. musculus	Ywhaq	tyrosine 3-monooxygenase/tryptophan 5-monooxygenase activation protein theta	GO:0006605 protein targeting;GO:0007264 small GTPase mediated signal transduction;GO:0006886 intracellular protein transport	0	0	1	1	0	0	0	0	0	0	0	0	0	0	0	1	0	1	0	0	1
17955	Nap1l4	0	0	0	0	0	1	0	17955	Gene_ID	M. musculus	17955	M. musculus	Nap1l4	nucleosome assembly protein 1-like 4	GO:0006334 nucleosome assembly;GO:0031497 chromatin assembly;GO:0034728 nucleosome organization	0	0	0	0	0	0	0	0	0	0	0	0	0	0	0	0	0	0	0	0	1
12858	Cox5a	1	0	0	0	0	0	0	12858	Gene_ID	M. musculus	12858	M. musculus	Cox5a	cytochrome c oxidase subunit 5A	GO:0006123 mitochondrial electron transport, cytochrome c to oxygen;GO:0019646 aerobic electron transport chain;GO:0042775 mitochondrial ATP synthesis coupled electron transport	1	0	1	0	0	0	0	0	0	0	0	0	0	0	0	0	0	0	0	0	1
19167	Psma3	0	1	0	0	0	0	0	19167	Gene_ID	M. musculus	19167	M. musculus	Psma3	proteasome subunit alpha 3	GO:0052548 regulation of endopeptidase activity;GO:0052547 regulation of peptidase activity;GO:0010498 proteasomal protein catabolic process	0	1	1	0	0	0	0	0	0	0	0	0	0	0	0	0	0	0	0	0	1
383348	Kctd16	0	1	0	0	0	0	0	383348	Gene_ID	M. musculus	383348	M. musculus	Kctd16	potassium channel tetramerisation domain containing 16	GO:0008277 regulation of G protein-coupled receptor signaling pathway;GO:0051260 protein homooligomerization;GO:0051259 protein complex oligomerization	0	0	0	0	0	0	0	0	0	0	0	0	0	0	0	0	0	0	0	0	1
16210	Impact	0	0	0	0	0	0	1	16210	Gene_ID	M. musculus	16210	M. musculus	Impact	impact, RWD domain protein	GO:0072755 cellular response to benomyl;GO:1901561 response to benomyl;GO:0071262 regulation of translational initiation in response to starvation	0	1	0	0	0	0	1	0	1	0	0	0	0	0	0	0	0	0	0	0	1
75599	Pcdh1	0	0	0	0	1	0	0	75599	Gene_ID	M. musculus	75599	M. musculus	Pcdh1	protocadherin 1	GO:0016339 calcium-dependent cell-cell adhesion via plasma membrane cell adhesion molecules;GO:0007156 homophilic cell adhesion via plasma membrane adhesion molecules;GO:0098742 cell-cell adhesion via plasma-membrane adhesion molecules	0	0	0	0	0	0	0	0	0	0	0	0	0	0	0	0	0	0	0	0	1
260299	Cadm4	1	0	0	0	0	0	0	260299	Gene_ID	M. musculus	260299	M. musculus	Cadm4	cell adhesion molecule 4	GO:1900747 negative regulation of vascular endothelial growth factor signaling pathway;GO:0030948 negative regulation of vascular endothelial growth factor receptor signaling pathway;GO:1902548 negative regulation of cellular response to vascular endothelial growth factor stimulus	0	0	0	0	0	0	0	0	0	0	0	0	0	0	0	0	0	0	0	0	1
13010	Cst3	0	0	1	0	0	0	0	13010	Gene_ID	M. musculus	13010	M. musculus	Cst3	cystatin C	GO:0045740 positive regulation of DNA replication;GO:0006275 regulation of DNA replication;GO:0006260 DNA replication	0	0	0	0	0	0	0	0	0	0	0	0	0	0	1	0	0	0	0	0	1
19324	Rab1	0	0	0	0	1	0	0	19324	Gene_ID	M. musculus	19324	M. musculus	Rab1a	RAB1A, member RAS oncogene family	GO:0090110 COPII-coated vesicle cargo loading;GO:0032402 melanosome transport;GO:0035459 vesicle cargo loading	0	0	1	0	1	0	0	0	0	1	0	0	0	0	0	0	0	0	1	0	1
68052	Rps13	0	0	1	0	0	0	0	68052	Gene_ID	M. musculus	68052	M. musculus	Rps13	ribosomal protein S13	GO:0033119 negative regulation of RNA splicing;GO:0043484 regulation of RNA splicing;GO:0008380 RNA splicing	0	1	0	0	0	0	0	0	0	0	0	0	0	0	0	0	0	0	0	0	1
22627	Ywhae	0	1	0	0	0	0	0	22627	Gene_ID	M. musculus	22627	M. musculus	Ywhae	tyrosine 3-monooxygenase/tryptophan 5-monooxygenase activation protein, epsilon polypeptide	GO:1905913 negative regulation of calcium ion export across plasma membrane;GO:1905912 regulation of calcium ion export across plasma membrane;GO:1902309 negative regulation of peptidyl-serine dephosphorylation	0	0	1	1	1	0	0	0	0	1	0	0	0	1	0	1	0	1	0	0	1
57776	Ttyh1	0	0	0	1	0	0	0	57776	Gene_ID	M. musculus	57776	M. musculus	Ttyh1	tweety family member 1	GO:0046847 filopodium assembly;GO:0006821 chloride transport;GO:0015698 inorganic anion transport	0	0	1	0	0	0	0	0	0	0	0	0	0	0	0	0	0	0	0	0	1
109731	Maob	0	0	0	0	1	0	0	109731	Gene_ID	M. musculus	109731	M. musculus	Maob	monoamine oxidase B	GO:0014063 negative regulation of serotonin secretion;GO:0045915 positive regulation of catecholamine metabolic process;GO:0045964 positive regulation of dopamine metabolic process	0	0	0	0	0	0	0	0	0	0	0	0	0	1	0	0	0	1	0	0	1
22348	Slc32a1	0	0	0	1	0	0	0	22348	Gene_ID	M. musculus	22348	M. musculus	Slc32a1	solute carrier family 32 (GABA vesicular transporter), member 1	GO:0098700 neurotransmitter loading into synaptic vesicle;GO:0015816 glycine transport;GO:0015812 gamma-aminobutyric acid transport	0	0	1	0	1	0	0	0	0	0	1	0	0	0	0	0	0	0	0	0	1
17709	COX2	1	0	0	0	0	0	0	17709	Gene_ID	M. musculus	17709	M. musculus	COX2	cytochrome c oxidase subunit II	GO:0010729 positive regulation of hydrogen peroxide biosynthetic process;GO:0010726 positive regulation of hydrogen peroxide metabolic process;GO:0010728 regulation of hydrogen peroxide biosynthetic process	1	0	1	0	0	0	0	0	0	0	0	0	0	0	0	0	0	0	0	0	1
65114	Vps35	0	0	0	0	0	0	1	65114	Gene_ID	M. musculus	65114	M. musculus	Vps35	VPS35 retromer complex component	GO:0032460 negative regulation of protein oligomerization;GO:0032463 negative regulation of protein homooligomerization;GO:0090326 positive regulation of locomotion involved in locomotory behavior	0	0	1	1	1	0	1	1	1	1	0	0	1	0	0	0	0	0	0	0	1
67003	Uqcrc2	0	0	0	0	0	0	1	67003	Gene_ID	M. musculus	67003	M. musculus	Uqcrc2	ubiquinol cytochrome c reductase core protein 2	GO:0006508 proteolysis;GO:0019538 protein metabolic process;GO:1901564 organonitrogen compound metabolic process	1	0	0	0	0	0	0	0	0	0	0	0	0	0	0	0	0	0	0	0	1
100226	Stx12	0	0	0	1	0	0	0	100226	Gene_ID	M. musculus	100226	M. musculus	Stx12	syntaxin 12	GO:0016189 synaptic vesicle to endosome fusion;GO:0099532 synaptic vesicle endosomal processing;GO:0007032 endosome organization	0	0	0	0	0	0	0	0	0	0	0	0	0	0	0	0	0	0	1	0	1
73442	Hspa12a	0	0	0	1	0	0	0	73442	Gene_ID	M. musculus	73442	M. musculus	Hspa12a	heat shock protein 12A	GO:0008150 biological_process	0	0	1	0	0	0	0	0	0	0	0	0	0	0	0	0	0	0	0	0	1
57874	Hacd3	1	0	0	0	0	0	0	57874	Gene_ID	M. musculus	57874	M. musculus	Hacd3	3-hydroxyacyl-CoA dehydratase 3	GO:0046726 positive regulation by virus of viral protein levels in host cell;GO:0046719 regulation by virus of viral protein levels in host cell;GO:0042761 very long-chain fatty acid biosynthetic process	0	0	0	0	0	0	0	0	0	0	0	0	0	0	0	0	0	0	0	0	1
11938	Atp2a2	0	0	0	0	0	1	0	11938	Gene_ID	M. musculus	11938	M. musculus	Atp2a2	ATPase, Ca++ transporting, cardiac muscle, slow twitch 2	GO:1903515 calcium ion transport from cytosol to endoplasmic reticulum;GO:0032470 positive regulation of endoplasmic reticulum calcium ion concentration;GO:0046967 cytosol to endoplasmic reticulum transport	1	0	1	0	1	1	0	0	1	0	0	0	0	1	0	0	0	0	1	0	1
11973	Atp6v1e1	0	0	0	0	0	0	1	11973	Gene_ID	M. musculus	11973	M. musculus	Atp6v1e1	ATPase, H+ transporting, lysosomal V1 subunit E1	GO:1902600 proton transmembrane transport;GO:0098662 inorganic cation transmembrane transport;GO:0098660 inorganic ion transmembrane transport	1	0	1	0	0	0	0	0	0	0	0	0	0	1	0	0	1	0	0	0	1
23988	Pin1	1	0	0	0	0	0	0	23988	Gene_ID	M. musculus	23988	M. musculus	Pin1	peptidyl-prolyl cis/trans isomerase, NIMA-interacting 1	GO:0061051 positive regulation of cell growth involved in cardiac muscle cell development;GO:1902430 negative regulation of amyloid-beta formation;GO:1902992 negative regulation of amyloid precursor protein catabolic process	0	0	0	1	0	0	1	0	0	0	0	0	1	0	0	1	0	0	0	0	1
22070	Tpt1	0	0	1	0	0	0	0	22070	Gene_ID	M. musculus	22070	M. musculus	Tpt1	tumor protein, translationally-controlled 1	GO:2000383 regulation of ectoderm development;GO:2000384 negative regulation of ectoderm development;GO:0007398 ectoderm development	0	0	0	0	0	0	0	0	0	0	0	0	0	0	0	0	0	0	0	0	1
16423	Cd47	0	0	0	0	0	1	0	16423	Gene_ID	M. musculus	16423	M. musculus	Cd47	CD47 antigen (Rh-related antigen, integrin-associated signal transducer)	GO:1905450 negative regulation of Fc-gamma receptor signaling pathway involved in phagocytosis;GO:1904669 ATP export;GO:2000439 positive regulation of monocyte extravasation	0	0	0	0	1	0	0	0	1	0	0	0	0	0	1	0	0	0	0	0	1
110911	Cds2	0	1	0	0	0	0	0	110911	Gene_ID	M. musculus	110911	M. musculus	Cds2	CDP-diacylglycerol synthase (phosphatidate cytidylyltransferase) 2	GO:0016024 CDP-diacylglycerol biosynthetic process;GO:0046341 CDP-diacylglycerol metabolic process;GO:0140042 lipid droplet formation	0	1	0	0	0	0	0	0	0	0	0	0	0	1	0	0	0	0	0	0	1
22185	U2af2	0	0	0	0	0	0	1	22185	Gene_ID	M. musculus	22185	M. musculus	U2af2	U2 small nuclear ribonucleoprotein auxiliary factor (U2AF) 2	GO:0048025 negative regulation of mRNA splicing, via spliceosome;GO:0033119 negative regulation of RNA splicing;GO:0050686 negative regulation of mRNA processing	0	1	0	0	0	0	0	0	0	0	0	0	0	0	0	0	0	0	0	0	1
229363	Gmps	1	0	0	0	0	0	0	229363	Gene_ID	M. musculus	229363	M. musculus	Gmps	guanine monophosphate synthetase	GO:0032263 GMP salvage;GO:0106380 purine ribonucleotide salvage;GO:0006177 GMP biosynthetic process	0	0	0	0	0	0	0	0	0	0	0	0	0	0	0	0	0	0	0	0	1
227700	Sh3glb2	0	0	0	0	0	1	0	227700	Gene_ID	M. musculus	227700	M. musculus	Sh3glb2	SH3-domain GRB2-like endophilin B2		0	0	0	0	0	0	0	0	0	1	0	0	0	0	0	0	0	0	0	0	1
320024	Nceh1	0	0	0	0	1	0	0	320024	Gene_ID	M. musculus	320024	M. musculus	Nceh1	neutral cholesterol ester hydrolase 1	GO:0046485 ether lipid metabolic process;GO:0006662 glycerol ether metabolic process;GO:0018904 ether metabolic process	0	0	1	0	0	0	0	0	0	0	0	0	0	0	0	0	0	0	0	1	1
11519	Add2	1	0	0	0	0	0	0	11519	Gene_ID	M. musculus	11519	M. musculus	Add2	adducin 2 (beta)	GO:0051016 barbed-end actin filament capping;GO:0050901 leukocyte tethering or rolling;GO:0051693 actin filament capping	0	0	1	0	0	0	0	0	1	0	0	0	1	0	0	0	0	0	0	0	1
114641	Rpl31	0	0	0	0	0	1	0	114641	Gene_ID	M. musculus	114641	M. musculus	Rpl31	ribosomal protein L31	GO:0002181 cytoplasmic translation;GO:0006412 translation;GO:0043043 peptide biosynthetic process	0	1	0	0	0	0	0	0	0	0	0	0	0	0	0	0	0	0	0	0	1
20740	Sptan1	0	0	1	0	0	0	0	20740	Gene_ID	M. musculus	20740	M. musculus	Sptan1	spectrin alpha, non-erythrocytic 1	GO:0051693 actin filament capping;GO:0030835 negative regulation of actin filament depolymerization;GO:0030834 regulation of actin filament depolymerization	0	0	0	0	0	0	0	0	1	0	0	0	0	0	0	0	0	0	0	0	1
68126	Fahd2	1	0	0	0	0	0	0	68126	Gene_ID	M. musculus	68126	M. musculus	Fahd2a	fumarylacetoacetate hydrolase domain containing 2A		0	0	0	0	0	0	0	0	0	0	0	0	0	0	0	0	0	0	0	0	1
15505	Hsph1	1	0	0	0	0	0	0	15505	Gene_ID	M. musculus	15505	M. musculus	Hsph1	heat shock 105kDa/110kDa protein 1	GO:1903750 regulation of intrinsic apoptotic signaling pathway in response to hydrogen peroxide;GO:1903751 negative regulation of intrinsic apoptotic signaling pathway in response to hydrogen peroxide;GO:0045345 positive regulation of MHC class I biosynthetic process	0	0	1	1	0	0	0	0	1	0	0	0	0	0	0	0	0	0	0	0	1
67025	Rpl11	0	0	1	0	0	0	0	67025	Gene_ID	M. musculus	67025	M. musculus	Rpl11	ribosomal protein L11	GO:2000435 negative regulation of protein neddylation;GO:1902255 positive regulation of intrinsic apoptotic signaling pathway by p53 class mediator;GO:1904667 negative regulation of ubiquitin protein ligase activity	0	1	0	1	0	0	0	0	0	0	0	0	0	0	0	0	0	0	0	0	1
18242	Oat	0	0	1	0	0	0	0	18242	Gene_ID	M. musculus	18242	M. musculus	Oat	ornithine aminotransferase	GO:0010121 arginine catabolic process to proline via ornithine;GO:0019493 arginine catabolic process to proline;GO:0019544 arginine catabolic process to glutamate	0	0	1	0	0	0	0	0	0	0	0	1	0	0	0	0	0	0	0	0	1
69875	Ndufa11	0	0	0	0	0	1	0	69875	Gene_ID	M. musculus	69875	M. musculus	Ndufa11	NADH:ubiquinone oxidoreductase subunit A11	GO:0010257 NADH dehydrogenase complex assembly;GO:0032981 mitochondrial respiratory chain complex I assembly;GO:0033108 mitochondrial respiratory chain complex assembly	1	0	0	0	0	0	0	0	0	0	0	0	0	0	0	0	0	0	0	0	1
232333	Slc6a1	0	0	0	1	0	0	0	232333	Gene_ID	M. musculus	232333	M. musculus	Slc6a1	solute carrier family 6 (neurotransmitter transporter, GABA), member 1	GO:0098658 inorganic anion import across plasma membrane;GO:0051939 gamma-aminobutyric acid import;GO:0014054 positive regulation of gamma-aminobutyric acid secretion	0	0	1	0	0	1	0	0	0	0	1	0	1	1	0	0	0	0	0	0	1
11308	Abi1	1	0	0	0	0	0	0	11308	Gene_ID	M. musculus	11308	M. musculus	Abi1	abl interactor 1	GO:0072673 lamellipodium morphogenesis;GO:0099527 postsynapse to nucleus signaling pathway;GO:0035855 megakaryocyte development	0	0	0	0	0	0	1	0	1	0	0	0	1	0	0	1	1	0	0	0	1
226646	Ndufs2	0	0	0	0	0	0	1	226646	Gene_ID	M. musculus	226646	M. musculus	Ndufs2	NADH:ubiquinone oxidoreductase core subunit S2	GO:0006120 mitochondrial electron transport, NADH to ubiquinone;GO:0019646 aerobic electron transport chain;GO:0010257 NADH dehydrogenase complex assembly	1	0	0	0	0	0	0	0	0	0	0	0	0	0	0	0	0	0	0	0	1
229791	Lppr4	0	0	0	0	0	1	0	229791	Gene_ID	M. musculus	229791	M. musculus	Plppr4	phospholipid phosphatase related 4	GO:0046839 phospholipid dephosphorylation;GO:0030258 lipid modification;GO:0048839 inner ear development	0	0	0	0	0	0	1	0	0	0	0	0	0	0	0	0	0	0	0	0	1
70247	Psmd1	0	0	0	1	0	0	0	70247	Gene_ID	M. musculus	70247	M. musculus	Psmd1	proteasome (prosome, macropain) 26S subunit, non-ATPase, 1	GO:0042176 regulation of protein catabolic process;GO:0043161 proteasome-mediated ubiquitin-dependent protein catabolic process;GO:0010498 proteasomal protein catabolic process	0	1	1	0	0	0	0	0	0	0	0	0	0	0	1	0	0	0	0	0	1
11852	Rhob	0	0	0	0	1	0	0	11852	Gene_ID	M. musculus	11852	M. musculus	Rhob	ras homolog family member B	GO:0003159 morphogenesis of an endothelium;GO:0061154 endothelial tube morphogenesis;GO:0008333 endosome to lysosome transport	0	0	0	0	0	0	0	0	1	0	0	0	0	0	0	1	1	0	0	0	1
14167	Fgf12	0	1	0	0	0	0	0	14167	Gene_ID	M. musculus	14167	M. musculus	Fgf12	fibroblast growth factor 12	GO:1905150 regulation of voltage-gated sodium channel activity;GO:0098908 regulation of neuronal action potential;GO:0051969 regulation of transmission of nerve impulse	0	0	0	0	0	0	0	0	0	0	1	0	0	1	0	0	0	1	0	0	1
68197	Ndufc2	0	0	0	0	1	0	0	68197	Gene_ID	M. musculus	68197	M. musculus	Ndufc2	NADH:ubiquinone oxidoreductase subunit C2	GO:2001171 positive regulation of ATP biosynthetic process;GO:0010918 positive regulation of mitochondrial membrane potential;GO:0030810 positive regulation of nucleotide biosynthetic process	1	0	0	0	0	0	0	0	0	0	0	0	0	0	1	0	0	0	0	0	1
12465	Cct5	0	0	0	1	0	0	0	12465	Gene_ID	M. musculus	12465	M. musculus	Cct5	chaperonin containing Tcp1, subunit 5 (epsilon)	GO:1904851 positive regulation of establishment of protein localization to telomere;GO:0070203 regulation of establishment of protein localization to telomere;GO:0070202 regulation of establishment of protein localization to chromosome	0	0	0	1	0	0	0	0	1	0	0	0	0	0	0	0	0	0	0	0	1
19384	Ran	0	0	0	0	0	1	0	19384	Gene_ID	M. musculus	19384	M. musculus	Ran	RAN, member RAS oncogene family	GO:0061015 snRNA import into nucleus;GO:0006404 RNA import into nucleus;GO:0051030 snRNA transport	0	1	1	1	1	0	0	0	1	0	0	0	0	0	0	0	0	0	1	0	1
109754	Cyb5r3	0	0	1	0	0	0	0	109754	Gene_ID	M. musculus	109754	M. musculus	Cyb5r3	cytochrome b5 reductase 3	GO:0006695 cholesterol biosynthetic process;GO:1902653 secondary alcohol biosynthetic process;GO:0016126 sterol biosynthetic process	0	0	0	0	0	0	0	0	0	0	0	0	0	0	1	0	0	0	0	0	1
19166	Psma2	1	0	0	0	0	0	0	19166	Gene_ID	M. musculus	19166	M. musculus	Psma2	proteasome subunit alpha 2	GO:0010498 proteasomal protein catabolic process;GO:0006511 ubiquitin-dependent protein catabolic process;GO:0019941 modification-dependent protein catabolic process	0	1	1	0	0	0	0	0	0	0	0	0	0	0	1	0	0	0	0	0	1
110639	Prps2	0	0	0	0	0	1	0	110639	Gene_ID	M. musculus	110639	M. musculus	Prps2	phosphoribosyl pyrophosphate synthetase 2	GO:0006015 5-phosphoribose 1-diphosphate biosynthetic process;GO:0046391 5-phosphoribose 1-diphosphate metabolic process;GO:0006167 AMP biosynthetic process	0	0	0	0	0	0	0	0	0	0	0	1	0	0	0	0	0	0	0	0	1
104082	Wdr7	1	0	0	0	0	0	0	104082	Gene_ID	M. musculus	104082	M. musculus	Wdr7	WD repeat domain 7	GO:0002244 hematopoietic progenitor cell differentiation;GO:0030097 hemopoiesis;GO:0048534 hematopoietic or lymphoid organ development	0	0	0	0	0	0	0	0	0	0	0	0	0	0	0	0	0	0	0	0	1
72821	Scn2b	0	0	0	0	0	0	1	72821	Gene_ID	M. musculus	72821	M. musculus	Scn2b	sodium channel, voltage-gated, type II, beta	GO:0046684 response to pyrethroid;GO:0017085 response to insecticide;GO:0060371 regulation of atrial cardiac muscle cell membrane depolarization	0	0	0	0	0	0	0	0	0	0	1	0	0	1	0	0	0	0	0	0	1
239318	Plcxd3	0	0	0	0	1	0	0	239318	Gene_ID	M. musculus	239318	M. musculus	Plcxd3	phosphatidylinositol-specific phospholipase C, X domain containing 3	GO:0016042 lipid catabolic process;GO:0006629 lipid metabolic process;GO:1901575 organic substance catabolic process	0	0	0	0	0	0	0	0	0	0	0	0	0	0	0	0	0	0	0	0	1
20512	Slc1a3	0	0	0	0	0	0	1	20512	Gene_ID	M. musculus	20512	M. musculus	Slc1a3	solute carrier family 1 (glial high affinity glutamate transporter), member 3	GO:0009449 gamma-aminobutyric acid biosynthetic process;GO:0070778 L-aspartate transmembrane transport;GO:0140009 L-aspartate import across plasma membrane	1	0	1	0	0	1	1	0	0	0	1	0	0	1	0	0	0	1	0	0	1
14784	Grb2	0	0	0	0	1	0	0	14784	Gene_ID	M. musculus	14784	M. musculus	Grb2	growth factor receptor bound protein 2	GO:0060670 branching involved in labyrinthine layer morphogenesis;GO:0060713 labyrinthine layer morphogenesis;GO:0060669 embryonic placenta morphogenesis	0	0	1	0	1	0	0	0	1	1	0	0	0	0	0	1	1	1	0	1	1
70356	St13	0	1	0	0	0	0	0	70356	Gene_ID	M. musculus	70356	M. musculus	St13	suppression of tumorigenicity 13	GO:0061084 negative regulation of protein refolding;GO:0061083 regulation of protein refolding;GO:1903333 negative regulation of protein folding	0	0	1	0	0	0	0	0	0	0	0	0	0	0	0	0	0	0	0	0	1
66414	Ndufa12	0	0	0	0	1	0	0	66414	Gene_ID	M. musculus	66414	M. musculus	Ndufa12	NADH:ubiquinone oxidoreductase subunit A12	GO:0010257 NADH dehydrogenase complex assembly;GO:0032981 mitochondrial respiratory chain complex I assembly;GO:0042775 mitochondrial ATP synthesis coupled electron transport	1	0	0	0	0	0	0	0	0	0	0	0	0	0	0	0	0	0	0	0	1
170718	Idh3b	0	0	0	0	0	0	1	170718	Gene_ID	M. musculus	170718	M. musculus	Idh3b	isocitrate dehydrogenase 3 (NAD+) beta	GO:0006102 isocitrate metabolic process;GO:0072350 tricarboxylic acid metabolic process;GO:0006103 2-oxoglutarate metabolic process	1	0	0	0	0	0	0	0	0	0	0	1	0	0	0	0	0	0	0	0	1
19058	Ppp3r1	0	0	0	1	0	0	0	19058	Gene_ID	M. musculus	19058	M. musculus	Ppp3r1	protein phosphatase 3, regulatory subunit B, alpha isoform (calcineurin B, type I)	GO:0099149 regulation of postsynaptic neurotransmitter receptor internalization;GO:0099170 postsynaptic modulation of chemical synaptic transmission;GO:0098884 postsynaptic neurotransmitter receptor internalization	1	0	1	0	1	1	0	0	0	0	0	0	0	0	0	0	0	1	0	0	1
11676	Aldoc	0	1	0	0	0	0	0	11676	Gene_ID	M. musculus	11676	M. musculus	Aldoc	aldolase C, fructose-bisphosphate	GO:0030388 fructose 1,6-bisphosphate metabolic process;GO:0006096 glycolytic process;GO:0006757 ATP generation from ADP	1	0	0	0	0	0	0	0	0	0	0	1	0	0	1	0	0	0	0	0	1
12323	Camk2b	0	1	0	0	0	0	0	12323	Gene_ID	M. musculus	12323	M. musculus	Camk2b	calcium/calmodulin-dependent protein kinase II, beta	GO:0060466 activation of meiosis involved in egg activation;GO:0002030 inhibitory G protein-coupled receptor phosphorylation;GO:0090427 activation of meiosis	0	0	1	1	0	1	1	1	1	0	1	0	1	1	0	0	0	1	0	0	1
107975	Pacs1	0	0	0	0	0	1	0	107975	Gene_ID	M. musculus	107975	M. musculus	Pacs1	phosphofurin acidic cluster sorting protein 1	GO:0034067 protein localization to Golgi apparatus;GO:0032092 positive regulation of protein binding;GO:0051099 positive regulation of binding	0	0	0	0	0	0	0	1	0	0	0	0	0	0	0	0	0	0	0	0	1
66098	Chchd6	0	1	0	0	0	0	0	66098	Gene_ID	M. musculus	66098	M. musculus	Chchd6	coiled-coil-helix-coiled-coil-helix domain containing 6	GO:0042407 cristae formation;GO:0007007 inner mitochondrial membrane organization;GO:0007006 mitochondrial membrane organization	0	0	0	0	0	0	0	0	0	0	0	0	0	0	0	0	0	0	0	0	1
14683	Gnas	0	0	1	0	0	0	0	14683	Gene_ID	M. musculus	14683	M. musculus	Gnas	GNAS (guanine nucleotide binding protein, alpha stimulating) complex locus	GO:0040032 post-embryonic body morphogenesis;GO:2000828 regulation of parathyroid hormone secretion;GO:0060789 hair follicle placode formation	1	0	1	0	0	0	1	0	0	0	0	0	0	1	0	0	0	1	0	1	1
268890	Lsamp	0	0	0	0	1	0	0	268890	Gene_ID	M. musculus	268890	M. musculus	Lsamp	limbic system-associated membrane protein	GO:0035641 locomotory exploration behavior;GO:0035640 exploration behavior;GO:0007626 locomotory behavior	0	0	0	0	0	0	0	0	0	0	0	0	0	0	0	0	0	0	0	0	1
66972	Slc25a23	0	0	1	0	0	0	0	66972	Gene_ID	M. musculus	66972	M. musculus	Slc25a23	solute carrier family 25 (mitochondrial carrier; phosphate carrier), member 23	GO:0097274 urea homeostasis;GO:1900069 regulation of cellular hyperosmotic salinity response;GO:1901000 regulation of response to salt stress	1	0	0	0	0	0	0	0	0	0	0	0	0	1	0	0	0	0	0	0	1
11472	Actn2	0	0	0	0	1	0	0	11472	Gene_ID	M. musculus	11472	M. musculus	Actn2	actinin alpha 2	GO:0051695 actin filament uncapping;GO:0086097 phospholipase C-activating angiotensin-activated signaling pathway;GO:0030035 microspike assembly	0	1	1	1	1	0	0	1	1	0	1	0	1	1	0	0	0	0	0	0	1
76499	Clasp2	1	0	0	0	0	0	0	76499	Gene_ID	M. musculus	76499	M. musculus	Clasp2	CLIP associating protein 2	GO:1903690 negative regulation of wound healing, spreading of epidermal cells;GO:0110011 regulation of basement membrane organization;GO:1904259 regulation of basement membrane assembly involved in embryonic body morphogenesis	0	1	1	1	1	0	1	1	1	0	0	0	1	0	0	1	0	0	1	0	1
229709	Ahcyl1	0	0	0	0	0	0	1	229709	Gene_ID	M. musculus	229709	M. musculus	Ahcyl1	S-adenosylhomocysteine hydrolase-like 1	GO:0033353 S-adenosylmethionine cycle;GO:1990456 mitochondrion-endoplasmic reticulum membrane tethering;GO:0042045 epithelial fluid transport	0	0	0	0	0	0	0	0	0	0	0	0	0	1	0	0	0	0	1	0	1
18040	Nefm	1	0	0	0	0	0	0	18040	Gene_ID	M. musculus	18040	M. musculus	Nefm	neurofilament, medium polypeptide	GO:0045105 intermediate filament polymerization or depolymerization;GO:0033693 neurofilament bundle assembly;GO:0031133 regulation of axon diameter	0	0	0	0	0	0	1	0	1	0	0	0	0	0	0	0	0	0	0	0	1
26913	Gprin1	0	0	1	0	0	0	0	26913	Gene_ID	M. musculus	26913	M. musculus	Gprin1	G protein-regulated inducer of neurite outgrowth 1	GO:0031175 neuron projection development;GO:0048666 neuron development;GO:0030182 neuron differentiation	0	0	0	0	0	0	0	0	0	0	0	0	0	0	0	0	0	1	0	0	1
13682	Eif4a2	0	0	0	0	0	1	0	13682	Gene_ID	M. musculus	13682	M. musculus	Eif4a2	eukaryotic translation initiation factor 4A2	GO:1900259 regulation of RNA-directed 5'-3' RNA polymerase activity;GO:1900260 negative regulation of RNA-directed 5'-3' RNA polymerase activity;GO:0002183 cytoplasmic translational initiation	0	1	1	0	0	0	0	0	0	0	0	0	0	0	0	0	0	0	0	0	1
20085	Rps19	0	1	0	0	0	0	0	20085	Gene_ID	M. musculus	20085	M. musculus	Rps19	ribosomal protein S19	GO:0060265 positive regulation of respiratory burst involved in inflammatory response;GO:0060266 negative regulation of respiratory burst involved in inflammatory response;GO:0060267 positive regulation of respiratory burst	0	1	0	0	0	0	1	0	0	0	0	0	0	0	0	0	0	0	0	0	1
12349	Ca2	0	0	0	1	0	0	0	12349	Gene_ID	M. musculus	12349	M. musculus	Car2	carbonic anhydrase 2	GO:0090088 regulation of oligopeptide transport;GO:0090089 regulation of dipeptide transport;GO:2000878 positive regulation of oligopeptide transport	0	0	1	0	0	1	0	0	0	0	0	0	0	1	0	0	0	0	0	0	1
21402	Skp1	0	1	0	0	0	0	0	21402	Gene_ID	M. musculus	21402	M. musculus	Skp1	S-phase kinase-associated protein 1	GO:1904668 positive regulation of ubiquitin protein ligase activity;GO:0035518 histone H2A monoubiquitination;GO:1904666 regulation of ubiquitin protein ligase activity	0	0	1	0	0	0	0	0	0	0	0	0	0	1	0	0	0	1	0	0	1
11776	Ap3d1	0	1	0	0	0	0	0	11776	Gene_ID	M. musculus	11776	M. musculus	Ap3d1	adaptor-related protein complex 3, delta 1 subunit	GO:0016182 synaptic vesicle budding from endosome;GO:0048003 antigen processing and presentation of lipid antigen via MHC class Ib;GO:0048007 antigen processing and presentation, exogenous lipid antigen via MHC class Ib	0	0	0	1	1	0	0	1	0	0	0	0	0	1	0	0	0	0	1	0	1
232975	Atp1a3	0	0	0	0	0	1	0	232975	Gene_ID	M. musculus	232975	M. musculus	Atp1a3	ATPase, Na+/K+ transporting, alpha 3 polypeptide	GO:0086036 regulation of cardiac muscle cell membrane potential;GO:1990535 neuron projection maintenance;GO:0036376 sodium ion export across plasma membrane	0	0	1	0	0	0	0	0	0	0	0	0	1	1	0	0	0	0	0	1	1
68089	Arpc4	1	0	0	0	0	0	0	68089	Gene_ID	M. musculus	68089	M. musculus	Arpc4	actin related protein 2/3 complex, subunit 4	GO:0034314 Arp2/3 complex-mediated actin nucleation;GO:0045010 actin nucleation;GO:0030838 positive regulation of actin filament polymerization	0	0	0	0	0	0	0	0	1	1	0	0	0	0	0	1	1	0	0	1	1
19330	Rab18	1	0	0	0	0	0	0	19330	Gene_ID	M. musculus	19330	M. musculus	Rab18	RAB18, member RAS oncogene family	GO:0071786 endoplasmic reticulum tubular network organization;GO:0034389 lipid droplet organization;GO:0007029 endoplasmic reticulum organization	0	0	0	0	0	0	0	0	0	1	0	0	0	0	1	0	0	0	0	0	1
11932	Atp1b2	1	0	0	0	0	0	0	11932	Gene_ID	M. musculus	11932	M. musculus	Atp1b2	ATPase, Na+/K+ transporting, beta 2 polypeptide	GO:0021944 neuronal-glial interaction involved in hindbrain glial-mediated radial cell migration;GO:1903278 positive regulation of sodium ion export across plasma membrane;GO:1903276 regulation of sodium ion export across plasma membrane	0	0	1	0	0	0	1	0	0	0	0	0	0	1	0	0	0	0	0	1	1
74901	Kbtbd11	0	0	0	1	0	0	0	74901	Gene_ID	M. musculus	74901	M. musculus	Kbtbd11	kelch repeat and BTB (POZ) domain containing 11	GO:0008150 biological_process	0	0	0	0	0	0	0	0	0	0	0	0	0	0	0	0	0	0	0	0	1
16907	Lmnb2	0	1	0	0	0	0	0	16907	Gene_ID	M. musculus	16907	M. musculus	Lmnb2	lamin B2		0	0	0	0	0	0	0	0	0	0	0	0	0	0	0	0	0	0	0	0	1
229706	Slc6a17	0	0	0	1	0	0	0	229706	Gene_ID	M. musculus	229706	M. musculus	Slc6a17	solute carrier family 6 (neurotransmitter transporter), member 17	GO:0015820 leucine transport;GO:0015824 proline transport;GO:0015816 glycine transport	0	0	0	0	0	0	0	0	0	0	0	0	0	1	0	0	0	0	0	0	1
18563	Pcx	0	0	1	0	0	0	0	18563	Gene_ID	M. musculus	18563	M. musculus	Pcx	pyruvate carboxylase	GO:0019072 viral genome packaging;GO:0019074 viral RNA genome packaging;GO:0044789 modulation by host of viral release from host cell	0	0	0	0	0	0	0	0	0	0	0	1	0	0	0	0	0	0	0	0	1
11431	Acp1	0	0	0	0	0	0	1	11431	Gene_ID	M. musculus	11431	M. musculus	Acp1	acid phosphatase 1, soluble	GO:0006470 protein dephosphorylation;GO:0016311 dephosphorylation;GO:0006796 phosphate-containing compound metabolic process	0	0	0	0	0	0	0	0	0	0	0	0	0	0	0	0	0	0	0	0	1
66834	Acot13	0	0	0	1	0	0	0	66834	Gene_ID	M. musculus	66834	M. musculus	Acot13	acyl-CoA thioesterase 13	GO:0120163 negative regulation of cold-induced thermogenesis;GO:0051289 protein homotetramerization;GO:0051262 protein tetramerization	0	0	0	0	0	0	0	0	0	0	0	0	0	0	0	0	0	0	0	0	1
69938	Scrn1	0	0	0	0	1	0	0	69938	Gene_ID	M. musculus	69938	M. musculus	Scrn1	secernin 1	GO:0006887 exocytosis;GO:0032940 secretion by cell;GO:0140352 export from cell	0	0	0	0	0	0	0	0	0	0	0	0	0	0	0	0	0	0	0	0	1
76960	Bcas1	0	0	0	0	1	0	0	76960	Gene_ID	M. musculus	76960	M. musculus	Bcas1	brain enriched myelin associated protein 1	GO:0042552 myelination;GO:0007272 ensheathment of neurons;GO:0008366 axon ensheathment	0	0	0	0	0	0	0	0	0	0	0	0	0	0	0	0	0	0	0	0	1
66988	Lap3	1	0	0	0	0	0	0	66988	Gene_ID	M. musculus	66988	M. musculus	Lap3	leucine aminopeptidase 3	GO:0006508 proteolysis;GO:0019538 protein metabolic process;GO:1901564 organonitrogen compound metabolic process	0	0	0	0	0	0	0	0	0	0	0	0	0	0	0	0	0	0	0	0	1
106529	Tecr	1	0	0	0	0	0	0	106529	Gene_ID	M. musculus	106529	M. musculus	Tecr	trans-2,3-enoyl-CoA reductase	GO:0042761 very long-chain fatty acid biosynthetic process;GO:0030497 fatty acid elongation;GO:0000038 very long-chain fatty acid metabolic process	0	0	0	0	0	0	0	0	0	0	0	0	0	0	0	0	0	0	0	0	1
229663	Csde1	0	0	0	0	0	0	1	229663	Gene_ID	M. musculus	229663	M. musculus	Csde1	cold shock domain containing E1, RNA binding	GO:0070966 nuclear-transcribed mRNA catabolic process, no-go decay;GO:0075522 IRES-dependent viral translational initiation;GO:0019081 viral translation	0	1	0	0	0	0	0	0	0	0	0	0	0	0	0	0	0	0	0	0	1
15129	Hbbt1	0	0	0	0	0	1	0	15129	Gene_ID	M. musculus	15129	M. musculus	Hbb-b1	hemoglobin, beta adult major chain	GO:0010999 regulation of eIF2 alpha phosphorylation by heme;GO:0015671 oxygen transport;GO:0010998 regulation of translational initiation by eIF2 alpha phosphorylation	0	1	0	0	0	0	0	0	0	0	0	0	0	0	0	0	0	0	0	0	1
15516	Hsp90ab1	0	1	0	0	0	0	0	15516	Gene_ID	M. musculus	15516	M. musculus	Hsp90ab1	heat shock protein 90 alpha (cytosolic), class B member 1	GO:1901389 negative regulation of transforming growth factor beta activation;GO:1903660 negative regulation of complement-dependent cytotoxicity;GO:1905323 telomerase holoenzyme complex assembly	0	1	1	1	0	0	1	0	1	0	0	0	0	0	1	1	1	1	0	0	1
12889	Cplx1	0	0	1	0	0	0	0	12889	Gene_ID	M. musculus	12889	M. musculus	Cplx1	complexin 1	GO:0098967 exocytic insertion of neurotransmitter receptor to postsynaptic membrane;GO:0031630 regulation of synaptic vesicle fusion to presynaptic active zone membrane;GO:1901632 regulation of synaptic vesicle membrane organization	0	0	0	1	1	1	0	1	0	0	1	0	0	0	0	0	0	0	0	0	1
14066	Tf	0	0	0	0	0	1	0	14066	Gene_ID	M. musculus	14066	M. musculus	F3	coagulation factor III	GO:0002541 activation of plasma proteins involved in acute inflammatory response;GO:0010641 positive regulation of platelet-derived growth factor receptor signaling pathway;GO:0010640 regulation of platelet-derived growth factor receptor signaling pathway	0	0	0	0	0	0	0	0	0	0	0	0	0	0	0	0	0	0	0	0	1
18475	Pafah1b2	0	1	0	0	0	0	0	18475	Gene_ID	M. musculus	18475	M. musculus	Pafah1b2	platelet-activating factor acetylhydrolase, isoform 1b, subunit 2	GO:0016239 positive regulation of macroautophagy;GO:0016241 regulation of macroautophagy;GO:0010508 positive regulation of autophagy	0	0	0	0	0	0	0	0	0	1	0	0	0	0	1	0	0	0	0	0	1
235106	Ntm	0	0	0	1	0	0	0	235106	Gene_ID	M. musculus	235106	M. musculus	Ntm	neurotrimin	GO:0010977 negative regulation of neuron projection development;GO:0031345 negative regulation of cell projection organization;GO:0010975 regulation of neuron projection development	0	0	0	0	0	0	1	0	1	0	0	0	0	0	0	0	0	0	0	0	1
104721	Ddx1	1	0	0	0	0	0	0	104721	Gene_ID	M. musculus	104721	M. musculus	Ddx1	DEAD box helicase 1	GO:0002372 myeloid dendritic cell cytokine production;GO:0002733 regulation of myeloid dendritic cell cytokine production;GO:0002735 positive regulation of myeloid dendritic cell cytokine production	0	0	0	0	0	0	0	0	0	0	0	0	0	0	0	0	0	0	0	0	1
13854	Epn1	0	0	0	1	0	0	0	13854	Gene_ID	M. musculus	13854	M. musculus	Epn1	epsin 1	GO:1905443 regulation of clathrin coat assembly;GO:1905445 positive regulation of clathrin coat assembly;GO:0090148 membrane fission	0	0	0	0	1	0	0	0	1	1	0	0	0	0	0	0	1	0	0	1	1
67826	Snap47	0	0	0	0	0	1	0	67826	Gene_ID	M. musculus	67826	M. musculus	Snap47	synaptosomal-associated protein, 47	GO:0098967 exocytic insertion of neurotransmitter receptor to postsynaptic membrane;GO:0098969 neurotransmitter receptor transport to postsynaptic membrane;GO:1903540 establishment of protein localization to postsynaptic membrane	0	0	0	1	1	1	0	1	0	0	0	0	0	0	0	0	0	0	0	0	1
386649	Nsfl1c	1	0	0	0	0	0	0	386649	Gene_ID	M. musculus	386649	M. musculus	Nsfl1c	NSFL1 (p97) cofactor (p47)	GO:0046604 positive regulation of mitotic centrosome separation;GO:1904780 negative regulation of protein localization to centrosome;GO:0046602 regulation of mitotic centrosome separation	0	0	0	1	0	0	0	0	0	0	0	0	0	0	0	1	0	0	1	0	1
17758	Map4	0	0	0	0	0	0	1	17758	Gene_ID	M. musculus	17758	M. musculus	Map4	microtubule-associated protein 4	GO:1902856 negative regulation of non-motile cilium assembly;GO:0051012 microtubule sliding;GO:1902018 negative regulation of cilium assembly	0	0	0	0	0	0	1	0	1	0	0	0	0	0	0	0	0	0	1	0	1
56384	Letm1	0	0	0	0	0	1	0	56384	Gene_ID	M. musculus	56384	M. musculus	Letm1	leucine zipper-EF-hand containing transmembrane protein 1	GO:0099093 calcium export from the mitochondrion;GO:1900069 regulation of cellular hyperosmotic salinity response;GO:1901000 regulation of response to salt stress	0	0	0	0	0	0	0	0	0	0	0	0	0	1	0	1	0	0	0	0	1
11984	Atp6v0c	0	0	1	0	0	0	0	11984	Gene_ID	M. musculus	11984	M. musculus	Atp6v0c	ATPase, H+ transporting, lysosomal V0 subunit C	GO:1904093 negative regulation of autophagic cell death;GO:1904092 regulation of autophagic cell death;GO:0048102 autophagic cell death	1	0	1	0	0	0	0	0	0	0	0	0	0	1	1	0	1	0	0	0	1
108030	Lin7a	0	0	0	1	0	0	0	108030	Gene_ID	M. musculus	108030	M. musculus	Lin7a	lin-7 homolog A, crumbs cell polarity complex component	GO:1903361 protein localization to basolateral plasma membrane;GO:0045199 maintenance of epithelial cell apical/basal polarity;GO:0035090 maintenance of apical/basal cell polarity	0	0	0	0	0	0	0	1	0	0	1	0	0	0	0	0	0	0	1	0	1
11980	Atp8a1	0	0	0	0	1	0	0	11980	Gene_ID	M. musculus	11980	M. musculus	Atp8a1	ATPase, aminophospholipid transporter (APLT), class I, type 8A, member 1	GO:0140331 aminophospholipid translocation;GO:0015917 aminophospholipid transport;GO:0061092 positive regulation of phospholipid translocation	0	0	1	0	0	0	0	0	0	0	0	0	0	0	1	0	0	0	0	0	1
14228	Fkbp4	0	1	0	0	0	0	0	14228	Gene_ID	M. musculus	14228	M. musculus	Fkbp4	FK506 binding protein 4	GO:0006463 steroid hormone receptor complex assembly;GO:0006825 copper ion transport;GO:0031115 negative regulation of microtubule polymerization	0	0	1	0	1	0	0	0	1	0	0	0	0	0	0	0	0	1	0	0	1
20115	Rps7	0	1	0	0	0	0	0	20115	Gene_ID	M. musculus	20115	M. musculus	Rps7	ribosomal protein S7	GO:1902255 positive regulation of intrinsic apoptotic signaling pathway by p53 class mediator;GO:1904667 negative regulation of ubiquitin protein ligase activity;GO:0051444 negative regulation of ubiquitin-protein transferase activity	0	1	0	0	0	0	0	0	0	0	0	0	0	0	0	0	0	0	0	0	1
68267	Slc25a22	1	0	0	0	0	0	0	68267	Gene_ID	M. musculus	68267	M. musculus	Slc25a22	solute carrier family 25 (mitochondrial carrier, glutamate), member 22	GO:0043490 malate-aspartate shuttle;GO:0015810 aspartate transmembrane transport;GO:0015813 L-glutamate transmembrane transport	1	0	1	0	0	0	0	0	0	0	0	0	0	0	0	0	0	0	0	0	1
19184	Psmc5	0	0	0	0	0	0	1	19184	Gene_ID	M. musculus	19184	M. musculus	Psmc5	protease (prosome, macropain) 26S subunit, ATPase 5	GO:0090261 positive regulation of inclusion body assembly;GO:0090083 regulation of inclusion body assembly;GO:0070841 inclusion body assembly	0	1	1	0	0	1	0	0	1	0	0	0	0	0	0	0	0	0	0	0	1
215999	Mcu	0	0	0	0	1	0	0	215999	Gene_ID	M. musculus	215999	M. musculus	Mcu	mitochondrial calcium uniporter	GO:0090527 actin filament reorganization;GO:0051561 positive regulation of mitochondrial calcium ion concentration;GO:0036444 calcium import into the mitochondrion	0	0	1	1	0	0	0	0	1	0	0	0	0	1	0	0	0	0	0	0	1

## Sheet: Enrichment
GroupID	Category	Term	Description	LogP	Log(q-value)	InTerm_InList	Genes	Symbols
1_Summary	KEGG Pathway	ko05010	Alzheimer's disease	-26.3099	-22.3291	44/175	11816,11820,11938,11947,11949,12313,12568,12858,12859,12861,13063,14810,14812,15108,16438,16971,17709,17762,17991,17992,18795,19055,19058,20168,20617,26413,66152,66414,66416,66694,66916,67003,67130,68194,68197,68585,69875,75406,110323,225887,226646,227197,407785,595136,11958,13382,15929,17448,17719,18293,20916,22333,27402,56451,67834,72416,78920,109264,109801,110826,110842,170718,269951,11740,117…	Apoe,App,Atp2a2,Atp5b,Atp5c1,Calm1,Cdk5,Cox5a,Cox5b,Cox6a1,Cycs,Grin1,Grin2b,Hsd17b10,Itpr1,Lrp1,COX2,Mapt,Ndufa2,Ndufa4,Plcb1,Ppp3ca,Ppp3r1,Rtn3,Snca,Mapk1,Uqcr10,Ndufa12,Ndufa7,Uqcrfs1,Ndufb7,Uqcrc2,Ndufa6,Ndufb4,Ndufc2,Rtn4,Ndufa11,Ndufs7,Cox6b1,Ndufs8,Ndufs2,Ndufs1,Ndufs6,Ndufs5,Atp5k,Dld,Idh3g,Mdh2,ND4,Ogdh,Sucla2,Vdac1,Pdhx,Suclg1,Idh3a,Lrpprc,Dlst,Me3,Glo1,Etfb,Etfa,Idh3b,Idh2,Slc25a5,Ap2a…
1_Member	KEGG Pathway	ko05010	Alzheimer's disease	-26.3099	-22.3291	44/175	11816,11820,11938,11947,11949,12313,12568,12858,12859,12861,13063,14810,14812,15108,16438,16971,17709,17762,17991,17992,18795,19055,19058,20168,20617,26413,66152,66414,66416,66694,66916,67003,67130,68194,68197,68585,69875,75406,110323,225887,226646,227197,407785,595136	Apoe,App,Atp2a2,Atp5b,Atp5c1,Calm1,Cdk5,Cox5a,Cox5b,Cox6a1,Cycs,Grin1,Grin2b,Hsd17b10,Itpr1,Lrp1,COX2,Mapt,Ndufa2,Ndufa4,Plcb1,Ppp3ca,Ppp3r1,Rtn3,Snca,Mapk1,Uqcr10,Ndufa12,Ndufa7,Uqcrfs1,Ndufb7,Uqcrc2,Ndufa6,Ndufb4,Ndufc2,Rtn4,Ndufa11,Ndufs7,Cox6b1,Ndufs8,Ndufs2,Ndufs1,Ndufs6,Ndufs5
1_Member	KEGG Pathway	mmu05010	Alzheimer's disease	-26.3099	-22.3291	44/175	11816,11820,11938,11947,11949,12313,12568,12858,12859,12861,13063,14810,14812,15108,16438,16971,17709,17762,17991,17992,18795,19055,19058,20168,20617,26413,66152,66414,66416,66694,66916,67003,67130,68194,68197,68585,69875,75406,110323,225887,226646,227197,407785,595136	Apoe,App,Atp2a2,Atp5b,Atp5c1,Calm1,Cdk5,Cox5a,Cox5b,Cox6a1,Cycs,Grin1,Grin2b,Hsd17b10,Itpr1,Lrp1,COX2,Mapt,Ndufa2,Ndufa4,Plcb1,Ppp3ca,Ppp3r1,Rtn3,Snca,Mapk1,Uqcr10,Ndufa12,Ndufa7,Uqcrfs1,Ndufb7,Uqcrc2,Ndufa6,Ndufb4,Ndufc2,Rtn4,Ndufa11,Ndufs7,Cox6b1,Ndufs8,Ndufs2,Ndufs1,Ndufs6,Ndufs5
1_Member	Reactome Gene Sets	R-MMU-1428517	The citric acid (TCA) cycle and respiratory electron transport	-25.9495	-22.1448	43/169	11947,11949,11958,12858,12861,13063,13382,15929,17448,17709,17719,17991,17992,18293,20916,22333,27402,56451,66152,66414,66416,66694,66916,67003,67130,67834,68194,68197,72416,75406,78920,109264,109801,110323,110826,110842,170718,225887,226646,227197,269951,407785,595136	Atp5b,Atp5c1,Atp5k,Cox5a,Cox6a1,Cycs,Dld,Idh3g,Mdh2,COX2,ND4,Ndufa2,Ndufa4,Ogdh,Sucla2,Vdac1,Pdhx,Suclg1,Uqcr10,Ndufa12,Ndufa7,Uqcrfs1,Ndufb7,Uqcrc2,Ndufa6,Idh3a,Ndufb4,Ndufc2,Lrpprc,Ndufs7,Dlst,Me3,Glo1,Cox6b1,Etfb,Etfa,Idh3b,Ndufs8,Ndufs2,Ndufs1,Idh2,Ndufs6,Ndufs5
1_Member	KEGG Pathway	ko05016	Huntington's disease	-22.5717	-19.4404	42/192	11740,11771,11773,11947,11949,12757,12858,12859,12861,13063,13191,14810,14812,16438,17709,17991,17992,18795,20656,21780,22333,22334,66152,66414,66416,66694,66916,67003,67130,67300,68194,68197,69875,71770,75406,110323,225887,226646,227197,232910,407785,595136	Slc25a5,Ap2a1,Ap2m1,Atp5b,Atp5c1,Clta,Cox5a,Cox5b,Cox6a1,Cycs,Dctn1,Grin1,Grin2b,Itpr1,COX2,Ndufa2,Ndufa4,Plcb1,Sod2,Tfam,Vdac1,Vdac2,Uqcr10,Ndufa12,Ndufa7,Uqcrfs1,Ndufb7,Uqcrc2,Ndufa6,Cltc,Ndufb4,Ndufc2,Ndufa11,Ap2b1,Ndufs7,Cox6b1,Ndufs8,Ndufs2,Ndufs1,Ap2s1,Ndufs6,Ndufs5
1_Member	KEGG Pathway	mmu05016	Huntington's disease	-22.5717	-19.4404	42/192	11740,11771,11773,11947,11949,12757,12858,12859,12861,13063,13191,14810,14812,16438,17709,17991,17992,18795,20656,21780,22333,22334,66152,66414,66416,66694,66916,67003,67130,67300,68194,68197,69875,71770,75406,110323,225887,226646,227197,232910,407785,595136	Slc25a5,Ap2a1,Ap2m1,Atp5b,Atp5c1,Clta,Cox5a,Cox5b,Cox6a1,Cycs,Dctn1,Grin1,Grin2b,Itpr1,COX2,Ndufa2,Ndufa4,Plcb1,Sod2,Tfam,Vdac1,Vdac2,Uqcr10,Ndufa12,Ndufa7,Uqcrfs1,Ndufb7,Uqcrc2,Ndufa6,Cltc,Ndufb4,Ndufc2,Ndufa11,Ap2b1,Ndufs7,Cox6b1,Ndufs8,Ndufs2,Ndufs1,Ap2s1,Ndufs6,Ndufs5
1_Member	GO Biological Processes	GO:0009060	aerobic respiration	-20.7288	-17.8087	37/161	11639,11848,11947,11949,11958,12858,12859,12861,13063,13382,14467,15926,15929,17448,17449,17709,17719,18293,20617,20916,56451,66152,66414,66416,66972,67834,68197,75406,78920,170718,207728,225887,226646,227197,239017,269951,407785	Ak4,Rhoa,Atp5b,Atp5c1,Atp5k,Cox5a,Cox5b,Cox6a1,Cycs,Dld,Nipsnap2,Idh1,Idh3g,Mdh2,Mdh1,COX2,ND4,Ogdh,Snca,Sucla2,Suclg1,Uqcr10,Ndufa12,Ndufa7,Slc25a23,Idh3a,Ndufc2,Ndufs7,Dlst,Idh3b,Pde2a,Ndufs8,Ndufs2,Ndufs1,Ogdhl,Idh2,Ndufs6
1_Member	GO Biological Processes	GO:0006091	generation of precursor metabolites and energy	-20.6453	-17.7614	59/428	11639,11676,11820,11848,11947,11949,11958,12034,12858,12859,12861,13063,13382,14381,14467,14683,15289,15926,15929,17448,17449,17709,17719,17918,17992,18293,18642,18648,18746,18984,19045,19046,19309,20512,20617,20656,20916,56451,66152,66414,66416,66972,67041,67834,68197,68267,75406,78830,78920,108155,110446,170718,207728,225887,226646,227197,239017,269951,407785	Ak4,Aldoc,App,Rhoa,Atp5b,Atp5c1,Atp5k,Phb2,Cox5a,Cox5b,Cox6a1,Cycs,Dld,G6pdx,Nipsnap2,Gnas,Hmgb1,Idh1,Idh3g,Mdh2,Mdh1,COX2,ND4,Myo5a,Ndufa4,Ogdh,Pfkm,Pgam1,Pkm,Por,Ppp1ca,Ppp1cb,Pygm,Slc1a3,Snca,Sod2,Sucla2,Suclg1,Uqcr10,Ndufa12,Ndufa7,Slc25a23,Oxct1,Idh3a,Ndufc2,Slc25a22,Ndufs7,Slc25a12,Dlst,Ogt,Acat1,Idh3b,Pde2a,Ndufs8,Ndufs2,Ndufs1,Ogdhl,Idh2,Ndufs6
1_Member	KEGG Pathway	ko00190	Oxidative phosphorylation	-20.5743	-17.7162	34/134	11947,11949,11958,11964,11972,11973,11975,11984,12858,12859,12861,17709,17719,17991,17992,66152,66414,66416,66694,66916,67003,67130,67895,68194,68197,69875,73834,75406,110323,225887,226646,227197,407785,595136	Atp5b,Atp5c1,Atp5k,Atp6v1a,Atp6v0d1,Atp6v1e1,Atp6v0a1,Atp6v0c,Cox5a,Cox5b,Cox6a1,COX2,ND4,Ndufa2,Ndufa4,Uqcr10,Ndufa12,Ndufa7,Uqcrfs1,Ndufb7,Uqcrc2,Ndufa6,Ppa1,Ndufb4,Ndufc2,Ndufa11,Atp6v1d,Ndufs7,Cox6b1,Ndufs8,Ndufs2,Ndufs1,Ndufs6,Ndufs5
1_Member	GO Biological Processes	GO:0045333	cellular respiration	-19.6785	-16.8881	41/215	11639,11848,11947,11949,11958,12858,12859,12861,13063,13382,14467,15926,15929,17448,17449,17709,17719,18293,20512,20617,20656,20916,56451,66152,66414,66416,66972,67834,68197,68267,75406,78830,78920,170718,207728,225887,226646,227197,239017,269951,407785	Ak4,Rhoa,Atp5b,Atp5c1,Atp5k,Cox5a,Cox5b,Cox6a1,Cycs,Dld,Nipsnap2,Idh1,Idh3g,Mdh2,Mdh1,COX2,ND4,Ogdh,Slc1a3,Snca,Sod2,Sucla2,Suclg1,Uqcr10,Ndufa12,Ndufa7,Slc25a23,Idh3a,Ndufc2,Slc25a22,Ndufs7,Slc25a12,Dlst,Idh3b,Pde2a,Ndufs8,Ndufs2,Ndufs1,Ogdhl,Idh2,Ndufs6
1_Member	KEGG Pathway	mmu05012	Parkinson's disease	-18.5047	-15.7824	33/144	11740,11947,11949,12858,12859,12861,13063,14678,17709,17719,17991,17992,20617,22201,22333,22334,66152,66414,66416,66694,66916,67003,67130,68194,68197,69875,75406,110323,225887,226646,227197,407785,595136	Slc25a5,Atp5b,Atp5c1,Cox5a,Cox5b,Cox6a1,Cycs,Gnai2,COX2,ND4,Ndufa2,Ndufa4,Snca,Uba1,Vdac1,Vdac2,Uqcr10,Ndufa12,Ndufa7,Uqcrfs1,Ndufb7,Uqcrc2,Ndufa6,Ndufb4,Ndufc2,Ndufa11,Ndufs7,Cox6b1,Ndufs8,Ndufs2,Ndufs1,Ndufs6,Ndufs5
1_Member	GO Biological Processes	GO:0015980	energy derivation by oxidation of organic compounds	-18.496	-15.7824	47/305	11639,11848,11947,11949,11958,12858,12859,12861,13063,13382,14467,14683,15289,15926,15929,17448,17449,17709,17719,18293,18642,19045,19046,19309,20512,20617,20656,20916,56451,66152,66414,66416,66972,67834,68197,68267,75406,78830,78920,170718,207728,225887,226646,227197,239017,269951,407785	Ak4,Rhoa,Atp5b,Atp5c1,Atp5k,Cox5a,Cox5b,Cox6a1,Cycs,Dld,Nipsnap2,Gnas,Hmgb1,Idh1,Idh3g,Mdh2,Mdh1,COX2,ND4,Ogdh,Pfkm,Ppp1ca,Ppp1cb,Pygm,Slc1a3,Snca,Sod2,Sucla2,Suclg1,Uqcr10,Ndufa12,Ndufa7,Slc25a23,Idh3a,Ndufc2,Slc25a22,Ndufs7,Slc25a12,Dlst,Idh3b,Pde2a,Ndufs8,Ndufs2,Ndufs1,Ogdhl,Idh2,Ndufs6
1_Member	WikiPathways	WP295	Electron transport chain	-17.3357	-14.7167	27/99	11740,11947,11949,11958,12858,12859,12861,17709,17719,17991,17992,66152,66414,66416,66694,66916,67003,67130,68194,68197,75406,110323,225887,226646,227197,407785,595136	Slc25a5,Atp5b,Atp5c1,Atp5k,Cox5a,Cox5b,Cox6a1,COX2,ND4,Ndufa2,Ndufa4,Uqcr10,Ndufa12,Ndufa7,Uqcrfs1,Ndufb7,Uqcrc2,Ndufa6,Ndufb4,Ndufc2,Ndufs7,Cox6b1,Ndufs8,Ndufs2,Ndufs1,Ndufs6,Ndufs5
1_Member	Reactome Gene Sets	R-MMU-163200	Respiratory electron transport, ATP synthesis by chemiosmotic coupling, and heat production by uncoupling proteins.	-17.2198	-14.6282	29/118	11947,11949,11958,12858,12861,13063,17709,17719,17991,17992,66152,66414,66416,66694,66916,67003,67130,68194,68197,72416,75406,110323,110826,110842,225887,226646,227197,407785,595136	Atp5b,Atp5c1,Atp5k,Cox5a,Cox6a1,Cycs,COX2,ND4,Ndufa2,Ndufa4,Uqcr10,Ndufa12,Ndufa7,Uqcrfs1,Ndufb7,Uqcrc2,Ndufa6,Ndufb4,Ndufc2,Lrpprc,Ndufs7,Cox6b1,Etfb,Etfa,Ndufs8,Ndufs2,Ndufs1,Ndufs6,Ndufs5
1_Member	Reactome Gene Sets	R-MMU-611105	Respiratory electron transport	-16.8831	-14.3089	26/94	12858,12861,13063,17709,17719,17991,17992,66152,66414,66416,66694,66916,67003,67130,68194,68197,72416,75406,110323,110826,110842,225887,226646,227197,407785,595136	Cox5a,Cox6a1,Cycs,COX2,ND4,Ndufa2,Ndufa4,Uqcr10,Ndufa12,Ndufa7,Uqcrfs1,Ndufb7,Uqcrc2,Ndufa6,Ndufb4,Ndufc2,Lrpprc,Ndufs7,Cox6b1,Etfb,Etfa,Ndufs8,Ndufs2,Ndufs1,Ndufs6,Ndufs5
1_Member	KEGG Pathway	mmu00190	Oxidative phosphorylation	-15.5254	-13.0887	34/190	11947,11949,11958,11964,11972,11973,11975,11984,12858,12859,12861,17709,17719,17991,17992,66152,66414,66416,66694,66916,67003,67130,67895,68194,68197,69875,73834,75406,110323,225887,226646,227197,407785,595136	Atp5b,Atp5c1,Atp5k,Atp6v1a,Atp6v0d1,Atp6v1e1,Atp6v0a1,Atp6v0c,Cox5a,Cox5b,Cox6a1,COX2,ND4,Ndufa2,Ndufa4,Uqcr10,Ndufa12,Ndufa7,Uqcrfs1,Ndufb7,Uqcrc2,Ndufa6,Ppa1,Ndufb4,Ndufc2,Ndufa11,Atp6v1d,Ndufs7,Cox6b1,Ndufs8,Ndufs2,Ndufs1,Ndufs6,Ndufs5
1_Member	GO Biological Processes	GO:0046034	ATP metabolic process	-14.3315	-11.9841	38/259	11639,11676,11820,11848,11947,11949,11958,11964,12858,12859,12861,13063,13382,14467,16574,17709,17719,18293,18642,18648,18746,20617,26395,66152,66414,66416,66437,66972,67059,68197,75406,98660,108155,207728,225887,226646,227197,407785	Ak4,Aldoc,App,Rhoa,Atp5b,Atp5c1,Atp5k,Atp6v1a,Cox5a,Cox5b,Cox6a1,Cycs,Dld,Nipsnap2,Kif5c,COX2,ND4,Ogdh,Pfkm,Pgam1,Pkm,Snca,Map2k1,Uqcr10,Ndufa12,Ndufa7,Fis1,Slc25a23,Ola1,Ndufc2,Ndufs7,Atp1a2,Ogt,Pde2a,Ndufs8,Ndufs2,Ndufs1,Ndufs6
1_Member	GO Biological Processes	GO:0006119	oxidative phosphorylation	-13.7829	-11.4879	25/113	11639,11848,11947,11949,11958,12858,12859,12861,13063,13382,14467,17709,17719,20617,66152,66414,66416,66972,68197,75406,207728,225887,226646,227197,407785	Ak4,Rhoa,Atp5b,Atp5c1,Atp5k,Cox5a,Cox5b,Cox6a1,Cycs,Dld,Nipsnap2,COX2,ND4,Snca,Uqcr10,Ndufa12,Ndufa7,Slc25a23,Ndufc2,Ndufs7,Pde2a,Ndufs8,Ndufs2,Ndufs1,Ndufs6
1_Member	CORUM	CORUM:382	Respiratory chain complex I, mitochondrial	-13.4784	-11.2052	16/40	17719,17991,17992,66414,66416,66916,67130,68194,68197,69875,75406,225887,226646,227197,407785,595136	ND4,Ndufa2,Ndufa4,Ndufa12,Ndufa7,Ndufb7,Ndufa6,Ndufb4,Ndufc2,Ndufa11,Ndufs7,Ndufs8,Ndufs2,Ndufs1,Ndufs6,Ndufs5
1_Member	CORUM	CORUM:381	Respiratory chain complex I, mitochondrial	-12.7759	-10.5944	15/37	17719,17991,17992,66414,66416,66916,67130,68194,68197,75406,225887,226646,227197,407785,595136	ND4,Ndufa2,Ndufa4,Ndufa12,Ndufa7,Ndufb7,Ndufa6,Ndufb4,Ndufc2,Ndufs7,Ndufs8,Ndufs2,Ndufs1,Ndufs6,Ndufs5
1_Member	GO Biological Processes	GO:0022900	electron transport chain	-12.6379	-10.4896	22/95	12858,12859,12861,13063,13382,17709,17719,18984,20512,20617,20656,66152,66414,66416,68197,68267,75406,78830,225887,226646,227197,407785	Cox5a,Cox5b,Cox6a1,Cycs,Dld,COX2,ND4,Por,Slc1a3,Snca,Sod2,Uqcr10,Ndufa12,Ndufa7,Ndufc2,Slc25a22,Ndufs7,Slc25a12,Ndufs8,Ndufs2,Ndufs1,Ndufs6
1_Member	GO Biological Processes	GO:0022904	respiratory electron transport chain	-12.4724	-10.3549	21/87	12858,12859,12861,13063,13382,17709,17719,20512,20617,20656,66152,66414,66416,68197,68267,75406,78830,225887,226646,227197,407785	Cox5a,Cox5b,Cox6a1,Cycs,Dld,COX2,ND4,Slc1a3,Snca,Sod2,Uqcr10,Ndufa12,Ndufa7,Ndufc2,Slc25a22,Ndufs7,Slc25a12,Ndufs8,Ndufs2,Ndufs1,Ndufs6
1_Member	KEGG Pathway	ko04932	Non-alcoholic fatty liver disease (NAFLD)	-10.8009	-8.85156	25/151	12858,12859,12861,13063,13665,17709,17991,17992,66152,66414,66416,66694,66916,67003,67130,68194,68197,69875,75406,110323,225887,226646,227197,407785,595136	Cox5a,Cox5b,Cox6a1,Cycs,Eif2s1,COX2,Ndufa2,Ndufa4,Uqcr10,Ndufa12,Ndufa7,Uqcrfs1,Ndufb7,Uqcrc2,Ndufa6,Ndufb4,Ndufc2,Ndufa11,Ndufs7,Cox6b1,Ndufs8,Ndufs2,Ndufs1,Ndufs6,Ndufs5
1_Member	GO Biological Processes	GO:0042773	ATP synthesis coupled electron transport	-10.5914	-8.66754	17/67	12858,12859,12861,13063,13382,17709,17719,20617,66152,66414,66416,68197,75406,225887,226646,227197,407785	Cox5a,Cox5b,Cox6a1,Cycs,Dld,COX2,ND4,Snca,Uqcr10,Ndufa12,Ndufa7,Ndufc2,Ndufs7,Ndufs8,Ndufs2,Ndufs1,Ndufs6
1_Member	WikiPathways	WP1248	Oxidative phosphorylation	-10.4833	-8.56887	16/59	11947,11958,17719,17991,17992,66416,66916,67130,68197,69875,75406,225887,226646,227197,407785,595136	Atp5b,Atp5k,ND4,Ndufa2,Ndufa4,Ndufa7,Ndufb7,Ndufa6,Ndufc2,Ndufa11,Ndufs7,Ndufs8,Ndufs2,Ndufs1,Ndufs6,Ndufs5
1_Member	KEGG Pathway	mmu04932	Non-alcoholic fatty liver disease (NAFLD)	-10.2893	-8.38769	26/172	12858,12859,12861,13063,13665,14104,17709,17991,17992,66152,66414,66416,66694,66916,67003,67130,68194,68197,69875,75406,110323,225887,226646,227197,407785,595136	Cox5a,Cox5b,Cox6a1,Cycs,Eif2s1,Fasn,COX2,Ndufa2,Ndufa4,Uqcr10,Ndufa12,Ndufa7,Uqcrfs1,Ndufb7,Uqcrc2,Ndufa6,Ndufb4,Ndufc2,Ndufa11,Ndufs7,Cox6b1,Ndufs8,Ndufs2,Ndufs1,Ndufs6,Ndufs5
1_Member	GO Biological Processes	GO:0042775	mitochondrial ATP synthesis coupled electron transport	-9.78985	-7.93941	16/65	12858,12859,12861,13063,13382,17719,20617,66152,66414,66416,68197,75406,225887,226646,227197,407785	Cox5a,Cox5b,Cox6a1,Cycs,Dld,ND4,Snca,Uqcr10,Ndufa12,Ndufa7,Ndufc2,Ndufs7,Ndufs8,Ndufs2,Ndufs1,Ndufs6
1_Member	GO Biological Processes	GO:0019646	aerobic electron transport chain	-9.08302	-7.28977	14/53	12858,12859,12861,13063,13382,17719,66152,66416,68197,75406,225887,226646,227197,407785	Cox5a,Cox5b,Cox6a1,Cycs,Dld,ND4,Uqcr10,Ndufa7,Ndufc2,Ndufs7,Ndufs8,Ndufs2,Ndufs1,Ndufs6
1_Member	GO Biological Processes	GO:0010257	NADH dehydrogenase complex assembly	-8.62936	-6.8713	14/57	17719,17991,66414,66916,67130,68194,68197,69875,75406,225887,226646,227197,407785,595136	ND4,Ndufa2,Ndufa12,Ndufb7,Ndufa6,Ndufb4,Ndufc2,Ndufa11,Ndufs7,Ndufs8,Ndufs2,Ndufs1,Ndufs6,Ndufs5
1_Member	GO Biological Processes	GO:0032981	mitochondrial respiratory chain complex I assembly	-8.62936	-6.8713	14/57	17719,17991,66414,66916,67130,68194,68197,69875,75406,225887,226646,227197,407785,595136	ND4,Ndufa2,Ndufa12,Ndufb7,Ndufa6,Ndufb4,Ndufc2,Ndufa11,Ndufs7,Ndufs8,Ndufs2,Ndufs1,Ndufs6,Ndufs5
1_Member	Reactome Gene Sets	R-MMU-6799198	Complex I biogenesis	-8.62936	-6.8713	14/57	17719,17991,66414,66416,66916,67130,68194,68197,75406,225887,226646,227197,407785,595136	ND4,Ndufa2,Ndufa12,Ndufa7,Ndufb7,Ndufa6,Ndufb4,Ndufc2,Ndufs7,Ndufs8,Ndufs2,Ndufs1,Ndufs6,Ndufs5
1_Member	GO Biological Processes	GO:0006120	mitochondrial electron transport, NADH to ubiquinone	-6.70989	-5.07839	9/29	13382,17719,66416,68197,75406,225887,226646,227197,407785	Dld,ND4,Ndufa7,Ndufc2,Ndufs7,Ndufs8,Ndufs2,Ndufs1,Ndufs6
1_Member	GO Biological Processes	GO:0033108	mitochondrial respiratory chain complex assembly	-6.6424	-5.02051	15/92	17719,17991,21780,66414,66916,67130,68194,68197,69875,75406,225887,226646,227197,407785,595136	ND4,Ndufa2,Tfam,Ndufa12,Ndufb7,Ndufa6,Ndufb4,Ndufc2,Ndufa11,Ndufs7,Ndufs8,Ndufs2,Ndufs1,Ndufs6,Ndufs5
2_Summary	Reactome Gene Sets	R-MMU-8953854	Metabolism of RNA	-25.4256	-21.7458	74/546	11737,11837,13211,13682,15381,15382,15387,15388,18521,19052,19166,19167,19170,19175,19179,19181,19182,19184,19655,19899,19941,19943,19988,19989,20044,20085,20091,20103,20104,20115,20116,20383,21762,22121,22185,22631,23983,23996,23997,26441,26442,26443,26961,27050,27176,51792,51810,54127,56086,56258,57294,59013,65019,66413,66480,67025,68052,68193,68278,69077,70247,74326,75617,75705,76846,76936,771…	Anp32a,Rplp0,Dhx9,Eif4a2,Hnrnpc,Hnrnpa1,Hnrnpk,Hnrnpl,Pcbp2,Ppp2ca,Psma2,Psma3,Psmb1,Psmb6,Psmc1,Psmc2,Psmc3,Psmc5,Rbmx,Rpl18,Rpl26,Rpl28,Rpl6,Rpl7,Rps14,Rps19,Rps3a1,Rps5,Rps6,Rps7,Rps8,Srsf3,Psmd2,Rpl13a,U2af2,Ywhaz,Pcbp1,Psmc4,Psmd13,Psma4,Psma5,Psma6,Rpl8,Rps3,Rpl7a,Ppp2r1a,Hnrnpu,Rps28,Set,Hnrnph2,Rps27,Hnrnph1,Rpl23,Psmd6,Rpl15,Rpl11,Rps13,Rpl24,Ddx39a,Psmd11,Psmd1,Hnrnpr,Rps25,Eif4b,Rps9,H…
2_Member	Reactome Gene Sets	R-MMU-8953854	Metabolism of RNA	-25.4256	-21.7458	74/546	11737,11837,13211,13682,15381,15382,15387,15388,18521,19052,19166,19167,19170,19175,19179,19181,19182,19184,19655,19899,19941,19943,19988,19989,20044,20085,20091,20103,20104,20115,20116,20383,21762,22121,22185,22631,23983,23996,23997,26441,26442,26443,26961,27050,27176,51792,51810,54127,56086,56258,57294,59013,65019,66413,66480,67025,68052,68193,68278,69077,70247,74326,75617,75705,76846,76936,771…	Anp32a,Rplp0,Dhx9,Eif4a2,Hnrnpc,Hnrnpa1,Hnrnpk,Hnrnpl,Pcbp2,Ppp2ca,Psma2,Psma3,Psmb1,Psmb6,Psmc1,Psmc2,Psmc3,Psmc5,Rbmx,Rpl18,Rpl26,Rpl28,Rpl6,Rpl7,Rps14,Rps19,Rps3a1,Rps5,Rps6,Rps7,Rps8,Srsf3,Psmd2,Rpl13a,U2af2,Ywhaz,Pcbp1,Psmc4,Psmd13,Psma4,Psma5,Psma6,Rpl8,Rps3,Rpl7a,Ppp2r1a,Hnrnpu,Rps28,Set,Hnrnph2,Rps27,Hnrnph1,Rpl23,Psmd6,Rpl15,Rpl11,Rps13,Rpl24,Ddx39a,Psmd11,Psmd1,Hnrnpr,Rps25,Eif4b,Rps9,H…
2_Member	Reactome Gene Sets	R-MMU-156827	L13a-mediated translational silencing of Ceruloplasmin expression	-25.294	-21.7112	35/107	11837,13665,13669,13682,19899,19941,19943,19988,19989,20044,20085,20091,20103,20104,20115,20116,22121,26961,27050,27176,54127,57294,65019,66480,67025,68052,68193,75617,75705,76846,110954,114641,267019,269261,270106	Rplp0,Eif2s1,Eif3a,Eif4a2,Rpl18,Rpl26,Rpl28,Rpl6,Rpl7,Rps14,Rps19,Rps3a1,Rps5,Rps6,Rps7,Rps8,Rpl13a,Rpl8,Rps3,Rpl7a,Rps28,Rps27,Rpl23,Rpl15,Rpl11,Rps13,Rpl24,Rps25,Eif4b,Rps9,Rpl10,Rpl31,Rps15a,Rpl12,Rpl13
2_Member	Reactome Gene Sets	R-MMU-72706	GTP hydrolysis and joining of the 60S ribosomal subunit	-25.137	-21.6333	35/108	11837,13665,13669,13682,19899,19941,19943,19988,19989,20044,20085,20091,20103,20104,20115,20116,22121,26961,27050,27176,54127,57294,65019,66480,67025,68052,68193,75617,75705,76846,110954,114641,267019,269261,270106	Rplp0,Eif2s1,Eif3a,Eif4a2,Rpl18,Rpl26,Rpl28,Rpl6,Rpl7,Rps14,Rps19,Rps3a1,Rps5,Rps6,Rps7,Rps8,Rpl13a,Rpl8,Rps3,Rpl7a,Rps28,Rps27,Rpl23,Rpl15,Rpl11,Rps13,Rpl24,Rps25,Eif4b,Rps9,Rpl10,Rpl31,Rps15a,Rpl12,Rpl13
2_Member	WikiPathways	WP163	Cytoplasmic ribosomal proteins	-24.8444	-21.4077	33/95	11837,19896,19899,19933,19941,19943,19988,19989,20042,20044,20085,20091,20103,20104,20115,20116,22121,26961,27050,27176,54127,57294,66480,67025,68052,68193,75617,110954,114641,267019,269261,270106,319195	Rplp0,Rpl10a,Rpl18,Rpl21,Rpl26,Rpl28,Rpl6,Rpl7,Rps12,Rps14,Rps19,Rps3a1,Rps5,Rps6,Rps7,Rps8,Rpl13a,Rpl8,Rps3,Rpl7a,Rps28,Rps27,Rpl15,Rpl11,Rps13,Rpl24,Rps25,Rpl10,Rpl31,Rps15a,Rpl12,Rpl13,Rpl17
2_Member	Reactome Gene Sets	R-MMU-72613	Eukaryotic Translation Initiation	-24.089	-20.7614	35/115	11837,13665,13669,13682,19899,19941,19943,19988,19989,20044,20085,20091,20103,20104,20115,20116,22121,26961,27050,27176,54127,57294,65019,66480,67025,68052,68193,75617,75705,76846,110954,114641,267019,269261,270106	Rplp0,Eif2s1,Eif3a,Eif4a2,Rpl18,Rpl26,Rpl28,Rpl6,Rpl7,Rps14,Rps19,Rps3a1,Rps5,Rps6,Rps7,Rps8,Rpl13a,Rpl8,Rps3,Rpl7a,Rps28,Rps27,Rpl23,Rpl15,Rpl11,Rps13,Rpl24,Rps25,Eif4b,Rps9,Rpl10,Rpl31,Rps15a,Rpl12,Rpl13
2_Member	Reactome Gene Sets	R-MMU-72737	Cap-dependent Translation Initiation	-24.089	-20.7614	35/115	11837,13665,13669,13682,19899,19941,19943,19988,19989,20044,20085,20091,20103,20104,20115,20116,22121,26961,27050,27176,54127,57294,65019,66480,67025,68052,68193,75617,75705,76846,110954,114641,267019,269261,270106	Rplp0,Eif2s1,Eif3a,Eif4a2,Rpl18,Rpl26,Rpl28,Rpl6,Rpl7,Rps14,Rps19,Rps3a1,Rps5,Rps6,Rps7,Rps8,Rpl13a,Rpl8,Rps3,Rpl7a,Rps28,Rps27,Rpl23,Rpl15,Rpl11,Rps13,Rpl24,Rps25,Eif4b,Rps9,Rpl10,Rpl31,Rps15a,Rpl12,Rpl13
2_Member	Reactome Gene Sets	R-MMU-1799339	SRP-dependent cotranslational protein targeting to membrane	-23.5846	-20.3027	31/88	11837,19899,19941,19943,19988,19989,20044,20085,20091,20103,20104,20115,20116,22121,26961,27050,27176,54127,57294,65019,66480,67025,68052,68193,75617,76846,110954,114641,267019,269261,270106	Rplp0,Rpl18,Rpl26,Rpl28,Rpl6,Rpl7,Rps14,Rps19,Rps3a1,Rps5,Rps6,Rps7,Rps8,Rpl13a,Rpl8,Rps3,Rpl7a,Rps28,Rps27,Rpl23,Rpl15,Rpl11,Rps13,Rpl24,Rps25,Rps9,Rpl10,Rpl31,Rps15a,Rpl12,Rpl13
2_Member	Reactome Gene Sets	R-MMU-72689	Formation of a pool of free 40S subunits	-23.3011	-20.0607	32/97	11837,13669,19899,19941,19943,19988,19989,20044,20085,20091,20103,20104,20115,20116,22121,26961,27050,27176,54127,57294,65019,66480,67025,68052,68193,75617,76846,110954,114641,267019,269261,270106	Rplp0,Eif3a,Rpl18,Rpl26,Rpl28,Rpl6,Rpl7,Rps14,Rps19,Rps3a1,Rps5,Rps6,Rps7,Rps8,Rpl13a,Rpl8,Rps3,Rpl7a,Rps28,Rps27,Rpl23,Rpl15,Rpl11,Rps13,Rpl24,Rps25,Rps9,Rpl10,Rpl31,Rps15a,Rpl12,Rpl13
2_Member	Reactome Gene Sets	R-MMU-975956	Nonsense Mediated Decay (NMD) independent of the Exon Junction Complex (EJC)	-23.2414	-20.0388	31/90	11837,19899,19941,19943,19988,19989,20044,20085,20091,20103,20104,20115,20116,22121,26961,27050,27176,54127,57294,65019,66480,67025,68052,68193,75617,76846,110954,114641,267019,269261,270106	Rplp0,Rpl18,Rpl26,Rpl28,Rpl6,Rpl7,Rps14,Rps19,Rps3a1,Rps5,Rps6,Rps7,Rps8,Rpl13a,Rpl8,Rps3,Rpl7a,Rps28,Rps27,Rpl23,Rpl15,Rpl11,Rps13,Rpl24,Rps25,Rps9,Rpl10,Rpl31,Rps15a,Rpl12,Rpl13
2_Member	Reactome Gene Sets	R-MMU-927802	Nonsense-Mediated Decay (NMD)	-22.5181	-19.4404	33/110	11837,19052,19899,19941,19943,19988,19989,20044,20085,20091,20103,20104,20115,20116,22121,26961,27050,27176,51792,54127,57294,65019,66480,67025,68052,68193,75617,76846,110954,114641,267019,269261,270106	Rplp0,Ppp2ca,Rpl18,Rpl26,Rpl28,Rpl6,Rpl7,Rps14,Rps19,Rps3a1,Rps5,Rps6,Rps7,Rps8,Rpl13a,Rpl8,Rps3,Rpl7a,Ppp2r1a,Rps28,Rps27,Rpl23,Rpl15,Rpl11,Rps13,Rpl24,Rps25,Rps9,Rpl10,Rpl31,Rps15a,Rpl12,Rpl13
2_Member	Reactome Gene Sets	R-MMU-975957	Nonsense Mediated Decay (NMD) enhanced by the Exon Junction Complex (EJC)	-22.5181	-19.4404	33/110	11837,19052,19899,19941,19943,19988,19989,20044,20085,20091,20103,20104,20115,20116,22121,26961,27050,27176,51792,54127,57294,65019,66480,67025,68052,68193,75617,76846,110954,114641,267019,269261,270106	Rplp0,Ppp2ca,Rpl18,Rpl26,Rpl28,Rpl6,Rpl7,Rps14,Rps19,Rps3a1,Rps5,Rps6,Rps7,Rps8,Rpl13a,Rpl8,Rps3,Rpl7a,Ppp2r1a,Rps28,Rps27,Rpl23,Rpl15,Rpl11,Rps13,Rpl24,Rps25,Rps9,Rpl10,Rpl31,Rps15a,Rpl12,Rpl13
2_Member	Reactome Gene Sets	R-MMU-72766	Translation	-18.4297	-15.7277	40/220	11837,13627,13629,13665,13669,13682,19899,19941,19943,19988,19989,20044,20085,20091,20103,20104,20115,20116,22121,26961,27050,27176,54127,57294,65019,66128,66480,67025,67160,67895,68052,68193,75617,75705,76846,110954,114641,267019,269261,270106	Rplp0,Eef1a1,Eef2,Eif2s1,Eif3a,Eif4a2,Rpl18,Rpl26,Rpl28,Rpl6,Rpl7,Rps14,Rps19,Rps3a1,Rps5,Rps6,Rps7,Rps8,Rpl13a,Rpl8,Rps3,Rpl7a,Rps28,Rps27,Rpl23,Mrps36,Rpl15,Rpl11,Eef1g,Ppa1,Rps13,Rpl24,Rps25,Eif4b,Rps9,Rpl10,Rpl31,Rps15a,Rpl12,Rpl13
2_Member	KEGG Pathway	ko03010	Ribosome	-17.6482	-14.9897	35/174	11837,19896,19899,19933,19941,19943,19988,19989,20042,20044,20085,20091,20103,20104,20115,20116,22121,26961,27050,27176,54127,57294,65019,66480,67025,68052,68193,75617,76846,110954,114641,267019,269261,270106,319195	Rplp0,Rpl10a,Rpl18,Rpl21,Rpl26,Rpl28,Rpl6,Rpl7,Rps12,Rps14,Rps19,Rps3a1,Rps5,Rps6,Rps7,Rps8,Rpl13a,Rpl8,Rps3,Rpl7a,Rps28,Rps27,Rpl23,Rpl15,Rpl11,Rps13,Rpl24,Rps25,Rps9,Rpl10,Rpl31,Rps15a,Rpl12,Rpl13,Rpl17
2_Member	KEGG Pathway	mmu03010	Ribosome	-17.5644	-14.9161	35/175	11837,19896,19899,19933,19941,19943,19988,19989,20042,20044,20085,20091,20103,20104,20115,20116,22121,26961,27050,27176,54127,57294,65019,66480,67025,68052,68193,75617,76846,110954,114641,267019,269261,270106,319195	Rplp0,Rpl10a,Rpl18,Rpl21,Rpl26,Rpl28,Rpl6,Rpl7,Rps12,Rps14,Rps19,Rps3a1,Rps5,Rps6,Rps7,Rps8,Rpl13a,Rpl8,Rps3,Rpl7a,Rps28,Rps27,Rpl23,Rpl15,Rpl11,Rps13,Rpl24,Rps25,Rps9,Rpl10,Rpl31,Rps15a,Rpl12,Rpl13,Rpl17
2_Member	Reactome Gene Sets	R-MMU-6791226	Major pathway of rRNA processing in the nucleolus and cytosol	-14.3694	-12.017	31/171	11837,19899,19941,19943,19988,19989,20044,20085,20091,20103,20104,20115,20116,22121,26961,27050,27176,54127,57294,65019,66480,67025,68052,68193,75617,76846,110954,114641,267019,269261,270106	Rplp0,Rpl18,Rpl26,Rpl28,Rpl6,Rpl7,Rps14,Rps19,Rps3a1,Rps5,Rps6,Rps7,Rps8,Rpl13a,Rpl8,Rps3,Rpl7a,Rps28,Rps27,Rpl23,Rpl15,Rpl11,Rps13,Rpl24,Rps25,Rps9,Rpl10,Rpl31,Rps15a,Rpl12,Rpl13
2_Member	Reactome Gene Sets	R-MMU-72312	rRNA processing	-14.3694	-12.017	31/171	11837,19899,19941,19943,19988,19989,20044,20085,20091,20103,20104,20115,20116,22121,26961,27050,27176,54127,57294,65019,66480,67025,68052,68193,75617,76846,110954,114641,267019,269261,270106	Rplp0,Rpl18,Rpl26,Rpl28,Rpl6,Rpl7,Rps14,Rps19,Rps3a1,Rps5,Rps6,Rps7,Rps8,Rpl13a,Rpl8,Rps3,Rpl7a,Rps28,Rps27,Rpl23,Rpl15,Rpl11,Rps13,Rpl24,Rps25,Rps9,Rpl10,Rpl31,Rps15a,Rpl12,Rpl13
2_Member	Reactome Gene Sets	R-MMU-8868773	rRNA processing in the nucleus and cytosol	-14.3694	-12.017	31/171	11837,19899,19941,19943,19988,19989,20044,20085,20091,20103,20104,20115,20116,22121,26961,27050,27176,54127,57294,65019,66480,67025,68052,68193,75617,76846,110954,114641,267019,269261,270106	Rplp0,Rpl18,Rpl26,Rpl28,Rpl6,Rpl7,Rps14,Rps19,Rps3a1,Rps5,Rps6,Rps7,Rps8,Rpl13a,Rpl8,Rps3,Rpl7a,Rps28,Rps27,Rpl23,Rpl15,Rpl11,Rps13,Rpl24,Rps25,Rps9,Rpl10,Rpl31,Rps15a,Rpl12,Rpl13
2_Member	CORUM	CORUM:3047	Parvulin-associated pre-rRNP complex	-14.133	-11.8074	18/50	11837,13207,19899,19933,19941,19988,19989,20091,20104,20116,22121,22154,26961,27050,27176,66480,67160,270106	Rplp0,Ddx5,Rpl18,Rpl21,Rpl26,Rpl6,Rpl7,Rps3a1,Rps6,Rps8,Rpl13a,Tubb5,Rpl8,Rps3,Rpl7a,Rpl15,Eef1g,Rpl13
2_Member	Reactome Gene Sets	R-MMU-72649	Translation initiation complex formation	-12.9891	-10.7901	18/57	13665,13669,13682,20044,20085,20091,20103,20104,20115,20116,27050,54127,57294,68052,75617,75705,76846,267019	Eif2s1,Eif3a,Eif4a2,Rps14,Rps19,Rps3a1,Rps5,Rps6,Rps7,Rps8,Rps3,Rps28,Rps27,Rps13,Rps25,Eif4b,Rps9,Rps15a
2_Member	Reactome Gene Sets	R-MMU-72702	Ribosomal scanning and start codon recognition	-12.9891	-10.7901	18/57	13665,13669,13682,20044,20085,20091,20103,20104,20115,20116,27050,54127,57294,68052,75617,75705,76846,267019	Eif2s1,Eif3a,Eif4a2,Rps14,Rps19,Rps3a1,Rps5,Rps6,Rps7,Rps8,Rps3,Rps28,Rps27,Rps13,Rps25,Eif4b,Rps9,Rps15a
2_Member	Reactome Gene Sets	R-MMU-72662	Activation of the mRNA upon binding of the cap-binding complex and eIFs, and subsequent binding to 43S	-12.8408	-10.6559	18/58	13665,13669,13682,20044,20085,20091,20103,20104,20115,20116,27050,54127,57294,68052,75617,75705,76846,267019	Eif2s1,Eif3a,Eif4a2,Rps14,Rps19,Rps3a1,Rps5,Rps6,Rps7,Rps8,Rps3,Rps28,Rps27,Rps13,Rps25,Eif4b,Rps9,Rps15a
2_Member	GO Biological Processes	GO:0006412	translation	-12.4335	-10.322	61/677	11820,11837,13211,13627,13628,13629,13665,13669,13682,14694,15115,15129,15388,16201,16210,18148,18746,19045,19896,19899,19933,19941,19943,19988,19989,20042,20044,20085,20091,20103,20115,20116,22121,22375,23874,26413,26961,27050,54127,65019,66416,66480,67025,67160,68052,68193,70223,72416,74326,75705,76846,110954,114641,230908,233870,234734,269261,270106,276770,319195,381314	App,Rplp0,Dhx9,Eef1a1,Eef1a2,Eef2,Eif2s1,Eif3a,Eif4a2,Rack1,Hars,Hbb-b1,Hnrnpl,Ilf3,Impact,Npm1,Pkm,Ppp1ca,Rpl10a,Rpl18,Rpl21,Rpl26,Rpl28,Rpl6,Rpl7,Rps12,Rps14,Rps19,Rps3a1,Rps5,Rps7,Rps8,Rpl13a,Wars,Farsb,Mapk1,Rpl8,Rps3,Rps28,Rpl23,Ndufa7,Rpl15,Rpl11,Eef1g,Rps13,Rpl24,Nars,Lrpprc,Hnrnpr,Eif4b,Rps9,Rpl10,Rpl31,Tardbp,Tufm,Aars,Rpl12,Rpl13,Eif5a,Rpl17,Iars2
2_Member	GO Biological Processes	GO:0043043	peptide biosynthetic process	-12.2763	-10.1821	62/701	11820,11837,13211,13627,13628,13629,13665,13669,13682,14694,15115,15129,15388,16201,16210,18148,18746,19045,19896,19899,19933,19941,19943,19988,19989,20042,20044,20085,20091,20103,20115,20116,22121,22375,23874,26413,26961,27050,54127,65019,66416,66480,67025,67160,68052,68193,70223,72416,74326,75705,76846,110954,114641,207182,230908,233870,234734,269261,270106,276770,319195,381314	App,Rplp0,Dhx9,Eef1a1,Eef1a2,Eef2,Eif2s1,Eif3a,Eif4a2,Rack1,Hars,Hbb-b1,Hnrnpl,Ilf3,Impact,Npm1,Pkm,Ppp1ca,Rpl10a,Rpl18,Rpl21,Rpl26,Rpl28,Rpl6,Rpl7,Rps12,Rps14,Rps19,Rps3a1,Rps5,Rps7,Rps8,Rpl13a,Wars,Farsb,Mapk1,Rpl8,Rps3,Rps28,Rpl23,Ndufa7,Rpl15,Rpl11,Eef1g,Rps13,Rpl24,Nars,Lrpprc,Hnrnpr,Eif4b,Rps9,Rpl10,Rpl31,Ggt7,Tardbp,Tufm,Aars,Rpl12,Rpl13,Eif5a,Rpl17,Iars2
2_Member	Reactome Gene Sets	R-MMU-72695	Formation of the ternary complex, and subsequently, the 43S complex	-11.7144	-9.65789	16/50	13665,13669,20044,20085,20091,20103,20104,20115,20116,27050,54127,57294,68052,75617,76846,267019	Eif2s1,Eif3a,Rps14,Rps19,Rps3a1,Rps5,Rps6,Rps7,Rps8,Rps3,Rps28,Rps27,Rps13,Rps25,Rps9,Rps15a
2_Member	GO Biological Processes	GO:0002181	cytoplasmic translation	-10.6411	-8.70759	20/96	11837,13211,13629,13669,13682,18746,19896,19899,19941,19988,22121,26961,54127,66480,67025,68193,75705,114641,234734,319195	Rplp0,Dhx9,Eef2,Eif3a,Eif4a2,Pkm,Rpl10a,Rpl18,Rpl26,Rpl6,Rpl13a,Rpl8,Rps28,Rpl15,Rpl11,Rpl24,Eif4b,Rpl31,Aars,Rpl17
2_Member	GO Biological Processes	GO:0140694	non-membrane-bounded organelle assembly	-7.24738	-5.58466	34/374	11464,11472,11837,11848,13007,13589,13665,16563,16800,18148,19084,19988,20044,20085,20103,20779,22003,22154,22350,27050,51810,53869,54127,57294,67025,67300,68193,75617,76499,76709,110911,110954,227753,229663	Actc1,Actn2,Rplp0,Rhoa,Csrp1,Mapre1,Eif2s1,Kif2a,Arhgef2,Npm1,Prkar1a,Rpl6,Rps14,Rps19,Rps5,Src,Tpm1,Tubb5,Ezr,Rps3,Hnrnpu,Rab11a,Rps28,Rps27,Rpl11,Cltc,Rpl24,Rps25,Clasp2,Arpc2,Cds2,Rpl10,Gsn,Csde1
2_Member	GO Biological Processes	GO:0022618	ribonucleoprotein complex assembly	-5.56768	-4.0286	19/171	11837,13211,13669,15516,15519,19655,19988,20044,20085,20103,22121,54127,57294,67025,68193,75617,75705,110809,110954	Rplp0,Dhx9,Eif3a,Hsp90ab1,Hsp90aa1,Rbmx,Rpl6,Rps14,Rps19,Rps5,Rpl13a,Rps28,Rps27,Rpl11,Rpl24,Rps25,Eif4b,Srsf1,Rpl10
2_Member	GO Biological Processes	GO:0042255	ribosome assembly	-5.32951	-3.81486	11/63	11837,19988,20044,20085,20103,54127,57294,67025,68193,75617,110954	Rplp0,Rpl6,Rps14,Rps19,Rps5,Rps28,Rps27,Rpl11,Rpl24,Rps25,Rpl10
2_Member	GO Biological Processes	GO:0071826	ribonucleoprotein complex subunit organization	-5.3091	-3.79814	19/178	11837,13211,13669,15516,15519,19655,19988,20044,20085,20103,22121,54127,57294,67025,68193,75617,75705,110809,110954	Rplp0,Dhx9,Eif3a,Hsp90ab1,Hsp90aa1,Rbmx,Rpl6,Rps14,Rps19,Rps5,Rpl13a,Rps28,Rps27,Rpl11,Rpl24,Rps25,Eif4b,Srsf1,Rpl10
2_Member	GO Biological Processes	GO:0042274	ribosomal small subunit biogenesis	-4.01011	-2.61648	10/72	18148,20044,20085,20103,20104,20115,20116,54127,57294,75617	Npm1,Rps14,Rps19,Rps5,Rps6,Rps7,Rps8,Rps28,Rps27,Rps25
2_Member	GO Biological Processes	GO:0022613	ribonucleoprotein complex biogenesis	-3.75677	-2.39141	28/412	11837,13211,13669,15516,15519,18148,19384,19655,19896,19941,19988,19989,20044,20085,20103,20104,20115,20116,22121,27176,54127,57294,67025,68193,75617,75705,110809,110954	Rplp0,Dhx9,Eif3a,Hsp90ab1,Hsp90aa1,Npm1,Ran,Rbmx,Rpl10a,Rpl26,Rpl6,Rpl7,Rps14,Rps19,Rps5,Rps6,Rps7,Rps8,Rpl13a,Rpl7a,Rps28,Rps27,Rpl11,Rpl24,Rps25,Eif4b,Srsf1,Rpl10
3_Summary	Reactome Gene Sets	R-MMU-2262752	Cellular responses to stress	-22.0701	-19.0187	66/499	11657,11758,11806,11964,11972,11973,11984,12323,12325,12343,12345,12858,12861,13063,13191,13426,13627,13665,14228,15078,15369,15505,15516,15519,15526,17709,17992,19166,19167,19170,19175,19179,19181,19182,19184,20656,20867,21402,21762,22151,22627,23950,23996,23997,26413,26441,26442,26443,50708,50932,54683,56702,66413,67673,69077,70247,70356,72416,73442,73834,97122,108058,110323,227613,234663,31918…	Alb,Prdx6,Apoa1,Atp6v1a,Atp6v0d1,Atp6v1e1,Atp6v0c,Camk2b,Camk2g,Capza2,Capzb,Cox5a,Cox6a1,Cycs,Dctn1,Dync1i1,Eef1a1,Eif2s1,Fkbp4,H3f3a,Hmox2,Hsph1,Hsp90ab1,Hsp90aa1,Hspa9,COX2,Ndufa4,Psma2,Psma3,Psmb1,Psmb6,Psmc1,Psmc2,Psmc3,Psmc5,Sod2,Stip1,Skp1,Psmd2,Tubb2a,Ywhae,Dnajb6,Psmc4,Psmd13,Mapk1,Psma4,Psma5,Psma6,H1f2,Mink1,Prdx5,H1f5,Psmd6,Elob,Psmd11,Psmd1,St13,Lrpprc,Hspa12a,Atp6v1d,H4c14,Camk2d,Co…
3_Member	Reactome Gene Sets	R-MMU-2262752	Cellular responses to stress	-22.0701	-19.0187	66/499	11657,11758,11806,11964,11972,11973,11984,12323,12325,12343,12345,12858,12861,13063,13191,13426,13627,13665,14228,15078,15369,15505,15516,15519,15526,17709,17992,19166,19167,19170,19175,19179,19181,19182,19184,20656,20867,21402,21762,22151,22627,23950,23996,23997,26413,26441,26442,26443,50708,50932,54683,56702,66413,67673,69077,70247,70356,72416,73442,73834,97122,108058,110323,227613,234663,319182	Alb,Prdx6,Apoa1,Atp6v1a,Atp6v0d1,Atp6v1e1,Atp6v0c,Camk2b,Camk2g,Capza2,Capzb,Cox5a,Cox6a1,Cycs,Dctn1,Dync1i1,Eef1a1,Eif2s1,Fkbp4,H3f3a,Hmox2,Hsph1,Hsp90ab1,Hsp90aa1,Hspa9,COX2,Ndufa4,Psma2,Psma3,Psmb1,Psmb6,Psmc1,Psmc2,Psmc3,Psmc5,Sod2,Stip1,Skp1,Psmd2,Tubb2a,Ywhae,Dnajb6,Psmc4,Psmd13,Mapk1,Psma4,Psma5,Psma6,H1f2,Mink1,Prdx5,H1f5,Psmd6,Elob,Psmd11,Psmd1,St13,Lrpprc,Hspa12a,Atp6v1d,H4c14,Camk2d,Co…
3_Member	Reactome Gene Sets	R-MMU-8953897	Cellular responses to stimuli	-21.9245	-18.8979	66/502	11657,11758,11806,11964,11972,11973,11984,12323,12325,12343,12345,12858,12861,13063,13191,13426,13627,13665,14228,15078,15369,15505,15516,15519,15526,17709,17992,19166,19167,19170,19175,19179,19181,19182,19184,20656,20867,21402,21762,22151,22627,23950,23996,23997,26413,26441,26442,26443,50708,50932,54683,56702,66413,67673,69077,70247,70356,72416,73442,73834,97122,108058,110323,227613,234663,319182	Alb,Prdx6,Apoa1,Atp6v1a,Atp6v0d1,Atp6v1e1,Atp6v0c,Camk2b,Camk2g,Capza2,Capzb,Cox5a,Cox6a1,Cycs,Dctn1,Dync1i1,Eef1a1,Eif2s1,Fkbp4,H3f3a,Hmox2,Hsph1,Hsp90ab1,Hsp90aa1,Hspa9,COX2,Ndufa4,Psma2,Psma3,Psmb1,Psmb6,Psmc1,Psmc2,Psmc3,Psmc5,Sod2,Stip1,Skp1,Psmd2,Tubb2a,Ywhae,Dnajb6,Psmc4,Psmd13,Mapk1,Psma4,Psma5,Psma6,H1f2,Mink1,Prdx5,H1f5,Psmd6,Elob,Psmd11,Psmd1,St13,Lrpprc,Hspa12a,Atp6v1d,H4c14,Camk2d,Co…
3_Member	Reactome Gene Sets	R-MMU-382551	Transport of small molecules	-21.3246	-18.3216	75/652	11519,11657,11740,11771,11773,11806,11816,11829,11932,11938,11964,11972,11973,11975,11980,11984,12034,12313,12323,12325,12349,13665,13829,14683,14688,14697,15369,17254,19084,19085,19166,19167,19170,19175,19179,19181,19182,19184,20191,20496,20512,20527,21402,21762,22348,23996,23997,26441,26442,26443,53869,57138,57776,66413,67300,67972,68267,69077,70247,71770,73834,76376,94229,98660,108058,110891,2…	Add2,Alb,Slc25a5,Ap2a1,Ap2m1,Apoa1,Apoe,Aqp4,Atp1b2,Atp2a2,Atp6v1a,Atp6v0d1,Atp6v1e1,Atp6v0a1,Atp8a1,Atp6v0c,Phb2,Calm1,Camk2b,Camk2g,Car2,Eif2s1,Dmtn,Gnas,Gnb1,Gnb5,Hmox2,Slc3a2,Prkar1a,Prkar1b,Psma2,Psma3,Psmb1,Psmb6,Psmc1,Psmc2,Psmc3,Psmc5,Ryr2,Slc12a2,Slc1a3,Slc2a3,Skp1,Psmd2,Slc32a1,Psmc4,Psmd13,Psma4,Psma5,Psma6,Rab11a,Slc12a5,Ttyh1,Psmd6,Cltc,Atp2b1,Slc25a22,Psmd11,Psmd1,Ap2b1,Atp6v1d,Slc2…
3_Member	Reactome Gene Sets	R-MMU-3858494	Beta-catenin independent WNT signaling	-21.0614	-18.1018	33/121	11771,11773,11848,12313,12387,14681,14688,14697,16653,18752,18795,19055,19058,19166,19167,19170,19175,19179,19181,19182,19184,21762,23996,23997,26441,26442,26443,66413,67300,69077,70247,71770,232910	Ap2a1,Ap2m1,Rhoa,Calm1,Ctnnb1,Gnao1,Gnb1,Gnb5,Kras,Prkcg,Plcb1,Ppp3ca,Ppp3r1,Psma2,Psma3,Psmb1,Psmb6,Psmc1,Psmc2,Psmc3,Psmc5,Psmd2,Psmc4,Psmd13,Psma4,Psma5,Psma6,Psmd6,Cltc,Psmd11,Psmd1,Ap2b1,Ap2s1
3_Member	Reactome Gene Sets	R-MMU-195721	Signaling by WNT	-19.6266	-16.85	42/227	11771,11773,11848,12313,12387,12995,13001,13016,14681,14688,14697,16653,18752,18795,19052,19055,19058,19166,19167,19170,19175,19179,19181,19182,19184,21402,21762,22631,23996,23997,26441,26442,26443,26932,51792,65114,66413,67300,69077,70247,71770,232910	Ap2a1,Ap2m1,Rhoa,Calm1,Ctnnb1,Csnk2a1,Csnk2b,Ctbp1,Gnao1,Gnb1,Gnb5,Kras,Prkcg,Plcb1,Ppp2ca,Ppp3ca,Ppp3r1,Psma2,Psma3,Psmb1,Psmb6,Psmc1,Psmc2,Psmc3,Psmc5,Skp1,Psmd2,Ywhaz,Psmc4,Psmd13,Psma4,Psma5,Psma6,Ppp2r5e,Ppp2r1a,Vps35,Psmd6,Cltc,Psmd11,Psmd1,Ap2b1,Ap2s1
3_Member	Reactome Gene Sets	R-MMU-9707564	Cytoprotection by HMOX1	-16.3898	-13.8714	27/107	11657,12858,12861,13063,15369,17709,17992,19166,19167,19170,19175,19179,19181,19182,19184,21402,21762,23996,23997,26441,26442,26443,66413,69077,70247,72416,110323	Alb,Cox5a,Cox6a1,Cycs,Hmox2,COX2,Ndufa4,Psma2,Psma3,Psmb1,Psmb6,Psmc1,Psmc2,Psmc3,Psmc5,Skp1,Psmd2,Psmc4,Psmd13,Psma4,Psma5,Psma6,Psmd6,Psmd11,Psmd1,Lrpprc,Cox6b1
3_Member	Reactome Gene Sets	R-MMU-1168372	Downstream signaling events of B Cell Receptor (BCR)	-16.2538	-13.7429	23/74	12313,14225,16653,19055,19058,19166,19167,19170,19175,19179,19181,19182,19184,21402,21762,23996,23997,26441,26442,26443,66413,69077,70247	Calm1,Fkbp1a,Kras,Ppp3ca,Ppp3r1,Psma2,Psma3,Psmb1,Psmb6,Psmc1,Psmc2,Psmc3,Psmc5,Skp1,Psmd2,Psmc4,Psmd13,Psma4,Psma5,Psma6,Psmd6,Psmd11,Psmd1
3_Member	Reactome Gene Sets	R-MMU-9711123	Cellular response to chemical stress	-16.1004	-13.6039	30/139	11657,11758,12858,12861,13063,15369,17709,17992,19166,19167,19170,19175,19179,19181,19182,19184,20656,21402,21762,23996,23997,26441,26442,26443,54683,66413,69077,70247,72416,110323	Alb,Prdx6,Cox5a,Cox6a1,Cycs,Hmox2,COX2,Ndufa4,Psma2,Psma3,Psmb1,Psmb6,Psmc1,Psmc2,Psmc3,Psmc5,Sod2,Skp1,Psmd2,Psmc4,Psmd13,Psma4,Psma5,Psma6,Prdx5,Psmd6,Psmd11,Psmd1,Lrpprc,Cox6b1
3_Member	Reactome Gene Sets	R-MMU-195253	Degradation of beta-catenin by the destruction complex	-15.9644	-13.482	23/76	12387,13016,19052,19166,19167,19170,19175,19179,19181,19182,19184,21402,21762,23996,23997,26441,26442,26443,26932,51792,66413,69077,70247	Ctnnb1,Ctbp1,Ppp2ca,Psma2,Psma3,Psmb1,Psmb6,Psmc1,Psmc2,Psmc3,Psmc5,Skp1,Psmd2,Psmc4,Psmd13,Psma4,Psma5,Psma6,Ppp2r5e,Ppp2r1a,Psmd6,Psmd11,Psmd1
3_Member	Reactome Gene Sets	R-MMU-5673001	RAF/MAP kinase cascade	-15.8435	-13.3746	40/259	11461,11472,12313,12323,12325,13383,14784,14810,14812,16653,17967,19046,19052,19060,19166,19167,19170,19175,19179,19181,19182,19184,20743,20779,21762,23980,23996,23997,26395,26413,26441,26442,26443,26932,51792,66413,69077,70247,108058,240057	Actb,Actn2,Calm1,Camk2b,Camk2g,Dlg1,Grb2,Grin1,Grin2b,Kras,Ncam1,Ppp1cb,Ppp2ca,Ppp5c,Psma2,Psma3,Psmb1,Psmb6,Psmc1,Psmc2,Psmc3,Psmc5,Sptbn2,Src,Psmd2,Pebp1,Psmc4,Psmd13,Map2k1,Mapk1,Psma4,Psma5,Psma6,Ppp2r5e,Ppp2r1a,Psmd6,Psmd11,Psmd1,Camk2d,Syngap1
3_Member	Reactome Gene Sets	R-MMU-4086400	PCP/CE pathway	-15.7289	-13.2732	24/86	11771,11773,11848,18752,19166,19167,19170,19175,19179,19181,19182,19184,21762,23996,23997,26441,26442,26443,66413,67300,69077,70247,71770,232910	Ap2a1,Ap2m1,Rhoa,Prkcg,Psma2,Psma3,Psmb1,Psmb6,Psmc1,Psmc2,Psmc3,Psmc5,Psmd2,Psmc4,Psmd13,Psma4,Psma5,Psma6,Psmd6,Cltc,Psmd11,Psmd1,Ap2b1,Ap2s1
3_Member	Reactome Gene Sets	R-MMU-5684996	MAPK1/MAPK3 signaling	-15.4912	-13.0607	40/265	11461,11472,12313,12323,12325,13383,14784,14810,14812,16653,17967,19046,19052,19060,19166,19167,19170,19175,19179,19181,19182,19184,20743,20779,21762,23980,23996,23997,26395,26413,26441,26442,26443,26932,51792,66413,69077,70247,108058,240057	Actb,Actn2,Calm1,Camk2b,Camk2g,Dlg1,Grb2,Grin1,Grin2b,Kras,Ncam1,Ppp1cb,Ppp2ca,Ppp5c,Psma2,Psma3,Psmb1,Psmb6,Psmc1,Psmc2,Psmc3,Psmc5,Sptbn2,Src,Psmd2,Pebp1,Psmc4,Psmd13,Map2k1,Mapk1,Psma4,Psma5,Psma6,Ppp2r5e,Ppp2r1a,Psmd6,Psmd11,Psmd1,Camk2d,Syngap1
3_Member	Reactome Gene Sets	R-MMU-983705	Signaling by the B Cell Receptor (BCR)	-15.3423	-12.9238	25/98	12313,14225,14784,16438,16653,19055,19058,19166,19167,19170,19175,19179,19181,19182,19184,21402,21762,23996,23997,26441,26442,26443,66413,69077,70247	Calm1,Fkbp1a,Grb2,Itpr1,Kras,Ppp3ca,Ppp3r1,Psma2,Psma3,Psmb1,Psmb6,Psmc1,Psmc2,Psmc3,Psmc5,Skp1,Psmd2,Psmc4,Psmd13,Psma4,Psma5,Psma6,Psmd6,Psmd11,Psmd1
3_Member	Reactome Gene Sets	R-MMU-8852276	The role of GTSE1 in G2/M progression after G2 checkpoint	-15.1136	-12.7294	22/74	13589,15516,15519,19166,19167,19170,19175,19179,19181,19182,19184,21762,22151,23996,23997,26441,26442,26443,66413,69077,70247,227613	Mapre1,Hsp90ab1,Hsp90aa1,Psma2,Psma3,Psmb1,Psmb6,Psmc1,Psmc2,Psmc3,Psmc5,Psmd2,Tubb2a,Psmc4,Psmd13,Psma4,Psma5,Psma6,Psmd6,Psmd11,Psmd1,Tubb4b
3_Member	Reactome Gene Sets	R-MMU-71291	Metabolism of amino acids and derivatives	-14.9617	-12.5829	38/248	12035,12716,12971,13382,14660,14661,17254,18242,18293,19166,19167,19170,19175,19179,19181,19182,19184,21762,22117,23996,23997,26441,26442,26443,27402,66413,69077,70247,76238,78830,78920,104776,110391,110446,110695,227095,243616,246221	Bcat1,Ckmt1,Crym,Dld,Gls,Glud1,Slc3a2,Oat,Ogdh,Psma2,Psma3,Psmb1,Psmb6,Psmc1,Psmc2,Psmc3,Psmc5,Psmd2,Tst,Psmc4,Psmd13,Psma4,Psma5,Psma6,Pdhx,Psmd6,Psmd11,Psmd1,Grhpr,Slc25a12,Dlst,Aldh6a1,Qdpr,Acat1,Aldh7a1,Hibch,Slc6a11,Mpst
3_Member	Reactome Gene Sets	R-MMU-5683057	MAPK family signaling cascades	-14.2334	-11.901	40/288	11461,11472,12313,12323,12325,13383,14784,14810,14812,16653,17967,19046,19052,19060,19166,19167,19170,19175,19179,19181,19182,19184,20743,20779,21762,23980,23996,23997,26395,26413,26441,26442,26443,26932,51792,66413,69077,70247,108058,240057	Actb,Actn2,Calm1,Camk2b,Camk2g,Dlg1,Grb2,Grin1,Grin2b,Kras,Ncam1,Ppp1cb,Ppp2ca,Ppp5c,Psma2,Psma3,Psmb1,Psmb6,Psmc1,Psmc2,Psmc3,Psmc5,Sptbn2,Src,Psmd2,Pebp1,Psmc4,Psmd13,Map2k1,Mapk1,Psma4,Psma5,Psma6,Ppp2r5e,Ppp2r1a,Psmd6,Psmd11,Psmd1,Camk2d,Syngap1
3_Member	Reactome Gene Sets	R-MMU-8939902	Regulation of RUNX2 expression and activity	-13.957	-11.6529	18/51	19166,19167,19170,19175,19179,19181,19182,19184,21402,21762,23996,23997,26441,26442,26443,66413,69077,70247	Psma2,Psma3,Psmb1,Psmb6,Psmc1,Psmc2,Psmc3,Psmc5,Skp1,Psmd2,Psmc4,Psmd13,Psma4,Psma5,Psma6,Psmd6,Psmd11,Psmd1
3_Member	Reactome Gene Sets	R-MMU-8941858	Regulation of RUNX3 expression and activity	-13.7855	-11.4879	18/52	19166,19167,19170,19175,19179,19181,19182,19184,20779,21762,23996,23997,26441,26442,26443,66413,69077,70247	Psma2,Psma3,Psmb1,Psmb6,Psmc1,Psmc2,Psmc3,Psmc5,Src,Psmd2,Psmc4,Psmd13,Psma4,Psma5,Psma6,Psmd6,Psmd11,Psmd1
3_Member	Reactome Gene Sets	R-MMU-8854050	FBXL7 down-regulates AURKA during mitotic entry and in early mitosis	-13.6184	-11.3278	18/53	19166,19167,19170,19175,19179,19181,19182,19184,21402,21762,23996,23997,26441,26442,26443,66413,69077,70247	Psma2,Psma3,Psmb1,Psmb6,Psmc1,Psmc2,Psmc3,Psmc5,Skp1,Psmd2,Psmc4,Psmd13,Psma4,Psma5,Psma6,Psmd6,Psmd11,Psmd1
3_Member	KEGG Pathway	ko03050	Proteasome	-13.6028	-11.3254	17/46	19166,19167,19170,19175,19179,19181,19182,19184,21762,23996,23997,26441,26442,26443,66413,69077,70247	Psma2,Psma3,Psmb1,Psmb6,Psmc1,Psmc2,Psmc3,Psmc5,Psmd2,Psmc4,Psmd13,Psma4,Psma5,Psma6,Psmd6,Psmd11,Psmd1
3_Member	KEGG Pathway	mmu03050	Proteasome	-13.6028	-11.3254	17/46	19166,19167,19170,19175,19179,19181,19182,19184,21762,23996,23997,26441,26442,26443,66413,69077,70247	Psma2,Psma3,Psmb1,Psmb6,Psmc1,Psmc2,Psmc3,Psmc5,Psmd2,Psmc4,Psmd13,Psma4,Psma5,Psma6,Psmd6,Psmd11,Psmd1
3_Member	Reactome Gene Sets	R-MMU-5610780	Degradation of GLI1 by the proteasome	-13.2962	-11.0478	18/55	19166,19167,19170,19175,19179,19181,19182,19184,21402,21762,23996,23997,26441,26442,26443,66413,69077,70247	Psma2,Psma3,Psmb1,Psmb6,Psmc1,Psmc2,Psmc3,Psmc5,Skp1,Psmd2,Psmc4,Psmd13,Psma4,Psma5,Psma6,Psmd6,Psmd11,Psmd1
3_Member	Reactome Gene Sets	R-MMU-5607764	CLEC7A (Dectin-1) signaling	-13.2673	-11.0229	22/89	12313,19055,19058,19166,19167,19170,19175,19179,19181,19182,19184,20779,21402,21762,23996,23997,26441,26442,26443,66413,69077,70247	Calm1,Ppp3ca,Ppp3r1,Psma2,Psma3,Psmb1,Psmb6,Psmc1,Psmc2,Psmc3,Psmc5,Src,Skp1,Psmd2,Psmc4,Psmd13,Psma4,Psma5,Psma6,Psmd6,Psmd11,Psmd1
3_Member	Reactome Gene Sets	R-MMU-69275	G2/M Transition	-13.2511	-11.0107	30/175	13191,13589,15516,15519,19046,19052,19166,19167,19170,19175,19179,19181,19182,19184,21402,21762,22151,22154,22627,22628,23996,23997,26441,26442,26443,51792,66413,69077,70247,227613	Dctn1,Mapre1,Hsp90ab1,Hsp90aa1,Ppp1cb,Ppp2ca,Psma2,Psma3,Psmb1,Psmb6,Psmc1,Psmc2,Psmc3,Psmc5,Skp1,Psmd2,Tubb2a,Tubb5,Ywhae,Ywhag,Psmc4,Psmd13,Psma4,Psma5,Psma6,Ppp2r1a,Psmd6,Psmd11,Psmd1,Tubb4b
3_Member	Reactome Gene Sets	R-MMU-5607761	Dectin-1 mediated noncanonical NF-kB signaling	-13.1409	-10.9272	18/56	19166,19167,19170,19175,19179,19181,19182,19184,21402,21762,23996,23997,26441,26442,26443,66413,69077,70247	Psma2,Psma3,Psmb1,Psmb6,Psmc1,Psmc2,Psmc3,Psmc5,Skp1,Psmd2,Psmc4,Psmd13,Psma4,Psma5,Psma6,Psmd6,Psmd11,Psmd1
3_Member	Reactome Gene Sets	R-MMU-5610785	GLI3 is processed to GLI3R by the proteasome	-13.1409	-10.9272	18/56	19166,19167,19170,19175,19179,19181,19182,19184,21402,21762,23996,23997,26441,26442,26443,66413,69077,70247	Psma2,Psma3,Psmb1,Psmb6,Psmc1,Psmc2,Psmc3,Psmc5,Skp1,Psmd2,Psmc4,Psmd13,Psma4,Psma5,Psma6,Psmd6,Psmd11,Psmd1
3_Member	Reactome Gene Sets	R-MMU-5676590	NIK-->noncanonical NF-kB signaling	-13.1409	-10.9272	18/56	19166,19167,19170,19175,19179,19181,19182,19184,21402,21762,23996,23997,26441,26442,26443,66413,69077,70247	Psma2,Psma3,Psmb1,Psmb6,Psmc1,Psmc2,Psmc3,Psmc5,Skp1,Psmd2,Psmc4,Psmd13,Psma4,Psma5,Psma6,Psmd6,Psmd11,Psmd1
3_Member	Reactome Gene Sets	R-MMU-453274	Mitotic G2-G2/M phases	-13.1156	-10.9057	30/177	13191,13589,15516,15519,19046,19052,19166,19167,19170,19175,19179,19181,19182,19184,21402,21762,22151,22154,22627,22628,23996,23997,26441,26442,26443,51792,66413,69077,70247,227613	Dctn1,Mapre1,Hsp90ab1,Hsp90aa1,Ppp1cb,Ppp2ca,Psma2,Psma3,Psmb1,Psmb6,Psmc1,Psmc2,Psmc3,Psmc5,Skp1,Psmd2,Tubb2a,Tubb5,Ywhae,Ywhag,Psmc4,Psmd13,Psma4,Psma5,Psma6,Ppp2r1a,Psmd6,Psmd11,Psmd1,Tubb4b
3_Member	Reactome Gene Sets	R-MMU-1236978	Cross-presentation of soluble exogenous antigens (endosomes)	-13.072	-10.8658	17/49	19166,19167,19170,19175,19179,19181,19182,19184,21762,23996,23997,26441,26442,26443,66413,69077,70247	Psma2,Psma3,Psmb1,Psmb6,Psmc1,Psmc2,Psmc3,Psmc5,Psmd2,Psmc4,Psmd13,Psma4,Psma5,Psma6,Psmd6,Psmd11,Psmd1
3_Member	Reactome Gene Sets	R-MMU-75815	Ubiquitin-dependent degradation of Cyclin D	-12.9046	-10.7091	17/50	19166,19167,19170,19175,19179,19181,19182,19184,21762,23996,23997,26441,26442,26443,66413,69077,70247	Psma2,Psma3,Psmb1,Psmb6,Psmc1,Psmc2,Psmc3,Psmc5,Psmd2,Psmc4,Psmd13,Psma4,Psma5,Psma6,Psmd6,Psmd11,Psmd1
3_Member	Reactome Gene Sets	R-MMU-5658442	Regulation of RAS by GAPs	-12.8527	-10.6608	19/66	16653,19166,19167,19170,19175,19179,19181,19182,19184,21762,23996,23997,26441,26442,26443,66413,69077,70247,240057	Kras,Psma2,Psma3,Psmb1,Psmb6,Psmc1,Psmc2,Psmc3,Psmc5,Psmd2,Psmc4,Psmd13,Psma4,Psma5,Psma6,Psmd6,Psmd11,Psmd1,Syngap1
3_Member	Reactome Gene Sets	R-MMU-349425	Autodegradation of the E3 ubiquitin ligase COP1	-12.7415	-10.5803	17/51	19166,19167,19170,19175,19179,19181,19182,19184,21762,23996,23997,26441,26442,26443,66413,69077,70247	Psma2,Psma3,Psmb1,Psmb6,Psmc1,Psmc2,Psmc3,Psmc5,Psmd2,Psmc4,Psmd13,Psma4,Psma5,Psma6,Psmd6,Psmd11,Psmd1
3_Member	Reactome Gene Sets	R-MMU-350562	Regulation of ornithine decarboxylase (ODC)	-12.7415	-10.5803	17/51	19166,19167,19170,19175,19179,19181,19182,19184,21762,23996,23997,26441,26442,26443,66413,69077,70247	Psma2,Psma3,Psmb1,Psmb6,Psmc1,Psmc2,Psmc3,Psmc5,Psmd2,Psmc4,Psmd13,Psma4,Psma5,Psma6,Psmd6,Psmd11,Psmd1
3_Member	Reactome Gene Sets	R-MMU-69601	Ubiquitin Mediated Degradation of Phosphorylated Cdc25A	-12.7415	-10.5803	17/51	19166,19167,19170,19175,19179,19181,19182,19184,21762,23996,23997,26441,26442,26443,66413,69077,70247	Psma2,Psma3,Psmb1,Psmb6,Psmc1,Psmc2,Psmc3,Psmc5,Psmd2,Psmc4,Psmd13,Psma4,Psma5,Psma6,Psmd6,Psmd11,Psmd1
3_Member	Reactome Gene Sets	R-MMU-69610	p53-Independent DNA Damage Response	-12.7415	-10.5803	17/51	19166,19167,19170,19175,19179,19181,19182,19184,21762,23996,23997,26441,26442,26443,66413,69077,70247	Psma2,Psma3,Psmb1,Psmb6,Psmc1,Psmc2,Psmc3,Psmc5,Psmd2,Psmc4,Psmd13,Psma4,Psma5,Psma6,Psmd6,Psmd11,Psmd1
3_Member	Reactome Gene Sets	R-MMU-69613	p53-Independent G1/S DNA damage checkpoint	-12.7415	-10.5803	17/51	19166,19167,19170,19175,19179,19181,19182,19184,21762,23996,23997,26441,26442,26443,66413,69077,70247	Psma2,Psma3,Psmb1,Psmb6,Psmc1,Psmc2,Psmc3,Psmc5,Psmd2,Psmc4,Psmd13,Psma4,Psma5,Psma6,Psmd6,Psmd11,Psmd1
3_Member	Reactome Gene Sets	R-MMU-68886	M Phase	-12.722	-10.5662	44/380	12995,13001,13191,13426,13589,15519,16563,18221,19052,19166,19167,19170,19175,19179,19181,19182,19184,19324,19384,21762,22151,22154,22627,22628,23996,23997,26413,26441,26442,26443,26932,51792,56086,57294,59021,66413,69077,70247,76308,76499,97122,227613,234663,319182	Csnk2a1,Csnk2b,Dctn1,Dync1i1,Mapre1,Hsp90aa1,Kif2a,Nudc,Ppp2ca,Psma2,Psma3,Psmb1,Psmb6,Psmc1,Psmc2,Psmc3,Psmc5,Rab1a,Ran,Psmd2,Tubb2a,Tubb5,Ywhae,Ywhag,Psmc4,Psmd13,Mapk1,Psma4,Psma5,Psma6,Ppp2r5e,Ppp2r1a,Set,Rps27,Rab2a,Psmd6,Psmd11,Psmd1,Rab1b,Clasp2,H4c14,Tubb4b,Dync1li2,H2bc9
3_Member	Reactome Gene Sets	R-MMU-8948751	Regulation of PTEN stability and activity	-12.7209	-10.5662	19/67	12995,13001,19166,19167,19170,19175,19179,19181,19182,19184,21762,23996,23997,26441,26442,26443,66413,69077,70247	Csnk2a1,Csnk2b,Psma2,Psma3,Psmb1,Psmb6,Psmc1,Psmc2,Psmc3,Psmc5,Psmd2,Psmc4,Psmd13,Psma4,Psma5,Psma6,Psmd6,Psmd11,Psmd1
3_Member	Reactome Gene Sets	R-MMU-187577	SCF(Skp2)-mediated degradation of p27/p21	-12.6957	-10.5443	18/59	19166,19167,19170,19175,19179,19181,19182,19184,21402,21762,23996,23997,26441,26442,26443,66413,69077,70247	Psma2,Psma3,Psmb1,Psmb6,Psmc1,Psmc2,Psmc3,Psmc5,Skp1,Psmd2,Psmc4,Psmd13,Psma4,Psma5,Psma6,Psmd6,Psmd11,Psmd1
3_Member	Reactome Gene Sets	R-MMU-8932339	ROS sensing by NFE2L2	-12.5826	-10.4438	17/52	19166,19167,19170,19175,19179,19181,19182,19184,21762,23996,23997,26441,26442,26443,66413,69077,70247	Psma2,Psma3,Psmb1,Psmb6,Psmc1,Psmc2,Psmc3,Psmc5,Psmd2,Psmc4,Psmd13,Psma4,Psma5,Psma6,Psmd6,Psmd11,Psmd1
3_Member	WikiPathways	WP519	Proteasome degradation	-12.5826	-10.4438	17/52	19166,19167,19170,19175,19179,19181,19182,19184,21762,22201,23996,23997,26441,26442,26443,66413,69077	Psma2,Psma3,Psmb1,Psmb6,Psmc1,Psmc2,Psmc3,Psmc5,Psmd2,Uba1,Psmc4,Psmd13,Psma4,Psma5,Psma6,Psmd6,Psmd11
3_Member	Reactome Gene Sets	R-MMU-2454202	Fc epsilon receptor (FCERI) signaling	-12.573	-10.4373	24/116	12313,14784,16653,19055,19058,19166,19167,19170,19175,19179,19181,19182,19184,21402,21762,23996,23997,26413,26441,26442,26443,66413,69077,70247	Calm1,Grb2,Kras,Ppp3ca,Ppp3r1,Psma2,Psma3,Psmb1,Psmb6,Psmc1,Psmc2,Psmc3,Psmc5,Skp1,Psmd2,Psmc4,Psmd13,Mapk1,Psma4,Psma5,Psma6,Psmd6,Psmd11,Psmd1
3_Member	Reactome Gene Sets	R-MMU-8878159	Transcriptional regulation by RUNX3	-12.5595	-10.43	20/77	12387,16653,19166,19167,19170,19175,19179,19181,19182,19184,20779,21762,23996,23997,26441,26442,26443,66413,69077,70247	Ctnnb1,Kras,Psma2,Psma3,Psmb1,Psmb6,Psmc1,Psmc2,Psmc3,Psmc5,Src,Psmd2,Psmc4,Psmd13,Psma4,Psma5,Psma6,Psmd6,Psmd11,Psmd1
3_Member	Reactome Gene Sets	R-MMU-9707587	Regulation of HMOX1 expression and activity	-12.5539	-10.4274	18/60	19166,19167,19170,19175,19179,19181,19182,19184,21402,21762,23996,23997,26441,26442,26443,66413,69077,70247	Psma2,Psma3,Psmb1,Psmb6,Psmc1,Psmc2,Psmc3,Psmc5,Skp1,Psmd2,Psmc4,Psmd13,Psma4,Psma5,Psma6,Psmd6,Psmd11,Psmd1
3_Member	Reactome Gene Sets	R-MMU-5621481	C-type lectin receptors (CLRs)	-12.4471	-10.3326	23/107	12313,16653,19055,19058,19166,19167,19170,19175,19179,19181,19182,19184,20779,21402,21762,23996,23997,26441,26442,26443,66413,69077,70247	Calm1,Kras,Ppp3ca,Ppp3r1,Psma2,Psma3,Psmb1,Psmb6,Psmc1,Psmc2,Psmc3,Psmc5,Src,Skp1,Psmd2,Psmc4,Psmd13,Psma4,Psma5,Psma6,Psmd6,Psmd11,Psmd1
3_Member	Reactome Gene Sets	R-MMU-450408	AUF1 (hnRNP D0) binds and destabilizes mRNA	-12.4277	-10.319	17/53	19166,19167,19170,19175,19179,19181,19182,19184,21762,23996,23997,26441,26442,26443,66413,69077,70247	Psma2,Psma3,Psmb1,Psmb6,Psmc1,Psmc2,Psmc3,Psmc5,Psmd2,Psmc4,Psmd13,Psma4,Psma5,Psma6,Psmd6,Psmd11,Psmd1
3_Member	Reactome Gene Sets	R-MMU-1169091	Activation of NF-kappaB in B cells	-12.2792	-10.1821	18/62	19166,19167,19170,19175,19179,19181,19182,19184,21402,21762,23996,23997,26441,26442,26443,66413,69077,70247	Psma2,Psma3,Psmb1,Psmb6,Psmc1,Psmc2,Psmc3,Psmc5,Skp1,Psmd2,Psmc4,Psmd13,Psma4,Psma5,Psma6,Psmd6,Psmd11,Psmd1
3_Member	Reactome Gene Sets	R-MMU-8878166	Transcriptional regulation by RUNX2	-12.2792	-10.1821	18/62	19166,19167,19170,19175,19179,19181,19182,19184,21402,21762,23996,23997,26441,26442,26443,66413,69077,70247	Psma2,Psma3,Psmb1,Psmb6,Psmc1,Psmc2,Psmc3,Psmc5,Skp1,Psmd2,Psmc4,Psmd13,Psma4,Psma5,Psma6,Psmd6,Psmd11,Psmd1
3_Member	Reactome Gene Sets	R-MMU-4641257	Degradation of AXIN	-12.2765	-10.1821	17/54	19166,19167,19170,19175,19179,19181,19182,19184,21762,23996,23997,26441,26442,26443,66413,69077,70247	Psma2,Psma3,Psmb1,Psmb6,Psmc1,Psmc2,Psmc3,Psmc5,Psmd2,Psmc4,Psmd13,Psma4,Psma5,Psma6,Psmd6,Psmd11,Psmd1
3_Member	Reactome Gene Sets	R-MMU-69541	Stabilization of p53	-12.1289	-10.043	17/55	19166,19167,19170,19175,19179,19181,19182,19184,21762,23996,23997,26441,26442,26443,66413,69077,70247	Psma2,Psma3,Psmb1,Psmb6,Psmc1,Psmc2,Psmc3,Psmc5,Psmd2,Psmc4,Psmd13,Psma4,Psma5,Psma6,Psmd6,Psmd11,Psmd1
3_Member	Reactome Gene Sets	R-MMU-2467813	Separation of Sister Chromatids	-12.0568	-9.97641	29/181	13426,13589,16563,18221,19052,19166,19167,19170,19175,19179,19181,19182,19184,21762,22151,23996,23997,26441,26442,26443,26932,51792,57294,66413,69077,70247,76499,227613,234663	Dync1i1,Mapre1,Kif2a,Nudc,Ppp2ca,Psma2,Psma3,Psmb1,Psmb6,Psmc1,Psmc2,Psmc3,Psmc5,Psmd2,Tubb2a,Psmc4,Psmd13,Psma4,Psma5,Psma6,Ppp2r5e,Ppp2r1a,Rps27,Psmd6,Psmd11,Psmd1,Clasp2,Tubb4b,Dync1li2
3_Member	Reactome Gene Sets	R-MMU-450531	Regulation of mRNA stability by proteins that bind AU-rich elements	-11.9999	-9.92373	20/82	11737,19166,19167,19170,19175,19179,19181,19182,19184,21762,22631,23996,23997,26441,26442,26443,56086,66413,69077,70247	Anp32a,Psma2,Psma3,Psmb1,Psmb6,Psmc1,Psmc2,Psmc3,Psmc5,Psmd2,Ywhaz,Psmc4,Psmd13,Psma4,Psma5,Psma6,Set,Psmd6,Psmd11,Psmd1
3_Member	Reactome Gene Sets	R-MMU-4641258	Degradation of DVL	-11.9848	-9.91254	17/56	19166,19167,19170,19175,19179,19181,19182,19184,21762,23996,23997,26441,26442,26443,66413,69077,70247	Psma2,Psma3,Psmb1,Psmb6,Psmc1,Psmc2,Psmc3,Psmc5,Psmd2,Psmc4,Psmd13,Psma4,Psma5,Psma6,Psmd6,Psmd11,Psmd1
3_Member	Reactome Gene Sets	R-MMU-1234176	Oxygen-dependent proline hydroxylation of Hypoxia-inducible Factor Alpha	-11.8879	-9.82361	18/65	19166,19167,19170,19175,19179,19181,19182,19184,21762,23996,23997,26441,26442,26443,66413,67673,69077,70247	Psma2,Psma3,Psmb1,Psmb6,Psmc1,Psmc2,Psmc3,Psmc5,Psmd2,Psmc4,Psmd13,Psma4,Psma5,Psma6,Psmd6,Elob,Psmd11,Psmd1
3_Member	Reactome Gene Sets	R-MMU-68827	CDT1 association with the CDC6:ORC:origin complex	-11.844	-9.78495	17/57	19166,19167,19170,19175,19179,19181,19182,19184,21762,23996,23997,26441,26442,26443,66413,69077,70247	Psma2,Psma3,Psmb1,Psmb6,Psmc1,Psmc2,Psmc3,Psmc5,Psmd2,Psmc4,Psmd13,Psma4,Psma5,Psma6,Psmd6,Psmd11,Psmd1
3_Member	Reactome Gene Sets	R-MMU-5610787	Hedgehog 'off' state	-11.6948	-9.64174	22/105	19084,19085,19166,19167,19170,19175,19179,19181,19182,19184,21402,21762,22151,23996,23997,26441,26442,26443,66413,69077,70247,227613	Prkar1a,Prkar1b,Psma2,Psma3,Psmb1,Psmb6,Psmc1,Psmc2,Psmc3,Psmc5,Skp1,Psmd2,Tubb2a,Psmc4,Psmd13,Psma4,Psma5,Psma6,Psmd6,Psmd11,Psmd1,Tubb4b
3_Member	Reactome Gene Sets	R-MMU-351202	Metabolism of polyamines	-11.5718	-9.53057	17/59	19166,19167,19170,19175,19179,19181,19182,19184,21762,23996,23997,26441,26442,26443,66413,69077,70247	Psma2,Psma3,Psmb1,Psmb6,Psmc1,Psmc2,Psmc3,Psmc5,Psmd2,Psmc4,Psmd13,Psma4,Psma5,Psma6,Psmd6,Psmd11,Psmd1
3_Member	Reactome Gene Sets	R-MMU-1234174	Cellular response to hypoxia	-11.4011	-9.3888	18/69	19166,19167,19170,19175,19179,19181,19182,19184,21762,23996,23997,26441,26442,26443,66413,67673,69077,70247	Psma2,Psma3,Psmb1,Psmb6,Psmc1,Psmc2,Psmc3,Psmc5,Psmd2,Psmc4,Psmd13,Psma4,Psma5,Psma6,Psmd6,Elob,Psmd11,Psmd1
3_Member	Reactome Gene Sets	R-MMU-68949	Orc1 removal from chromatin	-11.4011	-9.3888	18/69	19166,19167,19170,19175,19179,19181,19182,19184,21402,21762,23996,23997,26441,26442,26443,66413,69077,70247	Psma2,Psma3,Psmb1,Psmb6,Psmc1,Psmc2,Psmc3,Psmc5,Skp1,Psmd2,Psmc4,Psmd13,Psma4,Psma5,Psma6,Psmd6,Psmd11,Psmd1
3_Member	Reactome Gene Sets	R-MMU-69202	Cyclin E associated events during G1/S transition	-11.4011	-9.3888	18/69	19166,19167,19170,19175,19179,19181,19182,19184,21402,21762,23996,23997,26441,26442,26443,66413,69077,70247	Psma2,Psma3,Psmb1,Psmb6,Psmc1,Psmc2,Psmc3,Psmc5,Skp1,Psmd2,Psmc4,Psmd13,Psma4,Psma5,Psma6,Psmd6,Psmd11,Psmd1
3_Member	Reactome Gene Sets	R-MMU-4608870	Asymmetric localization of PCP proteins	-11.3113	-9.30595	17/61	19166,19167,19170,19175,19179,19181,19182,19184,21762,23996,23997,26441,26442,26443,66413,69077,70247	Psma2,Psma3,Psmb1,Psmb6,Psmc1,Psmc2,Psmc3,Psmc5,Psmd2,Psmc4,Psmd13,Psma4,Psma5,Psma6,Psmd6,Psmd11,Psmd1
3_Member	Reactome Gene Sets	R-MMU-5358346	Hedgehog ligand biogenesis	-11.3113	-9.30595	17/61	19166,19167,19170,19175,19179,19181,19182,19184,21762,23996,23997,26441,26442,26443,66413,69077,70247	Psma2,Psma3,Psmb1,Psmb6,Psmc1,Psmc2,Psmc3,Psmc5,Psmd2,Psmc4,Psmd13,Psma4,Psma5,Psma6,Psmd6,Psmd11,Psmd1
3_Member	Reactome Gene Sets	R-MMU-69656	Cyclin A:Cdk2-associated events at S phase entry	-11.1711	-9.17932	18/71	19166,19167,19170,19175,19179,19181,19182,19184,21402,21762,23996,23997,26441,26442,26443,66413,69077,70247	Psma2,Psma3,Psmb1,Psmb6,Psmc1,Psmc2,Psmc3,Psmc5,Skp1,Psmd2,Psmc4,Psmd13,Psma4,Psma5,Psma6,Psmd6,Psmd11,Psmd1
3_Member	Reactome Gene Sets	R-MMU-174084	Autodegradation of Cdh1 by Cdh1:APC/C	-11.0616	-9.08079	17/63	19166,19167,19170,19175,19179,19181,19182,19184,21762,23996,23997,26441,26442,26443,66413,69077,70247	Psma2,Psma3,Psmb1,Psmb6,Psmc1,Psmc2,Psmc3,Psmc5,Psmd2,Psmc4,Psmd13,Psma4,Psma5,Psma6,Psmd6,Psmd11,Psmd1
3_Member	Reactome Gene Sets	R-MMU-69563	p53-Dependent G1 DNA Damage Response	-11.0616	-9.08079	17/63	19166,19167,19170,19175,19179,19181,19182,19184,21762,23996,23997,26441,26442,26443,66413,69077,70247	Psma2,Psma3,Psmb1,Psmb6,Psmc1,Psmc2,Psmc3,Psmc5,Psmd2,Psmc4,Psmd13,Psma4,Psma5,Psma6,Psmd6,Psmd11,Psmd1
3_Member	Reactome Gene Sets	R-MMU-69580	p53-Dependent G1/S DNA damage checkpoint	-11.0616	-9.08079	17/63	19166,19167,19170,19175,19179,19181,19182,19184,21762,23996,23997,26441,26442,26443,66413,69077,70247	Psma2,Psma3,Psmb1,Psmb6,Psmc1,Psmc2,Psmc3,Psmc5,Psmd2,Psmc4,Psmd13,Psma4,Psma5,Psma6,Psmd6,Psmd11,Psmd1
3_Member	Reactome Gene Sets	R-MMU-68882	Mitotic Anaphase	-10.9749	-8.9984	30/213	13426,13589,16563,18221,19052,19166,19167,19170,19175,19179,19181,19182,19184,19384,21762,22151,23996,23997,26441,26442,26443,26932,51792,57294,66413,69077,70247,76499,227613,234663	Dync1i1,Mapre1,Kif2a,Nudc,Ppp2ca,Psma2,Psma3,Psmb1,Psmb6,Psmc1,Psmc2,Psmc3,Psmc5,Ran,Psmd2,Tubb2a,Psmc4,Psmd13,Psma4,Psma5,Psma6,Ppp2r5e,Ppp2r1a,Rps27,Psmd6,Psmd11,Psmd1,Clasp2,Tubb4b,Dync1li2
3_Member	Reactome Gene Sets	R-MMU-69620	Cell Cycle Checkpoints	-10.9634	-8.98913	34/270	13426,13589,16563,18221,19052,19166,19167,19170,19175,19179,19181,19182,19184,21762,22627,22628,22630,22631,23996,23997,26441,26442,26443,26932,51792,57294,66413,69077,70247,70620,76499,97122,234663,319182	Dync1i1,Mapre1,Kif2a,Nudc,Ppp2ca,Psma2,Psma3,Psmb1,Psmb6,Psmc1,Psmc2,Psmc3,Psmc5,Psmd2,Ywhae,Ywhag,Ywhaq,Ywhaz,Psmc4,Psmd13,Psma4,Psma5,Psma6,Ppp2r5e,Ppp2r1a,Rps27,Psmd6,Psmd11,Psmd1,Ube2v2,Clasp2,H4c14,Dync1li2,H2bc9
3_Member	Reactome Gene Sets	R-MMU-69278	Cell Cycle, Mitotic	-10.9519	-8.9797	48/496	12995,13001,13191,13426,13589,15516,15519,16563,18221,19046,19052,19166,19167,19170,19175,19179,19181,19182,19184,19324,19384,20779,21402,21762,22151,22154,22627,22628,23996,23997,26413,26441,26442,26443,26932,51792,56086,57294,59021,66413,69077,70247,76308,76499,97122,227613,234663,319182	Csnk2a1,Csnk2b,Dctn1,Dync1i1,Mapre1,Hsp90ab1,Hsp90aa1,Kif2a,Nudc,Ppp1cb,Ppp2ca,Psma2,Psma3,Psmb1,Psmb6,Psmc1,Psmc2,Psmc3,Psmc5,Rab1a,Ran,Src,Skp1,Psmd2,Tubb2a,Tubb5,Ywhae,Ywhag,Psmc4,Psmd13,Mapk1,Psma4,Psma5,Psma6,Ppp2r5e,Ppp2r1a,Set,Rps27,Rab2a,Psmd6,Psmd11,Psmd1,Rab1b,Clasp2,H4c14,Tubb4b,Dync1li2,H2bc9
3_Member	Reactome Gene Sets	R-MMU-2555396	Mitotic Metaphase and Anaphase	-10.9224	-8.95445	30/214	13426,13589,16563,18221,19052,19166,19167,19170,19175,19179,19181,19182,19184,19384,21762,22151,23996,23997,26441,26442,26443,26932,51792,57294,66413,69077,70247,76499,227613,234663	Dync1i1,Mapre1,Kif2a,Nudc,Ppp2ca,Psma2,Psma3,Psmb1,Psmb6,Psmc1,Psmc2,Psmc3,Psmc5,Ran,Psmd2,Tubb2a,Psmc4,Psmd13,Psma4,Psma5,Psma6,Ppp2r5e,Ppp2r1a,Rps27,Psmd6,Psmd11,Psmd1,Clasp2,Tubb4b,Dync1li2
3_Member	Reactome Gene Sets	R-MMU-201681	TCF dependent signaling in response to WNT	-10.8664	-8.90476	25/150	12387,12995,13001,13016,19052,19166,19167,19170,19175,19179,19181,19182,19184,21762,22631,23996,23997,26441,26442,26443,26932,51792,66413,69077,70247	Ctnnb1,Csnk2a1,Csnk2b,Ctbp1,Ppp2ca,Psma2,Psma3,Psmb1,Psmb6,Psmc1,Psmc2,Psmc3,Psmc5,Psmd2,Ywhaz,Psmc4,Psmd13,Psma4,Psma5,Psma6,Ppp2r5e,Ppp2r1a,Psmd6,Psmd11,Psmd1
3_Member	Reactome Gene Sets	R-MMU-69615	G1/S DNA Damage Checkpoints	-10.8218	-8.86841	17/65	19166,19167,19170,19175,19179,19181,19182,19184,21762,23996,23997,26441,26442,26443,66413,69077,70247	Psma2,Psma3,Psmb1,Psmb6,Psmc1,Psmc2,Psmc3,Psmc5,Psmd2,Psmc4,Psmd13,Psma4,Psma5,Psma6,Psmd6,Psmd11,Psmd1
3_Member	Reactome Gene Sets	R-MMU-8939236	RUNX1 regulates transcription of genes involved in differentiation of HSCs	-10.8218	-8.86841	17/65	19166,19167,19170,19175,19179,19181,19182,19184,21762,23996,23997,26441,26442,26443,66413,69077,70247	Psma2,Psma3,Psmb1,Psmb6,Psmc1,Psmc2,Psmc3,Psmc5,Psmd2,Psmc4,Psmd13,Psma4,Psma5,Psma6,Psmd6,Psmd11,Psmd1
3_Member	Reactome Gene Sets	R-MMU-9020702	Interleukin-1 signaling	-10.8191	-8.86768	20/94	11820,15289,19166,19167,19170,19175,19179,19181,19182,19184,21402,21762,23996,23997,26441,26442,26443,66413,69077,70247	App,Hmgb1,Psma2,Psma3,Psmb1,Psmb6,Psmc1,Psmc2,Psmc3,Psmc5,Skp1,Psmd2,Psmc4,Psmd13,Psma4,Psma5,Psma6,Psmd6,Psmd11,Psmd1
3_Member	Reactome Gene Sets	R-MMU-2871837	FCERI mediated NF-kB activation	-10.7351	-8.79572	18/75	19166,19167,19170,19175,19179,19181,19182,19184,21402,21762,23996,23997,26441,26442,26443,66413,69077,70247	Psma2,Psma3,Psmb1,Psmb6,Psmc1,Psmc2,Psmc3,Psmc5,Skp1,Psmd2,Psmc4,Psmd13,Psma4,Psma5,Psma6,Psmd6,Psmd11,Psmd1
3_Member	Reactome Gene Sets	R-MMU-1640170	Cell Cycle	-10.6023	-8.67462	52/579	12995,13001,13191,13426,13589,15516,15519,16563,18148,18221,19046,19052,19166,19167,19170,19175,19179,19181,19182,19184,19324,19384,20779,21402,21762,22151,22154,22627,22628,22630,22631,23996,23997,26413,26441,26442,26443,26932,51792,56086,57294,59021,66413,69077,70247,70620,76308,76499,97122,227613,234663,319182	Csnk2a1,Csnk2b,Dctn1,Dync1i1,Mapre1,Hsp90ab1,Hsp90aa1,Kif2a,Npm1,Nudc,Ppp1cb,Ppp2ca,Psma2,Psma3,Psmb1,Psmb6,Psmc1,Psmc2,Psmc3,Psmc5,Rab1a,Ran,Src,Skp1,Psmd2,Tubb2a,Tubb5,Ywhae,Ywhag,Ywhaq,Ywhaz,Psmc4,Psmd13,Mapk1,Psma4,Psma5,Psma6,Ppp2r5e,Ppp2r1a,Set,Rps27,Rab2a,Psmd6,Psmd11,Psmd1,Ube2v2,Rab1b,Clasp2,H4c14,Tubb4b,Dync1li2,H2bc9
3_Member	Reactome Gene Sets	R-MMU-174154	APC/C:Cdc20 mediated degradation of Securin	-10.5914	-8.66754	17/67	19166,19167,19170,19175,19179,19181,19182,19184,21762,23996,23997,26441,26442,26443,66413,69077,70247	Psma2,Psma3,Psmb1,Psmb6,Psmc1,Psmc2,Psmc3,Psmc5,Psmd2,Psmc4,Psmd13,Psma4,Psma5,Psma6,Psmd6,Psmd11,Psmd1
3_Member	Reactome Gene Sets	R-MMU-382556	ABC-family proteins mediated transport	-10.3829	-8.47397	20/99	11806,13665,19166,19167,19170,19175,19179,19181,19182,19184,21762,23996,23997,26441,26442,26443,66413,69077,70247,244373	Apoa1,Eif2s1,Psma2,Psma3,Psmb1,Psmb6,Psmc1,Psmc2,Psmc3,Psmc5,Psmd2,Psmc4,Psmd13,Psma4,Psma5,Psma6,Psmd6,Psmd11,Psmd1,Erlin2
3_Member	Reactome Gene Sets	R-MMU-69206	G1/S Transition	-10.1345	-8.24366	20/102	19052,19166,19167,19170,19175,19179,19181,19182,19184,21402,21762,23996,23997,26441,26442,26443,51792,66413,69077,70247	Ppp2ca,Psma2,Psma3,Psmb1,Psmb6,Psmc1,Psmc2,Psmc3,Psmc5,Skp1,Psmd2,Psmc4,Psmd13,Psma4,Psma5,Psma6,Ppp2r1a,Psmd6,Psmd11,Psmd1
3_Member	Reactome Gene Sets	R-MMU-174184	Cdc20:Phospho-APC/C mediated degradation of Cyclin A	-10.052	-8.16988	17/72	19166,19167,19170,19175,19179,19181,19182,19184,21762,23996,23997,26441,26442,26443,66413,69077,70247	Psma2,Psma3,Psmb1,Psmb6,Psmc1,Psmc2,Psmc3,Psmc5,Psmd2,Psmc4,Psmd13,Psma4,Psma5,Psma6,Psmd6,Psmd11,Psmd1
3_Member	Reactome Gene Sets	R-MMU-5687128	MAPK6/MAPK4 signaling	-10.052	-8.16988	17/72	19166,19167,19170,19175,19179,19181,19182,19184,21762,23996,23997,26441,26442,26443,66413,69077,70247	Psma2,Psma3,Psmb1,Psmb6,Psmc1,Psmc2,Psmc3,Psmc5,Psmd2,Psmc4,Psmd13,Psma4,Psma5,Psma6,Psmd6,Psmd11,Psmd1
3_Member	Reactome Gene Sets	R-MMU-69017	CDK-mediated phosphorylation and removal of Cdc6	-10.052	-8.16988	17/72	19166,19167,19170,19175,19179,19181,19182,19184,21762,23996,23997,26441,26442,26443,66413,69077,70247	Psma2,Psma3,Psmb1,Psmb6,Psmc1,Psmc2,Psmc3,Psmc5,Psmd2,Psmc4,Psmd13,Psma4,Psma5,Psma6,Psmd6,Psmd11,Psmd1
3_Member	Reactome Gene Sets	R-MMU-5689603	UCH proteinases	-9.98466	-8.11109	19/93	11461,19166,19167,19170,19175,19179,19181,19182,19184,21762,23996,23997,26441,26442,26443,66413,69077,70247,108155	Actb,Psma2,Psma3,Psmb1,Psmb6,Psmc1,Psmc2,Psmc3,Psmc5,Psmd2,Psmc4,Psmd13,Psma4,Psma5,Psma6,Psmd6,Psmd11,Psmd1,Ogt
3_Member	Reactome Gene Sets	R-MMU-174178	APC/C:Cdh1 mediated degradation of Cdc20 and other APC/C:Cdh1 targeted proteins in late mitosis/early G1	-9.94988	-8.08406	17/73	19166,19167,19170,19175,19179,19181,19182,19184,21762,23996,23997,26441,26442,26443,66413,69077,70247	Psma2,Psma3,Psmb1,Psmb6,Psmc1,Psmc2,Psmc3,Psmc5,Psmd2,Psmc4,Psmd13,Psma4,Psma5,Psma6,Psmd6,Psmd11,Psmd1
3_Member	Reactome Gene Sets	R-MMU-179419	APC:Cdc20 mediated degradation of cell cycle proteins prior to satisfation of the cell cycle checkpoint	-9.94988	-8.08406	17/73	19166,19167,19170,19175,19179,19181,19182,19184,21762,23996,23997,26441,26442,26443,66413,69077,70247	Psma2,Psma3,Psmb1,Psmb6,Psmc1,Psmc2,Psmc3,Psmc5,Psmd2,Psmc4,Psmd13,Psma4,Psma5,Psma6,Psmd6,Psmd11,Psmd1
3_Member	Reactome Gene Sets	R-MMU-69481	G2/M Checkpoints	-9.94922	-8.08406	24/152	19166,19167,19170,19175,19179,19181,19182,19184,21762,22627,22628,22630,22631,23996,23997,26441,26442,26443,66413,69077,70247,70620,97122,319182	Psma2,Psma3,Psmb1,Psmb6,Psmc1,Psmc2,Psmc3,Psmc5,Psmd2,Ywhae,Ywhag,Ywhaq,Ywhaz,Psmc4,Psmd13,Psma4,Psma5,Psma6,Psmd6,Psmd11,Psmd1,Ube2v2,H4c14,H2bc9
3_Member	Reactome Gene Sets	R-MMU-9006925	Intracellular signaling by second messengers	-9.92218	-8.06033	31/249	12313,12995,13001,14784,18717,18752,19052,19084,19085,19166,19167,19170,19175,19179,19181,19182,19184,20779,21762,23996,23997,26413,26441,26442,26443,26932,51792,66413,69077,70247,108083	Calm1,Csnk2a1,Csnk2b,Grb2,Pip5k1c,Prkcg,Ppp2ca,Prkar1a,Prkar1b,Psma2,Psma3,Psmb1,Psmb6,Psmc1,Psmc2,Psmc3,Psmc5,Src,Psmd2,Psmc4,Psmd13,Mapk1,Psma4,Psma5,Psma6,Ppp2r5e,Ppp2r1a,Psmd6,Psmd11,Psmd1,Pip4k2b
3_Member	Reactome Gene Sets	R-MMU-202424	Downstream TCR signaling	-9.85474	-7.99949	18/84	19166,19167,19170,19175,19179,19181,19182,19184,21402,21762,23996,23997,26441,26442,26443,66413,69077,70247	Psma2,Psma3,Psmb1,Psmb6,Psmc1,Psmc2,Psmc3,Psmc5,Skp1,Psmd2,Psmc4,Psmd13,Psma4,Psma5,Psma6,Psmd6,Psmd11,Psmd1
3_Member	Reactome Gene Sets	R-MMU-176409	APC/C:Cdc20 mediated degradation of mitotic proteins	-9.7509	-7.90207	17/75	19166,19167,19170,19175,19179,19181,19182,19184,21762,23996,23997,26441,26442,26443,66413,69077,70247	Psma2,Psma3,Psmb1,Psmb6,Psmc1,Psmc2,Psmc3,Psmc5,Psmd2,Psmc4,Psmd13,Psma4,Psma5,Psma6,Psmd6,Psmd11,Psmd1
3_Member	Reactome Gene Sets	R-MMU-446652	Interleukin-1 family signaling	-9.74089	-7.89365	20/107	11820,15289,19166,19167,19170,19175,19179,19181,19182,19184,21402,21762,23996,23997,26441,26442,26443,66413,69077,70247	App,Hmgb1,Psma2,Psma3,Psmb1,Psmb6,Psmc1,Psmc2,Psmc3,Psmc5,Skp1,Psmd2,Psmc4,Psmd13,Psma4,Psma5,Psma6,Psmd6,Psmd11,Psmd1
3_Member	Reactome Gene Sets	R-MMU-176814	Activation of APC/C and APC/C:Cdc20 mediated degradation of mitotic proteins	-9.65395	-7.81774	17/76	19166,19167,19170,19175,19179,19181,19182,19184,21762,23996,23997,26441,26442,26443,66413,69077,70247	Psma2,Psma3,Psmb1,Psmb6,Psmc1,Psmc2,Psmc3,Psmc5,Psmd2,Psmc4,Psmd13,Psma4,Psma5,Psma6,Psmd6,Psmd11,Psmd1
3_Member	Reactome Gene Sets	R-MMU-69052	Switching of origins to a post-replicative state	-9.41634	-7.59693	18/89	19166,19167,19170,19175,19179,19181,19182,19184,21402,21762,23996,23997,26441,26442,26443,66413,69077,70247	Psma2,Psma3,Psmb1,Psmb6,Psmc1,Psmc2,Psmc3,Psmc5,Skp1,Psmd2,Psmc4,Psmd13,Psma4,Psma5,Psma6,Psmd6,Psmd11,Psmd1
3_Member	Reactome Gene Sets	R-MMU-5358351	Signaling by Hedgehog	-9.38052	-7.56409	22/136	19084,19085,19166,19167,19170,19175,19179,19181,19182,19184,21402,21762,22151,23996,23997,26441,26442,26443,66413,69077,70247,227613	Prkar1a,Prkar1b,Psma2,Psma3,Psmb1,Psmb6,Psmc1,Psmc2,Psmc3,Psmc5,Skp1,Psmd2,Tubb2a,Psmc4,Psmd13,Psma4,Psma5,Psma6,Psmd6,Psmd11,Psmd1,Tubb4b
3_Member	Reactome Gene Sets	R-MMU-5632684	Hedgehog 'on' state	-9.28186	-7.47281	17/80	19166,19167,19170,19175,19179,19181,19182,19184,21762,23996,23997,26441,26442,26443,66413,69077,70247	Psma2,Psma3,Psmb1,Psmb6,Psmc1,Psmc2,Psmc3,Psmc5,Psmd2,Psmc4,Psmd13,Psma4,Psma5,Psma6,Psmd6,Psmd11,Psmd1
3_Member	Reactome Gene Sets	R-MMU-453279	Mitotic G1 phase and G1/S transition	-9.22929	-7.42461	21/126	19052,19166,19167,19170,19175,19179,19181,19182,19184,20779,21402,21762,23996,23997,26441,26442,26443,51792,66413,69077,70247	Ppp2ca,Psma2,Psma3,Psmb1,Psmb6,Psmc1,Psmc2,Psmc3,Psmc5,Src,Skp1,Psmd2,Psmc4,Psmd13,Psma4,Psma5,Psma6,Ppp2r1a,Psmd6,Psmd11,Psmd1
3_Member	Reactome Gene Sets	R-MMU-1236975	Antigen processing-Cross presentation	-9.08782	-7.29315	18/93	19166,19167,19170,19175,19179,19181,19182,19184,20333,21762,23996,23997,26441,26442,26443,66413,69077,70247	Psma2,Psma3,Psmb1,Psmb6,Psmc1,Psmc2,Psmc3,Psmc5,Sec22b,Psmd2,Psmc4,Psmd13,Psma4,Psma5,Psma6,Psmd6,Psmd11,Psmd1
3_Member	Reactome Gene Sets	R-MMU-174143	APC/C-mediated degradation of cell cycle proteins	-8.93291	-7.15353	17/84	19166,19167,19170,19175,19179,19181,19182,19184,21762,23996,23997,26441,26442,26443,66413,69077,70247	Psma2,Psma3,Psmb1,Psmb6,Psmc1,Psmc2,Psmc3,Psmc5,Psmd2,Psmc4,Psmd13,Psma4,Psma5,Psma6,Psmd6,Psmd11,Psmd1
3_Member	Reactome Gene Sets	R-MMU-453276	Regulation of mitotic cell cycle	-8.93291	-7.15353	17/84	19166,19167,19170,19175,19179,19181,19182,19184,21762,23996,23997,26441,26442,26443,66413,69077,70247	Psma2,Psma3,Psmb1,Psmb6,Psmc1,Psmc2,Psmc3,Psmc5,Psmd2,Psmc4,Psmd13,Psma4,Psma5,Psma6,Psmd6,Psmd11,Psmd1
3_Member	Reactome Gene Sets	R-MMU-5668541	TNFR2 non-canonical NF-kB pathway	-8.93031	-7.1523	18/95	19166,19167,19170,19175,19179,19181,19182,19184,21402,21762,23996,23997,26441,26442,26443,66413,69077,70247	Psma2,Psma3,Psmb1,Psmb6,Psmc1,Psmc2,Psmc3,Psmc5,Skp1,Psmd2,Psmc4,Psmd13,Psma4,Psma5,Psma6,Psmd6,Psmd11,Psmd1
3_Member	Reactome Gene Sets	R-MMU-6807070	PTEN Regulation	-8.74944	-6.98615	19/109	12995,13001,19166,19167,19170,19175,19179,19181,19182,19184,21762,23996,23997,26441,26442,26443,66413,69077,70247	Csnk2a1,Csnk2b,Psma2,Psma3,Psmb1,Psmb6,Psmc1,Psmc2,Psmc3,Psmc5,Psmd2,Psmc4,Psmd13,Psma4,Psma5,Psma6,Psmd6,Psmd11,Psmd1
3_Member	Reactome Gene Sets	R-MMU-1257604	PIP3 activates AKT signaling	-8.45415	-6.70764	27/223	12995,13001,14784,18717,19052,19166,19167,19170,19175,19179,19181,19182,19184,20779,21762,23996,23997,26413,26441,26442,26443,26932,51792,66413,69077,70247,108083	Csnk2a1,Csnk2b,Grb2,Pip5k1c,Ppp2ca,Psma2,Psma3,Psmb1,Psmb6,Psmc1,Psmc2,Psmc3,Psmc5,Src,Psmd2,Psmc4,Psmd13,Mapk1,Psma4,Psma5,Psma6,Ppp2r5e,Ppp2r1a,Psmd6,Psmd11,Psmd1,Pip4k2b
3_Member	Reactome Gene Sets	R-MMU-449147	Signaling by Interleukins	-8.43953	-6.69428	29/254	11820,14784,15289,19052,19166,19167,19170,19175,19179,19181,19182,19184,20614,21402,21762,22027,22318,22631,23996,23997,26413,26441,26442,26443,51792,66413,69077,70247,72349	App,Grb2,Hmgb1,Ppp2ca,Psma2,Psma3,Psmb1,Psmb6,Psmc1,Psmc2,Psmc3,Psmc5,Snap25,Skp1,Psmd2,Hsp90b1,Vamp2,Ywhaz,Psmc4,Psmd13,Mapk1,Psma4,Psma5,Psma6,Ppp2r1a,Psmd6,Psmd11,Psmd1,Dusp3
3_Member	Reactome Gene Sets	R-MMU-202403	TCR signaling	-8.41107	-6.66834	18/102	19166,19167,19170,19175,19179,19181,19182,19184,21402,21762,23996,23997,26441,26442,26443,66413,69077,70247	Psma2,Psma3,Psmb1,Psmb6,Psmc1,Psmc2,Psmc3,Psmc5,Skp1,Psmd2,Psmc4,Psmd13,Psma4,Psma5,Psma6,Psmd6,Psmd11,Psmd1
3_Member	Reactome Gene Sets	R-MMU-68867	Assembly of the pre-replicative complex	-8.19622	-6.47072	20/130	15078,19166,19167,19170,19175,19179,19181,19182,19184,21762,23996,23997,26441,26442,26443,66413,69077,70247,97122,319182	H3f3a,Psma2,Psma3,Psmb1,Psmb6,Psmc1,Psmc2,Psmc3,Psmc5,Psmd2,Psmc4,Psmd13,Psma4,Psma5,Psma6,Psmd6,Psmd11,Psmd1,H4c14,H2bc9
3_Member	Reactome Gene Sets	R-MMU-5689880	Ub-specific processing proteases	-7.78391	-6.08075	23/179	19166,19167,19170,19175,19179,19181,19182,19184,21762,22225,22284,22333,22334,23996,23997,26441,26442,26443,28185,59040,66413,69077,70247	Psma2,Psma3,Psmb1,Psmb6,Psmc1,Psmc2,Psmc3,Psmc5,Psmd2,Usp5,Usp9x,Vdac1,Vdac2,Psmc4,Psmd13,Psma4,Psma5,Psma6,Tomm70a,Rhot1,Psmd6,Psmd11,Psmd1
3_Member	Reactome Gene Sets	R-MMU-69239	Synthesis of DNA	-7.62063	-5.92989	18/114	19166,19167,19170,19175,19179,19181,19182,19184,21402,21762,23996,23997,26441,26442,26443,66413,69077,70247	Psma2,Psma3,Psmb1,Psmb6,Psmc1,Psmc2,Psmc3,Psmc5,Skp1,Psmd2,Psmc4,Psmd13,Psma4,Psma5,Psma6,Psmd6,Psmd11,Psmd1
3_Member	Reactome Gene Sets	R-MMU-1280215	Cytokine Signaling in Immune system	-7.55679	-5.87267	35/381	11820,12323,12325,13682,14784,15289,16653,19052,19166,19167,19170,19175,19179,19181,19182,19184,20614,21402,21762,22027,22318,22631,23996,23997,26413,26441,26442,26443,51792,66413,67673,69077,70247,72349,108058	App,Camk2b,Camk2g,Eif4a2,Grb2,Hmgb1,Kras,Ppp2ca,Psma2,Psma3,Psmb1,Psmb6,Psmc1,Psmc2,Psmc3,Psmc5,Snap25,Skp1,Psmd2,Hsp90b1,Vamp2,Ywhaz,Psmc4,Psmd13,Mapk1,Psma4,Psma5,Psma6,Ppp2r1a,Psmd6,Elob,Psmd11,Psmd1,Dusp3,Camk2d
3_Member	Reactome Gene Sets	R-MMU-8878171	Transcriptional regulation by RUNX1	-7.37959	-5.70844	23/188	12995,13001,15078,15469,19166,19167,19170,19175,19179,19181,19182,19184,21762,23996,23997,26441,26442,26443,66413,69077,70247,97122,319182	Csnk2a1,Csnk2b,H3f3a,Prmt1,Psma2,Psma3,Psmb1,Psmb6,Psmc1,Psmc2,Psmc3,Psmc5,Psmd2,Psmc4,Psmd13,Psma4,Psma5,Psma6,Psmd6,Psmd11,Psmd1,H4c14,H2bc9
3_Member	Reactome Gene Sets	R-MMU-69002	DNA Replication Pre-Initiation	-7.37072	-5.70064	20/145	15078,19166,19167,19170,19175,19179,19181,19182,19184,21762,23996,23997,26441,26442,26443,66413,69077,70247,97122,319182	H3f3a,Psma2,Psma3,Psmb1,Psmb6,Psmc1,Psmc2,Psmc3,Psmc5,Psmd2,Psmc4,Psmd13,Psma4,Psma5,Psma6,Psmd6,Psmd11,Psmd1,H4c14,H2bc9
3_Member	Reactome Gene Sets	R-MMU-5688426	Deubiquitination	-7.12823	-5.46968	26/241	11461,11848,19166,19167,19170,19175,19179,19181,19182,19184,21762,22225,22284,22333,22334,23996,23997,26441,26442,26443,28185,59040,66413,69077,70247,108155	Actb,Rhoa,Psma2,Psma3,Psmb1,Psmb6,Psmc1,Psmc2,Psmc3,Psmc5,Psmd2,Usp5,Usp9x,Vdac1,Vdac2,Psmc4,Psmd13,Psma4,Psma5,Psma6,Tomm70a,Rhot1,Psmd6,Psmd11,Psmd1,Ogt
3_Member	Reactome Gene Sets	R-MMU-69306	DNA Replication	-6.20334	-4.61349	21/186	15078,19166,19167,19170,19175,19179,19181,19182,19184,21402,21762,23996,23997,26441,26442,26443,66413,69077,70247,97122,319182	H3f3a,Psma2,Psma3,Psmb1,Psmb6,Psmc1,Psmc2,Psmc3,Psmc5,Skp1,Psmd2,Psmc4,Psmd13,Psma4,Psma5,Psma6,Psmd6,Psmd11,Psmd1,H4c14,H2bc9
3_Member	Reactome Gene Sets	R-MMU-8951664	Neddylation	-5.70624	-4.1536	22/216	13194,19166,19167,19170,19175,19179,19181,19182,19184,21402,21762,23996,23997,26441,26442,26443,26754,26891,66413,67673,69077,70247	Ddb1,Psma2,Psma3,Psmb1,Psmb6,Psmc1,Psmc2,Psmc3,Psmc5,Skp1,Psmd2,Psmc4,Psmd13,Psma4,Psma5,Psma6,Cops5,Cops4,Psmd6,Elob,Psmd11,Psmd1
3_Member	Reactome Gene Sets	R-MMU-983168	Antigen processing: Ubiquitination & Proteasome degradation	-4.32362	-2.90155	23/283	19155,19166,19167,19170,19175,19179,19181,19182,19184,21402,21762,22201,23996,23997,26441,26442,26443,66413,67673,69077,70247,70620,217342	Npepps,Psma2,Psma3,Psmb1,Psmb6,Psmc1,Psmc2,Psmc3,Psmc5,Skp1,Psmd2,Uba1,Psmc4,Psmd13,Psma4,Psma5,Psma6,Psmd6,Elob,Psmd11,Psmd1,Ube2v2,Ube2o
3_Member	Reactome Gene Sets	R-MMU-983169	Class I MHC mediated antigen processing & presentation	-3.89986	-2.5206	25/342	12330,19155,19166,19167,19170,19175,19179,19181,19182,19184,20333,21402,21762,22201,23996,23997,26441,26442,26443,66413,67673,69077,70247,70620,217342	Canx,Npepps,Psma2,Psma3,Psmb1,Psmb6,Psmc1,Psmc2,Psmc3,Psmc5,Sec22b,Skp1,Psmd2,Uba1,Psmc4,Psmd13,Psma4,Psma5,Psma6,Psmd6,Elob,Psmd11,Psmd1,Ube2v2,Ube2o
4_Summary	GO Biological Processes	GO:1903827	regulation of cellular protein localization	-21.1179	-18.1371	69/564	11461,11472,11735,11773,11820,12323,12325,12326,12387,12462,12464,12465,12469,12568,12995,13383,13483,13829,14567,14694,15387,15444,15505,15516,15519,16498,16971,17754,17762,17918,18148,18189,19052,19122,19384,20224,20779,21849,22318,22350,22627,23988,26395,26413,52822,53328,53331,53869,54198,56320,58234,65114,66437,67300,68585,70572,71770,74117,76499,76709,76936,108058,108155,217124,227753,23090…	Actb,Actn2,Ank3,Ap2m1,App,Camk2b,Camk2g,Camk4,Ctnnb1,Cct3,Cct4,Cct5,Cct8,Cdk5,Csnk2a1,Dlg1,Dpp6,Dmtn,Gdi1,Rack1,Hnrnpk,Hpca,Hsph1,Hsp90ab1,Hsp90aa1,Kcnab2,Lrp1,Map1a,Mapt,Myo5a,Npm1,Nrxn1,Ppp2ca,Prnp,Ran,Sar1a,Src,Trim28,Vamp2,Ezr,Ywhae,Pin1,Map2k1,Mapk1,Rufy3,Pgrmc1,Stx7,Rab11a,Snx3,Dbn1,Shank3,Vps35,Fis1,Cltc,Rtn4,Ipo5,Ap2b1,Actr3,Clasp2,Arpc2,Hnrnpm,Camk2d,Ogt,Ppp1r9b,Gsn,Tardbp,Gpd1l,Atp2b4,N…
4_Member	GO Biological Processes	GO:1903827	regulation of cellular protein localization	-21.1179	-18.1371	69/564	11461,11472,11735,11773,11820,12323,12325,12326,12387,12462,12464,12465,12469,12568,12995,13383,13483,13829,14567,14694,15387,15444,15505,15516,15519,16498,16971,17754,17762,17918,18148,18189,19052,19122,19384,20224,20779,21849,22318,22350,22627,23988,26395,26413,52822,53328,53331,53869,54198,56320,58234,65114,66437,67300,68585,70572,71770,74117,76499,76709,76936,108058,108155,217124,227753,23090…	Actb,Actn2,Ank3,Ap2m1,App,Camk2b,Camk2g,Camk4,Ctnnb1,Cct3,Cct4,Cct5,Cct8,Cdk5,Csnk2a1,Dlg1,Dpp6,Dmtn,Gdi1,Rack1,Hnrnpk,Hpca,Hsph1,Hsp90ab1,Hsp90aa1,Kcnab2,Lrp1,Map1a,Mapt,Myo5a,Npm1,Nrxn1,Ppp2ca,Prnp,Ran,Sar1a,Src,Trim28,Vamp2,Ezr,Ywhae,Pin1,Map2k1,Mapk1,Rufy3,Pgrmc1,Stx7,Rab11a,Snx3,Dbn1,Shank3,Vps35,Fis1,Cltc,Rtn4,Ipo5,Ap2b1,Actr3,Clasp2,Arpc2,Hnrnpm,Camk2d,Ogt,Ppp1r9b,Gsn,Tardbp,Gpd1l,Atp2b4,N…
4_Member	GO Biological Processes	GO:1903829	positive regulation of cellular protein localization	-14.0365	-11.7278	39/278	11735,12462,12464,12465,12469,12568,13383,13483,14694,15387,15444,15516,16971,17754,17762,17918,18148,18189,19122,19384,20779,21849,22350,26413,53328,53869,66437,68585,70572,71770,74117,76499,76709,76936,108155,217124,230908,333433,381290	Ank3,Cct3,Cct4,Cct5,Cct8,Cdk5,Dlg1,Dpp6,Rack1,Hnrnpk,Hpca,Hsp90ab1,Lrp1,Map1a,Mapt,Myo5a,Npm1,Nrxn1,Prnp,Ran,Src,Trim28,Ezr,Mapk1,Pgrmc1,Rab11a,Fis1,Rtn4,Ipo5,Ap2b1,Actr3,Clasp2,Arpc2,Hnrnpm,Ogt,Ppp1r9b,Tardbp,Gpd1l,Atp2b4
4_Member	GO Biological Processes	GO:0070201	regulation of establishment of protein localization	-12.759	-10.581	56/577	11735,11816,11820,12326,12462,12464,12465,12469,12568,13829,14567,14661,14694,15444,15505,15516,16971,17762,18189,18642,19052,19055,19122,19384,20224,20496,20614,20616,20779,21849,22318,22350,22627,26413,28185,52822,53869,54198,56013,65114,66437,67041,70456,70572,74117,76709,76936,78808,108155,207227,215999,230908,235431,268373,268860,269951	Ank3,Apoe,App,Camk4,Cct3,Cct4,Cct5,Cct8,Cdk5,Dmtn,Gdi1,Glud1,Rack1,Hpca,Hsph1,Hsp90ab1,Lrp1,Mapt,Nrxn1,Pfkm,Ppp2ca,Ppp3ca,Prnp,Ran,Sar1a,Slc12a2,Snap25,Snap91,Src,Trim28,Vamp2,Ezr,Ywhae,Mapk1,Tomm70a,Rufy3,Rab11a,Snx3,Srcin1,Vps35,Fis1,Oxct1,Mpc2,Ipo5,Actr3,Arpc2,Hnrnpm,Stxbp5,Ogt,Stxbp5l,Mcu,Tardbp,Coro2b,Ppia,Abat,Idh2
4_Member	GO Biological Processes	GO:1904951	positive regulation of establishment of protein localization	-11.4906	-9.45919	39/333	11735,11820,12326,12462,12464,12465,12469,12568,14661,14694,15444,15516,16971,18642,19122,19384,20224,20779,21849,22318,22350,22627,26413,28185,52822,65114,66437,67041,70456,70572,74117,76709,76936,207227,215999,230908,235431,268373,268860	Ank3,App,Camk4,Cct3,Cct4,Cct5,Cct8,Cdk5,Glud1,Rack1,Hpca,Hsp90ab1,Lrp1,Pfkm,Prnp,Ran,Sar1a,Src,Trim28,Vamp2,Ezr,Ywhae,Mapk1,Tomm70a,Rufy3,Vps35,Fis1,Oxct1,Mpc2,Ipo5,Actr3,Arpc2,Hnrnpm,Stxbp5l,Mcu,Tardbp,Coro2b,Ppia,Abat
4_Member	GO Biological Processes	GO:0051223	regulation of protein transport	-9.48085	-7.65844	48/547	11735,11816,11820,12326,12568,13829,14567,14661,14694,15444,15516,16971,18189,18642,19052,19055,19122,19384,20224,20496,20616,20779,21849,22318,22350,22627,26413,28185,52822,53869,54198,56013,65114,66437,67041,70456,70572,74117,76709,76936,78808,108155,207227,215999,230908,268373,268860,269951	Ank3,Apoe,App,Camk4,Cdk5,Dmtn,Gdi1,Glud1,Rack1,Hpca,Hsp90ab1,Lrp1,Nrxn1,Pfkm,Ppp2ca,Ppp3ca,Prnp,Ran,Sar1a,Slc12a2,Snap91,Src,Trim28,Vamp2,Ezr,Ywhae,Mapk1,Tomm70a,Rufy3,Rab11a,Snx3,Srcin1,Vps35,Fis1,Oxct1,Mpc2,Ipo5,Actr3,Arpc2,Hnrnpm,Stxbp5,Ogt,Stxbp5l,Mcu,Tardbp,Ppia,Abat,Idh2
4_Member	GO Biological Processes	GO:0051222	positive regulation of protein transport	-9.06585	-7.274	34/317	11735,11820,12326,12568,14661,14694,15444,15516,16971,18642,19122,19384,20224,20779,21849,22318,22350,22627,26413,28185,52822,65114,66437,67041,70456,70572,74117,76709,76936,207227,215999,230908,268373,268860	Ank3,App,Camk4,Cdk5,Glud1,Rack1,Hpca,Hsp90ab1,Lrp1,Pfkm,Prnp,Ran,Sar1a,Src,Trim28,Vamp2,Ezr,Ywhae,Mapk1,Tomm70a,Rufy3,Vps35,Fis1,Oxct1,Mpc2,Ipo5,Actr3,Arpc2,Hnrnpm,Stxbp5l,Mcu,Tardbp,Ppia,Abat
4_Member	GO Biological Processes	GO:0032386	regulation of intracellular transport	-7.35425	-5.68523	32/335	11472,11735,12326,12568,13211,13829,14567,15444,15516,17755,17762,19052,19122,19384,20224,20779,21849,22318,22350,22627,26395,26413,52822,54198,56320,66437,70572,74117,76709,108155,230908,380684	Actn2,Ank3,Camk4,Cdk5,Dhx9,Dmtn,Gdi1,Hpca,Hsp90ab1,Map1b,Mapt,Ppp2ca,Prnp,Ran,Sar1a,Src,Trim28,Vamp2,Ezr,Ywhae,Map2k1,Mapk1,Rufy3,Snx3,Dbn1,Fis1,Ipo5,Actr3,Arpc2,Ogt,Tardbp,Nefh
4_Member	GO Biological Processes	GO:0090313	regulation of protein targeting to membrane	-6.75796	-5.12334	10/37	11735,12568,13829,14567,15444,19122,66437,74117,76709,108155	Ank3,Cdk5,Dmtn,Gdi1,Hpca,Prnp,Fis1,Actr3,Arpc2,Ogt
4_Member	GO Biological Processes	GO:0006605	protein targeting	-6.53876	-4.92254	27/275	11426,11735,11776,12568,12759,13829,14567,15444,15510,15519,15525,17920,19122,19349,20972,22627,22628,22630,22631,26422,28185,56495,66437,67025,74117,76709,108155	Macf1,Ank3,Ap3d1,Cdk5,Clu,Dmtn,Gdi1,Hpca,Hspd1,Hsp90aa1,Hspa4,Myo6,Prnp,Rab7,Syngr1,Ywhae,Ywhag,Ywhaq,Ywhaz,Nbea,Tomm70a,Get3,Fis1,Rpl11,Actr3,Arpc2,Ogt
4_Member	GO Biological Processes	GO:0032388	positive regulation of intracellular transport	-6.20334	-4.61349	21/186	11472,11735,12326,12568,13211,15444,15516,19122,19384,20224,21849,22318,22350,22627,26413,52822,66437,70572,74117,76709,230908	Actn2,Ank3,Camk4,Cdk5,Dhx9,Hpca,Hsp90ab1,Prnp,Ran,Sar1a,Trim28,Vamp2,Ezr,Ywhae,Mapk1,Rufy3,Fis1,Ipo5,Actr3,Arpc2,Tardbp
4_Member	GO Biological Processes	GO:0090316	positive regulation of intracellular protein transport	-6.05018	-4.46994	18/144	11735,12326,12568,15444,15516,19122,19384,20224,21849,22318,22627,26413,52822,66437,70572,74117,76709,230908	Ank3,Camk4,Cdk5,Hpca,Hsp90ab1,Prnp,Ran,Sar1a,Trim28,Vamp2,Ywhae,Mapk1,Rufy3,Fis1,Ipo5,Actr3,Arpc2,Tardbp
4_Member	GO Biological Processes	GO:0033157	regulation of intracellular protein transport	-5.99854	-4.42174	23/224	11735,12326,12568,13829,14567,15444,15516,19052,19122,19384,20224,21849,22318,22627,26413,52822,54198,66437,70572,74117,76709,108155,230908	Ank3,Camk4,Cdk5,Dmtn,Gdi1,Hpca,Hsp90ab1,Ppp2ca,Prnp,Ran,Sar1a,Trim28,Vamp2,Ywhae,Mapk1,Rufy3,Snx3,Fis1,Ipo5,Actr3,Arpc2,Ogt,Tardbp
4_Member	GO Biological Processes	GO:0090150	establishment of protein localization to membrane	-5.52722	-3.99205	24/256	11426,11735,12313,12568,12889,13829,14567,14694,15444,15519,15525,19122,19325,19349,20614,22318,53869,56495,65114,66437,67826,74117,76709,108155	Macf1,Ank3,Calm1,Cdk5,Cplx1,Dmtn,Gdi1,Rack1,Hpca,Hsp90aa1,Hspa4,Prnp,Rab10,Rab7,Snap25,Vamp2,Rab11a,Get3,Vps35,Fis1,Snap47,Actr3,Arpc2,Ogt
4_Member	GO Biological Processes	GO:1903533	regulation of protein targeting	-4.91627	-3.43312	10/57	11735,12568,13829,14567,15444,19122,66437,74117,76709,108155	Ank3,Cdk5,Dmtn,Gdi1,Hpca,Prnp,Fis1,Actr3,Arpc2,Ogt
4_Member	GO Biological Processes	GO:0090314	positive regulation of protein targeting to membrane	-4.43599	-3.00361	7/30	11735,12568,15444,19122,66437,74117,76709	Ank3,Cdk5,Hpca,Prnp,Fis1,Actr3,Arpc2
4_Member	GO Biological Processes	GO:0006612	protein targeting to membrane	-3.34314	-2.02512	12/119	11426,11735,12568,13829,14567,15444,19122,56495,66437,74117,76709,108155	Macf1,Ank3,Cdk5,Dmtn,Gdi1,Hpca,Prnp,Get3,Fis1,Actr3,Arpc2,Ogt
5_Summary	GO Biological Processes	GO:0099003	vesicle-mediated transport in synapse	-20.9081	-17.9687	46/256	11461,11773,11776,11938,12217,12313,12330,12387,12568,12889,15444,17920,17957,18189,18645,18717,18752,19058,19085,19339,20404,20614,20616,20617,20743,20965,22318,22348,23969,26875,30948,53869,65114,67300,67826,71770,72685,78808,104015,104069,207227,218038,224617,232227,238988,381979,11472,11765,11771,11806,11816,11820,12759,14251,14678,14694,15289,15387,16423,16971,17918,18571,19055,19325,19349,2…	Actb,Ap2m1,Ap3d1,Atp2a2,Bsn,Calm1,Canx,Ctnnb1,Cdk5,Cplx1,Hpca,Myo6,Napb,Nrxn1,Pfn2,Pip5k1c,Prkcg,Ppp3r1,Prkar1b,Rab3a,Sh3gl2,Snap25,Snap91,Snca,Sptbn2,Syn2,Vamp2,Slc32a1,Pacsin1,Pclo,Bin1,Rab11a,Vps35,Cltc,Snap47,Ap2b1,Dnajc6,Stxbp5,Synj1,Sncb,Stxbp5l,Amph,Tbc1d24,Iqsec1,Erc2,Brsk1,Actn2,Ap1g1,Ap2a1,Apoa1,Apoe,App,Clu,Flot1,Gnai2,Rack1,Hmgb1,Hnrnpk,Cd47,Lrp1,Myo5a,Pdcd6ip,Ppp3ca,Rab10,Rab7,Sar1a,…
5_Member	GO Biological Processes	GO:0099003	vesicle-mediated transport in synapse	-20.9081	-17.9687	46/256	11461,11773,11776,11938,12217,12313,12330,12387,12568,12889,15444,17920,17957,18189,18645,18717,18752,19058,19085,19339,20404,20614,20616,20617,20743,20965,22318,22348,23969,26875,30948,53869,65114,67300,67826,71770,72685,78808,104015,104069,207227,218038,224617,232227,238988,381979	Actb,Ap2m1,Ap3d1,Atp2a2,Bsn,Calm1,Canx,Ctnnb1,Cdk5,Cplx1,Hpca,Myo6,Napb,Nrxn1,Pfn2,Pip5k1c,Prkcg,Ppp3r1,Prkar1b,Rab3a,Sh3gl2,Snap25,Snap91,Snca,Sptbn2,Syn2,Vamp2,Slc32a1,Pacsin1,Pclo,Bin1,Rab11a,Vps35,Cltc,Snap47,Ap2b1,Dnajc6,Stxbp5,Synj1,Sncb,Stxbp5l,Amph,Tbc1d24,Iqsec1,Erc2,Brsk1
5_Member	GO Biological Processes	GO:0099504	synaptic vesicle cycle	-18.6226	-15.8848	41/229	11461,11773,11776,11938,12217,12313,12330,12387,12568,12889,17920,17957,18189,18645,18717,18752,19085,19339,20404,20614,20616,20617,20743,20965,22318,22348,23969,26875,30948,67300,67826,71770,72685,78808,104015,104069,207227,218038,224617,238988,381979	Actb,Ap2m1,Ap3d1,Atp2a2,Bsn,Calm1,Canx,Ctnnb1,Cdk5,Cplx1,Myo6,Napb,Nrxn1,Pfn2,Pip5k1c,Prkcg,Prkar1b,Rab3a,Sh3gl2,Snap25,Snap91,Snca,Sptbn2,Syn2,Vamp2,Slc32a1,Pacsin1,Pclo,Bin1,Cltc,Snap47,Ap2b1,Dnajc6,Stxbp5,Synj1,Sncb,Stxbp5l,Amph,Tbc1d24,Erc2,Brsk1
5_Member	GO Biological Processes	GO:0036465	synaptic vesicle recycling	-15.1526	-12.7573	23/82	11461,11773,11776,12313,12330,12568,17957,18717,19339,20404,20616,20617,22318,23969,26875,30948,67300,71770,72685,104015,104069,218038,224617	Actb,Ap2m1,Ap3d1,Calm1,Canx,Cdk5,Napb,Pip5k1c,Rab3a,Sh3gl2,Snap91,Snca,Vamp2,Pacsin1,Pclo,Bin1,Cltc,Ap2b1,Dnajc6,Synj1,Sncb,Amph,Tbc1d24
5_Member	GO Biological Processes	GO:0060627	regulation of vesicle-mediated transport	-13.2971	-11.0478	59/612	11472,11765,11771,11773,11806,11816,11820,11938,12217,12313,12568,12759,12889,14251,14678,14694,15289,15387,15444,16423,16971,17918,17920,17957,18189,18571,18645,18717,18752,19055,19058,19085,19325,19339,19349,20224,20404,20616,20617,20779,22318,22350,23969,23970,26395,26413,26875,30948,53869,54198,71770,72685,76499,78808,104015,207227,218038,232227,269774	Actn2,Ap1g1,Ap2a1,Ap2m1,Apoa1,Apoe,App,Atp2a2,Bsn,Calm1,Cdk5,Clu,Cplx1,Flot1,Gnai2,Rack1,Hmgb1,Hnrnpk,Hpca,Cd47,Lrp1,Myo5a,Myo6,Napb,Nrxn1,Pdcd6ip,Pfn2,Pip5k1c,Prkcg,Ppp3ca,Ppp3r1,Prkar1b,Rab10,Rab3a,Rab7,Sar1a,Sh3gl2,Snap91,Snca,Src,Vamp2,Ezr,Pacsin1,Pacsin2,Map2k1,Mapk1,Pclo,Bin1,Rab11a,Snx3,Ap2b1,Dnajc6,Clasp2,Stxbp5,Synj1,Stxbp5l,Amph,Iqsec1,Aak1
5_Member	GO Biological Processes	GO:0048488	synaptic vesicle endocytosis	-13.2962	-11.0478	20/71	11461,11773,12313,12330,12568,17957,18717,20404,20616,20617,22318,23969,30948,67300,71770,72685,104015,104069,218038,224617	Actb,Ap2m1,Calm1,Canx,Cdk5,Napb,Pip5k1c,Sh3gl2,Snap91,Snca,Vamp2,Pacsin1,Bin1,Cltc,Ap2b1,Dnajc6,Synj1,Sncb,Amph,Tbc1d24
5_Member	GO Biological Processes	GO:0140238	presynaptic endocytosis	-13.2962	-11.0478	20/71	11461,11773,12313,12330,12568,17957,18717,20404,20616,20617,22318,23969,30948,67300,71770,72685,104015,104069,218038,224617	Actb,Ap2m1,Calm1,Canx,Cdk5,Napb,Pip5k1c,Sh3gl2,Snap91,Snca,Vamp2,Pacsin1,Bin1,Cltc,Ap2b1,Dnajc6,Synj1,Sncb,Amph,Tbc1d24
5_Member	GO Biological Processes	GO:0006898	receptor-mediated endocytosis	-12.5689	-10.4363	36/265	11765,11771,11773,11816,11820,11947,12330,12331,12757,12759,13043,14251,14784,14799,15387,15444,16971,17920,17957,18717,19058,20404,20614,20616,20617,22350,23969,56440,67300,71770,72685,83767,104015,232227,232910,269774	Ap1g1,Ap2a1,Ap2m1,Apoe,App,Atp5b,Canx,Cap1,Clta,Clu,Cttn,Flot1,Grb2,Gria1,Hnrnpk,Hpca,Lrp1,Myo6,Napb,Pip5k1c,Ppp3r1,Sh3gl2,Snap25,Snap91,Snca,Ezr,Pacsin1,Snx1,Cltc,Ap2b1,Dnajc6,Wasf1,Synj1,Iqsec1,Ap2s1,Aak1
5_Member	GO Biological Processes	GO:0099072	regulation of postsynaptic membrane neurotransmitter receptor levels	-11.8626	-9.8009	21/93	11496,11773,12889,13383,14252,15444,17920,18164,18717,19058,20614,22318,22627,23969,26395,53869,65114,67826,71770,104015,232227	Adam22,Ap2m1,Cplx1,Dlg1,Flot2,Hpca,Myo6,Nptx1,Pip5k1c,Ppp3r1,Snap25,Vamp2,Ywhae,Pacsin1,Map2k1,Rab11a,Vps35,Snap47,Ap2b1,Synj1,Iqsec1
5_Member	GO Biological Processes	GO:0031503	protein-containing complex localization	-10.5264	-8.60633	33/265	11496,11773,11776,12889,13383,14228,15444,16574,17920,18148,18164,18189,18717,19058,19290,19384,20383,20614,22318,22350,23969,26395,51810,53331,53869,56320,65114,67826,68278,71770,77531,104015,232227	Adam22,Ap2m1,Ap3d1,Cplx1,Dlg1,Fkbp4,Hpca,Kif5c,Myo6,Npm1,Nptx1,Nrxn1,Pip5k1c,Ppp3r1,Pura,Ran,Srsf3,Snap25,Vamp2,Ezr,Pacsin1,Map2k1,Hnrnpu,Stx7,Rab11a,Dbn1,Vps35,Snap47,Ddx39a,Ap2b1,Anks1b,Synj1,Iqsec1
5_Member	GO Biological Processes	GO:0006897	endocytosis	-10.2643	-8.36634	57/685	11461,11765,11771,11773,11816,11820,11947,12313,12330,12331,12568,12757,12759,12934,13043,13854,14251,14784,14799,15387,15444,16423,16971,17886,17920,17957,18102,18717,19055,19058,19324,20404,20614,20616,20617,20779,22318,22350,23969,23970,26413,30948,56440,57440,67300,71770,72685,83767,104015,104069,109676,218038,224617,227753,232227,232910,269774	Actb,Ap1g1,Ap2a1,Ap2m1,Apoe,App,Atp5b,Calm1,Canx,Cap1,Cdk5,Clta,Clu,Dpysl2,Cttn,Epn1,Flot1,Grb2,Gria1,Hnrnpk,Hpca,Cd47,Lrp1,Myh9,Myo6,Napb,Nme1,Pip5k1c,Ppp3ca,Ppp3r1,Rab1a,Sh3gl2,Snap25,Snap91,Snca,Src,Vamp2,Ezr,Pacsin1,Pacsin2,Mapk1,Bin1,Snx1,Ehd3,Cltc,Ap2b1,Dnajc6,Wasf1,Synj1,Sncb,Ank2,Amph,Tbc1d24,Gsn,Iqsec1,Ap2s1,Aak1
5_Member	GO Biological Processes	GO:0031623	receptor internalization	-7.8515	-6.14372	20/136	11773,11820,14251,14784,14799,15444,17920,17957,18717,19058,20404,20614,20617,22350,23969,56440,67300,71770,104015,232227	Ap2m1,App,Flot1,Grb2,Gria1,Hpca,Myo6,Napb,Pip5k1c,Ppp3r1,Sh3gl2,Snap25,Snca,Ezr,Pacsin1,Snx1,Cltc,Ap2b1,Synj1,Iqsec1
5_Member	GO Biological Processes	GO:0030100	regulation of endocytosis	-7.84082	-6.1342	27/238	11771,11773,11816,11820,12313,12759,14251,15387,15444,16971,17957,18717,19055,19058,20404,20616,20617,20779,23969,23970,30948,71770,72685,104015,218038,232227,269774	Ap2a1,Ap2m1,Apoe,App,Calm1,Clu,Flot1,Hnrnpk,Hpca,Lrp1,Napb,Pip5k1c,Ppp3ca,Ppp3r1,Sh3gl2,Snap91,Snca,Src,Pacsin1,Pacsin2,Bin1,Ap2b1,Dnajc6,Synj1,Amph,Iqsec1,Aak1
5_Member	GO Biological Processes	GO:0043112	receptor metabolic process	-7.1246	-5.46708	23/194	11773,11816,11820,12568,14251,14784,14799,15444,17920,17957,18717,19058,20404,20614,20617,22350,23969,56440,57440,67300,71770,104015,232227	Ap2m1,Apoe,App,Cdk5,Flot1,Grb2,Gria1,Hpca,Myo6,Napb,Pip5k1c,Ppp3r1,Sh3gl2,Snap25,Snca,Ezr,Pacsin1,Snx1,Ehd3,Cltc,Ap2b1,Synj1,Iqsec1
5_Member	GO Biological Processes	GO:0099590	neurotransmitter receptor internalization	-7.0109	-5.36092	10/35	11773,15444,17920,18717,19058,20614,23969,71770,104015,232227	Ap2m1,Hpca,Myo6,Pip5k1c,Ppp3r1,Snap25,Pacsin1,Ap2b1,Synj1,Iqsec1
5_Member	GO Biological Processes	GO:0098884	postsynaptic neurotransmitter receptor internalization	-6.85875	-5.21842	9/28	11773,15444,17920,18717,19058,23969,71770,104015,232227	Ap2m1,Hpca,Myo6,Pip5k1c,Ppp3r1,Pacsin1,Ap2b1,Synj1,Iqsec1
5_Member	GO Biological Processes	GO:0140239	postsynaptic endocytosis	-6.85875	-5.21842	9/28	11773,15444,17920,18717,19058,23969,71770,104015,232227	Ap2m1,Hpca,Myo6,Pip5k1c,Ppp3r1,Pacsin1,Ap2b1,Synj1,Iqsec1
5_Member	GO Biological Processes	GO:0048259	regulation of receptor-mediated endocytosis	-6.22065	-4.62727	17/126	11771,11773,11820,12759,14251,15387,15444,17957,18717,19058,20404,20616,23969,72685,104015,232227,269774	Ap2a1,Ap2m1,App,Clu,Flot1,Hnrnpk,Hpca,Napb,Pip5k1c,Ppp3r1,Sh3gl2,Snap91,Pacsin1,Dnajc6,Synj1,Iqsec1,Aak1
5_Member	GO Biological Processes	GO:0002090	regulation of receptor internalization	-4.47087	-3.03602	11/77	11773,11820,14251,15444,17957,18717,19058,20404,23969,104015,232227	Ap2m1,App,Flot1,Hpca,Napb,Pip5k1c,Ppp3r1,Sh3gl2,Pacsin1,Synj1,Iqsec1
5_Member	GO Biological Processes	GO:0099149	regulation of postsynaptic neurotransmitter receptor internalization	-4.1667	-2.75763	6/23	15444,18717,19058,23969,104015,232227	Hpca,Pip5k1c,Ppp3r1,Pacsin1,Synj1,Iqsec1
6_Summary	GO Biological Processes	GO:0099177	regulation of trans-synaptic signaling	-20.652	-17.7614	75/669	11816,11820,11938,12307,12308,12313,12323,12349,12568,12889,13001,13116,13167,14251,14580,14678,14799,14810,14812,15387,16592,16653,17754,17762,17918,17920,17967,18164,18189,18645,18752,18795,19055,19058,19085,19087,19122,19184,19280,19339,20496,20512,20614,20617,20779,20972,22318,22628,23970,26413,26556,26562,26875,50997,53869,56320,58234,67826,76376,78808,94229,104027,108068,108069,110891,20722…	Apoe,App,Atp2a2,Calb1,Calb2,Calm1,Camk2b,Car2,Cdk5,Cplx1,Csnk2b,Cyp46a1,Dbi,Flot1,Gfap,Gnai2,Gria1,Grin1,Grin2b,Hnrnpk,Fabp5,Kras,Map1a,Mapt,Myo5a,Myo6,Ncam1,Nptx1,Nrxn1,Pfn2,Prkcg,Plcb1,Ppp3ca,Ppp3r1,Prkar1b,Prkar2a,Prnp,Psmc5,Ptprs,Rab3a,Slc12a2,Slc1a3,Snap25,Snca,Src,Syngr1,Vamp2,Ywhag,Pacsin2,Mapk1,Homer1,Ncdn,Pclo,Mpp2,Rab11a,Dbn1,Shank3,Snap47,Slc24a2,Stxbp5,Slc4a10,Synpo,Grm2,Grm3,Slc8a2,S…
6_Member	GO Biological Processes	GO:0099177	regulation of trans-synaptic signaling	-20.652	-17.7614	75/669	11816,11820,11938,12307,12308,12313,12323,12349,12568,12889,13001,13116,13167,14251,14580,14678,14799,14810,14812,15387,16592,16653,17754,17762,17918,17920,17967,18164,18189,18645,18752,18795,19055,19058,19085,19087,19122,19184,19280,19339,20496,20512,20614,20617,20779,20972,22318,22628,23970,26413,26556,26562,26875,50997,53869,56320,58234,67826,76376,78808,94229,104027,108068,108069,110891,20722…	Apoe,App,Atp2a2,Calb1,Calb2,Calm1,Camk2b,Car2,Cdk5,Cplx1,Csnk2b,Cyp46a1,Dbi,Flot1,Gfap,Gnai2,Gria1,Grin1,Grin2b,Hnrnpk,Fabp5,Kras,Map1a,Mapt,Myo5a,Myo6,Ncam1,Nptx1,Nrxn1,Pfn2,Prkcg,Plcb1,Ppp3ca,Ppp3r1,Prkar1b,Prkar2a,Prnp,Psmc5,Ptprs,Rab3a,Slc12a2,Slc1a3,Snap25,Snca,Src,Syngr1,Vamp2,Ywhag,Pacsin2,Mapk1,Homer1,Ncdn,Pclo,Mpp2,Rab11a,Dbn1,Shank3,Snap47,Slc24a2,Stxbp5,Slc4a10,Synpo,Grm2,Grm3,Slc8a2,S…
6_Member	GO Biological Processes	GO:0050804	modulation of chemical synaptic transmission	-20.0701	-17.2507	74/668	11816,11820,11938,12307,12308,12313,12323,12349,12568,12889,13001,13116,13167,14251,14580,14678,14799,14810,14812,15387,16653,17754,17762,17918,17920,17967,18164,18189,18645,18752,18795,19055,19058,19085,19087,19122,19184,19280,19339,20496,20512,20614,20617,20779,20972,22318,22628,23970,26413,26556,26562,26875,50997,53869,56320,58234,67826,76376,78808,94229,104027,108068,108069,110891,207227,2102…	Apoe,App,Atp2a2,Calb1,Calb2,Calm1,Camk2b,Car2,Cdk5,Cplx1,Csnk2b,Cyp46a1,Dbi,Flot1,Gfap,Gnai2,Gria1,Grin1,Grin2b,Hnrnpk,Kras,Map1a,Mapt,Myo5a,Myo6,Ncam1,Nptx1,Nrxn1,Pfn2,Prkcg,Plcb1,Ppp3ca,Ppp3r1,Prkar1b,Prkar2a,Prnp,Psmc5,Ptprs,Rab3a,Slc12a2,Slc1a3,Snap25,Snca,Src,Syngr1,Vamp2,Ywhag,Pacsin2,Mapk1,Homer1,Ncdn,Pclo,Mpp2,Rab11a,Dbn1,Shank3,Snap47,Slc24a2,Stxbp5,Slc4a10,Synpo,Grm2,Grm3,Slc8a2,Stxbp5l…
6_Member	GO Biological Processes	GO:0048167	regulation of synaptic plasticity	-11.1932	-9.19241	41/372	11816,11820,12307,12308,12323,12568,13116,13167,14580,14799,14810,14812,15387,16653,17754,17762,17920,18752,19122,19339,20614,20617,20972,22318,22628,26413,26562,50997,53869,56320,58234,67826,76376,94229,104027,110891,210274,217692,238988,240057,381979	Apoe,App,Calb1,Calb2,Camk2b,Cdk5,Cyp46a1,Dbi,Gfap,Gria1,Grin1,Grin2b,Hnrnpk,Kras,Map1a,Mapt,Myo6,Prkcg,Prnp,Rab3a,Snap25,Snca,Syngr1,Vamp2,Ywhag,Mapk1,Ncdn,Mpp2,Rab11a,Dbn1,Shank3,Snap47,Slc24a2,Slc4a10,Synpo,Slc8a2,Shank2,Sipa1l1,Erc2,Syngap1,Brsk1
6_Member	GO Biological Processes	GO:0048168	regulation of neuronal synaptic plasticity	-8.31641	-6.57991	15/70	11820,12323,14810,14812,16653,19339,20617,20972,26562,53869,58234,94229,104027,110891,240057	App,Camk2b,Grin1,Grin2b,Kras,Rab3a,Snca,Syngr1,Ncdn,Rab11a,Shank3,Slc4a10,Synpo,Slc8a2,Syngap1
6_Member	GO Biological Processes	GO:0048169	regulation of long-term neuronal synaptic plasticity	-7.99772	-6.28176	11/36	11820,12323,14810,14812,16653,20617,20972,53869,58234,104027,240057	App,Camk2b,Grin1,Grin2b,Kras,Snca,Syngr1,Rab11a,Shank3,Synpo,Syngap1
6_Member	GO Biological Processes	GO:0050806	positive regulation of synaptic transmission	-5.48725	-3.95595	28/330	11816,11820,12307,12308,12323,12349,13116,13167,14251,14580,14799,14812,15387,18189,18752,19122,19339,20512,20614,20617,22318,26413,50997,58234,67826,76376,110891,210274	Apoe,App,Calb1,Calb2,Camk2b,Car2,Cyp46a1,Dbi,Flot1,Gfap,Gria1,Grin2b,Hnrnpk,Nrxn1,Prkcg,Prnp,Rab3a,Slc1a3,Snap25,Snca,Vamp2,Mapk1,Mpp2,Shank3,Snap47,Slc24a2,Slc8a2,Shank2
6_Member	GO Biological Processes	GO:0060291	long-term synaptic potentiation	-5.15774	-3.65841	23/251	11816,11820,12307,12308,12323,13116,13167,14580,14812,15387,18752,19122,19339,20614,20617,22318,26413,50997,58234,67826,76376,110891,210274	Apoe,App,Calb1,Calb2,Camk2b,Cyp46a1,Dbi,Gfap,Grin2b,Hnrnpk,Prkcg,Prnp,Rab3a,Snap25,Snca,Vamp2,Mapk1,Mpp2,Shank3,Snap47,Slc24a2,Slc8a2,Shank2
6_Member	GO Biological Processes	GO:1900271	regulation of long-term synaptic potentiation	-4.16753	-2.75763	9/56	11816,11820,12307,12308,13116,15387,19122,19339,58234	Apoe,App,Calb1,Calb2,Cyp46a1,Hnrnpk,Prnp,Rab3a,Shank3
7_Summary	GO Biological Processes	GO:0032990	cell part morphogenesis	-20.5667	-17.7162	80/753	11308,11426,11461,11658,11735,11816,11820,12032,12323,12387,12568,12759,12799,12891,12933,12934,13043,14251,14567,14810,15387,15516,15519,16210,16574,16765,16971,17196,17754,17755,17762,17967,18040,18164,18377,18717,19055,19280,19325,19339,20404,20616,20779,21838,22284,23969,23970,23999,26395,26757,29859,50884,50932,52822,53869,53972,56013,56320,56440,58234,65254,66437,66797,68193,68585,73991,741…	Abi1,Macf1,Actb,Alcam,Ank3,Apoe,App,Bcan,Camk2b,Ctnnb1,Cdk5,Clu,Cnp,Cpne6,Crmp1,Dpysl2,Cttn,Flot1,Gdi1,Grin1,Hnrnpk,Hsp90ab1,Hsp90aa1,Impact,Kif5c,Stmn1,Lrp1,Mbp,Map1a,Map1b,Mapt,Ncam1,Nefm,Nptx1,Omg,Pip5k1c,Ppp3ca,Ptprs,Rab10,Rab3a,Sh3gl2,Snap91,Src,Thy1,Usp9x,Pacsin1,Pacsin2,Twf2,Map2k1,Dpysl4,Sult4a1,Nckap1,Mink1,Rufy3,Rab11a,Ngef,Srcin1,Dbn1,Snx1,Shank3,Dpysl5,Fis1,Cntnap2,Rpl24,Rtn4,Atl1,Act…
7_Member	GO Biological Processes	GO:0032990	cell part morphogenesis	-20.5667	-17.7162	80/753	11308,11426,11461,11658,11735,11816,11820,12032,12323,12387,12568,12759,12799,12891,12933,12934,13043,14251,14567,14810,15387,15516,15519,16210,16574,16765,16971,17196,17754,17755,17762,17967,18040,18164,18377,18717,19055,19280,19325,19339,20404,20616,20779,21838,22284,23969,23970,23999,26395,26757,29859,50884,50932,52822,53869,53972,56013,56320,56440,58234,65254,66437,66797,68193,68585,73991,741…	Abi1,Macf1,Actb,Alcam,Ank3,Apoe,App,Bcan,Camk2b,Ctnnb1,Cdk5,Clu,Cnp,Cpne6,Crmp1,Dpysl2,Cttn,Flot1,Gdi1,Grin1,Hnrnpk,Hsp90ab1,Hsp90aa1,Impact,Kif5c,Stmn1,Lrp1,Mbp,Map1a,Map1b,Mapt,Ncam1,Nefm,Nptx1,Omg,Pip5k1c,Ppp3ca,Ptprs,Rab10,Rab3a,Sh3gl2,Snap91,Src,Thy1,Usp9x,Pacsin1,Pacsin2,Twf2,Map2k1,Dpysl4,Sult4a1,Nckap1,Mink1,Rufy3,Rab11a,Ngef,Srcin1,Dbn1,Snx1,Shank3,Dpysl5,Fis1,Cntnap2,Rpl24,Rtn4,Atl1,Act…
7_Member	GO Biological Processes	GO:0048858	cell projection morphogenesis	-20.1983	-17.3637	78/730	11308,11426,11461,11658,11735,11816,11820,12032,12323,12387,12568,12759,12799,12891,12933,12934,13043,14251,14567,14810,15387,15516,15519,16210,16574,16765,16971,17196,17754,17755,17762,17967,18040,18164,18377,18717,19055,19280,19325,19339,20404,20616,20779,21838,22284,23969,23970,23999,26395,26757,29859,50884,50932,52822,53869,53972,56013,56320,56440,58234,65254,66797,68193,68585,73991,74117,764…	Abi1,Macf1,Actb,Alcam,Ank3,Apoe,App,Bcan,Camk2b,Ctnnb1,Cdk5,Clu,Cnp,Cpne6,Crmp1,Dpysl2,Cttn,Flot1,Gdi1,Grin1,Hnrnpk,Hsp90ab1,Hsp90aa1,Impact,Kif5c,Stmn1,Lrp1,Mbp,Map1a,Map1b,Mapt,Ncam1,Nefm,Nptx1,Omg,Pip5k1c,Ppp3ca,Ptprs,Rab10,Rab3a,Sh3gl2,Snap91,Src,Thy1,Usp9x,Pacsin1,Pacsin2,Twf2,Map2k1,Dpysl4,Sult4a1,Nckap1,Mink1,Rufy3,Rab11a,Ngef,Srcin1,Dbn1,Snx1,Shank3,Dpysl5,Cntnap2,Rpl24,Rtn4,Atl1,Actr3,Cl…
7_Member	GO Biological Processes	GO:0120039	plasma membrane bounded cell projection morphogenesis	-19.7797	-16.975	77/725	11308,11426,11461,11658,11735,11816,11820,12032,12323,12387,12568,12759,12799,12891,12933,12934,13043,14251,14567,14810,15387,15516,15519,16210,16574,16765,16971,17196,17754,17755,17762,17967,18040,18164,18377,18717,19055,19280,19325,19339,20404,20616,20779,21838,22284,23969,23999,26395,26757,29859,50884,50932,52822,53869,53972,56013,56320,56440,58234,65254,66797,68193,68585,73991,74117,76499,788…	Abi1,Macf1,Actb,Alcam,Ank3,Apoe,App,Bcan,Camk2b,Ctnnb1,Cdk5,Clu,Cnp,Cpne6,Crmp1,Dpysl2,Cttn,Flot1,Gdi1,Grin1,Hnrnpk,Hsp90ab1,Hsp90aa1,Impact,Kif5c,Stmn1,Lrp1,Mbp,Map1a,Map1b,Mapt,Ncam1,Nefm,Nptx1,Omg,Pip5k1c,Ppp3ca,Ptprs,Rab10,Rab3a,Sh3gl2,Snap91,Src,Thy1,Usp9x,Pacsin1,Twf2,Map2k1,Dpysl4,Sult4a1,Nckap1,Mink1,Rufy3,Rab11a,Ngef,Srcin1,Dbn1,Snx1,Shank3,Dpysl5,Cntnap2,Rpl24,Rtn4,Atl1,Actr3,Clasp2,Stx…
7_Member	GO Biological Processes	GO:0048812	neuron projection morphogenesis	-19.1255	-16.3752	75/710	11308,11426,11461,11658,11735,11816,11820,12032,12323,12387,12568,12759,12799,12891,12933,12934,13043,14251,14567,14810,15387,15516,15519,16210,16574,16765,16971,17196,17754,17755,17762,17967,18040,18164,18377,18717,19055,19280,19325,19339,20404,20616,21838,22284,23969,23999,26395,26757,29859,50884,50932,52822,53869,53972,56013,56320,58234,65254,66797,68193,68585,73991,74117,76499,78808,83767,217…	Abi1,Macf1,Actb,Alcam,Ank3,Apoe,App,Bcan,Camk2b,Ctnnb1,Cdk5,Clu,Cnp,Cpne6,Crmp1,Dpysl2,Cttn,Flot1,Gdi1,Grin1,Hnrnpk,Hsp90ab1,Hsp90aa1,Impact,Kif5c,Stmn1,Lrp1,Mbp,Map1a,Map1b,Mapt,Ncam1,Nefm,Nptx1,Omg,Pip5k1c,Ppp3ca,Ptprs,Rab10,Rab3a,Sh3gl2,Snap91,Thy1,Usp9x,Pacsin1,Twf2,Map2k1,Dpysl4,Sult4a1,Nckap1,Mink1,Rufy3,Rab11a,Ngef,Srcin1,Dbn1,Shank3,Dpysl5,Cntnap2,Rpl24,Rtn4,Atl1,Actr3,Clasp2,Stxbp5,Wasf1…
7_Member	GO Biological Processes	GO:0048667	cell morphogenesis involved in neuron differentiation	-15.73	-13.2732	66/657	11308,11426,11461,11658,11735,11816,11820,12323,12568,12799,12933,12934,13043,14251,14567,14810,15516,15519,16574,16765,16971,17196,17754,17755,17762,17967,18040,18164,18377,18717,19055,19280,19325,19339,20512,20616,20751,21838,22284,23999,26395,26941,29859,50932,52822,53869,53972,56013,56320,58234,65254,68193,68585,73991,74117,76499,78808,217692,224617,229791,240057,243743,319504,329165,380684,3…	Abi1,Macf1,Actb,Alcam,Ank3,Apoe,App,Camk2b,Cdk5,Cnp,Crmp1,Dpysl2,Cttn,Flot1,Gdi1,Grin1,Hsp90ab1,Hsp90aa1,Kif5c,Stmn1,Lrp1,Mbp,Map1a,Map1b,Mapt,Ncam1,Nefm,Nptx1,Omg,Pip5k1c,Ppp3ca,Ptprs,Rab10,Rab3a,Slc1a3,Snap91,Spr,Thy1,Usp9x,Twf2,Map2k1,Slc9a3r1,Sult4a1,Mink1,Rufy3,Rab11a,Ngef,Srcin1,Dbn1,Shank3,Dpysl5,Rpl24,Rtn4,Atl1,Actr3,Clasp2,Stxbp5,Sipa1l1,Tbc1d24,Plppr4,Syngap1,Plxna4,Nrcam,Abi2,Nefh,Brsk1
7_Member	GO Biological Processes	GO:0061564	axon development	-14.2892	-11.9469	56/531	11426,11461,11658,11735,11806,11816,11820,12568,12799,12933,12934,13043,14251,14567,14810,15516,15519,16574,16765,16971,17196,17754,17755,17762,17967,18040,18164,18377,18717,18823,19280,19325,19339,20616,21838,22284,23999,26395,52822,53869,56320,65254,68193,68585,73991,74117,76499,78808,217692,224617,229791,240057,243743,319504,380684,381979	Macf1,Actb,Alcam,Ank3,Apoa1,Apoe,App,Cdk5,Cnp,Crmp1,Dpysl2,Cttn,Flot1,Gdi1,Grin1,Hsp90ab1,Hsp90aa1,Kif5c,Stmn1,Lrp1,Mbp,Map1a,Map1b,Mapt,Ncam1,Nefm,Nptx1,Omg,Pip5k1c,Plp1,Ptprs,Rab10,Rab3a,Snap91,Thy1,Usp9x,Twf2,Map2k1,Rufy3,Rab11a,Dbn1,Dpysl5,Rpl24,Rtn4,Atl1,Actr3,Clasp2,Stxbp5,Sipa1l1,Tbc1d24,Plppr4,Syngap1,Plxna4,Nrcam,Nefh,Brsk1
7_Member	GO Biological Processes	GO:0007409	axonogenesis	-14.105	-11.7882	53/487	11426,11461,11658,11735,11816,11820,12568,12799,12933,12934,13043,14251,14567,14810,15516,15519,16574,16765,16971,17196,17754,17755,17762,17967,18040,18164,18377,18717,19280,19325,19339,20616,21838,22284,23999,26395,52822,53869,56320,65254,68193,68585,73991,74117,76499,78808,217692,229791,240057,243743,319504,380684,381979	Macf1,Actb,Alcam,Ank3,Apoe,App,Cdk5,Cnp,Crmp1,Dpysl2,Cttn,Flot1,Gdi1,Grin1,Hsp90ab1,Hsp90aa1,Kif5c,Stmn1,Lrp1,Mbp,Map1a,Map1b,Mapt,Ncam1,Nefm,Nptx1,Omg,Pip5k1c,Ptprs,Rab10,Rab3a,Snap91,Thy1,Usp9x,Twf2,Map2k1,Rufy3,Rab11a,Dbn1,Dpysl5,Rpl24,Rtn4,Atl1,Actr3,Clasp2,Stxbp5,Sipa1l1,Plppr4,Syngap1,Plxna4,Nrcam,Nefh,Brsk1
7_Member	GO Biological Processes	GO:0031344	regulation of cell projection organization	-13.3701	-11.1011	67/753	11426,11771,11816,11820,11848,11932,12323,12325,12345,12568,12933,12934,13043,13627,13829,14567,14580,14810,14812,15387,16438,16971,17196,17755,17758,17762,18040,18102,18189,18377,18645,19055,19122,19280,19385,20614,20616,20779,21838,22240,22350,23969,23999,26395,26556,50884,52822,53869,53972,54198,56013,56320,58234,65114,68585,70620,74117,76709,217692,224617,235106,240057,243743,319504,320840,32…	Macf1,Ap2a1,Apoe,App,Rhoa,Atp1b2,Camk2b,Camk2g,Capzb,Cdk5,Crmp1,Dpysl2,Cttn,Eef1a1,Dmtn,Gdi1,Gfap,Grin1,Grin2b,Hnrnpk,Itpr1,Lrp1,Mbp,Map1b,Map4,Mapt,Nefm,Nme1,Nrxn1,Omg,Pfn2,Ppp3ca,Prnp,Ptprs,Ranbp1,Snap25,Snap91,Src,Thy1,Dpysl3,Ezr,Pacsin1,Twf2,Map2k1,Homer1,Nckap1,Rufy3,Rab11a,Ngef,Snx3,Srcin1,Dbn1,Shank3,Vps35,Rtn4,Ube2v2,Actr3,Arpc2,Sipa1l1,Tbc1d24,Ntm,Syngap1,Plxna4,Nrcam,Negr1,Abi2,Brsk1
7_Member	GO Biological Processes	GO:0120035	regulation of plasma membrane bounded cell projection organization	-13.3053	-11.0478	66/737	11426,11771,11816,11820,11848,11932,12323,12325,12345,12568,12933,12934,13627,13829,14567,14580,14810,14812,15387,16438,16971,17196,17755,17758,17762,18040,18102,18189,18377,18645,19055,19122,19280,19385,20614,20616,20779,21838,22240,22350,23969,23999,26395,26556,50884,52822,53869,53972,54198,56013,56320,58234,65114,68585,70620,74117,76709,217692,224617,235106,240057,243743,319504,320840,329165,3…	Macf1,Ap2a1,Apoe,App,Rhoa,Atp1b2,Camk2b,Camk2g,Capzb,Cdk5,Crmp1,Dpysl2,Eef1a1,Dmtn,Gdi1,Gfap,Grin1,Grin2b,Hnrnpk,Itpr1,Lrp1,Mbp,Map1b,Map4,Mapt,Nefm,Nme1,Nrxn1,Omg,Pfn2,Ppp3ca,Prnp,Ptprs,Ranbp1,Snap25,Snap91,Src,Thy1,Dpysl3,Ezr,Pacsin1,Twf2,Map2k1,Homer1,Nckap1,Rufy3,Rab11a,Ngef,Snx3,Srcin1,Dbn1,Shank3,Vps35,Rtn4,Ube2v2,Actr3,Arpc2,Sipa1l1,Tbc1d24,Ntm,Syngap1,Plxna4,Nrcam,Negr1,Abi2,Brsk1
7_Member	GO Biological Processes	GO:0010975	regulation of neuron projection development	-11.44	-9.41586	52/550	11426,11771,11816,11848,11932,12323,12325,12568,12933,12934,13627,14567,14580,14810,15387,16438,16971,17196,17755,17762,18040,18102,18377,19055,19280,19385,20614,20616,21838,22240,23969,23999,26395,52822,53869,53972,54198,56013,56320,58234,68585,70620,74117,217692,224617,235106,240057,243743,319504,320840,329165,381979	Macf1,Ap2a1,Apoe,Rhoa,Atp1b2,Camk2b,Camk2g,Cdk5,Crmp1,Dpysl2,Eef1a1,Gdi1,Gfap,Grin1,Hnrnpk,Itpr1,Lrp1,Mbp,Map1b,Mapt,Nefm,Nme1,Omg,Ppp3ca,Ptprs,Ranbp1,Snap25,Snap91,Thy1,Dpysl3,Pacsin1,Twf2,Map2k1,Rufy3,Rab11a,Ngef,Snx3,Srcin1,Dbn1,Shank3,Rtn4,Ube2v2,Actr3,Sipa1l1,Tbc1d24,Ntm,Syngap1,Plxna4,Nrcam,Negr1,Abi2,Brsk1
7_Member	GO Biological Processes	GO:0048588	developmental cell growth	-11.4027	-9.3888	35/275	11426,11816,11820,12032,12387,12568,12891,12934,13043,14381,14567,15387,15516,15519,16210,16971,17755,17762,18377,19280,20404,22284,23988,23999,28185,52822,53869,56320,68585,74117,76499,83767,108058,110196,243743	Macf1,Apoe,App,Bcan,Ctnnb1,Cdk5,Cpne6,Dpysl2,Cttn,G6pdx,Gdi1,Hnrnpk,Hsp90ab1,Hsp90aa1,Impact,Lrp1,Map1b,Mapt,Omg,Ptprs,Sh3gl2,Usp9x,Pin1,Twf2,Tomm70a,Rufy3,Rab11a,Dbn1,Rtn4,Actr3,Clasp2,Wasf1,Camk2d,Fdps,Plxna4
7_Member	GO Biological Processes	GO:1990138	neuron projection extension	-10.0153	-8.13833	28/204	11426,11816,12032,12387,12568,12891,12934,13043,14567,15387,15516,15519,16210,16971,17755,17762,19280,20404,22284,23999,52822,53869,56320,68585,74117,76499,83767,243743	Macf1,Apoe,Bcan,Ctnnb1,Cdk5,Cpne6,Dpysl2,Cttn,Gdi1,Hnrnpk,Hsp90ab1,Hsp90aa1,Impact,Lrp1,Map1b,Mapt,Ptprs,Sh3gl2,Usp9x,Twf2,Rufy3,Rab11a,Dbn1,Rtn4,Actr3,Clasp2,Wasf1,Plxna4
7_Member	GO Biological Processes	GO:0008361	regulation of cell size	-9.57111	-7.73955	28/213	11426,11816,11829,11848,12568,12934,13043,14567,15516,16971,17755,17762,18148,18377,19280,20496,23999,26941,52822,53869,56320,57138,58234,68585,74117,76499,108155,243743	Macf1,Apoe,Aqp4,Rhoa,Cdk5,Dpysl2,Cttn,Gdi1,Hsp90ab1,Lrp1,Map1b,Mapt,Npm1,Omg,Ptprs,Slc12a2,Twf2,Slc9a3r1,Rufy3,Rab11a,Dbn1,Slc12a5,Shank3,Rtn4,Actr3,Clasp2,Ogt,Plxna4
7_Member	GO Biological Processes	GO:0060560	developmental growth involved in morphogenesis	-9.26022	-7.45408	32/280	11426,11816,11820,12032,12387,12568,12891,12934,13043,14567,15387,15516,15519,16210,16971,17755,17762,18377,19280,20404,20496,21849,22284,23999,52822,53869,56320,68585,74117,76499,83767,243743	Macf1,Apoe,App,Bcan,Ctnnb1,Cdk5,Cpne6,Dpysl2,Cttn,Gdi1,Hnrnpk,Hsp90ab1,Hsp90aa1,Impact,Lrp1,Map1b,Mapt,Omg,Ptprs,Sh3gl2,Slc12a2,Trim28,Usp9x,Twf2,Rufy3,Rab11a,Dbn1,Rtn4,Actr3,Clasp2,Wasf1,Plxna4
7_Member	GO Biological Processes	GO:0050770	regulation of axonogenesis	-8.86571	-7.09679	25/185	11426,11816,12568,14567,14810,16971,17196,17755,17762,18040,18377,19280,20616,21838,23999,26395,52822,53869,56320,68585,74117,217692,240057,243743,381979	Macf1,Apoe,Cdk5,Gdi1,Grin1,Lrp1,Mbp,Map1b,Mapt,Nefm,Omg,Ptprs,Snap91,Thy1,Twf2,Map2k1,Rufy3,Rab11a,Dbn1,Rtn4,Actr3,Sipa1l1,Syngap1,Plxna4,Brsk1
7_Member	GO Biological Processes	GO:0048675	axon extension	-8.20117	-6.47446	21/143	11426,11816,12568,12934,13043,14567,15516,15519,16971,17755,17762,19280,22284,23999,52822,53869,56320,68585,74117,76499,243743	Macf1,Apoe,Cdk5,Dpysl2,Cttn,Gdi1,Hsp90ab1,Hsp90aa1,Lrp1,Map1b,Mapt,Ptprs,Usp9x,Twf2,Rufy3,Rab11a,Dbn1,Rtn4,Actr3,Clasp2,Plxna4
7_Member	GO Biological Processes	GO:0030516	regulation of axon extension	-7.62063	-5.92989	18/114	11426,11816,12568,12934,13043,14567,16971,17755,17762,19280,23999,52822,53869,56320,68585,74117,76499,243743	Macf1,Apoe,Cdk5,Dpysl2,Cttn,Gdi1,Lrp1,Map1b,Mapt,Ptprs,Twf2,Rufy3,Rab11a,Dbn1,Rtn4,Actr3,Clasp2,Plxna4
7_Member	GO Biological Processes	GO:0061387	regulation of extent of cell growth	-7.55795	-5.87274	19/128	11426,11816,12568,12934,13043,14567,16971,17755,17762,18377,19280,23999,52822,53869,56320,68585,74117,76499,243743	Macf1,Apoe,Cdk5,Dpysl2,Cttn,Gdi1,Lrp1,Map1b,Mapt,Omg,Ptprs,Twf2,Rufy3,Rab11a,Dbn1,Rtn4,Actr3,Clasp2,Plxna4
7_Member	GO Biological Processes	GO:0016049	cell growth	-7.0276	-5.37418	42/533	11426,11816,11820,11848,12032,12387,12568,12891,12934,12995,13043,14381,14567,14694,15078,15387,15516,15519,16210,16971,17755,17762,18148,18377,19280,20404,22284,23988,23999,28185,52822,53869,56320,56702,68585,74117,76499,83767,108058,110196,217124,243743	Macf1,Apoe,App,Rhoa,Bcan,Ctnnb1,Cdk5,Cpne6,Dpysl2,Csnk2a1,Cttn,G6pdx,Gdi1,Rack1,H3f3a,Hnrnpk,Hsp90ab1,Hsp90aa1,Impact,Lrp1,Map1b,Mapt,Npm1,Omg,Ptprs,Sh3gl2,Usp9x,Pin1,Twf2,Tomm70a,Rufy3,Rab11a,Dbn1,H1f5,Rtn4,Actr3,Clasp2,Wasf1,Camk2d,Fdps,Ppp1r9b,Plxna4
7_Member	GO Biological Processes	GO:0048638	regulation of developmental growth	-5.94096	-4.37012	33/406	11426,11816,11820,12568,12891,12934,13043,13383,14381,14567,14683,15387,16971,17755,17762,17967,18377,18795,19280,20751,22350,23988,23999,26413,28185,52822,53869,56320,68585,74117,76499,110196,243743	Macf1,Apoe,App,Cdk5,Cpne6,Dpysl2,Cttn,Dlg1,G6pdx,Gdi1,Gnas,Hnrnpk,Lrp1,Map1b,Mapt,Ncam1,Omg,Plcb1,Ptprs,Spr,Ezr,Pin1,Twf2,Mapk1,Tomm70a,Rufy3,Rab11a,Dbn1,Rtn4,Actr3,Clasp2,Fdps,Plxna4
7_Member	GO Biological Processes	GO:0031346	positive regulation of cell projection organization	-5.58902	-4.04361	34/441	11426,11771,11816,11932,12323,13627,14567,14810,15387,16438,16971,17755,17762,18102,19385,20616,20779,22240,23969,23999,26395,50884,52822,53869,54198,56320,68585,70620,74117,76709,224617,243743,320840,329165	Macf1,Ap2a1,Apoe,Atp1b2,Camk2b,Eef1a1,Gdi1,Grin1,Hnrnpk,Itpr1,Lrp1,Map1b,Mapt,Nme1,Ranbp1,Snap91,Src,Dpysl3,Pacsin1,Twf2,Map2k1,Nckap1,Rufy3,Rab11a,Snx3,Dbn1,Rtn4,Ube2v2,Actr3,Arpc2,Tbc1d24,Plxna4,Negr1,Abi2
7_Member	GO Biological Processes	GO:0050772	positive regulation of axonogenesis	-5.3713	-3.85217	14/101	11426,11816,14567,16971,17755,17762,20616,23999,26395,52822,53869,56320,68585,243743	Macf1,Apoe,Gdi1,Lrp1,Map1b,Mapt,Snap91,Twf2,Map2k1,Rufy3,Rab11a,Dbn1,Rtn4,Plxna4
7_Member	GO Biological Processes	GO:0045773	positive regulation of axon extension	-5.06037	-3.56815	10/55	11426,11816,14567,16971,17755,17762,23999,52822,53869,56320	Macf1,Apoe,Gdi1,Lrp1,Map1b,Mapt,Twf2,Rufy3,Rab11a,Dbn1
7_Member	GO Biological Processes	GO:0001558	regulation of cell growth	-4.58786	-3.13471	32/450	11426,11816,11848,12568,12891,12934,12995,13043,14381,14567,14694,15078,15387,16971,17755,17762,18148,18377,19280,23988,23999,28185,52822,53869,56320,56702,68585,74117,76499,110196,217124,243743	Macf1,Apoe,Rhoa,Cdk5,Cpne6,Dpysl2,Csnk2a1,Cttn,G6pdx,Gdi1,Rack1,H3f3a,Hnrnpk,Lrp1,Map1b,Mapt,Npm1,Omg,Ptprs,Pin1,Twf2,Tomm70a,Rufy3,Rab11a,Dbn1,H1f5,Rtn4,Actr3,Clasp2,Fdps,Ppp1r9b,Plxna4
7_Member	GO Biological Processes	GO:0048639	positive regulation of developmental growth	-4.48714	-3.05105	20/221	11426,11816,12891,13383,14567,15387,16971,17755,17762,17967,18795,22350,23988,23999,26413,52822,53869,56320,68585,110196	Macf1,Apoe,Cpne6,Dlg1,Gdi1,Hnrnpk,Lrp1,Map1b,Mapt,Ncam1,Plcb1,Ezr,Pin1,Twf2,Mapk1,Rufy3,Rab11a,Dbn1,Rtn4,Fdps
7_Member	GO Biological Processes	GO:0030307	positive regulation of cell growth	-4.40587	-2.97837	19/206	11426,11816,11848,12891,12995,14567,15078,15387,16971,17755,17762,23988,23999,52822,53869,56320,56702,68585,110196	Macf1,Apoe,Rhoa,Cpne6,Csnk2a1,Gdi1,H3f3a,Hnrnpk,Lrp1,Map1b,Mapt,Pin1,Twf2,Rufy3,Rab11a,Dbn1,H1f5,Rtn4,Fdps
7_Member	GO Biological Processes	GO:0010976	positive regulation of neuron projection development	-4.40362	-2.97672	20/224	11771,11816,11932,12323,13627,15387,16438,16971,17762,18102,19385,22240,23969,23999,54198,56320,68585,70620,74117,320840	Ap2a1,Apoe,Atp1b2,Camk2b,Eef1a1,Hnrnpk,Itpr1,Lrp1,Mapt,Nme1,Ranbp1,Dpysl3,Pacsin1,Twf2,Snx3,Dbn1,Rtn4,Ube2v2,Actr3,Negr1
7_Member	GO Biological Processes	GO:0050769	positive regulation of neurogenesis	-3.98229	-2.59034	23/298	11426,11816,12323,12387,14567,14580,16971,17755,17762,20616,23999,26395,30948,52822,53605,53869,56320,58234,68585,74117,104015,224617,243743	Macf1,Apoe,Camk2b,Ctnnb1,Gdi1,Gfap,Lrp1,Map1b,Mapt,Snap91,Twf2,Map2k1,Bin1,Rufy3,Nap1l1,Rab11a,Dbn1,Shank3,Rtn4,Actr3,Synj1,Tbc1d24,Plxna4
7_Member	GO Biological Processes	GO:0045927	positive regulation of growth	-3.91613	-2.53262	24/321	11426,11816,11848,12891,12995,13383,14567,15078,15387,16971,17755,17762,17967,18795,22350,23988,23999,26413,52822,53869,56320,56702,68585,110196	Macf1,Apoe,Rhoa,Cpne6,Csnk2a1,Dlg1,Gdi1,H3f3a,Hnrnpk,Lrp1,Map1b,Mapt,Ncam1,Plcb1,Ezr,Pin1,Twf2,Mapk1,Rufy3,Rab11a,Dbn1,H1f5,Rtn4,Fdps
7_Member	GO Biological Processes	GO:0040008	regulation of growth	-3.64259	-2.29275	42/733	11426,11816,11820,11848,12568,12891,12934,12995,13043,13383,14381,14567,14683,14694,15078,15387,15929,16971,17755,17762,17967,18148,18377,18795,19280,20751,22350,23988,23999,26413,28185,52822,53869,56320,56702,68585,72927,74117,76499,110196,217124,243743	Macf1,Apoe,App,Rhoa,Cdk5,Cpne6,Dpysl2,Csnk2a1,Cttn,Dlg1,G6pdx,Gdi1,Gnas,Rack1,H3f3a,Hnrnpk,Idh3g,Lrp1,Map1b,Mapt,Ncam1,Npm1,Omg,Plcb1,Ptprs,Spr,Ezr,Pin1,Twf2,Mapk1,Tomm70a,Rufy3,Rab11a,Dbn1,H1f5,Rtn4,Hepacam,Actr3,Clasp2,Fdps,Ppp1r9b,Plxna4
7_Member	GO Biological Processes	GO:0010720	positive regulation of cell development	-3.61123	-2.26543	26/378	11426,11806,11816,12323,12387,13829,14567,14580,16971,17755,17762,20616,23999,26395,30948,52822,53605,53869,56320,58234,68585,74117,76709,104015,224617,243743	Macf1,Apoa1,Apoe,Camk2b,Ctnnb1,Dmtn,Gdi1,Gfap,Lrp1,Map1b,Mapt,Snap91,Twf2,Map2k1,Bin1,Rufy3,Nap1l1,Rab11a,Dbn1,Shank3,Rtn4,Actr3,Arpc2,Synj1,Tbc1d24,Plxna4
7_Member	GO Biological Processes	GO:0060284	regulation of cell development	-3.60073	-2.25695	36/598	11426,11806,11816,12323,12387,12568,13829,14567,14580,16800,16971,17196,17755,17762,18795,19055,19280,20085,20616,21838,23999,26395,30948,52822,53605,53869,56320,58234,68585,74117,76709,104015,224617,240057,243743,269951	Macf1,Apoa1,Apoe,Camk2b,Ctnnb1,Cdk5,Dmtn,Gdi1,Gfap,Arhgef2,Lrp1,Mbp,Map1b,Mapt,Plcb1,Ppp3ca,Ptprs,Rps19,Snap91,Thy1,Twf2,Map2k1,Bin1,Rufy3,Nap1l1,Rab11a,Dbn1,Shank3,Rtn4,Actr3,Arpc2,Synj1,Tbc1d24,Syngap1,Plxna4,Idh2
7_Member	GO Biological Processes	GO:0051962	positive regulation of nervous system development	-3.57561	-2.23432	25/359	11426,11816,12323,12387,14567,14580,16971,17755,17762,18189,20616,23999,26395,30948,52822,53605,53869,56320,58234,68585,70620,74117,104015,224617,243743	Macf1,Apoe,Camk2b,Ctnnb1,Gdi1,Gfap,Lrp1,Map1b,Mapt,Nrxn1,Snap91,Twf2,Map2k1,Bin1,Rufy3,Nap1l1,Rab11a,Dbn1,Shank3,Rtn4,Ube2v2,Actr3,Synj1,Tbc1d24,Plxna4
8_Summary	GO Biological Processes	GO:0072657	protein localization to membrane	-19.5269	-16.7636	69/602	11426,11461,11472,11496,11735,11773,11776,11816,12313,12323,12325,12568,12889,12995,13116,13383,13483,13829,14251,14252,14567,14694,14810,14812,15444,15519,15525,16971,17918,18164,18189,19122,19325,19339,19349,20614,21838,22318,22350,23969,26395,26941,53328,53331,53869,56320,56495,57440,58234,65106,65114,66437,67300,67826,71770,74117,76499,76709,107975,108030,108058,108155,109676,217124,227753,24…	Macf1,Actb,Actn2,Adam22,Ank3,Ap2m1,Ap3d1,Apoe,Calm1,Camk2b,Camk2g,Cdk5,Cplx1,Csnk2a1,Cyp46a1,Dlg1,Dpp6,Dmtn,Flot1,Flot2,Gdi1,Rack1,Grin1,Grin2b,Hpca,Hsp90aa1,Hspa4,Lrp1,Myo5a,Nptx1,Nrxn1,Prnp,Rab10,Rab3a,Rab7,Snap25,Thy1,Vamp2,Ezr,Pacsin1,Map2k1,Slc9a3r1,Pgrmc1,Stx7,Rab11a,Dbn1,Get3,Ehd3,Shank3,Arl6ip5,Vps35,Fis1,Cltc,Snap47,Ap2b1,Actr3,Clasp2,Arpc2,Pacs1,Lin7a,Camk2d,Ogt,Ank2,Ppp1r9b,Gsn,Syngap1…
8_Member	GO Biological Processes	GO:0072657	protein localization to membrane	-19.5269	-16.7636	69/602	11426,11461,11472,11496,11735,11773,11776,11816,12313,12323,12325,12568,12889,12995,13116,13383,13483,13829,14251,14252,14567,14694,14810,14812,15444,15519,15525,16971,17918,18164,18189,19122,19325,19339,19349,20614,21838,22318,22350,23969,26395,26941,53328,53331,53869,56320,56495,57440,58234,65106,65114,66437,67300,67826,71770,74117,76499,76709,107975,108030,108058,108155,109676,217124,227753,24…	Macf1,Actb,Actn2,Adam22,Ank3,Ap2m1,Ap3d1,Apoe,Calm1,Camk2b,Camk2g,Cdk5,Cplx1,Csnk2a1,Cyp46a1,Dlg1,Dpp6,Dmtn,Flot1,Flot2,Gdi1,Rack1,Grin1,Grin2b,Hpca,Hsp90aa1,Hspa4,Lrp1,Myo5a,Nptx1,Nrxn1,Prnp,Rab10,Rab3a,Rab7,Snap25,Thy1,Vamp2,Ezr,Pacsin1,Map2k1,Slc9a3r1,Pgrmc1,Stx7,Rab11a,Dbn1,Get3,Ehd3,Shank3,Arl6ip5,Vps35,Fis1,Cltc,Snap47,Ap2b1,Actr3,Clasp2,Arpc2,Pacs1,Lin7a,Camk2d,Ogt,Ank2,Ppp1r9b,Gsn,Syngap1…
8_Member	GO Biological Processes	GO:0051668	localization within membrane	-18.1797	-15.4999	71/670	11426,11461,11472,11496,11735,11773,11776,11816,12313,12323,12325,12568,12889,12995,13116,13383,13483,13829,14251,14252,14567,14694,14810,14812,15444,15519,15525,16971,17918,18164,18189,19122,19325,19339,19349,20614,21838,22318,22350,23969,26395,26941,53328,53331,53869,54198,56320,56495,57440,58234,65106,65114,66437,67300,67826,71770,74117,76499,76709,77407,107975,108030,108058,108155,109676,2171…	Macf1,Actb,Actn2,Adam22,Ank3,Ap2m1,Ap3d1,Apoe,Calm1,Camk2b,Camk2g,Cdk5,Cplx1,Csnk2a1,Cyp46a1,Dlg1,Dpp6,Dmtn,Flot1,Flot2,Gdi1,Rack1,Grin1,Grin2b,Hpca,Hsp90aa1,Hspa4,Lrp1,Myo5a,Nptx1,Nrxn1,Prnp,Rab10,Rab3a,Rab7,Snap25,Thy1,Vamp2,Ezr,Pacsin1,Map2k1,Slc9a3r1,Pgrmc1,Stx7,Rab11a,Snx3,Dbn1,Get3,Ehd3,Shank3,Arl6ip5,Vps35,Fis1,Cltc,Snap47,Ap2b1,Actr3,Clasp2,Arpc2,Rab35,Pacs1,Lin7a,Camk2d,Ogt,Ank2,Ppp1r9b,…
8_Member	GO Biological Processes	GO:1990778	protein localization to cell periphery	-16.5183	-13.9847	49/369	11426,11461,11472,11496,11735,11773,12323,12325,12568,12889,12995,13383,13483,14251,14252,14694,14810,16971,17918,18164,18189,19122,19325,19339,19349,20614,22318,22350,23969,26395,26941,53328,53331,53869,57440,65106,65114,67300,67826,74117,76499,107975,108030,108058,109676,217124,241263,381290,668212	Macf1,Actb,Actn2,Adam22,Ank3,Ap2m1,Camk2b,Camk2g,Cdk5,Cplx1,Csnk2a1,Dlg1,Dpp6,Flot1,Flot2,Rack1,Grin1,Lrp1,Myo5a,Nptx1,Nrxn1,Prnp,Rab10,Rab3a,Rab7,Snap25,Vamp2,Ezr,Pacsin1,Map2k1,Slc9a3r1,Pgrmc1,Stx7,Rab11a,Ehd3,Arl6ip5,Vps35,Cltc,Snap47,Actr3,Clasp2,Pacs1,Lin7a,Camk2d,Ank2,Ppp1r9b,Gpr158,Atp2b4,Efr3b
8_Member	GO Biological Processes	GO:1905475	regulation of protein localization to membrane	-15.6514	-13.2021	35/200	11461,11735,11773,12323,12325,12568,12995,13383,13483,13829,14567,14694,15444,16971,17918,18189,19122,22350,26395,53328,53331,53869,56320,58234,66437,67300,71770,74117,76499,76709,108058,108155,217124,227753,381290	Actb,Ank3,Ap2m1,Camk2b,Camk2g,Cdk5,Csnk2a1,Dlg1,Dpp6,Dmtn,Gdi1,Rack1,Hpca,Lrp1,Myo5a,Nrxn1,Prnp,Ezr,Map2k1,Pgrmc1,Stx7,Rab11a,Dbn1,Shank3,Fis1,Cltc,Ap2b1,Actr3,Clasp2,Arpc2,Camk2d,Ogt,Ppp1r9b,Gsn,Atp2b4
8_Member	GO Biological Processes	GO:0072659	protein localization to plasma membrane	-14.2803	-11.943	41/301	11426,11461,11472,11735,11773,12323,12325,12568,12995,13383,13483,14251,14252,14694,16971,17918,18189,19122,19325,19339,19349,22318,22350,23969,26941,53328,53331,53869,57440,65106,65114,67300,74117,76499,107975,108058,109676,217124,241263,381290,668212	Macf1,Actb,Actn2,Ank3,Ap2m1,Camk2b,Camk2g,Cdk5,Csnk2a1,Dlg1,Dpp6,Flot1,Flot2,Rack1,Lrp1,Myo5a,Nrxn1,Prnp,Rab10,Rab3a,Rab7,Vamp2,Ezr,Pacsin1,Slc9a3r1,Pgrmc1,Stx7,Rab11a,Ehd3,Arl6ip5,Vps35,Cltc,Actr3,Clasp2,Pacs1,Camk2d,Ank2,Ppp1r9b,Gpr158,Atp2b4,Efr3b
8_Member	GO Biological Processes	GO:1903076	regulation of protein localization to plasma membrane	-10.8607	-8.90317	22/115	11461,11773,12323,12325,12568,12995,13383,13483,14694,16971,17918,18189,19122,22350,53328,53331,53869,67300,74117,108058,217124,381290	Actb,Ap2m1,Camk2b,Camk2g,Cdk5,Csnk2a1,Dlg1,Dpp6,Rack1,Lrp1,Myo5a,Nrxn1,Prnp,Ezr,Pgrmc1,Stx7,Rab11a,Cltc,Actr3,Camk2d,Ppp1r9b,Atp2b4
8_Member	GO Biological Processes	GO:1904375	regulation of protein localization to cell periphery	-9.85316	-7.99949	23/141	11461,11773,12323,12325,12568,12995,13383,13483,14694,16971,17918,18189,19122,22350,26395,53328,53331,53869,67300,74117,108058,217124,381290	Actb,Ap2m1,Camk2b,Camk2g,Cdk5,Csnk2a1,Dlg1,Dpp6,Rack1,Lrp1,Myo5a,Nrxn1,Prnp,Ezr,Map2k1,Pgrmc1,Stx7,Rab11a,Cltc,Actr3,Camk2d,Ppp1r9b,Atp2b4
8_Member	GO Biological Processes	GO:1905477	positive regulation of protein localization to membrane	-9.37035	-7.55689	20/112	11735,12568,13383,13483,14694,15444,16971,17918,18189,19122,22350,53328,53869,66437,71770,74117,76499,76709,217124,381290	Ank3,Cdk5,Dlg1,Dpp6,Rack1,Hpca,Lrp1,Myo5a,Nrxn1,Prnp,Ezr,Pgrmc1,Rab11a,Fis1,Ap2b1,Actr3,Clasp2,Arpc2,Ppp1r9b,Atp2b4
8_Member	GO Biological Processes	GO:1903078	positive regulation of protein localization to plasma membrane	-7.1694	-5.50981	13/62	13383,13483,14694,16971,17918,18189,19122,22350,53328,53869,74117,217124,381290	Dlg1,Dpp6,Rack1,Lrp1,Myo5a,Nrxn1,Prnp,Ezr,Pgrmc1,Rab11a,Actr3,Ppp1r9b,Atp2b4
8_Member	GO Biological Processes	GO:1904377	positive regulation of protein localization to cell periphery	-6.59148	-4.97243	13/69	13383,13483,14694,16971,17918,18189,19122,22350,53328,53869,74117,217124,381290	Dlg1,Dpp6,Rack1,Lrp1,Myo5a,Nrxn1,Prnp,Ezr,Pgrmc1,Rab11a,Actr3,Ppp1r9b,Atp2b4
9_Summary	GO Biological Processes	GO:0032535	regulation of cellular component size	-18.3142	-15.6234	55/418	11426,11472,11519,11773,11816,11829,11848,12343,12345,12568,12934,13043,13383,13829,14567,14784,15516,16971,17755,17762,17886,18040,18148,18377,18645,19280,20496,20740,22003,22350,23999,26875,26941,30948,50884,52822,53869,56320,56443,57138,58234,68089,68585,72042,74117,76499,76709,76820,76932,83767,108155,223601,227753,243743,329165,12759,13191,13589,13854,14228,14544,14694,15289,15519,16210,1676…	Macf1,Actn2,Add2,Ap2m1,Apoe,Aqp4,Rhoa,Capza2,Capzb,Cdk5,Dpysl2,Cttn,Dlg1,Dmtn,Gdi1,Grb2,Hsp90ab1,Lrp1,Map1b,Mapt,Myh9,Nefm,Npm1,Omg,Pfn2,Ptprs,Slc12a2,Sptan1,Tpm1,Ezr,Twf2,Pclo,Slc9a3r1,Bin1,Nckap1,Rufy3,Rab11a,Dbn1,Arpc1a,Slc12a5,Shank3,Arpc4,Rtn4,Cotl1,Actr3,Clasp2,Arpc2,Cyria,Arfip2,Wasf1,Ogt,Cyrib,Gsn,Plxna4,Abi2,Clu,Dctn1,Mapre1,Epn1,Fkbp4,Gda,Rack1,Hmgb1,Hsp90aa1,Impact,Stmn1,Arhgef2,Napb,N…
9_Member	GO Biological Processes	GO:0032535	regulation of cellular component size	-18.3142	-15.6234	55/418	11426,11472,11519,11773,11816,11829,11848,12343,12345,12568,12934,13043,13383,13829,14567,14784,15516,16971,17755,17762,17886,18040,18148,18377,18645,19280,20496,20740,22003,22350,23999,26875,26941,30948,50884,52822,53869,56320,56443,57138,58234,68089,68585,72042,74117,76499,76709,76820,76932,83767,108155,223601,227753,243743,329165	Macf1,Actn2,Add2,Ap2m1,Apoe,Aqp4,Rhoa,Capza2,Capzb,Cdk5,Dpysl2,Cttn,Dlg1,Dmtn,Gdi1,Grb2,Hsp90ab1,Lrp1,Map1b,Mapt,Myh9,Nefm,Npm1,Omg,Pfn2,Ptprs,Slc12a2,Sptan1,Tpm1,Ezr,Twf2,Pclo,Slc9a3r1,Bin1,Nckap1,Rufy3,Rab11a,Dbn1,Arpc1a,Slc12a5,Shank3,Arpc4,Rtn4,Cotl1,Actr3,Clasp2,Arpc2,Cyria,Arfip2,Wasf1,Ogt,Cyrib,Gsn,Plxna4,Abi2
9_Member	GO Biological Processes	GO:0043254	regulation of protein-containing complex assembly	-17.4201	-14.7818	56/452	11519,11816,11848,12343,12345,12759,13043,13191,13383,13589,13829,13854,14228,14544,14694,14784,15289,15519,16210,16765,16800,17755,17762,17886,17957,17967,18645,19339,20224,20616,20617,20740,20779,22003,22121,22334,22375,23999,27050,30948,50884,56320,56443,65114,68089,72042,74117,76499,76709,76820,76932,78808,83767,223601,227753,329165	Add2,Apoe,Rhoa,Capza2,Capzb,Clu,Cttn,Dctn1,Dlg1,Mapre1,Dmtn,Epn1,Fkbp4,Gda,Rack1,Grb2,Hmgb1,Hsp90aa1,Impact,Stmn1,Arhgef2,Map1b,Mapt,Myh9,Napb,Ncam1,Pfn2,Rab3a,Sar1a,Snap91,Snca,Sptan1,Src,Tpm1,Rpl13a,Vdac2,Wars,Twf2,Rps3,Bin1,Nckap1,Dbn1,Arpc1a,Vps35,Arpc4,Cotl1,Actr3,Clasp2,Arpc2,Cyria,Arfip2,Stxbp5,Wasf1,Cyrib,Gsn,Abi2
9_Member	GO Biological Processes	GO:0032271	regulation of protein polymerization	-16.5555	-14.014	39/235	11519,11848,12343,12345,13043,13191,13383,13589,13829,14228,14544,14784,15519,16765,17755,17762,17886,18645,20617,20740,22003,22334,23999,27050,30948,50884,56320,56443,68089,72042,74117,76499,76709,76820,76932,83767,223601,227753,329165	Add2,Rhoa,Capza2,Capzb,Cttn,Dctn1,Dlg1,Mapre1,Dmtn,Fkbp4,Gda,Grb2,Hsp90aa1,Stmn1,Map1b,Mapt,Myh9,Pfn2,Snca,Sptan1,Tpm1,Vdac2,Twf2,Rps3,Bin1,Nckap1,Dbn1,Arpc1a,Arpc4,Cotl1,Actr3,Clasp2,Arpc2,Cyria,Arfip2,Wasf1,Cyrib,Gsn,Abi2
9_Member	GO Biological Processes	GO:0097435	supramolecular fiber organization	-16.4464	-13.9205	73/756	11308,11464,11472,11519,11806,11816,11820,11848,11852,12343,12345,12759,13007,13043,13191,13383,13589,13829,14228,14544,14580,14784,15516,16423,16687,16765,16800,17754,17755,17762,17886,17918,17920,18040,18645,19084,20617,20740,20779,22003,22027,22240,22350,23950,23969,23999,27050,30948,50884,52822,53869,56320,56443,58234,59069,68089,72042,74117,76499,76709,76820,76932,83767,104027,109620,109711,…	Abi1,Actc1,Actn2,Add2,Apoa1,Apoe,App,Rhoa,Rhob,Capza2,Capzb,Clu,Csrp1,Cttn,Dctn1,Dlg1,Mapre1,Dmtn,Fkbp4,Gda,Gfap,Grb2,Hsp90ab1,Cd47,Krt6a,Stmn1,Arhgef2,Map1a,Map1b,Mapt,Myh9,Myo5a,Myo6,Nefm,Pfn2,Prkar1a,Snca,Sptan1,Src,Tpm1,Hsp90b1,Dpysl3,Ezr,Dnajb6,Pacsin1,Twf2,Rps3,Bin1,Nckap1,Rufy3,Rab11a,Dbn1,Arpc1a,Shank3,Tpm3,Arpc4,Cotl1,Actr3,Clasp2,Arpc2,Cyria,Arfip2,Wasf1,Synpo,Dsp,Actn1,Mcu,Ppp1r9b,Cyri…
9_Member	GO Biological Processes	GO:0030036	actin cytoskeleton organization	-15.1361	-12.7464	69/728	11308,11461,11464,11472,11519,11806,11848,11852,12331,12343,12345,12568,13007,13043,13383,13821,13829,14784,16423,16653,16765,16800,16971,17886,17918,17920,18571,18645,19084,19384,20740,20743,20779,22003,22027,22240,22350,23950,23969,23970,23999,26941,30948,50884,50932,52822,56320,56443,58234,59069,68089,72042,74117,76499,76709,76820,76932,83767,104027,109711,215999,216439,217124,217692,223601,22…	Abi1,Actb,Actc1,Actn2,Add2,Apoa1,Rhoa,Rhob,Cap1,Capza2,Capzb,Cdk5,Csrp1,Cttn,Dlg1,Epb41l1,Dmtn,Grb2,Cd47,Kras,Stmn1,Arhgef2,Lrp1,Myh9,Myo5a,Myo6,Pdcd6ip,Pfn2,Prkar1a,Ran,Sptan1,Sptbn2,Src,Tpm1,Hsp90b1,Dpysl3,Ezr,Dnajb6,Pacsin1,Pacsin2,Twf2,Slc9a3r1,Bin1,Nckap1,Mink1,Rufy3,Dbn1,Arpc1a,Shank3,Tpm3,Arpc4,Cotl1,Actr3,Clasp2,Arpc2,Cyria,Arfip2,Wasf1,Synpo,Actn1,Mcu,Agap2,Ppp1r9b,Sipa1l1,Cyrib,Gsn,Iqse…
9_Member	GO Biological Processes	GO:1902903	regulation of supramolecular fiber organization	-14.9132	-12.5399	48/389	11472,11519,11806,11816,11820,11848,12343,12345,12759,13043,13191,13383,13589,13829,14228,14544,14784,16423,16765,16800,17754,17755,17762,17886,18645,20617,20740,22003,23999,27050,30948,50884,56320,56443,58234,68089,72042,74117,76499,76709,76820,76932,83767,104027,223601,227753,235431,329165	Actn2,Add2,Apoa1,Apoe,App,Rhoa,Capza2,Capzb,Clu,Cttn,Dctn1,Dlg1,Mapre1,Dmtn,Fkbp4,Gda,Grb2,Cd47,Stmn1,Arhgef2,Map1a,Map1b,Mapt,Myh9,Pfn2,Snca,Sptan1,Tpm1,Twf2,Rps3,Bin1,Nckap1,Dbn1,Arpc1a,Shank3,Arpc4,Cotl1,Actr3,Clasp2,Arpc2,Cyria,Arfip2,Wasf1,Synpo,Cyrib,Gsn,Coro2b,Abi2
9_Member	GO Biological Processes	GO:0090066	regulation of anatomical structure size	-14.8677	-12.4997	60/581	11426,11472,11519,11773,11816,11829,11848,12343,12345,12568,12934,13043,13383,13829,14381,14567,14784,15516,16971,17755,17762,17886,18040,18148,18377,18645,19280,20496,20656,20740,22003,22350,23999,26395,26875,26941,30948,50884,52822,53869,56320,56443,57138,58234,67972,68089,68585,72042,74117,76499,76709,76820,76932,83767,98660,108155,223601,227753,243743,329165	Macf1,Actn2,Add2,Ap2m1,Apoe,Aqp4,Rhoa,Capza2,Capzb,Cdk5,Dpysl2,Cttn,Dlg1,Dmtn,G6pdx,Gdi1,Grb2,Hsp90ab1,Lrp1,Map1b,Mapt,Myh9,Nefm,Npm1,Omg,Pfn2,Ptprs,Slc12a2,Sod2,Sptan1,Tpm1,Ezr,Twf2,Map2k1,Pclo,Slc9a3r1,Bin1,Nckap1,Rufy3,Rab11a,Dbn1,Arpc1a,Slc12a5,Shank3,Atp2b1,Arpc4,Rtn4,Cotl1,Actr3,Clasp2,Arpc2,Cyria,Arfip2,Wasf1,Atp1a2,Ogt,Cyrib,Gsn,Plxna4,Abi2
9_Member	GO Biological Processes	GO:0007015	actin filament organization	-14.1015	-11.7882	51/455	11308,11464,11472,11519,11806,11848,11852,12343,12345,13043,13383,13829,14784,16423,16765,16800,17886,17918,17920,18645,20740,20779,22003,22027,22240,22350,23969,23999,30948,50884,52822,56320,56443,58234,59069,68089,72042,74117,76499,76709,76820,76932,83767,104027,109711,215999,217124,223601,227753,235431,329165	Abi1,Actc1,Actn2,Add2,Apoa1,Rhoa,Rhob,Capza2,Capzb,Cttn,Dlg1,Dmtn,Grb2,Cd47,Stmn1,Arhgef2,Myh9,Myo5a,Myo6,Pfn2,Sptan1,Src,Tpm1,Hsp90b1,Dpysl3,Ezr,Pacsin1,Twf2,Bin1,Nckap1,Rufy3,Dbn1,Arpc1a,Shank3,Tpm3,Arpc4,Cotl1,Actr3,Clasp2,Arpc2,Cyria,Arfip2,Wasf1,Synpo,Actn1,Mcu,Ppp1r9b,Cyrib,Gsn,Coro2b,Abi2
9_Member	GO Biological Processes	GO:0051258	protein polymerization	-13.229	-10.9925	39/294	11519,11848,12343,12345,13043,13191,13383,13589,13829,14228,14544,14784,15519,16765,17755,17762,17886,18645,20617,20740,22003,22334,23999,27050,30948,50884,56320,56443,68089,72042,74117,76499,76709,76820,76932,83767,223601,227753,329165	Add2,Rhoa,Capza2,Capzb,Cttn,Dctn1,Dlg1,Mapre1,Dmtn,Fkbp4,Gda,Grb2,Hsp90aa1,Stmn1,Map1b,Mapt,Myh9,Pfn2,Snca,Sptan1,Tpm1,Vdac2,Twf2,Rps3,Bin1,Nckap1,Dbn1,Arpc1a,Arpc4,Cotl1,Actr3,Clasp2,Arpc2,Cyria,Arfip2,Wasf1,Cyrib,Gsn,Abi2
9_Member	GO Biological Processes	GO:0051129	negative regulation of cellular component organization	-13.1582	-10.9333	65/724	11519,11740,11806,11816,11848,12343,12345,12568,12759,12933,13589,13829,14228,14567,14580,14812,15078,15289,16210,16765,16800,16971,17196,17754,17755,17758,17762,17886,18148,18189,18645,19055,19122,19280,20333,20617,20740,20779,21838,22003,22121,22240,22334,23950,23969,23970,23999,51810,52538,52822,53328,53972,56320,58234,65114,68585,74117,76499,76709,216810,223601,227753,235106,235431,240057	Add2,Slc25a5,Apoa1,Apoe,Rhoa,Capza2,Capzb,Cdk5,Clu,Crmp1,Mapre1,Dmtn,Fkbp4,Gdi1,Gfap,Grin2b,H3f3a,Hmgb1,Impact,Stmn1,Arhgef2,Lrp1,Mbp,Map1a,Map1b,Map4,Mapt,Myh9,Npm1,Nrxn1,Pfn2,Ppp3ca,Prnp,Ptprs,Sec22b,Snca,Sptan1,Src,Thy1,Tpm1,Rpl13a,Dpysl3,Vdac2,Dnajb6,Pacsin1,Pacsin2,Twf2,Hnrnpu,Acaa2,Rufy3,Pgrmc1,Ngef,Dbn1,Shank3,Vps35,Rtn4,Actr3,Clasp2,Arpc2,Tom1l2,Cyrib,Gsn,Ntm,Coro2b,Syngap1
9_Member	GO Biological Processes	GO:0051493	regulation of cytoskeleton organization	-11.6523	-9.60604	52/543	11472,11519,11806,11848,11852,12343,12345,13043,13191,13383,13589,13829,14228,14544,14784,15505,16423,16765,16800,16971,17754,17755,17762,17886,18148,18645,20617,20740,22003,23999,26413,27050,30948,50884,51810,56320,56443,58234,67300,68089,72042,74117,76499,76709,76820,76932,83767,104027,223601,227753,235431,329165	Actn2,Add2,Apoa1,Rhoa,Rhob,Capza2,Capzb,Cttn,Dctn1,Dlg1,Mapre1,Dmtn,Fkbp4,Gda,Grb2,Hsph1,Cd47,Stmn1,Arhgef2,Lrp1,Map1a,Map1b,Mapt,Myh9,Npm1,Pfn2,Snca,Sptan1,Tpm1,Twf2,Mapk1,Rps3,Bin1,Nckap1,Hnrnpu,Dbn1,Arpc1a,Shank3,Cltc,Arpc4,Cotl1,Actr3,Clasp2,Arpc2,Cyria,Arfip2,Wasf1,Synpo,Cyrib,Gsn,Coro2b,Abi2
9_Member	GO Biological Processes	GO:0110053	regulation of actin filament organization	-11.1762	-9.18215	35/280	11472,11519,11806,11848,12343,12345,13043,13383,13829,14784,16423,16765,17886,18645,20740,22003,23999,30948,50884,56320,56443,58234,68089,72042,74117,76499,76709,76820,76932,83767,104027,223601,227753,235431,329165	Actn2,Add2,Apoa1,Rhoa,Capza2,Capzb,Cttn,Dlg1,Dmtn,Grb2,Cd47,Stmn1,Myh9,Pfn2,Sptan1,Tpm1,Twf2,Bin1,Nckap1,Dbn1,Arpc1a,Shank3,Arpc4,Cotl1,Actr3,Clasp2,Arpc2,Cyria,Arfip2,Wasf1,Synpo,Cyrib,Gsn,Coro2b,Abi2
9_Member	GO Biological Processes	GO:0030833	regulation of actin filament polymerization	-10.8729	-8.90917	27/175	11519,11848,12343,12345,13043,13383,13829,14784,17886,18645,20740,22003,23999,30948,50884,56320,56443,68089,72042,74117,76709,76820,76932,83767,223601,227753,329165	Add2,Rhoa,Capza2,Capzb,Cttn,Dlg1,Dmtn,Grb2,Myh9,Pfn2,Sptan1,Tpm1,Twf2,Bin1,Nckap1,Dbn1,Arpc1a,Arpc4,Cotl1,Actr3,Arpc2,Cyria,Arfip2,Wasf1,Cyrib,Gsn,Abi2
9_Member	GO Biological Processes	GO:0008064	regulation of actin polymerization or depolymerization	-10.6505	-8.71506	28/192	11472,11519,11848,12343,12345,13043,13383,13829,14784,17886,18645,20740,22003,23999,30948,50884,56320,56443,68089,72042,74117,76709,76820,76932,83767,223601,227753,329165	Actn2,Add2,Rhoa,Capza2,Capzb,Cttn,Dlg1,Dmtn,Grb2,Myh9,Pfn2,Sptan1,Tpm1,Twf2,Bin1,Nckap1,Dbn1,Arpc1a,Arpc4,Cotl1,Actr3,Arpc2,Cyria,Arfip2,Wasf1,Cyrib,Gsn,Abi2
9_Member	GO Biological Processes	GO:0030832	regulation of actin filament length	-10.4868	-8.57049	28/195	11472,11519,11848,12343,12345,13043,13383,13829,14784,17886,18645,20740,22003,23999,30948,50884,56320,56443,68089,72042,74117,76709,76820,76932,83767,223601,227753,329165	Actn2,Add2,Rhoa,Capza2,Capzb,Cttn,Dlg1,Dmtn,Grb2,Myh9,Pfn2,Sptan1,Tpm1,Twf2,Bin1,Nckap1,Dbn1,Arpc1a,Arpc4,Cotl1,Actr3,Arpc2,Cyria,Arfip2,Wasf1,Cyrib,Gsn,Abi2
9_Member	GO Biological Processes	GO:0032970	regulation of actin filament-based process	-10.2229	-8.33024	42/416	11472,11519,11806,11848,11852,11938,12343,12345,13043,13383,13829,14784,16423,16765,16971,17886,18645,20191,20740,22003,23999,30948,50884,56320,56443,58234,68089,72042,74117,76499,76709,76820,76932,83767,98660,104027,109620,109676,223601,227753,235431,329165	Actn2,Add2,Apoa1,Rhoa,Rhob,Atp2a2,Capza2,Capzb,Cttn,Dlg1,Dmtn,Grb2,Cd47,Stmn1,Lrp1,Myh9,Pfn2,Ryr2,Sptan1,Tpm1,Twf2,Bin1,Nckap1,Dbn1,Arpc1a,Shank3,Arpc4,Cotl1,Actr3,Clasp2,Arpc2,Cyria,Arfip2,Wasf1,Atp1a2,Synpo,Dsp,Ank2,Cyrib,Gsn,Coro2b,Abi2
9_Member	GO Biological Processes	GO:0008154	actin polymerization or depolymerization	-9.96824	-8.09637	29/219	11308,11472,11519,11848,12343,12345,13043,13383,13829,14784,17886,18645,20740,22003,23999,30948,50884,56320,56443,68089,72042,74117,76709,76820,76932,83767,223601,227753,329165	Abi1,Actn2,Add2,Rhoa,Capza2,Capzb,Cttn,Dlg1,Dmtn,Grb2,Myh9,Pfn2,Sptan1,Tpm1,Twf2,Bin1,Nckap1,Dbn1,Arpc1a,Arpc4,Cotl1,Actr3,Arpc2,Cyria,Arfip2,Wasf1,Cyrib,Gsn,Abi2
9_Member	GO Biological Processes	GO:0030041	actin filament polymerization	-9.9234	-8.06033	27/192	11519,11848,12343,12345,13043,13383,13829,14784,17886,18645,20740,22003,23999,30948,50884,56320,56443,68089,72042,74117,76709,76820,76932,83767,223601,227753,329165	Add2,Rhoa,Capza2,Capzb,Cttn,Dlg1,Dmtn,Grb2,Myh9,Pfn2,Sptan1,Tpm1,Twf2,Bin1,Nckap1,Dbn1,Arpc1a,Arpc4,Cotl1,Actr3,Arpc2,Cyria,Arfip2,Wasf1,Cyrib,Gsn,Abi2
9_Member	GO Biological Processes	GO:0010638	positive regulation of organelle organization	-9.91887	-8.05867	47/513	11472,11740,11806,11848,12323,12387,12462,12464,12465,12469,13043,13191,13383,13589,14544,14784,16423,17755,17762,18571,18645,18795,20617,20779,21849,22003,22333,23980,26413,27050,30948,50884,56443,65114,66437,68089,69605,74117,76709,76932,83767,104015,104027,108083,215999,227753,329165	Actn2,Slc25a5,Apoa1,Rhoa,Camk2b,Ctnnb1,Cct3,Cct4,Cct5,Cct8,Cttn,Dctn1,Dlg1,Mapre1,Gda,Grb2,Cd47,Map1b,Mapt,Pdcd6ip,Pfn2,Plcb1,Snca,Src,Trim28,Tpm1,Vdac1,Pebp1,Mapk1,Rps3,Bin1,Nckap1,Arpc1a,Vps35,Fis1,Arpc4,Lnpk,Actr3,Arpc2,Arfip2,Wasf1,Synj1,Synpo,Pip4k2b,Mcu,Gsn,Abi2
9_Member	GO Biological Processes	GO:0031333	negative regulation of protein-containing complex assembly	-9.88823	-8.02967	24/153	11519,12343,12345,12759,13589,13829,14228,15289,16210,16765,16800,17886,18645,20617,20740,20779,22003,22121,22334,23999,65114,76709,223601,227753	Add2,Capza2,Capzb,Clu,Mapre1,Dmtn,Fkbp4,Hmgb1,Impact,Stmn1,Arhgef2,Myh9,Pfn2,Snca,Sptan1,Src,Tpm1,Rpl13a,Vdac2,Twf2,Vps35,Arpc2,Cyrib,Gsn
9_Member	GO Biological Processes	GO:0032273	positive regulation of protein polymerization	-9.50824	-7.6832	22/134	11848,13043,13191,13383,13589,14544,14784,15519,17755,17762,18645,27050,30948,50884,56443,68089,74117,76709,76932,83767,227753,329165	Rhoa,Cttn,Dctn1,Dlg1,Mapre1,Gda,Grb2,Hsp90aa1,Map1b,Mapt,Pfn2,Rps3,Bin1,Nckap1,Arpc1a,Arpc4,Actr3,Arpc2,Arfip2,Wasf1,Gsn,Abi2
9_Member	GO Biological Processes	GO:1902904	negative regulation of supramolecular fiber organization	-9.171	-7.37063	25/179	11519,11816,12343,12345,12759,13589,13829,14228,16765,16800,17754,17755,17886,18645,20617,20740,22003,23999,56320,58234,76499,76709,223601,227753,235431	Add2,Apoe,Capza2,Capzb,Clu,Mapre1,Dmtn,Fkbp4,Stmn1,Arhgef2,Map1a,Map1b,Myh9,Pfn2,Snca,Sptan1,Tpm1,Twf2,Dbn1,Shank3,Clasp2,Arpc2,Cyrib,Gsn,Coro2b
9_Member	GO Biological Processes	GO:1902905	positive regulation of supramolecular fiber organization	-9.12766	-7.33016	27/208	11472,11806,11820,11848,13043,13191,13383,13589,14544,14784,16423,17755,17762,18645,22003,27050,30948,50884,56443,68089,74117,76709,76932,83767,104027,227753,329165	Actn2,Apoa1,App,Rhoa,Cttn,Dctn1,Dlg1,Mapre1,Gda,Grb2,Cd47,Map1b,Mapt,Pfn2,Tpm1,Rps3,Bin1,Nckap1,Arpc1a,Arpc4,Actr3,Arpc2,Arfip2,Wasf1,Synpo,Gsn,Abi2
9_Member	GO Biological Processes	GO:0032956	regulation of actin cytoskeleton organization	-8.98909	-7.20144	37/369	11472,11519,11806,11848,11852,12343,12345,13043,13383,13829,14784,16423,16765,16971,17886,18645,20740,22003,23999,30948,50884,56320,56443,58234,68089,72042,74117,76499,76709,76820,76932,83767,104027,223601,227753,235431,329165	Actn2,Add2,Apoa1,Rhoa,Rhob,Capza2,Capzb,Cttn,Dlg1,Dmtn,Grb2,Cd47,Stmn1,Lrp1,Myh9,Pfn2,Sptan1,Tpm1,Twf2,Bin1,Nckap1,Dbn1,Arpc1a,Shank3,Arpc4,Cotl1,Actr3,Clasp2,Arpc2,Cyria,Arfip2,Wasf1,Synpo,Cyrib,Gsn,Coro2b,Abi2
9_Member	GO Biological Processes	GO:0031334	positive regulation of protein-containing complex assembly	-8.88681	-7.11195	29/243	11848,12759,13043,13191,13383,13589,13854,14544,14694,14784,15519,17755,17762,18645,20616,20617,20779,22375,27050,30948,50884,56443,68089,74117,76709,76932,83767,227753,329165	Rhoa,Clu,Cttn,Dctn1,Dlg1,Mapre1,Epn1,Gda,Rack1,Grb2,Hsp90aa1,Map1b,Mapt,Pfn2,Snap91,Snca,Src,Wars,Rps3,Bin1,Nckap1,Arpc1a,Arpc4,Actr3,Arpc2,Arfip2,Wasf1,Gsn,Abi2
9_Member	GO Biological Processes	GO:0044089	positive regulation of cellular component biogenesis	-8.86538	-7.09679	47/552	11806,11816,11848,12759,13043,13191,13383,13589,13854,14251,14544,14694,14784,15519,16423,17755,17762,18189,18571,18645,19184,19349,20616,20617,20779,21838,21849,22003,22240,22375,23999,27050,30948,50884,56443,66797,68089,70620,74117,76499,76709,76932,83767,104027,108083,227753,329165	Apoa1,Apoe,Rhoa,Clu,Cttn,Dctn1,Dlg1,Mapre1,Epn1,Flot1,Gda,Rack1,Grb2,Hsp90aa1,Cd47,Map1b,Mapt,Nrxn1,Pdcd6ip,Pfn2,Psmc5,Rab7,Snap91,Snca,Src,Thy1,Trim28,Tpm1,Dpysl3,Wars,Twf2,Rps3,Bin1,Nckap1,Arpc1a,Cntnap2,Arpc4,Ube2v2,Actr3,Clasp2,Arpc2,Arfip2,Wasf1,Synpo,Pip4k2b,Gsn,Abi2
9_Member	GO Biological Processes	GO:0032272	negative regulation of protein polymerization	-8.76634	-6.99908	17/86	11519,12343,12345,13589,13829,14228,16765,17886,18645,20617,20740,22003,22334,23999,76709,223601,227753	Add2,Capza2,Capzb,Mapre1,Dmtn,Fkbp4,Stmn1,Myh9,Pfn2,Snca,Sptan1,Tpm1,Vdac2,Twf2,Arpc2,Cyrib,Gsn
9_Member	GO Biological Processes	GO:0051494	negative regulation of cytoskeleton organization	-8.56629	-6.81083	24/177	11519,12343,12345,13589,13829,14228,16765,16800,17754,17755,17886,18148,18645,20617,20740,22003,23999,56320,58234,76499,76709,223601,227753,235431	Add2,Capza2,Capzb,Mapre1,Dmtn,Fkbp4,Stmn1,Arhgef2,Map1a,Map1b,Myh9,Npm1,Pfn2,Snca,Sptan1,Tpm1,Twf2,Dbn1,Shank3,Clasp2,Arpc2,Cyrib,Gsn,Coro2b
9_Member	GO Biological Processes	GO:0043624	cellular protein complex disassembly	-7.92923	-6.2168	21/148	11472,11519,12343,12345,13829,16765,16800,17754,17755,17886,17957,20404,20740,22003,23999,72685,76499,76709,104015,227753,276770	Actn2,Add2,Capza2,Capzb,Dmtn,Stmn1,Arhgef2,Map1a,Map1b,Myh9,Napb,Sh3gl2,Sptan1,Tpm1,Twf2,Dnajc6,Clasp2,Arpc2,Synj1,Gsn,Eif5a
9_Member	GO Biological Processes	GO:0051495	positive regulation of cytoskeleton organization	-7.65953	-5.96319	26/227	11472,11806,11848,13043,13191,13383,13589,14544,14784,16423,17755,17762,18645,22003,27050,30948,50884,56443,68089,74117,76709,76932,83767,104027,227753,329165	Actn2,Apoa1,Rhoa,Cttn,Dctn1,Dlg1,Mapre1,Gda,Grb2,Cd47,Map1b,Mapt,Pfn2,Tpm1,Rps3,Bin1,Nckap1,Arpc1a,Arpc4,Actr3,Arpc2,Arfip2,Wasf1,Synpo,Gsn,Abi2
9_Member	GO Biological Processes	GO:0051261	protein depolymerization	-7.61471	-5.92581	19/127	11472,11519,12343,12345,13829,16765,16800,17754,17755,17886,20404,20740,22003,23999,72685,76499,76709,104015,227753	Actn2,Add2,Capza2,Capzb,Dmtn,Stmn1,Arhgef2,Map1a,Map1b,Myh9,Sh3gl2,Sptan1,Tpm1,Twf2,Dnajc6,Clasp2,Arpc2,Synj1,Gsn
9_Member	GO Biological Processes	GO:0022411	cellular component disassembly	-7.38942	-5.71399	36/405	11472,11519,11740,11938,12034,12343,12345,12539,12568,13043,13191,13829,14251,16765,16800,17754,17755,17886,17957,20404,20740,22003,22333,23999,53972,65019,66437,72349,72685,76499,76709,93739,104015,227753,232227,276770	Actn2,Add2,Slc25a5,Atp2a2,Phb2,Capza2,Capzb,Cdc37,Cdk5,Cttn,Dctn1,Dmtn,Flot1,Stmn1,Arhgef2,Map1a,Map1b,Myh9,Napb,Sh3gl2,Sptan1,Tpm1,Vdac1,Twf2,Ngef,Rpl23,Fis1,Dusp3,Dnajc6,Clasp2,Arpc2,Gabarapl2,Synj1,Gsn,Iqsec1,Eif5a
9_Member	GO Biological Processes	GO:0010639	negative regulation of organelle organization	-6.96775	-5.32143	33/366	11519,11740,12343,12345,13589,13829,14228,15078,16765,16800,17754,17755,17758,17762,17886,18148,18645,20333,20617,20740,20779,22003,23999,51810,52538,56320,58234,76499,76709,216810,223601,227753,235431	Add2,Slc25a5,Capza2,Capzb,Mapre1,Dmtn,Fkbp4,H3f3a,Stmn1,Arhgef2,Map1a,Map1b,Map4,Mapt,Myh9,Npm1,Pfn2,Sec22b,Snca,Sptan1,Src,Tpm1,Twf2,Hnrnpu,Acaa2,Dbn1,Shank3,Clasp2,Arpc2,Tom1l2,Cyrib,Gsn,Coro2b
9_Member	GO Biological Processes	GO:1901880	negative regulation of protein depolymerization	-6.42791	-4.8182	14/83	11519,12343,12345,13829,16800,17754,17755,17886,20740,22003,23999,76499,76709,227753	Add2,Capza2,Capzb,Dmtn,Arhgef2,Map1a,Map1b,Myh9,Sptan1,Tpm1,Twf2,Clasp2,Arpc2,Gsn
9_Member	GO Biological Processes	GO:1901879	regulation of protein depolymerization	-6.33361	-4.73394	15/97	11472,11519,12343,12345,13829,16800,17754,17755,17886,20740,22003,23999,76499,76709,227753	Actn2,Add2,Capza2,Capzb,Dmtn,Arhgef2,Map1a,Map1b,Myh9,Sptan1,Tpm1,Twf2,Clasp2,Arpc2,Gsn
9_Member	GO Biological Processes	GO:0030838	positive regulation of actin filament polymerization	-6.27435	-4.67739	15/98	11848,13043,13383,14784,18645,30948,50884,56443,68089,74117,76709,76932,83767,227753,329165	Rhoa,Cttn,Dlg1,Grb2,Pfn2,Bin1,Nckap1,Arpc1a,Arpc4,Actr3,Arpc2,Arfip2,Wasf1,Gsn,Abi2
9_Member	GO Biological Processes	GO:0032984	protein-containing complex disassembly	-6.10118	-4.51748	23/221	11472,11519,11938,12343,12345,13829,16765,16800,17754,17755,17886,17957,20404,20740,22003,23999,65019,72685,76499,76709,104015,227753,276770	Actn2,Add2,Atp2a2,Capza2,Capzb,Dmtn,Stmn1,Arhgef2,Map1a,Map1b,Myh9,Napb,Sh3gl2,Sptan1,Tpm1,Twf2,Rpl23,Dnajc6,Clasp2,Arpc2,Synj1,Gsn,Eif5a
9_Member	GO Biological Processes	GO:0051693	actin filament capping	-6.09288	-4.51004	10/43	11519,12343,12345,13829,17886,20740,22003,23999,76709,227753	Add2,Capza2,Capzb,Dmtn,Myh9,Sptan1,Tpm1,Twf2,Arpc2,Gsn
9_Member	GO Biological Processes	GO:0043242	negative regulation of protein-containing complex disassembly	-5.80755	-4.24673	14/93	11519,12343,12345,13829,16800,17754,17755,17886,20740,22003,23999,76499,76709,227753	Add2,Capza2,Capzb,Dmtn,Arhgef2,Map1a,Map1b,Myh9,Sptan1,Tpm1,Twf2,Clasp2,Arpc2,Gsn
9_Member	GO Biological Processes	GO:0030834	regulation of actin filament depolymerization	-5.69832	-4.14649	11/58	11472,11519,12343,12345,13829,17886,20740,22003,23999,76709,227753	Actn2,Add2,Capza2,Capzb,Dmtn,Myh9,Sptan1,Tpm1,Twf2,Arpc2,Gsn
9_Member	GO Biological Processes	GO:0030837	negative regulation of actin filament polymerization	-5.67275	-4.12254	12/70	11519,12343,12345,13829,17886,18645,20740,22003,23999,76709,223601,227753	Add2,Capza2,Capzb,Dmtn,Myh9,Pfn2,Sptan1,Tpm1,Twf2,Arpc2,Cyrib,Gsn
9_Member	GO Biological Processes	GO:0030835	negative regulation of actin filament depolymerization	-5.53633	-4.00038	10/49	11519,12343,12345,13829,17886,20740,22003,23999,76709,227753	Add2,Capza2,Capzb,Dmtn,Myh9,Sptan1,Tpm1,Twf2,Arpc2,Gsn
9_Member	GO Biological Processes	GO:0030042	actin filament depolymerization	-5.4002	-3.87655	11/62	11472,11519,12343,12345,13829,17886,20740,22003,23999,76709,227753	Actn2,Add2,Capza2,Capzb,Dmtn,Myh9,Sptan1,Tpm1,Twf2,Arpc2,Gsn
9_Member	GO Biological Processes	GO:0043244	regulation of protein-containing complex disassembly	-5.31426	-3.80232	16/131	11472,11519,12343,12345,13829,16800,17754,17755,17886,20740,22003,23999,76499,76709,227753,276770	Actn2,Add2,Capza2,Capzb,Dmtn,Arhgef2,Map1a,Map1b,Myh9,Sptan1,Tpm1,Twf2,Clasp2,Arpc2,Gsn,Eif5a
9_Member	GO Biological Processes	GO:0031532	actin cytoskeleton reorganization	-4.23734	-2.82418	13/111	11848,13043,13829,14784,17886,20740,22350,50932,74117,76709,215999,217692,227753	Rhoa,Cttn,Dmtn,Grb2,Myh9,Sptan1,Ezr,Mink1,Actr3,Arpc2,Mcu,Sipa1l1,Gsn
9_Member	GO Biological Processes	GO:0051016	barbed-end actin filament capping	-3.65421	-2.30341	6/28	11519,12343,12345,23999,76709,227753	Add2,Capza2,Capzb,Twf2,Arpc2,Gsn
10_Summary	Reactome Gene Sets	R-MMU-5653656	Vesicle-mediated transport	-17.8161	-15.1471	64/566	11461,11657,11765,11771,11773,11806,11816,11820,11844,12343,12345,13043,13191,13426,13854,14567,14569,14784,14799,16563,16971,17957,18475,18717,19324,19325,19330,19339,19346,19349,20333,20404,20616,20743,20779,21985,22027,22151,22318,22627,23969,23970,26754,26891,30948,53869,56418,56443,67300,68089,71770,72685,74117,76308,76709,76932,77407,93739,218038,224617,227613,232910,234663,269774,11848,127…	Actb,Alb,Ap1g1,Ap2a1,Ap2m1,Apoa1,Apoe,App,Arf5,Capza2,Capzb,Cttn,Dctn1,Dync1i1,Epn1,Gdi1,Gdi2,Grb2,Gria1,Kif2a,Lrp1,Napb,Pafah1b2,Pip5k1c,Rab1a,Rab10,Rab18,Rab3a,Rab6a,Rab7,Sec22b,Sh3gl2,Snap91,Sptbn2,Src,Tpd52,Hsp90b1,Tubb2a,Vamp2,Ywhae,Pacsin1,Pacsin2,Cops5,Cops4,Bin1,Rab11a,Ykt6,Arpc1a,Cltc,Arpc4,Ap2b1,Dnajc6,Actr3,Rab1b,Arpc2,Arfip2,Rab35,Gabarapl2,Amph,Tbc1d24,Tubb4b,Ap2s1,Dync1li2,Aak1,Rhoa…
10_Member	Reactome Gene Sets	R-MMU-5653656	Vesicle-mediated transport	-17.8161	-15.1471	64/566	11461,11657,11765,11771,11773,11806,11816,11820,11844,12343,12345,13043,13191,13426,13854,14567,14569,14784,14799,16563,16971,17957,18475,18717,19324,19325,19330,19339,19346,19349,20333,20404,20616,20743,20779,21985,22027,22151,22318,22627,23969,23970,26754,26891,30948,53869,56418,56443,67300,68089,71770,72685,74117,76308,76709,76932,77407,93739,218038,224617,227613,232910,234663,269774	Actb,Alb,Ap1g1,Ap2a1,Ap2m1,Apoa1,Apoe,App,Arf5,Capza2,Capzb,Cttn,Dctn1,Dync1i1,Epn1,Gdi1,Gdi2,Grb2,Gria1,Kif2a,Lrp1,Napb,Pafah1b2,Pip5k1c,Rab1a,Rab10,Rab18,Rab3a,Rab6a,Rab7,Sec22b,Sh3gl2,Snap91,Sptbn2,Src,Tpd52,Hsp90b1,Tubb2a,Vamp2,Ywhae,Pacsin1,Pacsin2,Cops5,Cops4,Bin1,Rab11a,Ykt6,Arpc1a,Cltc,Arpc4,Ap2b1,Dnajc6,Actr3,Rab1b,Arpc2,Arfip2,Rab35,Gabarapl2,Amph,Tbc1d24,Tubb4b,Ap2s1,Dync1li2,Aak1
10_Member	Reactome Gene Sets	R-MMU-199991	Membrane Trafficking	-16.0076	-13.5182	59/533	11461,11765,11771,11773,11820,11844,12343,12345,13043,13191,13426,13854,14567,14569,14784,14799,16563,17957,18475,18717,19324,19325,19330,19339,19346,19349,20333,20404,20616,20743,20779,21985,22151,22318,22627,23969,23970,26754,26891,30948,53869,56418,56443,67300,68089,71770,72685,74117,76308,76709,76932,77407,93739,218038,224617,227613,232910,234663,269774	Actb,Ap1g1,Ap2a1,Ap2m1,App,Arf5,Capza2,Capzb,Cttn,Dctn1,Dync1i1,Epn1,Gdi1,Gdi2,Grb2,Gria1,Kif2a,Napb,Pafah1b2,Pip5k1c,Rab1a,Rab10,Rab18,Rab3a,Rab6a,Rab7,Sec22b,Sh3gl2,Snap91,Sptbn2,Src,Tpd52,Tubb2a,Vamp2,Ywhae,Pacsin1,Pacsin2,Cops5,Cops4,Bin1,Rab11a,Ykt6,Arpc1a,Cltc,Arpc4,Ap2b1,Dnajc6,Actr3,Rab1b,Arpc2,Arfip2,Rab35,Gabarapl2,Amph,Tbc1d24,Tubb4b,Ap2s1,Dync1li2,Aak1
10_Member	KEGG Pathway	ko04144	Endocytosis	-10.2685	-8.36867	34/286	11771,11773,11844,11848,12343,12345,12757,13854,16574,18571,18717,19325,19349,20404,20779,30948,53869,54198,56440,56443,57440,65114,67300,68089,69091,71770,72685,76709,77407,216439,218038,227700,232227,232910	Ap2a1,Ap2m1,Arf5,Rhoa,Capza2,Capzb,Clta,Epn1,Kif5c,Pdcd6ip,Pip5k1c,Rab10,Rab7,Sh3gl2,Src,Bin1,Rab11a,Snx3,Snx1,Arpc1a,Ehd3,Vps35,Cltc,Arpc4,Vps26b,Ap2b1,Dnajc6,Arpc2,Rab35,Agap2,Amph,Sh3glb2,Iqsec1,Ap2s1
10_Member	KEGG Pathway	mmu04144	Endocytosis	-10.2268	-8.33241	34/287	11771,11773,11844,11848,12343,12345,12757,13854,16574,18571,18717,19325,19349,20404,20779,30948,53869,54198,56440,56443,57440,65114,67300,68089,69091,71770,72685,76709,77407,216439,218038,227700,232227,232910	Ap2a1,Ap2m1,Arf5,Rhoa,Capza2,Capzb,Clta,Epn1,Kif5c,Pdcd6ip,Pip5k1c,Rab10,Rab7,Sh3gl2,Src,Bin1,Rab11a,Snx3,Snx1,Arpc1a,Ehd3,Vps35,Cltc,Arpc4,Vps26b,Ap2b1,Dnajc6,Arpc2,Rab35,Agap2,Amph,Sh3glb2,Iqsec1,Ap2s1
11_Summary	Reactome Gene Sets	R-MMU-112315	Transmission across Chemical Synapses	-17.4014	-14.7728	36/188	11472,11771,11773,12313,12323,12325,12889,13383,14406,14660,14678,14688,14697,14799,14810,14812,18752,18795,19084,19085,19339,20512,20614,20965,22318,22348,52589,65106,71770,108030,108058,214579,232333,232910,243616,268860,14251,14252,16498,18189,19280,20168,26556,58234,14167,72821,110876	Actn2,Ap2a1,Ap2m1,Calm1,Camk2b,Camk2g,Cplx1,Dlg1,Gabrg2,Gls,Gnai2,Gnb1,Gnb5,Gria1,Grin1,Grin2b,Prkcg,Plcb1,Prkar1a,Prkar1b,Rab3a,Slc1a3,Snap25,Syn2,Vamp2,Slc32a1,Ncald,Arl6ip5,Ap2b1,Lin7a,Camk2d,Aldh5a1,Slc6a1,Ap2s1,Slc6a11,Abat,Flot1,Flot2,Kcnab2,Nrxn1,Ptprs,Rtn3,Homer1,Shank3,Fgf12,Scn2b,Scn2a
11_Member	Reactome Gene Sets	R-MMU-112315	Transmission across Chemical Synapses	-17.4014	-14.7728	36/188	11472,11771,11773,12313,12323,12325,12889,13383,14406,14660,14678,14688,14697,14799,14810,14812,18752,18795,19084,19085,19339,20512,20614,20965,22318,22348,52589,65106,71770,108030,108058,214579,232333,232910,243616,268860	Actn2,Ap2a1,Ap2m1,Calm1,Camk2b,Camk2g,Cplx1,Dlg1,Gabrg2,Gls,Gnai2,Gnb1,Gnb5,Gria1,Grin1,Grin2b,Prkcg,Plcb1,Prkar1a,Prkar1b,Rab3a,Slc1a3,Snap25,Syn2,Vamp2,Slc32a1,Ncald,Arl6ip5,Ap2b1,Lin7a,Camk2d,Aldh5a1,Slc6a1,Ap2s1,Slc6a11,Abat
11_Member	Reactome Gene Sets	R-MMU-112316	Neuronal System	-15.9115	-13.4359	44/311	11472,11771,11773,12313,12323,12325,12889,13383,14251,14252,14406,14660,14678,14688,14697,14799,14810,14812,16498,18189,18752,18795,19084,19085,19280,19339,20168,20512,20614,20965,22318,22348,26556,52589,58234,65106,71770,108030,108058,214579,232333,232910,243616,268860	Actn2,Ap2a1,Ap2m1,Calm1,Camk2b,Camk2g,Cplx1,Dlg1,Flot1,Flot2,Gabrg2,Gls,Gnai2,Gnb1,Gnb5,Gria1,Grin1,Grin2b,Kcnab2,Nrxn1,Prkcg,Plcb1,Prkar1a,Prkar1b,Ptprs,Rab3a,Rtn3,Slc1a3,Snap25,Syn2,Vamp2,Slc32a1,Homer1,Ncald,Shank3,Arl6ip5,Ap2b1,Lin7a,Camk2d,Aldh5a1,Slc6a1,Ap2s1,Slc6a11,Abat
11_Member	Reactome Gene Sets	R-MMU-112314	Neurotransmitter receptors and postsynaptic signal transmission	-10.2582	-8.36199	22/123	11472,11771,11773,12313,12323,12325,13383,14406,14678,14688,14697,14799,14810,14812,18752,18795,19084,19085,52589,71770,108058,232910	Actn2,Ap2a1,Ap2m1,Calm1,Camk2b,Camk2g,Dlg1,Gabrg2,Gnai2,Gnb1,Gnb5,Gria1,Grin1,Grin2b,Prkcg,Plcb1,Prkar1a,Prkar1b,Ncald,Ap2b1,Camk2d,Ap2s1
11_Member	Reactome Gene Sets	R-MMU-442755	Activation of NMDA receptors and postsynaptic events	-8.96269	-7.17643	11/30	11472,12313,12323,12325,13383,14799,14810,14812,19084,19085,108058	Actn2,Calm1,Camk2b,Camk2g,Dlg1,Gria1,Grin1,Grin2b,Prkar1a,Prkar1b,Camk2d
11_Member	Reactome Gene Sets	R-MMU-438066	Unblocking of NMDA receptors, glutamate binding and activation	-8.1421	-6.4202	9/21	11472,12313,12323,12325,13383,14799,14810,14812,108058	Actn2,Calm1,Camk2b,Camk2g,Dlg1,Gria1,Grin1,Grin2b,Camk2d
11_Member	Reactome Gene Sets	R-MMU-5576892	Phase 0 - rapid depolarisation	-4.15048	-2.74489	7/33	12313,12323,12325,14167,72821,108058,110876	Calm1,Camk2b,Camk2g,Fgf12,Scn2b,Camk2d,Scn2a
12_Summary	KEGG Pathway	ko01200	Carbon metabolism	-17.2198	-14.6282	29/118	11676,13382,13885,14381,14661,15926,15929,17448,17449,18293,18563,18642,18648,18746,20916,56451,66904,67078,67834,78920,104776,109264,110446,110460,110639,170718,227095,239017,269951,14660,16467,18242,66128,76238,107747,214579,27402,12035,22375,23874,110695,246221,22333,109801,14571,333433	Aldoc,Dld,Esd,G6pdx,Glud1,Idh1,Idh3g,Mdh2,Mdh1,Ogdh,Pcx,Pfkm,Pgam1,Pkm,Sucla2,Suclg1,Pccb,Pgp,Idh3a,Dlst,Aldh6a1,Me3,Acat1,Acat2,Prps2,Idh3b,Hibch,Ogdhl,Idh2,Gls,Atcay,Oat,Mrps36,Grhpr,Aldh1l1,Aldh5a1,Pdhx,Bcat1,Wars,Farsb,Aldh7a1,Mpst,Vdac1,Glo1,Gpd2,Gpd1l
12_Member	KEGG Pathway	ko01200	Carbon metabolism	-17.2198	-14.6282	29/118	11676,13382,13885,14381,14661,15926,15929,17448,17449,18293,18563,18642,18648,18746,20916,56451,66904,67078,67834,78920,104776,109264,110446,110460,110639,170718,227095,239017,269951	Aldoc,Dld,Esd,G6pdx,Glud1,Idh1,Idh3g,Mdh2,Mdh1,Ogdh,Pcx,Pfkm,Pgam1,Pkm,Sucla2,Suclg1,Pccb,Pgp,Idh3a,Dlst,Aldh6a1,Me3,Acat1,Acat2,Prps2,Idh3b,Hibch,Ogdhl,Idh2
12_Member	KEGG Pathway	mmu01200	Carbon metabolism	-17.2198	-14.6282	29/118	11676,13382,13885,14381,14661,15926,15929,17448,17449,18293,18563,18642,18648,18746,20916,56451,66904,67078,67834,78920,104776,109264,110446,110460,110639,170718,227095,239017,269951	Aldoc,Dld,Esd,G6pdx,Glud1,Idh1,Idh3g,Mdh2,Mdh1,Ogdh,Pcx,Pfkm,Pgam1,Pkm,Sucla2,Suclg1,Pccb,Pgp,Idh3a,Dlst,Aldh6a1,Me3,Acat1,Acat2,Prps2,Idh3b,Hibch,Ogdhl,Idh2
12_Member	GO Biological Processes	GO:0043648	dicarboxylic acid metabolic process	-13.6029	-11.3254	22/86	13382,14660,14661,15926,15929,16467,17448,17449,18242,18293,18563,20916,56451,66128,67834,76238,78920,107747,109264,170718,214579,239017	Dld,Gls,Glud1,Idh1,Idh3g,Atcay,Mdh2,Mdh1,Oat,Ogdh,Pcx,Sucla2,Suclg1,Mrps36,Idh3a,Grhpr,Dlst,Aldh1l1,Me3,Idh3b,Aldh5a1,Ogdhl
12_Member	KEGG Pathway	M00009	Citrate cycle (TCA cycle, Krebs cycle)	-13.2031	-10.9743	13/24	13382,15926,15929,17448,17449,18293,20916,56451,67834,78920,170718,239017,269951	Dld,Idh1,Idh3g,Mdh2,Mdh1,Ogdh,Sucla2,Suclg1,Idh3a,Dlst,Idh3b,Ogdhl,Idh2
12_Member	KEGG Pathway	mmu_M00009	Citrate cycle (TCA cycle, Krebs cycle)	-13.2031	-10.9743	13/24	13382,15926,15929,17448,17449,18293,20916,56451,67834,78920,170718,239017,269951	Dld,Idh1,Idh3g,Mdh2,Mdh1,Ogdh,Sucla2,Suclg1,Idh3a,Dlst,Idh3b,Ogdhl,Idh2
12_Member	KEGG Pathway	ko00020	Citrate cycle (TCA cycle)	-12.5193	-10.3959	14/32	13382,15926,15929,17448,17449,18293,18563,20916,56451,67834,78920,170718,239017,269951	Dld,Idh1,Idh3g,Mdh2,Mdh1,Ogdh,Pcx,Sucla2,Suclg1,Idh3a,Dlst,Idh3b,Ogdhl,Idh2
12_Member	KEGG Pathway	mmu00020	Citrate cycle (TCA cycle)	-12.2925	-10.1868	14/33	13382,15926,15929,17448,17449,18293,18563,20916,56451,67834,78920,170718,239017,269951	Dld,Idh1,Idh3g,Mdh2,Mdh1,Ogdh,Pcx,Sucla2,Suclg1,Idh3a,Dlst,Idh3b,Ogdhl,Idh2
12_Member	WikiPathways	WP434	TCA cycle	-11.3761	-9.36614	13/31	13382,15929,17448,17449,18293,18563,20916,27402,56451,67834,78920,170718,269951	Dld,Idh3g,Mdh2,Mdh1,Ogdh,Pcx,Sucla2,Pdhx,Suclg1,Idh3a,Dlst,Idh3b,Idh2
12_Member	Reactome Gene Sets	R-MMU-71403	Citric acid cycle (TCA cycle)	-11.038	-9.05937	11/21	13382,15929,17448,18293,20916,56451,67834,78920,109264,170718,269951	Dld,Idh3g,Mdh2,Ogdh,Sucla2,Suclg1,Idh3a,Dlst,Me3,Idh3b,Idh2
12_Member	GO Biological Processes	GO:0006099	tricarboxylic acid cycle	-9.86065	-8.00372	12/32	15926,15929,17448,17449,18293,20916,56451,67834,78920,170718,239017,269951	Idh1,Idh3g,Mdh2,Mdh1,Ogdh,Sucla2,Suclg1,Idh3a,Dlst,Idh3b,Ogdhl,Idh2
12_Member	WikiPathways	WP662	Amino acid metabolism	-9.73304	-7.8874	19/96	12035,13382,14660,14661,15926,17448,17449,18242,18293,18563,18746,22375,23874,27402,56451,78920,110695,227095,246221	Bcat1,Dld,Gls,Glud1,Idh1,Mdh2,Mdh1,Oat,Ogdh,Pcx,Pkm,Wars,Farsb,Pdhx,Suclg1,Dlst,Aldh7a1,Hibch,Mpst
12_Member	Reactome Gene Sets	R-MMU-71406	Pyruvate metabolism and Citric Acid (TCA) cycle	-9.32665	-7.51467	14/51	13382,15929,17448,18293,20916,22333,27402,56451,67834,78920,109264,109801,170718,269951	Dld,Idh3g,Mdh2,Ogdh,Sucla2,Vdac1,Pdhx,Suclg1,Idh3a,Dlst,Me3,Glo1,Idh3b,Idh2
12_Member	GO Biological Processes	GO:0006103	2-oxoglutarate metabolic process	-9.17438	-7.37258	9/17	13382,15926,15929,18293,66128,67834,78920,170718,239017	Dld,Idh1,Idh3g,Ogdh,Mrps36,Idh3a,Dlst,Idh3b,Ogdhl
12_Member	KEGG Pathway	M00011	Citrate cycle, second carbon oxidation, 2-oxoglutarate => oxaloacetate	-9.13551	-6.33083	6/14	17448,17449,18293,20916,56451,239017	Mdh2,Mdh1,Ogdh,Sucla2,Suclg1,Ogdhl
12_Member	KEGG Pathway	mmu_M00011	Citrate cycle, second carbon oxidation, 2-oxoglutarate => oxaloacetate	-9.13551	-6.33083	6/14	17448,17449,18293,20916,56451,239017	Mdh2,Mdh1,Ogdh,Sucla2,Suclg1,Ogdhl
12_Member	GO Biological Processes	GO:0006734	NADH metabolic process	-6.30015	-4.70139	9/32	14571,15929,17448,17449,18642,67834,78920,170718,333433	Gpd2,Idh3g,Mdh2,Mdh1,Pfkm,Idh3a,Dlst,Idh3b,Gpd1l
12_Member	KEGG Pathway	ko01230	Biosynthesis of amino acids	-5.95047	-4.37793	13/78	11676,12035,15926,15929,18563,18642,18648,18746,67834,110639,110695,170718,269951	Aldoc,Bcat1,Idh1,Idh3g,Pcx,Pfkm,Pgam1,Pkm,Idh3a,Prps2,Aldh7a1,Idh3b,Idh2
12_Member	KEGG Pathway	mmu01230	Biosynthesis of amino acids	-5.95047	-4.37793	13/78	11676,12035,15926,15929,18563,18642,18648,18746,67834,110639,110695,170718,269951	Aldoc,Bcat1,Idh1,Idh3g,Pcx,Pfkm,Pgam1,Pkm,Idh3a,Prps2,Aldh7a1,Idh3b,Idh2
12_Member	GO Biological Processes	GO:0072350	tricarboxylic acid metabolic process	-5.18372	-3.68367	6/16	14661,15926,15929,67834,170718,269951	Glud1,Idh1,Idh3g,Idh3a,Idh3b,Idh2
12_Member	GO Biological Processes	GO:0006104	succinyl-CoA metabolic process	-4.54781	-3.03092	3/8	18293,20916,56451	Ogdh,Sucla2,Suclg1
13_Summary	GO Biological Processes	GO:0050808	synapse organization	-17.0503	-14.4675	58/491	11461,11519,11735,11816,11820,11848,12032,12217,12323,12387,12568,13004,13043,13191,14406,14810,14812,15387,17762,17918,17920,18164,18189,18645,19122,19280,19339,20616,20617,20743,22154,22631,23988,26556,26875,29811,53328,53972,56013,56320,58234,65114,66797,70620,74117,83767,104027,104069,110891,210274,217692,232333,235604,238988,240057,319504,320840,329165,11426,11472,13383,13829,14251,16971,184…	Actb,Add2,Ank3,Apoe,App,Rhoa,Bcan,Bsn,Camk2b,Ctnnb1,Cdk5,Ncan,Cttn,Dctn1,Gabrg2,Grin1,Grin2b,Hnrnpk,Mapt,Myo5a,Myo6,Nptx1,Nrxn1,Pfn2,Prnp,Ptprs,Rab3a,Snap91,Snca,Sptbn2,Tubb5,Ywhaz,Pin1,Homer1,Pclo,Ndrg2,Pgrmc1,Ngef,Srcin1,Dbn1,Shank3,Vps35,Cntnap2,Ube2v2,Actr3,Wasf1,Synpo,Sncb,Slc8a2,Shank2,Sipa1l1,Slc6a1,Camkv,Erc2,Syngap1,Nrcam,Negr1,Abi2,Macf1,Actn2,Dlg1,Dmtn,Flot1,Lrp1,Cldn11,Pdcd6ip,Src,Thy…
13_Member	GO Biological Processes	GO:0050808	synapse organization	-17.0503	-14.4675	58/491	11461,11519,11735,11816,11820,11848,12032,12217,12323,12387,12568,13004,13043,13191,14406,14810,14812,15387,17762,17918,17920,18164,18189,18645,19122,19280,19339,20616,20617,20743,22154,22631,23988,26556,26875,29811,53328,53972,56013,56320,58234,65114,66797,70620,74117,83767,104027,104069,110891,210274,217692,232333,235604,238988,240057,319504,320840,329165	Actb,Add2,Ank3,Apoe,App,Rhoa,Bcan,Bsn,Camk2b,Ctnnb1,Cdk5,Ncan,Cttn,Dctn1,Gabrg2,Grin1,Grin2b,Hnrnpk,Mapt,Myo5a,Myo6,Nptx1,Nrxn1,Pfn2,Prnp,Ptprs,Rab3a,Snap91,Snca,Sptbn2,Tubb5,Ywhaz,Pin1,Homer1,Pclo,Ndrg2,Pgrmc1,Ngef,Srcin1,Dbn1,Shank3,Vps35,Cntnap2,Ube2v2,Actr3,Wasf1,Synpo,Sncb,Slc8a2,Shank2,Sipa1l1,Slc6a1,Camkv,Erc2,Syngap1,Nrcam,Negr1,Abi2
13_Member	GO Biological Processes	GO:0034330	cell junction organization	-16.6827	-14.1251	74/766	11426,11461,11472,11519,11735,11816,11820,11848,12032,12217,12323,12387,12568,13004,13043,13191,13383,13829,14251,14406,14810,14812,15387,16971,17762,17918,17920,18164,18189,18417,18571,18645,19122,19280,19339,20616,20617,20743,20779,21838,22154,22631,23988,26556,26875,29811,53328,53972,56013,56320,58234,65114,66797,70620,72349,74117,76499,83767,104027,104069,109620,109711,110891,210274,217692,23…	Macf1,Actb,Actn2,Add2,Ank3,Apoe,App,Rhoa,Bcan,Bsn,Camk2b,Ctnnb1,Cdk5,Ncan,Cttn,Dctn1,Dlg1,Dmtn,Flot1,Gabrg2,Grin1,Grin2b,Hnrnpk,Lrp1,Mapt,Myo5a,Myo6,Nptx1,Nrxn1,Cldn11,Pdcd6ip,Pfn2,Prnp,Ptprs,Rab3a,Snap91,Snca,Sptbn2,Src,Thy1,Tubb5,Ywhaz,Pin1,Homer1,Pclo,Ndrg2,Pgrmc1,Ngef,Srcin1,Dbn1,Shank3,Vps35,Cntnap2,Ube2v2,Dusp3,Actr3,Clasp2,Wasf1,Synpo,Sncb,Dsp,Actn1,Slc8a2,Shank2,Sipa1l1,Iqsec1,Slc6a1,Coro…
13_Member	GO Biological Processes	GO:0050803	regulation of synapse structure or activity	-10.9183	-8.95251	34/271	11816,11820,11848,12323,12568,13004,13191,14810,14812,15387,18164,18189,19122,19280,20616,20617,22154,22631,26556,53328,53972,56013,56320,58234,65114,70620,74117,210274,217692,235604,240057,319504,320840,329165	Apoe,App,Rhoa,Camk2b,Cdk5,Ncan,Dctn1,Grin1,Grin2b,Hnrnpk,Nptx1,Nrxn1,Prnp,Ptprs,Snap91,Snca,Tubb5,Ywhaz,Homer1,Pgrmc1,Ngef,Srcin1,Dbn1,Shank3,Vps35,Ube2v2,Actr3,Shank2,Sipa1l1,Camkv,Syngap1,Nrcam,Negr1,Abi2
13_Member	GO Biological Processes	GO:0050807	regulation of synapse organization	-10.6159	-8.68504	33/263	11816,11820,11848,12323,12568,13004,13191,14810,14812,15387,18164,18189,19122,19280,20616,20617,22154,22631,26556,53328,53972,56013,56320,58234,65114,70620,74117,210274,217692,235604,319504,320840,329165	Apoe,App,Rhoa,Camk2b,Cdk5,Ncan,Dctn1,Grin1,Grin2b,Hnrnpk,Nptx1,Nrxn1,Prnp,Ptprs,Snap91,Snca,Tubb5,Ywhaz,Homer1,Pgrmc1,Ngef,Srcin1,Dbn1,Shank3,Vps35,Ube2v2,Actr3,Shank2,Sipa1l1,Camkv,Nrcam,Negr1,Abi2
13_Member	GO Biological Processes	GO:0106027	neuron projection organization	-10.457	-8.54436	21/109	11816,11820,12323,12568,13043,13191,14810,14812,17754,19122,26556,53972,56013,56320,58234,65114,66797,74117,217692,232975,329165	Apoe,App,Camk2b,Cdk5,Cttn,Dctn1,Grin1,Grin2b,Map1a,Prnp,Homer1,Ngef,Srcin1,Dbn1,Shank3,Vps35,Cntnap2,Actr3,Sipa1l1,Atp1a3,Abi2
13_Member	GO Biological Processes	GO:0099175	regulation of postsynapse organization	-10.3	-8.3948	21/111	11816,11820,12323,12568,14810,14812,15387,18164,18189,19122,19280,26556,53972,56013,56320,58234,65114,74117,217692,319504,329165	Apoe,App,Camk2b,Cdk5,Grin1,Grin2b,Hnrnpk,Nptx1,Nrxn1,Prnp,Ptprs,Homer1,Ngef,Srcin1,Dbn1,Shank3,Vps35,Actr3,Sipa1l1,Nrcam,Abi2
13_Member	GO Biological Processes	GO:0099173	postsynapse organization	-9.96465	-8.09446	28/205	11461,11816,11820,12323,12568,13043,14810,14812,15387,18164,18189,19122,19280,20743,26556,29811,53972,56013,56320,58234,65114,66797,74117,210274,217692,240057,319504,329165	Actb,Apoe,App,Camk2b,Cdk5,Cttn,Grin1,Grin2b,Hnrnpk,Nptx1,Nrxn1,Prnp,Ptprs,Sptbn2,Homer1,Ndrg2,Ngef,Srcin1,Dbn1,Shank3,Vps35,Cntnap2,Actr3,Shank2,Sipa1l1,Syngap1,Nrcam,Abi2
13_Member	GO Biological Processes	GO:0034329	cell junction assembly	-8.87855	-7.10595	41/442	11426,11461,11472,11519,11820,11848,12217,12387,12568,13043,13383,13829,14251,14406,14810,16971,17762,17920,18164,18189,18417,18571,19280,20617,20743,20779,21838,26875,58234,65114,66797,70620,72349,74117,76499,109711,210274,217692,235431,320840,329165	Macf1,Actb,Actn2,Add2,App,Rhoa,Bsn,Ctnnb1,Cdk5,Cttn,Dlg1,Dmtn,Flot1,Gabrg2,Grin1,Lrp1,Mapt,Myo6,Nptx1,Nrxn1,Cldn11,Pdcd6ip,Ptprs,Snca,Sptbn2,Src,Thy1,Pclo,Shank3,Vps35,Cntnap2,Ube2v2,Dusp3,Actr3,Clasp2,Actn1,Shank2,Sipa1l1,Coro2b,Negr1,Abi2
13_Member	GO Biological Processes	GO:0097061	dendritic spine organization	-8.48237	-6.73459	18/101	11816,11820,12323,12568,13043,14810,14812,19122,26556,53972,56013,56320,58234,65114,66797,74117,217692,329165	Apoe,App,Camk2b,Cdk5,Cttn,Grin1,Grin2b,Prnp,Homer1,Ngef,Srcin1,Dbn1,Shank3,Vps35,Cntnap2,Actr3,Sipa1l1,Abi2
13_Member	GO Biological Processes	GO:0007416	synapse assembly	-6.54145	-4.92429	22/193	11519,11820,12217,12568,14406,14810,17762,17920,18164,18189,19280,20617,20743,26875,58234,65114,66797,70620,74117,210274,217692,320840	Add2,App,Bsn,Cdk5,Gabrg2,Grin1,Mapt,Myo6,Nptx1,Nrxn1,Ptprs,Snca,Sptbn2,Pclo,Shank3,Vps35,Cntnap2,Ube2v2,Actr3,Shank2,Sipa1l1,Negr1
13_Member	GO Biological Processes	GO:0016358	dendrite development	-5.93636	-4.3672	28/313	11308,11816,11820,11848,12323,12568,14810,15387,17754,17755,17920,19055,19280,23969,29859,50932,53972,56013,56320,57138,58234,74117,217124,217692,224617,232227,240057,329165	Abi1,Apoe,App,Rhoa,Camk2b,Cdk5,Grin1,Hnrnpk,Map1a,Map1b,Myo6,Ppp3ca,Ptprs,Pacsin1,Sult4a1,Mink1,Ngef,Srcin1,Dbn1,Slc12a5,Shank3,Actr3,Ppp1r9b,Sipa1l1,Tbc1d24,Iqsec1,Syngap1,Abi2
13_Member	GO Biological Processes	GO:0061001	regulation of dendritic spine morphogenesis	-4.16753	-2.75763	9/56	12323,12568,53972,56013,56320,58234,74117,217692,329165	Camk2b,Cdk5,Ngef,Srcin1,Dbn1,Shank3,Actr3,Sipa1l1,Abi2
13_Member	GO Biological Processes	GO:1901888	regulation of cell junction assembly	-4.02007	-2.62249	19/220	11426,11820,13829,14251,14810,16971,18164,18189,19280,20617,20779,21838,66797,70620,72349,74117,76499,217692,320840	Macf1,App,Dmtn,Flot1,Grin1,Lrp1,Nptx1,Nrxn1,Ptprs,Snca,Src,Thy1,Cntnap2,Ube2v2,Dusp3,Actr3,Clasp2,Sipa1l1,Negr1
14_Summary	GO Biological Processes	GO:0098655	cation transmembrane transport	-16.7635	-14.1977	75/781	11472,11735,11820,11932,11938,11947,11949,11958,11964,11972,11973,11975,11984,12034,12293,12313,12568,13167,13383,13483,14167,14225,14381,14467,14697,14810,14812,15444,16438,16498,17254,17719,17918,17992,18189,18795,18823,19052,19122,20191,20496,20512,20617,21838,22318,22333,22627,24012,26556,26941,30948,50932,56384,57138,57440,58234,66972,67972,72821,75406,76376,94229,98660,108058,109676,110876,…	Actn2,Ank3,App,Atp1b2,Atp2a2,Atp5b,Atp5c1,Atp5k,Atp6v1a,Atp6v0d1,Atp6v1e1,Atp6v0a1,Atp6v0c,Phb2,Cacna2d1,Calm1,Cdk5,Dbi,Dlg1,Dpp6,Fgf12,Fkbp1a,G6pdx,Nipsnap2,Gnb5,Grin1,Grin2b,Hpca,Itpr1,Kcnab2,Slc3a2,ND4,Myo5a,Ndufa4,Nrxn1,Plcb1,Plp1,Ppp2ca,Prnp,Ryr2,Slc12a2,Slc1a3,Snca,Thy1,Vamp2,Vdac1,Ywhae,Rgs7,Homer1,Slc9a3r1,Bin1,Mink1,Letm1,Slc12a5,Ehd3,Shank3,Slc25a23,Atp2b1,Scn2b,Ndufs7,Slc24a2,Slc4a10,A…
14_Member	GO Biological Processes	GO:0098655	cation transmembrane transport	-16.7635	-14.1977	75/781	11472,11735,11820,11932,11938,11947,11949,11958,11964,11972,11973,11975,11984,12034,12293,12313,12568,13167,13383,13483,14167,14225,14381,14467,14697,14810,14812,15444,16438,16498,17254,17719,17918,17992,18189,18795,18823,19052,19122,20191,20496,20512,20617,21838,22318,22333,22627,24012,26556,26941,30948,50932,56384,57138,57440,58234,66972,67972,72821,75406,76376,94229,98660,108058,109676,110876,…	Actn2,Ank3,App,Atp1b2,Atp2a2,Atp5b,Atp5c1,Atp5k,Atp6v1a,Atp6v0d1,Atp6v1e1,Atp6v0a1,Atp6v0c,Phb2,Cacna2d1,Calm1,Cdk5,Dbi,Dlg1,Dpp6,Fgf12,Fkbp1a,G6pdx,Nipsnap2,Gnb5,Grin1,Grin2b,Hpca,Itpr1,Kcnab2,Slc3a2,ND4,Myo5a,Ndufa4,Nrxn1,Plcb1,Plp1,Ppp2ca,Prnp,Ryr2,Slc12a2,Slc1a3,Snca,Thy1,Vamp2,Vdac1,Ywhae,Rgs7,Homer1,Slc9a3r1,Bin1,Mink1,Letm1,Slc12a5,Ehd3,Shank3,Slc25a23,Atp2b1,Scn2b,Ndufs7,Slc24a2,Slc4a10,A…
14_Member	GO Biological Processes	GO:0098662	inorganic cation transmembrane transport	-16.2376	-13.734	69/693	11472,11735,11932,11938,11947,11949,11958,11964,11972,11973,11975,11984,12034,12293,12313,12568,13167,13383,13483,14167,14225,14381,14467,14697,14810,14812,15444,16438,16498,17719,17918,17992,18795,18823,19052,19122,20191,20496,20512,20617,21838,22318,22333,22627,24012,26941,30948,56384,57138,57440,66972,67972,72821,75406,76376,94229,98660,108058,109676,110876,110891,215999,229706,232333,232975,2…	Actn2,Ank3,Atp1b2,Atp2a2,Atp5b,Atp5c1,Atp5k,Atp6v1a,Atp6v0d1,Atp6v1e1,Atp6v0a1,Atp6v0c,Phb2,Cacna2d1,Calm1,Cdk5,Dbi,Dlg1,Dpp6,Fgf12,Fkbp1a,G6pdx,Nipsnap2,Gnb5,Grin1,Grin2b,Hpca,Itpr1,Kcnab2,ND4,Myo5a,Ndufa4,Plcb1,Plp1,Ppp2ca,Prnp,Ryr2,Slc12a2,Slc1a3,Snca,Thy1,Vamp2,Vdac1,Ywhae,Rgs7,Slc9a3r1,Bin1,Letm1,Slc12a5,Ehd3,Slc25a23,Atp2b1,Scn2b,Ndufs7,Slc24a2,Slc4a10,Atp1a2,Camk2d,Ank2,Scn2a,Slc8a2,Mcu,Sl…
14_Member	GO Biological Processes	GO:0098660	inorganic ion transmembrane transport	-15.5446	-13.1016	71/750	11472,11735,11932,11938,11947,11949,11958,11964,11972,11973,11975,11984,12034,12293,12313,12568,13167,13383,13483,14167,14225,14381,14406,14467,14697,14810,14812,15444,16438,16498,17719,17918,17992,18795,18823,19052,19122,20191,20496,20512,20617,21838,22318,22333,22627,24012,26941,30948,56384,57138,57440,66972,67863,67972,72821,75406,76376,94229,98660,108058,109676,110876,110891,215999,229706,232…	Actn2,Ank3,Atp1b2,Atp2a2,Atp5b,Atp5c1,Atp5k,Atp6v1a,Atp6v0d1,Atp6v1e1,Atp6v0a1,Atp6v0c,Phb2,Cacna2d1,Calm1,Cdk5,Dbi,Dlg1,Dpp6,Fgf12,Fkbp1a,G6pdx,Gabrg2,Nipsnap2,Gnb5,Grin1,Grin2b,Hpca,Itpr1,Kcnab2,ND4,Myo5a,Ndufa4,Plcb1,Plp1,Ppp2ca,Prnp,Ryr2,Slc12a2,Slc1a3,Snca,Thy1,Vamp2,Vdac1,Ywhae,Rgs7,Slc9a3r1,Bin1,Letm1,Slc12a5,Ehd3,Slc25a23,Slc25a11,Atp2b1,Scn2b,Ndufs7,Slc24a2,Slc4a10,Atp1a2,Camk2d,Ank2,Scn…
14_Member	GO Biological Processes	GO:1904062	regulation of cation transmembrane transport	-12.8436	-10.6559	44/377	11472,11735,11820,11932,12034,12293,12313,12568,13167,13383,13483,14167,14225,14381,14467,14697,15444,16498,17918,17992,18189,18795,18823,19052,19122,20191,20617,21838,22318,22333,22627,24012,26556,26941,30948,50932,57440,58234,72821,98660,108058,109676,333433,381290	Actn2,Ank3,App,Atp1b2,Phb2,Cacna2d1,Calm1,Cdk5,Dbi,Dlg1,Dpp6,Fgf12,Fkbp1a,G6pdx,Nipsnap2,Gnb5,Hpca,Kcnab2,Myo5a,Ndufa4,Nrxn1,Plcb1,Plp1,Ppp2ca,Prnp,Ryr2,Snca,Thy1,Vamp2,Vdac1,Ywhae,Rgs7,Homer1,Slc9a3r1,Bin1,Mink1,Ehd3,Shank3,Scn2b,Atp1a2,Camk2d,Ank2,Gpd1l,Atp2b4
14_Member	GO Biological Processes	GO:0043269	regulation of ion transport	-12.4794	-10.3589	65/749	11472,11735,11820,11848,11932,12034,12293,12313,12349,12387,12568,12934,13167,13383,13483,14167,14225,14381,14467,14678,14681,14683,14697,14810,14812,15444,16438,16498,17918,17992,18189,18795,18823,19052,19122,19339,20191,20496,20617,21838,22318,22333,22627,24012,26556,26941,30948,50932,57440,58234,65106,67972,68585,72821,98660,108058,108068,109676,109731,110876,229709,232333,268860,333433,381290	Actn2,Ank3,App,Rhoa,Atp1b2,Phb2,Cacna2d1,Calm1,Car2,Ctnnb1,Cdk5,Dpysl2,Dbi,Dlg1,Dpp6,Fgf12,Fkbp1a,G6pdx,Nipsnap2,Gnai2,Gnao1,Gnas,Gnb5,Grin1,Grin2b,Hpca,Itpr1,Kcnab2,Myo5a,Ndufa4,Nrxn1,Plcb1,Plp1,Ppp2ca,Prnp,Rab3a,Ryr2,Slc12a2,Snca,Thy1,Vamp2,Vdac1,Ywhae,Rgs7,Homer1,Slc9a3r1,Bin1,Mink1,Ehd3,Shank3,Arl6ip5,Atp2b1,Rtn4,Scn2b,Atp1a2,Camk2d,Grm2,Ank2,Maob,Scn2a,Ahcyl1,Slc6a1,Abat,Gpd1l,Atp2b4
14_Member	GO Biological Processes	GO:0010959	regulation of metal ion transport	-12.1169	-10.0338	47/444	11472,11735,11848,11932,12293,12313,12387,12568,13167,13383,13483,14167,14225,14381,14467,14678,14681,14683,14697,14810,15444,16438,16498,17918,18795,18823,19052,19122,20191,20617,21838,22318,22333,22627,24012,26556,26941,30948,57440,67972,72821,98660,108058,109676,229709,333433,381290	Actn2,Ank3,Rhoa,Atp1b2,Cacna2d1,Calm1,Ctnnb1,Cdk5,Dbi,Dlg1,Dpp6,Fgf12,Fkbp1a,G6pdx,Nipsnap2,Gnai2,Gnao1,Gnas,Gnb5,Grin1,Hpca,Itpr1,Kcnab2,Myo5a,Plcb1,Plp1,Ppp2ca,Prnp,Ryr2,Snca,Thy1,Vamp2,Vdac1,Ywhae,Rgs7,Homer1,Slc9a3r1,Bin1,Ehd3,Atp2b1,Scn2b,Atp1a2,Camk2d,Ank2,Ahcyl1,Gpd1l,Atp2b4
14_Member	GO Biological Processes	GO:0032409	regulation of transporter activity	-11.6931	-9.64174	37/298	11461,11472,11735,11820,11932,12034,12293,12313,12568,13383,14167,14225,14467,14697,15444,17918,17992,18189,18795,19052,19122,20191,20617,20974,22318,22627,26556,26941,50932,57440,58234,72821,98660,108058,109676,229709,333433	Actb,Actn2,Ank3,App,Atp1b2,Phb2,Cacna2d1,Calm1,Cdk5,Dlg1,Fgf12,Fkbp1a,Nipsnap2,Gnb5,Hpca,Myo5a,Ndufa4,Nrxn1,Plcb1,Ppp2ca,Prnp,Ryr2,Snca,Syngr3,Vamp2,Ywhae,Homer1,Slc9a3r1,Mink1,Ehd3,Shank3,Scn2b,Atp1a2,Camk2d,Ank2,Ahcyl1,Gpd1l
14_Member	GO Biological Processes	GO:0022898	regulation of transmembrane transporter activity	-11.6599	-9.61104	36/284	11461,11472,11735,11820,11932,12034,12293,12313,12568,13383,14167,14225,14467,14697,15444,17918,17992,18189,18795,19052,19122,20191,20617,22318,22627,26556,26941,50932,57440,58234,72821,98660,108058,109676,229709,333433	Actb,Actn2,Ank3,App,Atp1b2,Phb2,Cacna2d1,Calm1,Cdk5,Dlg1,Fgf12,Fkbp1a,Nipsnap2,Gnb5,Hpca,Myo5a,Ndufa4,Nrxn1,Plcb1,Ppp2ca,Prnp,Ryr2,Snca,Vamp2,Ywhae,Homer1,Slc9a3r1,Mink1,Ehd3,Shank3,Scn2b,Atp1a2,Camk2d,Ank2,Ahcyl1,Gpd1l
14_Member	GO Biological Processes	GO:0032412	regulation of ion transmembrane transporter activity	-10.7844	-8.83708	34/274	11472,11735,11820,11932,12034,12293,12313,12568,13383,14167,14225,14467,14697,15444,17918,17992,18189,18795,19052,19122,20191,22318,22627,26556,26941,50932,57440,58234,72821,98660,108058,109676,229709,333433	Actn2,Ank3,App,Atp1b2,Phb2,Cacna2d1,Calm1,Cdk5,Dlg1,Fgf12,Fkbp1a,Nipsnap2,Gnb5,Hpca,Myo5a,Ndufa4,Nrxn1,Plcb1,Ppp2ca,Prnp,Ryr2,Vamp2,Ywhae,Homer1,Slc9a3r1,Mink1,Ehd3,Shank3,Scn2b,Atp1a2,Camk2d,Ank2,Ahcyl1,Gpd1l
14_Member	GO Biological Processes	GO:0006816	calcium ion transport	-10.7448	-8.80347	44/434	11749,11848,11938,12293,12313,12323,12325,12387,12568,13167,14225,14381,14467,14678,14681,14697,14810,14812,15444,16438,17918,18823,19052,19055,19122,20191,20617,21838,22333,22627,26556,30948,56384,57440,66972,67972,76376,98660,108058,109676,110891,215999,320707,381290	Anxa6,Rhoa,Atp2a2,Cacna2d1,Calm1,Camk2b,Camk2g,Ctnnb1,Cdk5,Dbi,Fkbp1a,G6pdx,Nipsnap2,Gnai2,Gnao1,Gnb5,Grin1,Grin2b,Hpca,Itpr1,Myo5a,Plp1,Ppp2ca,Ppp3ca,Prnp,Ryr2,Snca,Thy1,Vdac1,Ywhae,Homer1,Bin1,Letm1,Ehd3,Slc25a23,Atp2b1,Slc24a2,Atp1a2,Camk2d,Ank2,Slc8a2,Mcu,Atp2b3,Atp2b4
14_Member	GO Biological Processes	GO:0070588	calcium ion transmembrane transport	-10.4872	-8.57049	35/296	11938,12293,12313,12568,13167,14225,14381,14467,14697,14810,14812,15444,16438,17918,18823,19052,19122,20191,20617,21838,22333,22627,30948,56384,57440,66972,67972,76376,98660,108058,109676,110891,215999,320707,381290	Atp2a2,Cacna2d1,Calm1,Cdk5,Dbi,Fkbp1a,G6pdx,Nipsnap2,Gnb5,Grin1,Grin2b,Hpca,Itpr1,Myo5a,Plp1,Ppp2ca,Prnp,Ryr2,Snca,Thy1,Vdac1,Ywhae,Bin1,Letm1,Ehd3,Slc25a23,Atp2b1,Slc24a2,Atp1a2,Camk2d,Ank2,Slc8a2,Mcu,Atp2b3,Atp2b4
14_Member	GO Biological Processes	GO:0043270	positive regulation of ion transport	-10.4103	-8.49958	37/329	11472,11735,11932,12293,12313,12568,12934,13167,13383,13483,14167,14381,14467,14683,14810,14812,16438,17918,17992,18795,18823,20191,20496,20617,21838,24012,26556,26941,57440,58234,67972,68585,109676,229709,232333,268860,333433	Actn2,Ank3,Atp1b2,Cacna2d1,Calm1,Cdk5,Dpysl2,Dbi,Dlg1,Dpp6,Fgf12,G6pdx,Nipsnap2,Gnas,Grin1,Grin2b,Itpr1,Myo5a,Ndufa4,Plcb1,Plp1,Ryr2,Slc12a2,Snca,Thy1,Rgs7,Homer1,Slc9a3r1,Ehd3,Shank3,Atp2b1,Rtn4,Ank2,Ahcyl1,Slc6a1,Abat,Gpd1l
14_Member	GO Biological Processes	GO:0034765	regulation of ion transmembrane transport	-10.3576	-8.45057	47/498	11472,11735,11820,11932,12034,12293,12313,12568,13167,13383,13483,14167,14225,14381,14467,14697,15444,16498,17918,17992,18189,18795,18823,19052,19122,20191,20617,21838,22318,22333,22627,24012,26556,26941,30948,50932,57440,58234,65106,72821,98660,108058,109676,110876,229709,333433,381290	Actn2,Ank3,App,Atp1b2,Phb2,Cacna2d1,Calm1,Cdk5,Dbi,Dlg1,Dpp6,Fgf12,Fkbp1a,G6pdx,Nipsnap2,Gnb5,Hpca,Kcnab2,Myo5a,Ndufa4,Nrxn1,Plcb1,Plp1,Ppp2ca,Prnp,Ryr2,Snca,Thy1,Vamp2,Vdac1,Ywhae,Rgs7,Homer1,Slc9a3r1,Bin1,Mink1,Ehd3,Shank3,Arl6ip5,Scn2b,Atp1a2,Camk2d,Ank2,Scn2a,Ahcyl1,Gpd1l,Atp2b4
14_Member	GO Biological Processes	GO:0098771	inorganic ion homeostasis	-9.63599	-7.80134	61/790	11735,11749,11776,11816,11820,11932,11938,11947,11964,11972,11975,11984,12293,12307,12308,12313,12349,12568,13167,14225,14678,14683,14688,14810,14812,15289,15369,16438,16971,17918,19122,19309,19349,20191,20496,20512,20617,20656,21838,22627,26413,26941,56384,57138,66437,66972,67972,76376,94229,98660,104027,108058,109676,110891,215999,229877,232975,235380,276770,320707,381290	Ank3,Anxa6,Ap3d1,Apoe,App,Atp1b2,Atp2a2,Atp5b,Atp6v1a,Atp6v0d1,Atp6v0a1,Atp6v0c,Cacna2d1,Calb1,Calb2,Calm1,Car2,Cdk5,Dbi,Fkbp1a,Gnai2,Gnas,Gnb1,Grin1,Grin2b,Hmgb1,Hmox2,Itpr1,Lrp1,Myo5a,Prnp,Pygm,Rab7,Ryr2,Slc12a2,Slc1a3,Snca,Sod2,Thy1,Ywhae,Mapk1,Slc9a3r1,Letm1,Slc12a5,Fis1,Slc25a23,Atp2b1,Slc24a2,Slc4a10,Atp1a2,Synpo,Camk2d,Ank2,Slc8a2,Mcu,Rap1gds1,Atp1a3,Dmxl2,Eif5a,Atp2b3,Atp2b4
14_Member	GO Biological Processes	GO:0055080	cation homeostasis	-9.50712	-7.6832	60/776	11735,11749,11776,11816,11820,11932,11938,11947,11964,11972,11975,11984,12293,12307,12308,12313,12349,12568,13167,14225,14678,14683,14688,14810,14812,15289,15369,16438,16971,17918,19122,19309,19349,20191,20496,20512,20617,20656,21838,22627,26413,56384,57138,66437,66972,67972,76376,94229,98660,104027,108058,109676,110891,215999,229877,232975,235380,276770,320707,381290	Ank3,Anxa6,Ap3d1,Apoe,App,Atp1b2,Atp2a2,Atp5b,Atp6v1a,Atp6v0d1,Atp6v0a1,Atp6v0c,Cacna2d1,Calb1,Calb2,Calm1,Car2,Cdk5,Dbi,Fkbp1a,Gnai2,Gnas,Gnb1,Grin1,Grin2b,Hmgb1,Hmox2,Itpr1,Lrp1,Myo5a,Prnp,Pygm,Rab7,Ryr2,Slc12a2,Slc1a3,Snca,Sod2,Thy1,Ywhae,Mapk1,Letm1,Slc12a5,Fis1,Slc25a23,Atp2b1,Slc24a2,Slc4a10,Atp1a2,Synpo,Camk2d,Ank2,Slc8a2,Mcu,Rap1gds1,Atp1a3,Dmxl2,Eif5a,Atp2b3,Atp2b4
14_Member	GO Biological Processes	GO:0006873	cellular ion homeostasis	-9.37697	-7.56203	56/703	11749,11776,11816,11820,11932,11938,11947,11964,11972,11975,11984,12293,12307,12308,12313,12349,12568,13167,14225,14688,14810,14812,15289,16438,16971,17918,19122,19309,19349,20191,20496,20512,20617,21838,22627,26413,26941,56384,57138,66437,66972,67972,76376,94229,98660,104027,108058,109676,110891,215999,229877,232975,235380,276770,320707,381290	Anxa6,Ap3d1,Apoe,App,Atp1b2,Atp2a2,Atp5b,Atp6v1a,Atp6v0d1,Atp6v0a1,Atp6v0c,Cacna2d1,Calb1,Calb2,Calm1,Car2,Cdk5,Dbi,Fkbp1a,Gnb1,Grin1,Grin2b,Hmgb1,Itpr1,Lrp1,Myo5a,Prnp,Pygm,Rab7,Ryr2,Slc12a2,Slc1a3,Snca,Thy1,Ywhae,Mapk1,Slc9a3r1,Letm1,Slc12a5,Fis1,Slc25a23,Atp2b1,Slc24a2,Slc4a10,Atp1a2,Synpo,Camk2d,Ank2,Slc8a2,Mcu,Rap1gds1,Atp1a3,Dmxl2,Eif5a,Atp2b3,Atp2b4
14_Member	GO Biological Processes	GO:0030003	cellular cation homeostasis	-9.31979	-7.50928	55/686	11749,11776,11816,11820,11932,11938,11947,11964,11972,11975,11984,12293,12307,12308,12313,12349,12568,13167,14225,14688,14810,14812,15289,16438,16971,17918,19122,19309,19349,20191,20496,20512,20617,21838,22627,26413,56384,57138,66437,66972,67972,76376,94229,98660,104027,108058,109676,110891,215999,229877,232975,235380,276770,320707,381290	Anxa6,Ap3d1,Apoe,App,Atp1b2,Atp2a2,Atp5b,Atp6v1a,Atp6v0d1,Atp6v0a1,Atp6v0c,Cacna2d1,Calb1,Calb2,Calm1,Car2,Cdk5,Dbi,Fkbp1a,Gnb1,Grin1,Grin2b,Hmgb1,Itpr1,Lrp1,Myo5a,Prnp,Pygm,Rab7,Ryr2,Slc12a2,Slc1a3,Snca,Thy1,Ywhae,Mapk1,Letm1,Slc12a5,Fis1,Slc25a23,Atp2b1,Slc24a2,Slc4a10,Atp1a2,Synpo,Camk2d,Ank2,Slc8a2,Mcu,Rap1gds1,Atp1a3,Dmxl2,Eif5a,Atp2b3,Atp2b4
14_Member	GO Biological Processes	GO:0034762	regulation of transmembrane transport	-9.10426	-7.30817	50/599	11461,11472,11735,11820,11932,12034,12293,12313,12349,12568,13167,13383,13483,14167,14225,14381,14467,14697,15444,16498,16592,17918,17992,18189,18795,18823,19052,19122,20191,20617,21838,22318,22333,22627,24012,26556,26941,30948,50932,57440,58234,65106,72821,98660,108058,109676,110876,229709,333433,381290	Actb,Actn2,Ank3,App,Atp1b2,Phb2,Cacna2d1,Calm1,Car2,Cdk5,Dbi,Dlg1,Dpp6,Fgf12,Fkbp1a,G6pdx,Nipsnap2,Gnb5,Hpca,Kcnab2,Fabp5,Myo5a,Ndufa4,Nrxn1,Plcb1,Plp1,Ppp2ca,Prnp,Ryr2,Snca,Thy1,Vamp2,Vdac1,Ywhae,Rgs7,Homer1,Slc9a3r1,Bin1,Mink1,Ehd3,Shank3,Arl6ip5,Scn2b,Atp1a2,Camk2d,Ank2,Scn2a,Ahcyl1,Gpd1l,Atp2b4
14_Member	GO Biological Processes	GO:0051924	regulation of calcium ion transport	-8.39258	-6.65111	31/287	11848,12293,12313,12387,12568,13167,14225,14381,14467,14678,14681,14697,14810,15444,16438,17918,18823,19052,19122,20191,20617,21838,22333,22627,26556,30948,57440,67972,98660,108058,109676	Rhoa,Cacna2d1,Calm1,Ctnnb1,Cdk5,Dbi,Fkbp1a,G6pdx,Nipsnap2,Gnai2,Gnao1,Gnb5,Grin1,Hpca,Itpr1,Myo5a,Plp1,Ppp2ca,Prnp,Ryr2,Snca,Thy1,Vdac1,Ywhae,Homer1,Bin1,Ehd3,Atp2b1,Atp1a2,Camk2d,Ank2
14_Member	GO Biological Processes	GO:1903169	regulation of calcium ion transmembrane transport	-8.02078	-6.30246	23/174	12293,12313,12568,13167,14225,14381,14467,14697,15444,17918,18823,19052,19122,20191,20617,21838,22333,22627,30948,57440,98660,108058,109676	Cacna2d1,Calm1,Cdk5,Dbi,Fkbp1a,G6pdx,Nipsnap2,Gnb5,Hpca,Myo5a,Plp1,Ppp2ca,Prnp,Ryr2,Snca,Thy1,Vdac1,Ywhae,Bin1,Ehd3,Atp1a2,Camk2d,Ank2
14_Member	GO Biological Processes	GO:0060401	cytosolic calcium ion transport	-7.94708	-6.23348	24/190	11938,12293,12313,13167,14225,14810,14812,16438,17918,19122,20191,20617,21838,22333,22627,56384,66972,67972,76376,108058,109676,110891,215999,320707	Atp2a2,Cacna2d1,Calm1,Dbi,Fkbp1a,Grin1,Grin2b,Itpr1,Myo5a,Prnp,Ryr2,Snca,Thy1,Vdac1,Ywhae,Letm1,Slc25a23,Atp2b1,Slc24a2,Camk2d,Ank2,Slc8a2,Mcu,Atp2b3
14_Member	GO Biological Processes	GO:0055065	metal ion homeostasis	-7.71748	-6.02001	52/700	11735,11749,11776,11816,11820,11932,11938,11964,11972,12293,12307,12308,12313,12568,13167,14225,14678,14683,14688,14810,14812,15289,15369,16438,16971,17918,19122,19309,20191,20496,20512,20617,20656,21838,22627,56384,57138,66437,66972,67972,76376,98660,104027,108058,109676,110891,215999,229877,232975,276770,320707,381290	Ank3,Anxa6,Ap3d1,Apoe,App,Atp1b2,Atp2a2,Atp6v1a,Atp6v0d1,Cacna2d1,Calb1,Calb2,Calm1,Cdk5,Dbi,Fkbp1a,Gnai2,Gnas,Gnb1,Grin1,Grin2b,Hmgb1,Hmox2,Itpr1,Lrp1,Myo5a,Prnp,Pygm,Ryr2,Slc12a2,Slc1a3,Snca,Sod2,Thy1,Ywhae,Letm1,Slc12a5,Fis1,Slc25a23,Atp2b1,Slc24a2,Atp1a2,Synpo,Camk2d,Ank2,Slc8a2,Mcu,Rap1gds1,Atp1a3,Eif5a,Atp2b3,Atp2b4
14_Member	GO Biological Processes	GO:0006875	cellular metal ion homeostasis	-6.89059	-5.24727	46/619	11749,11776,11816,11820,11932,11938,11964,11972,12293,12307,12308,12313,12568,13167,14225,14688,14810,14812,15289,16438,16971,17918,19122,19309,20191,20496,20512,20617,21838,22627,56384,66437,66972,67972,76376,98660,104027,108058,109676,110891,215999,229877,232975,276770,320707,381290	Anxa6,Ap3d1,Apoe,App,Atp1b2,Atp2a2,Atp6v1a,Atp6v0d1,Cacna2d1,Calb1,Calb2,Calm1,Cdk5,Dbi,Fkbp1a,Gnb1,Grin1,Grin2b,Hmgb1,Itpr1,Lrp1,Myo5a,Prnp,Pygm,Ryr2,Slc12a2,Slc1a3,Snca,Thy1,Ywhae,Letm1,Fis1,Slc25a23,Atp2b1,Slc24a2,Atp1a2,Synpo,Camk2d,Ank2,Slc8a2,Mcu,Rap1gds1,Atp1a3,Eif5a,Atp2b3,Atp2b4
14_Member	GO Biological Processes	GO:0072507	divalent inorganic cation homeostasis	-6.82807	-5.18873	42/542	11735,11749,11776,11816,11820,11938,12293,12307,12308,12313,12568,13167,14225,14683,14688,14810,14812,15289,16438,16971,17918,19122,19309,20191,20617,21838,22627,56384,66437,66972,67972,76376,98660,104027,108058,109676,110891,215999,229877,276770,320707,381290	Ank3,Anxa6,Ap3d1,Apoe,App,Atp2a2,Cacna2d1,Calb1,Calb2,Calm1,Cdk5,Dbi,Fkbp1a,Gnas,Gnb1,Grin1,Grin2b,Hmgb1,Itpr1,Lrp1,Myo5a,Prnp,Pygm,Ryr2,Snca,Thy1,Ywhae,Letm1,Fis1,Slc25a23,Atp2b1,Slc24a2,Atp1a2,Synpo,Camk2d,Ank2,Slc8a2,Mcu,Rap1gds1,Eif5a,Atp2b3,Atp2b4
14_Member	GO Biological Processes	GO:0055074	calcium ion homeostasis	-6.73364	-5.10117	40/507	11749,11816,11820,11938,12293,12307,12308,12313,12568,13167,14225,14683,14688,14810,14812,15289,16438,16971,17918,19122,19309,20191,20617,21838,22627,56384,66437,66972,67972,76376,98660,104027,108058,109676,110891,215999,229877,276770,320707,381290	Anxa6,Apoe,App,Atp2a2,Cacna2d1,Calb1,Calb2,Calm1,Cdk5,Dbi,Fkbp1a,Gnas,Gnb1,Grin1,Grin2b,Hmgb1,Itpr1,Lrp1,Myo5a,Prnp,Pygm,Ryr2,Snca,Thy1,Ywhae,Letm1,Fis1,Slc25a23,Atp2b1,Slc24a2,Atp1a2,Synpo,Camk2d,Ank2,Slc8a2,Mcu,Rap1gds1,Eif5a,Atp2b3,Atp2b4
14_Member	GO Biological Processes	GO:0006874	cellular calcium ion homeostasis	-6.67766	-5.05003	39/490	11749,11816,11820,11938,12293,12307,12308,12313,12568,13167,14225,14688,14810,14812,15289,16438,16971,17918,19122,19309,20191,20617,21838,22627,56384,66437,66972,67972,76376,98660,104027,108058,109676,110891,215999,229877,276770,320707,381290	Anxa6,Apoe,App,Atp2a2,Cacna2d1,Calb1,Calb2,Calm1,Cdk5,Dbi,Fkbp1a,Gnb1,Grin1,Grin2b,Hmgb1,Itpr1,Lrp1,Myo5a,Prnp,Pygm,Ryr2,Snca,Thy1,Ywhae,Letm1,Fis1,Slc25a23,Atp2b1,Slc24a2,Atp1a2,Synpo,Camk2d,Ank2,Slc8a2,Mcu,Rap1gds1,Eif5a,Atp2b3,Atp2b4
14_Member	GO Biological Processes	GO:0034767	positive regulation of ion transmembrane transport	-6.54145	-4.92429	22/193	11472,11735,11932,12293,12313,12568,13167,13483,14381,14467,17918,17992,18795,18823,20191,20617,21838,24012,26941,57440,58234,109676	Actn2,Ank3,Atp1b2,Cacna2d1,Calm1,Cdk5,Dbi,Dpp6,G6pdx,Nipsnap2,Myo5a,Ndufa4,Plcb1,Plp1,Ryr2,Snca,Thy1,Rgs7,Slc9a3r1,Ehd3,Shank3,Ank2
14_Member	GO Biological Processes	GO:0072503	cellular divalent inorganic cation homeostasis	-6.49028	-4.8778	40/518	11749,11776,11816,11820,11938,12293,12307,12308,12313,12568,13167,14225,14688,14810,14812,15289,16438,16971,17918,19122,19309,20191,20617,21838,22627,56384,66437,66972,67972,76376,98660,104027,108058,109676,110891,215999,229877,276770,320707,381290	Anxa6,Ap3d1,Apoe,App,Atp2a2,Cacna2d1,Calb1,Calb2,Calm1,Cdk5,Dbi,Fkbp1a,Gnb1,Grin1,Grin2b,Hmgb1,Itpr1,Lrp1,Myo5a,Prnp,Pygm,Ryr2,Snca,Thy1,Ywhae,Letm1,Fis1,Slc25a23,Atp2b1,Slc24a2,Atp1a2,Synpo,Camk2d,Ank2,Slc8a2,Mcu,Rap1gds1,Eif5a,Atp2b3,Atp2b4
14_Member	GO Biological Processes	GO:0051651	maintenance of location in cell	-6.13585	-4.54953	23/220	11657,11735,11749,11776,11816,12313,12568,13167,14225,16438,17918,20191,20617,21402,21838,23999,51810,56320,56384,66972,108058,109676,227753	Alb,Ank3,Anxa6,Ap3d1,Apoe,Calm1,Cdk5,Dbi,Fkbp1a,Itpr1,Myo5a,Ryr2,Snca,Skp1,Thy1,Twf2,Hnrnpu,Dbn1,Letm1,Slc25a23,Camk2d,Ank2,Gsn
14_Member	GO Biological Processes	GO:1901019	regulation of calcium ion transmembrane transporter activity	-6.04472	-4.4662	14/89	12293,12313,12568,14225,14467,14697,15444,17918,19052,20191,22627,57440,98660,109676	Cacna2d1,Calm1,Cdk5,Fkbp1a,Nipsnap2,Gnb5,Hpca,Myo5a,Ppp2ca,Ryr2,Ywhae,Ehd3,Atp1a2,Ank2
14_Member	GO Biological Processes	GO:2001257	regulation of cation channel activity	-5.79012	-4.23012	20/181	11472,11735,11820,12293,12313,12568,13383,14167,14225,14467,14697,15444,17918,18189,22318,26556,50932,57440,58234,109676	Actn2,Ank3,App,Cacna2d1,Calm1,Cdk5,Dlg1,Fgf12,Fkbp1a,Nipsnap2,Gnb5,Hpca,Myo5a,Nrxn1,Vamp2,Homer1,Mink1,Ehd3,Shank3,Ank2
14_Member	GO Biological Processes	GO:1904064	positive regulation of cation transmembrane transport	-5.60585	-4.05804	19/170	11472,11735,11932,12293,12313,12568,13167,13483,14381,14467,18795,18823,20191,20617,21838,24012,57440,58234,109676	Actn2,Ank3,Atp1b2,Cacna2d1,Calm1,Cdk5,Dbi,Dpp6,G6pdx,Nipsnap2,Plcb1,Plp1,Ryr2,Snca,Thy1,Rgs7,Ehd3,Shank3,Ank2
14_Member	GO Biological Processes	GO:0051480	regulation of cytosolic calcium ion concentration	-5.50947	-3.97569	31/386	12293,12307,12308,12313,12568,13167,14225,14688,14810,14812,15289,16438,16971,17918,19122,20191,20617,21838,22627,56384,66437,67972,76376,98660,104027,108058,109676,110891,276770,320707,381290	Cacna2d1,Calb1,Calb2,Calm1,Cdk5,Dbi,Fkbp1a,Gnb1,Grin1,Grin2b,Hmgb1,Itpr1,Lrp1,Myo5a,Prnp,Ryr2,Snca,Thy1,Ywhae,Letm1,Fis1,Atp2b1,Slc24a2,Atp1a2,Synpo,Camk2d,Ank2,Slc8a2,Eif5a,Atp2b3,Atp2b4
14_Member	GO Biological Processes	GO:0034764	positive regulation of transmembrane transport	-5.10086	-3.60652	23/253	11472,11735,11932,12293,12313,12349,12568,13167,13483,14381,14467,17918,17992,18795,18823,20191,20617,21838,24012,26941,57440,58234,109676	Actn2,Ank3,Atp1b2,Cacna2d1,Calm1,Car2,Cdk5,Dbi,Dpp6,G6pdx,Nipsnap2,Myo5a,Ndufa4,Plcb1,Plp1,Ryr2,Snca,Thy1,Rgs7,Slc9a3r1,Ehd3,Shank3,Ank2
14_Member	GO Biological Processes	GO:0097553	calcium ion transmembrane import into cytosol	-4.78546	-3.31119	16/144	12313,13167,14225,14810,14812,16438,17918,19122,20191,20617,21838,56384,76376,108058,109676,110891	Calm1,Dbi,Fkbp1a,Grin1,Grin2b,Itpr1,Myo5a,Prnp,Ryr2,Snca,Thy1,Letm1,Slc24a2,Camk2d,Ank2,Slc8a2
14_Member	GO Biological Processes	GO:0051928	positive regulation of calcium ion transport	-4.74756	-3.27531	16/145	12293,12313,12568,13167,14381,14467,14810,16438,18823,20191,20617,21838,26556,57440,67972,109676	Cacna2d1,Calm1,Cdk5,Dbi,G6pdx,Nipsnap2,Grin1,Itpr1,Plp1,Ryr2,Snca,Thy1,Homer1,Ehd3,Atp2b1,Ank2
14_Member	GO Biological Processes	GO:1904427	positive regulation of calcium ion transmembrane transport	-4.56563	-3.11825	12/89	12293,12313,12568,13167,14381,14467,18823,20191,20617,21838,57440,109676	Cacna2d1,Calm1,Cdk5,Dbi,G6pdx,Nipsnap2,Plp1,Ryr2,Snca,Thy1,Ehd3,Ank2
14_Member	GO Biological Processes	GO:0032411	positive regulation of transporter activity	-4.56235	-3.11623	15/134	11472,11735,11932,12293,12313,12568,14467,17918,17992,18795,20191,20974,57440,58234,109676	Actn2,Ank3,Atp1b2,Cacna2d1,Calm1,Cdk5,Nipsnap2,Myo5a,Ndufa4,Plcb1,Ryr2,Syngr3,Ehd3,Shank3,Ank2
14_Member	GO Biological Processes	GO:0060402	calcium ion transport into cytosol	-4.51258	-3.07401	17/168	12293,12313,13167,14225,14810,14812,16438,17918,19122,20191,20617,21838,56384,76376,108058,109676,110891	Cacna2d1,Calm1,Dbi,Fkbp1a,Grin1,Grin2b,Itpr1,Myo5a,Prnp,Ryr2,Snca,Thy1,Letm1,Slc24a2,Camk2d,Ank2,Slc8a2
14_Member	GO Biological Processes	GO:0032414	positive regulation of ion transmembrane transporter activity	-4.26208	-2.84775	14/126	11472,11735,11932,12293,12313,12568,14467,17918,17992,18795,20191,57440,58234,109676	Actn2,Ank3,Atp1b2,Cacna2d1,Calm1,Cdk5,Nipsnap2,Myo5a,Ndufa4,Plcb1,Ryr2,Ehd3,Shank3,Ank2
14_Member	GO Biological Processes	GO:0051235	maintenance of location	-4.00055	-2.60748	25/337	11657,11735,11749,11776,11806,11816,12313,12568,13167,14225,16438,17918,20191,20617,21402,21838,23999,51810,56320,56384,66972,108058,109676,110911,227753	Alb,Ank3,Anxa6,Ap3d1,Apoa1,Apoe,Calm1,Cdk5,Dbi,Fkbp1a,Itpr1,Myo5a,Ryr2,Snca,Skp1,Thy1,Twf2,Hnrnpu,Dbn1,Letm1,Slc25a23,Camk2d,Ank2,Cds2,Gsn
14_Member	GO Biological Processes	GO:0051282	regulation of sequestering of calcium ion	-3.99952	-2.60701	13/117	11749,12313,13167,14225,16438,17918,20191,20617,21838,56384,66972,108058,109676	Anxa6,Calm1,Dbi,Fkbp1a,Itpr1,Myo5a,Ryr2,Snca,Thy1,Letm1,Slc25a23,Camk2d,Ank2
14_Member	GO Biological Processes	GO:0051208	sequestering of calcium ion	-3.924	-2.53982	13/119	11749,12313,13167,14225,16438,17918,20191,20617,21838,56384,66972,108058,109676	Anxa6,Calm1,Dbi,Fkbp1a,Itpr1,Myo5a,Ryr2,Snca,Thy1,Letm1,Slc25a23,Camk2d,Ank2
14_Member	GO Biological Processes	GO:0051283	negative regulation of sequestering of calcium ion	-3.47988	-2.14795	12/115	11749,12313,13167,14225,16438,17918,20191,20617,21838,56384,108058,109676	Anxa6,Calm1,Dbi,Fkbp1a,Itpr1,Myo5a,Ryr2,Snca,Thy1,Letm1,Camk2d,Ank2
14_Member	GO Biological Processes	GO:0007204	positive regulation of cytosolic calcium ion concentration	-3.4678	-2.13733	24/344	12293,12313,12568,13167,14225,14688,14810,14812,15289,16438,16971,17918,19122,20191,20617,21838,56384,66437,76376,104027,108058,109676,110891,276770	Cacna2d1,Calm1,Cdk5,Dbi,Fkbp1a,Gnb1,Grin1,Grin2b,Hmgb1,Itpr1,Lrp1,Myo5a,Prnp,Ryr2,Snca,Thy1,Letm1,Fis1,Slc24a2,Synpo,Camk2d,Ank2,Slc8a2,Eif5a
14_Member	GO Biological Processes	GO:1901021	positive regulation of calcium ion transmembrane transporter activity	-3.33063	-2.01497	7/44	12293,12313,12568,14467,20191,57440,109676	Cacna2d1,Calm1,Cdk5,Nipsnap2,Ryr2,Ehd3,Ank2
14_Member	GO Biological Processes	GO:0010522	regulation of calcium ion transport into cytosol	-3.04757	-1.76008	11/111	12313,13167,14225,14810,17918,19122,20191,20617,21838,108058,109676	Calm1,Dbi,Fkbp1a,Grin1,Myo5a,Prnp,Ryr2,Snca,Thy1,Camk2d,Ank2
14_Member	GO Biological Processes	GO:0051209	release of sequestered calcium ion into cytosol	-2.95161	-1.67669	11/114	12313,13167,14225,16438,17918,20191,20617,21838,56384,108058,109676	Calm1,Dbi,Fkbp1a,Itpr1,Myo5a,Ryr2,Snca,Thy1,Letm1,Camk2d,Ank2
14_Member	GO Biological Processes	GO:0051279	regulation of release of sequestered calcium ion into cytosol	-2.90115	-1.62922	9/82	12313,13167,14225,17918,20191,20617,21838,108058,109676	Calm1,Dbi,Fkbp1a,Myo5a,Ryr2,Snca,Thy1,Camk2d,Ank2
15_Summary	Reactome Gene Sets	R-MMU-6798695	Neutrophil degranulation	-16.6403	-14.0908	58/501	11676,11758,11848,11975,11980,11984,12331,12469,13001,13010,13030,13627,13629,14569,15289,15369,15516,15519,15926,16423,16498,16592,16993,18475,18648,18746,19166,19170,19181,19182,19325,19330,19339,19346,19349,20527,20614,20972,21762,22154,23997,26413,26442,53328,66413,68197,68724,69077,70247,72042,73834,74012,109620,109754,226977,227613,227753,268373	Aldoc,Prdx6,Rhoa,Atp6v0a1,Atp8a1,Atp6v0c,Cap1,Cct8,Csnk2b,Cst3,Ctsb,Eef1a1,Eef2,Gdi2,Hmgb1,Hmox2,Hsp90ab1,Hsp90aa1,Idh1,Cd47,Kcnab2,Fabp5,Lta4h,Pafah1b2,Pgam1,Pkm,Psma2,Psmb1,Psmc2,Psmc3,Rab10,Rab18,Rab3a,Rab6a,Rab7,Slc2a3,Snap25,Syngr1,Psmd2,Tubb5,Psmd13,Mapk1,Psma5,Pgrmc1,Psmd6,Ndufc2,Arl8a,Psmd11,Psmd1,Cotl1,Atp6v1d,Rap2b,Dsp,Cyb5r3,Actr1b,Tubb4b,Gsn,Ppia
15_Member	Reactome Gene Sets	R-MMU-6798695	Neutrophil degranulation	-16.6403	-14.0908	58/501	11676,11758,11848,11975,11980,11984,12331,12469,13001,13010,13030,13627,13629,14569,15289,15369,15516,15519,15926,16423,16498,16592,16993,18475,18648,18746,19166,19170,19181,19182,19325,19330,19339,19346,19349,20527,20614,20972,21762,22154,23997,26413,26442,53328,66413,68197,68724,69077,70247,72042,73834,74012,109620,109754,226977,227613,227753,268373	Aldoc,Prdx6,Rhoa,Atp6v0a1,Atp8a1,Atp6v0c,Cap1,Cct8,Csnk2b,Cst3,Ctsb,Eef1a1,Eef2,Gdi2,Hmgb1,Hmox2,Hsp90ab1,Hsp90aa1,Idh1,Cd47,Kcnab2,Fabp5,Lta4h,Pafah1b2,Pgam1,Pkm,Psma2,Psmb1,Psmc2,Psmc3,Rab10,Rab18,Rab3a,Rab6a,Rab7,Slc2a3,Snap25,Syngr1,Psmd2,Tubb5,Psmd13,Mapk1,Psma5,Pgrmc1,Psmd6,Ndufc2,Arl8a,Psmd11,Psmd1,Cotl1,Atp6v1d,Rap2b,Dsp,Cyb5r3,Actr1b,Tubb4b,Gsn,Ppia
[truncated: 80 more rows]

## Sheet: List of Sig Proteins per test g
Sex	Gonads	Tibolone	Sex-Gonads	Sex-Tibolone	Gonads-Tibolone	Sex-Gonads-Tibolone
H3f3a	Pfn2	Tpm1	Rps25	Acadl	Ppp3ca	Hibch
Prps2	Omg	Dpysl3	Atp5i	Erlin2	Shank2	Shank2
Negr1	Ndufs8	Rps3a	Rpl18	Alcam	Serpina1e	Ndufa7
Nap1l4	Cotl1	Rpl13a	Tpt1	Lancl1	Wars	Vat1l
Ndufa11	Chchd6	Acp1	Mgst3	Dbi	Prmt1	Nutf2
Dbi	Prkar2a	Rps28	Cox6a1	Uba1	Ddx39	Tmx2
Pgrmc1	Srsf1	Dlg1	Ncald	Acat2	Vat1l	Rpl15
Dync1i1	mt-Nd4	Grin1	Tmem65	Shank3	Syngr1	H3f3a
Fdps	Aldh6a1	Calb2	Ehd3	Mapk1	Gfap	Macf1
Etfa	Rab35	Hnrnpr	Rps3	Sult4a1	Ube2o	Dbi
Cd47	Twf2	Camk2g	Psmd6	Plcxd3	Dusp3	Caskin1
Rpl8	Ddb1	Rbmx	Ppp1r9b	Srsf1	Atp2b4	Sucla2
[truncated: 162 more rows]
